# Supplementary material for: Tissue-specific transcriptome assemblies of the marine medaka Oryzias melastigma and comparative analysis with the freshwater medaka Oryzias latipes
Source: BMC Genomics. 2015 Feb 27;16(1):135. doi: 10.1186/s12864-015-1325-7 (PMC4352242; doi:10.1186/s12864-015-1325-7)
Supplement: Additional file 1: Table S1. — qPCR Primer list. Primer list used in qPCR validation. [file 12864_2015_1325_MOESM1_ESM.xlsx]

## Sheet: Primer list
Gene	Forward	Reverse
18S	CCTGCGGCTTAATTTGACCC	GACAAATCGCTCCACCAACT
CXB1	CAGCTCATCCTGGTGTCCAC	CAGGTCTTTGGGGTTGGTCC
KCNA2	CGTTTCGAAGCGGGTCAAAG	ACTGGCCATCAACGTCTCAG
RhBG	CCGTCCTTGTTCAGCAGAGT	CTGGCCCTCCTTCAACTCA
BMP10	GCTGAGTGTGGCTGCAGATA	AACTTGTCGCTTGAACGCAC
MT21C	CTCAGCAATCTCAGGGCCAA	TGCCAGCACATAGTCGTACC
FOXN5	GCAGTGAAGGTCCAGGAGTC	TGGTGCACAGCTGTCATCAT
SUCR1	CAGAGGGACAGGAATGAGCA	TGTCTGTGTCGGGATCTGGT
F187A	TTCCAGCCTGCAAAGACACA	ATCCAGCAGCACAGACTTCC
RBG10	TGCTGCTCCTCCAAACGTAG	AAGCCGCCATGATGAAGGAA
PKP2L	TTGTTTGCAGGCCATCAACG	GCCAAGGAACCACAGGAGAA
VAX1	ACCGCTGTCAGTATGTGGTG	CCACGGATCGAAGGTCAGAG
T200A	ACCTTGTGTGAGTGTGAGCA	CAATGAGCTTCCGGTTGCAC
SO3A1	CGATCATGCTGCACACACAC	ACCTGCATATCCAGCAGCAG
SCN2A	CCTGAGGCTGCGGTTATAGA	AATCTCTTTCTGGCCCTGCT
S12A5	AGCAGGCAAAGGTCTTACGA	GCCAGCTGACCATAACTGTG
NCKX2	CCCGCTGTTCTGACGTTAAG	GCCACCAAGCTGAAGACAAA
KCND2	ATCTATCAGGAAAGCGGCGA	ACACCAACAGGACCTCTCTG
