# Supplementary material for: Tissue-specific transcriptome assemblies of the marine medaka Oryzias melastigma and comparative analysis with the freshwater medaka Oryzias latipes
Source: BMC Genomics. 2015 Feb 27;16(1):135. doi: 10.1186/s12864-015-1325-7 (PMC4352242; doi:10.1186/s12864-015-1325-7)
Supplement: Additional file 2: Table S2. — Sequencing summary. Summary of Illumina high-throughput sequencing. [file 12864_2015_1325_MOESM2_ESM.xlsx]

## Sheet: Sequencing Summary
Library	Gender	Transcript type	#Raw reads (million)	Read length (bp)	Raw throughput (Gigabase)	Fold coverage (lower-bound)^	Fold coverage (upper-bound)^	#Trimmed reads (million)	Trimmed read length (bp)	Trimmed throughput (Gigabase)	Average read-length of trimmed mapped reads (bp)	Insert size (bp)*
Brain	Female	mRNA	93.2985	Forward: 70; Reverse: 61-70	6.37399	166.677	354.308	79.898	Forward: 35-70; Reverse: 61-70	5.38281	67.3767079983, STD=5.54341597979	157.486957381, STD=19.2796388058
Brain	Male	mRNA	70.2575	Forward: 70; Reverse: 70	4.91802	128.604	273.376	61.5583	Forward: 35-70; Reverse: 61-70	4.20666	68.3306094794, STD=5.48689946476	137.789397875, STD=24.4723415586
Liver	Female	mRNA	95.2308	Forward: 70; Reverse: 61-70	6.50804	170.182	361.759	77.435	Forward: 35-70; Reverse: 61-70	5.23247	67.6104172731, STD=5.60153239267	160.964231654, STD=17.7815085519
Liver	Male	mRNA	79.5362	Forward: 70; Reverse: 61-70	5.50502	143.954	306.005	62.6792	Forward: 35-70; Reverse: 61-70	4.24352	67.8110345945, STD=5.96535881822	166.700563009, STD=26.6152809841
Ovary	Female	mRNA	96.4865	Forward: 70; Reverse: 61-70	6.59537	172.466	366.613	84.6225	Forward: 35-70; Reverse: 61-70	5.68436	67.19350256, STD=5.72953956575	157.088219668, STD=19.182781107
Testes	Male	mRNA	70.3489	Forward: 70; Reverse: 61-70	4.91137	128.43	273.006	55.5674	Forward: 35-70; Reverse: 61-70	3.73349	67.1370742096, STD=7.05436452297	163.032002173, STD=25.5292286134
		sub-total	505.158	sub-total	34.8118		sub-total	421.76	sub-total	28.4833
^ Upper-bound estimated by UniGene of Oryzias latipes transcriptome library consisting of 17989976bp, lower-bound estimated by Ensembl's relative strainOryzias latipes "cdna.all" library consisting of 38241640bp
* Estimated by BWA-MEM remapping using properly mapped read-pairs
