# Supplementary material for: Tissue-specific transcriptome assemblies of the marine medaka Oryzias melastigma and comparative analysis with the freshwater medaka Oryzias latipes
Source: BMC Genomics. 2015 Feb 27;16(1):135. doi: 10.1186/s12864-015-1325-7 (PMC4352242; doi:10.1186/s12864-015-1325-7)
Supplement: Additional file 3: Table S3. — Mapping statistics for freshwater medaka. Reference mapping of the O. melastigma RNA-Seq data generated in this study onto the freshwater medaka genome and UniGENE database. [file 12864_2015_1325_MOESM3_ESM.xlsx]

## Sheet: Mapping stat to HdrR genome
Sequencing set	Brain (female)	Brain (male)	Brain (female + male)	Liver (female)	Liver (male)	Liver (female + male)	Ovary (female)	Testes (male)
Transcript type	mRNA	mRNA	mRNA	mRNA	mRNA	mRNA	mRNA	mRNA
Uniquely mapped reads %	0.3709	0.4283	0.3959	0.4563	0.413	0.437	0.3893	0.4392
Multi-mapping reads %	0.0133	0.0121	0.0128	0.0669	0.0476	0.0583	0.0443	0.0153
MAPPED READS	0.3842	0.4404	0.4087	0.5232	0.4606	0.4953	0.4336	0.4545
UNMAPPED READS	0.6158	0.5596	0.5913	0.4768	0.5394	0.5047	0.5664	0.5455
Mismatch rate per base %	0.0463	0.0465	0.0464	0.0574	0.0548	0.0563	0.0507	0.0497

## Sheet: Mapping stat to latipes UniGene
Sequencing set	Brain (female)	Brain (male)	Brain (female + male)	Liver (female)	Liver (male)	Liver (female + male)	Ovary (female)	Testes (male)
Transcript type	mRNA	mRNA	mRNA	mRNA	mRNA	mRNA	mRNA	mRNA
Mapped reads %	0.2282	0.2538	0.2393	0.6502	0.4621	0.5661	0.3551	0.3122
Properly mapped reads %	0.1993	0.2295	0.2125	0.6137	0.4224	0.5281	0.3175	0.2772
