# Supplementary material for: Tissue-specific transcriptome assemblies of the marine medaka Oryzias melastigma and comparative analysis with the freshwater medaka Oryzias latipes
Source: BMC Genomics. 2015 Feb 27;16(1):135. doi: 10.1186/s12864-015-1325-7 (PMC4352242; doi:10.1186/s12864-015-1325-7)
Supplement: Additional file 4: Table S4. — Transcriptome de novo assembly statistics. Technical statistics of the de novo transcriptome assembly. [file 12864_2015_1325_MOESM4_ESM.xlsx]

## Sheet: Assembly.Statistics
Assembly	Brain (female)	Brain (male)	Brain (female + male)	Liver (female)	Liver (male)	Liver (female + male)	Ovary (female)	Testes (male)	All organs (Reads-combined assembly)	All organs (Contigs-clustered Assembly)
Transcript type	mRNA	mRNA	mRNA	mRNA	mRNA	mRNA	mRNA	mRNA	mRNA	mRNA
Contig count	132296	113051	191904	51533	54356	66785	69976	89380	238360	238441
Assembly size (bp)	165505009	147421064	233639086	40004456	51182479	69478417	83060411	105477144	310365490	259024108
Contig n50 (bp)	2614	2705	2616	1337	1701	1982	2315	2302	2908	2450
Average length of transcript (bp)	1251	1304	1217	776	942	1040	1187	1180	1302	1086
Percentage of total sequenced reads assemblied into contigs in proper pair	0.913872	0.937908	0.936477	0.932786	0.945584	0.940859	0.94914	0.937767	0.936117	0.957941
Percentage of sequenced bases assemblied into contigs in proper pair	0.914982	0.93875	0.937392	0.934293	0.948049	0.942815	0.950406	0.937956	0.937375	0.958986
Transcripts with >= 1 read-pair	0.999078	0.999858	0.999416	0.999166	0.999166	0.999102	0.999557	0.998937	0.999316	0.998121
Transcripts with >= 2 read-pair	0.996425	0.998939	0.997874	0.996197	0.994536	0.995134	0.997756	0.995032	0.996895	0.994154
Transcripts with >= 5 read-pair	0.925296	0.938665	0.9375	0.9152	0.905493	0.91576	0.93262	0.906814	0.92135	0.93879
Transcripts with >= 10 read-pair	0.759879	0.767609	0.775231	0.715076	0.718467	0.745048	0.780182	0.735355	0.747424	0.780109
Transcripts with >= 20 read-pair	0.6063	0.615165	0.617772	0.514544	0.544061	0.583095	0.640663	0.581931	0.592348	0.605668
Transcripts with >= 1x coverage	0.986281	0.98904	0.989041	0.993577	0.990562	0.989698	0.996213	0.982435	0.986701	0.992887
Transcripts with >= 2x coverage	0.929854	0.946033	0.941752	0.946985	0.933954	0.936618	0.959372	0.91714	0.933324	0.965082
Transcripts with >= 5x coverage	0.625098	0.63574	0.651826	0.608717	0.588583	0.629168	0.70547	0.582166	0.627278	0.739558
Transcripts with >= 10x coverage	0.371538	0.376538	0.402488	0.292065	0.301825	0.355813	0.477692	0.335388	0.396384	0.484594
Transcripts with >= 20x coverage	0.19919	0.199273	0.240542	0.125725	0.145835	0.184308	0.304219	0.18032	0.254539	0.311758
*Remapping was done by BWA-MEM
