# Supplementary material for: Tissue-specific transcriptome assemblies of the marine medaka Oryzias melastigma and comparative analysis with the freshwater medaka Oryzias latipes
Source: BMC Genomics. 2015 Feb 27;16(1):135. doi: 10.1186/s12864-015-1325-7 (PMC4352242; doi:10.1186/s12864-015-1325-7)
Supplement: Additional file 5: Table S5. — Identity between the Oryzias latipes UniGENE dataset and Oryzias melastigma assembled transcripts. Comparison between the O. latipes UniGENE dataset and O. melastigma assembled transcripts reveals divergent transcriptomes in terms of nucleotide identity. [file 12864_2015_1325_MOESM5_ESM.xlsx]

## Sheet: Unigene - evalue
		Brain	Brain	Brain	Liver	Liver	Liver	Ovary	Testes	All organs	All organs
gi	description	F	M	FM merged	F	M	FM merged	F	M	Reads-combined assembl	Contigs-clustered Assembly
Ola#S44129660	DK126725 OLEB Oryzias latipes cDNA clone oleb40l17 3', mRNA sequence /clone=oleb40l17 /clone_end=3' /gb=DK126725 /gi=187678210 /ug=Ola.24385 /len=867	1	1	1	1	1	1	1	1	1	1
Ola#S29035414	AM137887 Oryzias latipes CAB gastrula Oryzias latipes cDNA clone McF0005J23-MGRbd1, mRNA sequence /clone=McF0005J23-MGRbd1 /gb=AM137887 /gi=81499266 /ug=Ola.2419 /len=854	0	0	0	0	0	0	0	0	0	0
Ola#S14517208	BJ495703 MF01FSA cDNA Oryzias latipes cDNA clone MF01FSA039L10 5', mRNA sequence /clone=MF01FSA039L10 /clone_end=5' /gb=BJ495703 /gi=22147629 /ug=Ola.4010 /len=348	0	0	0	0	0	0	0	0	0	0
Ola#S44158444	DK006967 OLBR Oryzias latipes cDNA clone olbr21a23 5', mRNA sequence /clone=olbr21a23 /clone_end=5' /gb=DK006967 /gi=187701316 /ug=Ola.13311 /len=810	1	1	1	0	0	0	0	0	1	1
Ola#S53053436	FS547652 OLTE Oryzias latipes cDNA clone olte42h16 3', mRNA sequence /clone=olte42h16 /clone_end=3' /gb=FS547652 /gi=255385911 /ug=Ola.9422 /len=866	1	1	1	1	1	1	1	1	1	1
Ola#S44120026	DK174442 OLEC Oryzias latipes cDNA clone olec46m17 3', mRNA sequence /clone=olec46m17 /clone_end=3' /gb=DK174442 /gi=187667348 /ug=Ola.2792 /len=950	1	1	1	1	1	1	1	1	1	1
Ola#S44111974	DK214081 OLOVA Oryzias latipes cDNA clone olova26n03 3', mRNA sequence /clone=olova26n03 /clone_end=3' /gb=DK214081 /gi=187659649 /ug=Ola.8879 /len=899	0	0	1	0	0	0	1	0	1	1
Ola#S43993266	DK074948 OLEA Oryzias latipes cDNA clone olea23f14 3', mRNA sequence /clone=olea23f14 /clone_end=3' /gb=DK074948 /gi=187518958 /ug=Ola.6626 /len=909	1	1	1	1	1	1	1	1	1	1
Ola#S53064580	FS542657 OLTE Oryzias latipes cDNA clone olte28c04 3', mRNA sequence /clone=olte28c04 /clone_end=3' /gb=FS542657 /gi=255414970 /ug=Ola.10646 /len=884	1	1	1	1	1	1	1	1	1	1
Ola#S43993125	DK070241 OLEA Oryzias latipes cDNA clone olea9j21 3', mRNA sequence /clone=olea9j21 /clone_end=3' /gb=DK070241 /gi=187517452 /ug=Ola.21186 /len=863	1	1	1	0	0	0	1	0	1	1
Ola#S14468003	AU177633 UV irradiated OLHNI cell line cDNA library (OLc) Oryzias latipes cDNA clone OLc02.10b, mRNA sequence /clone=OLc02.10b /clone_end=5' /gb=AU177633 /gi=13426469 /ug=Ola.948 /len=379	0	0	0	0	0	0	0	0	0	0
Ola#S43996371	DK120522 OLEB Oryzias latipes cDNA clone oleb23d05 3', mRNA sequence /clone=oleb23d05 /clone_end=3' /gb=DK120522 /gi=187524659 /ug=Ola.11746 /len=950	1	1	1	1	1	1	1	1	1	1
Ola#S44127300	DK134325 OLEB Oryzias latipes cDNA clone oleb63a15 3', mRNA sequence /clone=oleb63a15 /clone_end=3' /gb=DK134325 /gi=187672336 /ug=Ola.25903 /len=896	1	1	1	0	0	0	1	1	1	1
Ola#S37716645	DC272359 Oryzias latipes regenerating fin 10 days postamputation cDNA library Oryzias latipes cDNA clone olrf19o02 3', mRNA sequence /clone=olrf19o02 /clone_end=3' /gb=DC272359 /gi=141584775 /ug=Ola.17081 /len=635	1	1	1	0	0	0	1	0	1	1
Ola#S43956280	DK220328 OLOVA Oryzias latipes cDNA clone olova44f15 3', mRNA sequence /clone=olova44f15 /clone_end=3' /gb=DK220328 /gi=187457361 /ug=Ola.8004 /len=892	1	1	1	1	1	1	1	1	1	1
Ola#S44007683	DK128293 OLEB Oryzias latipes cDNA clone oleb45d05 3', mRNA sequence /clone=oleb45d05 /clone_end=3' /gb=DK128293 /gi=187536349 /ug=Ola.27093 /len=195	0	0	0	0	0	0	0	0	0	0
Ola#S53060023	FS551380 OLTE Oryzias latipes cDNA clone olte54d04 3', mRNA sequence /clone=olte54d04 /clone_end=3' /gb=FS551380 /gi=255409988 /ug=Ola.21471 /len=861	1	1	1	0	0	0	1	1	1	1
Ola#S53047487	FS536140 OLTE Oryzias latipes cDNA clone olte9f05 3', mRNA sequence /clone=olte9f05 /clone_end=3' /gb=FS536140 /gi=255377826 /ug=Ola.10097 /len=832	1	1	1	1	1	1	1	1	1	1
Ola#S44106634	DK205834 OLOVA Oryzias latipes cDNA clone olova3m24 3', mRNA sequence /clone=olova3m24 /clone_end=3' /gb=DK205834 /gi=187654970 /ug=Ola.25052 /len=924	0	0	0	0	0	0	0	0	0	0
Ola#S43948441	DK064907 OLEA Oryzias latipes cDNA clone olea58p08 5', mRNA sequence /clone=olea58p08 /clone_end=5' /gb=DK064907 /gi=187443315 /ug=Ola.11056 /len=784	1	1	1	0	0	1	1	0	1	1
Ola#S44070080	DK085306 OLEA Oryzias latipes cDNA clone olea53i08 3', mRNA sequence /clone=olea53i08 /clone_end=3' /gb=DK085306 /gi=187615586 /ug=Ola.11235 /len=925	0	0	0	0	0	0	0	0	0	0
Ola#S44072889	DK141423 OLEC Oryzias latipes cDNA clone olec18o08 5', mRNA sequence /clone=olec18o08 /clone_end=5' /gb=DK141423 /gi=187621697 /ug=Ola.21766 /len=820	1	1	1	0	0	0	1	1	1	1
Ola#S45457947	FM166679 PJR-M1 Oryzias latipes cDNA clone M084--D9_073, mRNA sequence /clone=M084--D9_073 /gb=FM166679 /gi=190678260 /ug=Ola.8297 /len=650	0	0	1	0	1	1	0	1	0	1
Ola#S43953924	DK202457 OLOVA Oryzias latipes cDNA clone olova59d07 5', mRNA sequence /clone=olova59d07 /clone_end=5' /gb=DK202457 /gi=187456523 /ug=Ola.4069 /len=759	1	1	1	0	1	1	1	1	1	1
Ola#S43918818	DK123433 OLEB Oryzias latipes cDNA clone oleb31f04 3', mRNA sequence /clone=oleb31f04 /clone_end=3' /gb=DK123433 /gi=187400135 /ug=Ola.18812 /len=892	0	0	0	0	0	0	0	0	0	0
Ola#S44119473	DK162368 OLEC Oryzias latipes cDNA clone olec13c01 3', mRNA sequence /clone=olec13c01 /clone_end=3' /gb=DK162368 /gi=187664419 /ug=Ola.9933 /len=944	0	0	0	0	0	0	0	0	0	0
Ola#S34392975	AM349687 Oryzias latipes whole embryo Cab stages 18, 24, 32, 36 Oryzias latipes cDNA clone FOE002-P00007-DPE-R_O17, mRNA sequence /clone=FOE002-P00007-DPE-R_O17 /gb=AM349687 /gi=112263640 /ug=Ola.14356 /len=805	1	1	1	1	1	1	0	1	1	1
Ola#S43971858	DK220830 OLOVA Oryzias latipes cDNA clone olova45l23 3', mRNA sequence /clone=olova45l23 /clone_end=3' /gb=DK220830 /gi=187500909 /ug=Ola.25146 /len=880	1	1	1	0	1	0	1	1	1	1
Ola#S19121585	BJ739619 MF015DA cDNA Oryzias latipes cDNA clone MF015DA011h18 3', mRNA sequence /clone=MF015DA011h18 /clone_end=3' /gb=BJ739619 /gi=45336889 /ug=Ola.21813 /len=868	1	1	1	0	1	1	1	1	1	1
Ola#S43905483	DK087404 OLEA Oryzias latipes cDNA clone olea60l04 3', mRNA sequence /clone=olea60l04 /clone_end=3' /gb=DK087404 /gi=187380143 /ug=Ola.4559 /len=890	1	1	1	1	1	1	1	1	1	1
Ola#S44156093	DK029728 OLBR Oryzias latipes cDNA clone olbr21l24 3', mRNA sequence /clone=olbr21l24 /clone_end=3' /gb=DK029728 /gi=187705884 /ug=Ola.6672 /len=816	1	1	1	1	1	1	1	1	1	1
Ola#S29030533	AM140632 Oryzias latipes CAB gastrula Oryzias latipes cDNA clone McF0006H17-MGRbd1, mRNA sequence /clone=McF0006H17-MGRbd1 /gb=AM140632 /gi=81492600 /ug=Ola.11099 /len=821	0	0	0	0	0	0	0	0	0	0
Ola#S34476370	AM317747 Oryzias latipes whole embryo Cab stages 18, 24, 32, 36 Oryzias latipes cDNA clone FOE002-P00060-DPE-F_C17, mRNA sequence /clone=FOE002-P00060-DPE-F_C17 /gb=AM317747 /gi=112344126 /ug=Ola.13845 /len=762	1	1	1	0	0	0	1	1	1	1
Ola#S43908615	DK025836 OLBR Oryzias latipes cDNA clone olbr10g19 3', mRNA sequence /clone=olbr10g19 /clone_end=3' /gb=DK025836 /gi=187390536 /ug=Ola.4932 /len=950	1	1	1	1	1	1	1	1	1	1
Ola#S53056830	FS555937 OLTE Oryzias latipes cDNA clone olte68e01 3', mRNA sequence /clone=olte68e01 /clone_end=3' /gb=FS555937 /gi=255395821 /ug=Ola.27707 /len=843	1	1	1	0	1	1	1	1	1	1
Ola#S14496912	BJ021673 MF01SSA cDNA Oryzias latipes cDNA clone MF01SSA113D01 3', mRNA sequence /clone=MF01SSA113D01 /clone_end=3' /gb=BJ021673 /gi=17407032 /ug=Ola.1865 /len=695	0	0	0	0	0	0	0	0	0	0
Ola#S19127651	BJ745842 MF015DA cDNA Oryzias latipes cDNA clone MF015DA029i05 3', mRNA sequence /clone=MF015DA029i05 /clone_end=3' /gb=BJ745842 /gi=45343110 /ug=Ola.12949 /len=787	1	1	1	1	0	0	0	0	0	0
Ola#S44111444	DK170099 OLEC Oryzias latipes cDNA clone olec34j14 3', mRNA sequence /clone=olec34j14 /clone_end=3' /gb=DK170099 /gi=187657766 /ug=Ola.9306 /len=829	0	0	0	1	1	1	0	0	1	1
Ola#S44046419	DK128645 OLEB Oryzias latipes cDNA clone oleb46d02 3', mRNA sequence /clone=oleb46d02 /clone_end=3' /gb=DK128645 /gi=187577009 /ug=Ola.5791 /len=900	1	1	1	1	1	1	1	1	1	1
Ola#S43904129	DK030855 OLBR Oryzias latipes cDNA clone olbr24p20 3', mRNA sequence /clone=olbr24p20 /clone_end=3' /gb=DK030855 /gi=187380325 /ug=Ola.6635 /len=893	1	1	1	1	1	1	1	1	1	1
Ola#S44055583	DK129298 OLEB Oryzias latipes cDNA clone oleb48a11 3', mRNA sequence /clone=oleb48a11 /clone_end=3' /gb=DK129298 /gi=187584596 /ug=Ola.24615 /len=894	0	0	0	0	0	0	1	0	1	1
Ola#S37720915	DC278146 Oryzias latipes regenerating fin 10 days postamputation cDNA library Oryzias latipes cDNA clone olrf34c08 3', mRNA sequence /clone=olrf34c08 /clone_end=3' /gb=DC278146 /gi=141594615 /ug=Ola.27658 /len=496	0	0	0	0	0	0	0	0	0	0
Ola#S19121165	BJ739417 MF015DA cDNA Oryzias latipes cDNA clone MF015DA010n18 3', mRNA sequence /clone=MF015DA010n18 /clone_end=3' /gb=BJ739417 /gi=45336687 /ug=Ola.8380 /len=877	1	1	1	0	0	0	0	1	1	1
Ola#S53053044	FS536720 OLTE Oryzias latipes cDNA clone olte10p21 3', mRNA sequence /clone=olte10p21 /clone_end=3' /gb=FS536720 /gi=255383819 /ug=Ola.27361 /len=876	0	0	0	0	0	0	0	0	0	0
Ola#S53080181	FS546046 OLTE Oryzias latipes cDNA clone olte37n03 3', mRNA sequence /clone=olte37n03 /clone_end=3' /gb=FS546046 /gi=255444320 /ug=Ola.27125 /len=846	0	0	0	0	0	0	0	0	0	0
Ola#S14477913	BJ011918 MF01SSA cDNA Oryzias latipes cDNA clone MF01SSA169A06 5', mRNA sequence /clone=MF01SSA169A06 /clone_end=5' /gb=BJ011918 /gi=17360312 /ug=Ola.12925 /len=702	1	1	1	0	1	1	1	1	1	1
Ola#S53048129	FS554484 OLTE Oryzias latipes cDNA clone olte64a14 3', mRNA sequence /clone=olte64a14 /clone_end=3' /gb=FS554484 /gi=255363070 /ug=Ola.2829 /len=941	1	1	1	1	1	1	1	1	1	1
Ola#S43904208	DK030934 OLBR Oryzias latipes cDNA clone olbr25d09 3', mRNA sequence /clone=olbr25d09 /clone_end=3' /gb=DK030934 /gi=187380915 /ug=Ola.7221 /len=946	1	1	1	1	1	1	1	1	1	1
Ola#S43898777	DK111848 OLEB Oryzias latipes cDNA clone oleb63n07 5', mRNA sequence /clone=oleb63n07 /clone_end=5' /gb=DK111848 /gi=187373995 /ug=Ola.27041 /len=792	1	1	1	1	1	1	1	1	1	1
Ola#S14560484	BJ541124 MF01SSB cDNA Oryzias latipes cDNA clone MF01SSB033O05 3', mRNA sequence /clone=MF01SSB033O05 /clone_end=3' /gb=BJ541124 /gi=22199936 /ug=Ola.4696 /len=698	1	1	1	1	1	1	1	1	1	1
Ola#S53046803	FS522318 OLTE Oryzias latipes cDNA clone olte39h15 5', mRNA sequence /clone=olte39h15 /clone_end=5' /gb=FS522318 /gi=255373475 /ug=Ola.28360 /len=748	0	0	1	0	0	0	0	0	0	0
Ola#S44107914	DK185632 OLOVA Oryzias latipes cDNA clone olova11i08 5', mRNA sequence /clone=olova11i08 /clone_end=5' /gb=DK185632 /gi=187655256 /ug=Ola.20150 /len=763	1	0	1	0	1	0	0	0	0	1
Ola#S53057842	FS548346 OLTE Oryzias latipes cDNA clone olte45h07 3', mRNA sequence /clone=olte45h07 /clone_end=3' /gb=FS548346 /gi=255395838 /ug=Ola.27724 /len=894	1	1	1	1	1	1	1	1	1	1
Ola#S19041720	BJ709035 MF01FFA cDNA Oryzias latipes cDNA clone MF01FFA007m17 5', mRNA sequence /clone=MF01FFA007m17 /clone_end=5' /gb=BJ709035 /gi=45249914 /ug=Ola.6804 /len=229	0	0	0	0	0	0	0	0	0	0
Ola#S37726377	DC272222 Oryzias latipes regenerating fin 10 days postamputation cDNA library Oryzias latipes cDNA clone olrf19f09 3', mRNA sequence /clone=olrf19f09 /clone_end=3' /gb=DC272222 /gi=141604881 /ug=Ola.19072 /len=730	0	0	0	0	0	0	0	0	0	0
Ola#S44161533	DK012996 OLBR Oryzias latipes cDNA clone olbr38f24 5', mRNA sequence /clone=olbr38f24 /clone_end=5' /gb=DK012996 /gi=187707082 /ug=Ola.5535 /len=746	1	1	1	1	1	1	1	1	1	1
Ola#S44106304	DK237330 OLVL Oryzias latipes cDNA clone olvl33e06 5', mRNA sequence /clone=olvl33e06 /clone_end=5' /gb=DK237330 /gi=187652112 /ug=Ola.25871 /len=110	0	0	0	0	0	0	0	0	0	0
Ola#S53056318	FS551850 OLTE Oryzias latipes cDNA clone olte55i10 3', mRNA sequence /clone=olte55i10 /clone_end=3' /gb=FS551850 /gi=255394545 /ug=Ola.4440 /len=880	1	1	1	1	1	1	1	1	1	1
Ola#S53084440	Oryzias latipes L-GlcAT-P mRNA for long form of glucuronyltransferase-P, complete cds /cds=p(1,1074) /gb=AB252648 /gi=255292141 /ug=Ola.8089 /len=1074	1	1	1	0	0	0	1	1	1	1
Ola#S37730054	DC260220 Oryzias latipes regenerating fin 3 days postamputation cDNA library Oryzias latipes cDNA clone olrfe2o13 3', mRNA sequence /clone=olrfe2o13 /clone_end=3' /gb=DC260220 /gi=141610398 /ug=Ola.19279 /len=643	0	0	0	0	0	0	0	0	0	0
Ola#S53074272	FS519834 OLTE Oryzias latipes cDNA clone olte32g15 5', mRNA sequence /clone=olte32g15 /clone_end=5' /gb=FS519834 /gi=255424049 /ug=Ola.28191 /len=428	1	1	1	1	1	1	1	1	1	1
Ola#S43934428	DK078719 OLEA Oryzias latipes cDNA clone olea34d16 3', mRNA sequence /clone=olea34d16 /clone_end=3' /gb=DK078719 /gi=187412063 /ug=Ola.1488 /len=872	0	0	1	0	0	0	0	0	1	1
Ola#S53079550	FS538996 OLTE Oryzias latipes cDNA clone olte17i11 3', mRNA sequence /clone=olte17i11 /clone_end=3' /gb=FS538996 /gi=255438441 /ug=Ola.15446 /len=927	1	1	1	1	1	1	1	1	1	1
Ola#S44033984	DK180380 OLEC Oryzias latipes cDNA clone olec61k19 3', mRNA sequence /clone=olec61k19 /clone_end=3' /gb=DK180380 /gi=187561366 /ug=Ola.7526 /len=765	1	1	1	0	0	0	1	0	1	1
Ola#S43947521	DK038573 OLBR Oryzias latipes cDNA clone olbr47e17 3', mRNA sequence /clone=olbr47e17 /clone_end=3' /gb=DK038573 /gi=187445797 /ug=Ola.13573 /len=893	1	1	1	1	1	1	1	1	1	1
Ola#S44123269	DK186299 OLOVA Oryzias latipes cDNA clone olova13g12 5', mRNA sequence /clone=olova13g12 /clone_end=5' /gb=DK186299 /gi=187668677 /ug=Ola.25858 /len=423	0	0	0	0	0	0	0	0	0	0
Ola#S43975630	DK127845 OLEB Oryzias latipes cDNA clone oleb43p01 3', mRNA sequence /clone=oleb43p01 /clone_end=3' /gb=DK127845 /gi=187502049 /ug=Ola.5868 /len=950	1	1	1	1	1	1	1	1	1	1
Ola#S44045208	DK128423 OLEB Oryzias latipes cDNA clone oleb45j03 3', mRNA sequence /clone=oleb45j03 /clone_end=3' /gb=DK128423 /gi=187578066 /ug=Ola.290 /len=913	1	0	1	1	1	1	1	1	0	1
Ola#S44055159	DK121497 OLEB Oryzias latipes cDNA clone oleb25o20 3', mRNA sequence /clone=oleb25o20 /clone_end=3' /gb=DK121497 /gi=187587532 /ug=Ola.3652 /len=930	1	1	1	1	1	1	1	1	1	1
Ola#S34417663	AM340462 Oryzias latipes whole embryo Cab stages 18, 24, 32, 36 Oryzias latipes cDNA clone FOE002-P00124-DPE-F_O04, mRNA sequence /clone=FOE002-P00124-DPE-F_O04 /gb=AM340462 /gi=112288543 /ug=Ola.16648 /len=767	1	1	1	0	0	0	1	1	1	1
Ola#S53080980	FS520392 OLTE Oryzias latipes cDNA clone olte33p23 5', mRNA sequence /clone=olte33p23 /clone_end=5' /gb=FS520392 /gi=255448470 /ug=Ola.28590 /len=129	0	0	0	0	0	0	0	0	0	0
Ola#S19123211	BJ741464 MF015DA cDNA Oryzias latipes cDNA clone MF015DA006l02 3', mRNA sequence /clone=MF015DA006l02 /clone_end=3' /gb=BJ741464 /gi=45338733 /ug=Ola.6993 /len=919	1	1	1	0	0	0	0	1	0	1
Ola#S43935179	DK092573 OLEB Oryzias latipes cDNA clone oleb9k19 5', mRNA sequence /clone=oleb9k19 /clone_end=5' /gb=DK092573 /gi=187412702 /ug=Ola.23197 /len=817	0	0	0	0	0	0	0	0	0	0
Ola#S43932462	DK026718 OLBR Oryzias latipes cDNA clone olbr13a04 3', mRNA sequence /clone=olbr13a04 /clone_end=3' /gb=DK026718 /gi=187413359 /ug=Ola.13125 /len=912	1	1	1	1	0	0	1	0	1	1
Ola#S14464039	AU171266 Ol-br-ad cDNA Oryzias latipes cDNA clone br7424, mRNA sequence /clone=br7424 /gb=AU171266 /gi=12593337 /ug=Ola.640 /len=748	0	0	0	1	1	0	0	0	0	0
Ola#S34480350	AM318165 Oryzias latipes whole embryo Cab stages 18, 24, 32, 36 Oryzias latipes cDNA clone FOE002-P00061-DPE-F_E22, mRNA sequence /clone=FOE002-P00061-DPE-F_E22 /gb=AM318165 /gi=112348106 /ug=Ola.3418 /len=753	1	1	1	0	0	0	1	1	1	1
Ola#S44032542	DK176225 OLEC Oryzias latipes cDNA clone olec49n14 3', mRNA sequence /clone=olec49n14 /clone_end=3' /gb=DK176225 /gi=187556367 /ug=Ola.7266 /len=908	1	1	1	1	1	1	1	1	1	1
Ola#S43927739	DK038064 OLBR Oryzias latipes cDNA clone olbr45n07 3', mRNA sequence /clone=olbr45n07 /clone_end=3' /gb=DK038064 /gi=187409119 /ug=Ola.24570 /len=338	0	0	0	0	0	0	0	0	0	0
Ola#S43919063	DK127270 OLEB Oryzias latipes cDNA clone oleb42f04 3', mRNA sequence /clone=oleb42f04 /clone_end=3' /gb=DK127270 /gi=187400954 /ug=Ola.24420 /len=762	0	0	0	0	0	0	0	0	0	0
Ola#S29032338	AM140315 Oryzias latipes CAB gastrula Oryzias latipes cDNA clone McF0014P17-MGRbd1, mRNA sequence /clone=McF0014P17-MGRbd1 /gb=AM140315 /gi=81495007 /ug=Ola.15903 /len=813	1	1	1	1	1	1	1	1	1	1
Ola#S44100083	DK224039 OLOVA Oryzias latipes cDNA clone olova54l06 3', mRNA sequence /clone=olova54l06 /clone_end=3' /gb=DK224039 /gi=187644815 /ug=Ola.9281 /len=846	1	1	1	1	1	1	1	1	1	1
Ola#S43938878	DK219530 OLOVA Oryzias latipes cDNA clone olova42b12 3', mRNA sequence /clone=olova42b12 /clone_end=3' /gb=DK219530 /gi=187416697 /ug=Ola.4755 /len=931	1	1	1	1	1	1	1	1	1	1
Ola#S44148649	DK057798 OLEA Oryzias latipes cDNA clone olea38b19 5', mRNA sequence /clone=olea38b19 /clone_end=5' /gb=DK057798 /gi=187695318 /ug=Ola.18864 /len=805	1	1	1	1	1	1	1	1	1	1
Ola#S14532091	BJ489526 MF01FSA cDNA Oryzias latipes cDNA clone MF01FSA013K15 5', mRNA sequence /clone=MF01FSA013K15 /clone_end=5' /gb=BJ489526 /gi=22168275 /ug=Ola.20508 /len=414	0	0	0	0	0	0	0	0	0	0
Ola#S34450808	AM337129 Oryzias latipes whole embryo Cab stages 18, 24, 32, 36 Oryzias latipes cDNA clone FOE002-P00115-DPE-F_F19, mRNA sequence /clone=FOE002-P00115-DPE-F_F19 /gb=AM337129 /gi=112318564 /ug=Ola.12996 /len=721	1	1	1	1	1	1	1	1	1	1
Ola#S44022709	DK207816 OLOVA Oryzias latipes cDNA clone olova9f01 3', mRNA sequence /clone=olova9f01 /clone_end=3' /gb=DK207816 /gi=187548837 /ug=Ola.16592 /len=888	1	1	1	1	1	1	1	1	1	1
Ola#S44044591	DK180692 OLEC Oryzias latipes cDNA clone olec62j02 3', mRNA sequence /clone=olec62j02 /clone_end=3' /gb=DK180692 /gi=187574850 /ug=Ola.19867 /len=966	0	0	0	0	0	0	0	0	0	0
Ola#S34471192	AM348574 Oryzias latipes whole embryo Cab stages 18, 24, 32, 36 Oryzias latipes cDNA clone FOE002-P00004-DPE-R_D24, mRNA sequence /clone=FOE002-P00004-DPE-R_D24 /gb=AM348574 /gi=112338948 /ug=Ola.23256 /len=841	1	1	1	0	0	0	0	1	1	1
Ola#S43916086	DK082954 OLEA Oryzias latipes cDNA clone olea46k16 3', mRNA sequence /clone=olea46k16 /clone_end=3' /gb=DK082954 /gi=187394103 /ug=Ola.5929 /len=882	1	1	1	1	1	1	1	1	1	1
Ola#S34481734	AM300685 Oryzias latipes whole embryo Cab stages 18, 24, 32, 36 Oryzias latipes cDNA clone FOE002-P00012-DPE-F_F16, mRNA sequence /clone=FOE002-P00012-DPE-F_F16 /gb=AM300685 /gi=112349490 /ug=Ola.23357 /len=785	1	0	1	0	1	1	1	1	1	1
Ola#S19127020	BJ745177 MF015DA cDNA Oryzias latipes cDNA clone MF015DA026i17 3', mRNA sequence /clone=MF015DA026i17 /clone_end=3' /gb=BJ745177 /gi=45342445 /ug=Ola.18102 /len=602	0	0	0	0	0	0	0	0	0	0
Ola#S44013132	DK016261 OLBR Oryzias latipes cDNA clone olbr47m12 5', mRNA sequence /clone=olbr47m12 /clone_end=5' /gb=DK016261 /gi=187542901 /ug=Ola.12430 /len=776	1	1	1	1	1	1	1	1	1	1
Ola#S44105877	DK213812 OLOVA Oryzias latipes cDNA clone olova26b03 3', mRNA sequence /clone=olova26b03 /clone_end=3' /gb=DK213812 /gi=187655954 /ug=Ola.22379 /len=890	1	1	1	0	0	1	1	1	1	1
Ola#S44146833	DK029178 OLBR Oryzias latipes cDNA clone olbr20c09 3', mRNA sequence /clone=olbr20c09 /clone_end=3' /gb=DK029178 /gi=187693330 /ug=Ola.20559 /len=900	0	0	0	0	0	0	0	0	1	0
Ola#S53063190	FS514656 OLTE Oryzias latipes cDNA clone olte17h19 5', mRNA sequence /clone=olte17h19 /clone_end=5' /gb=FS514656 /gi=255406392 /ug=Ola.28067 /len=812	0	0	0	0	0	1	0	1	1	1
Ola#S44126489	DK118573 OLEB Oryzias latipes cDNA clone oleb17l21 3', mRNA sequence /clone=oleb17l21 /clone_end=3' /gb=DK118573 /gi=187673638 /ug=Ola.16589 /len=877	0	0	0	0	0	0	0	0	0	0
Ola#S19079542	BJ730084 MF015DA cDNA Oryzias latipes cDNA clone MF015DA007g17 5', mRNA sequence /clone=MF015DA007g17 /clone_end=5' /gb=BJ730084 /gi=45297396 /ug=Ola.17934 /len=872	0	0	0	0	0	0	0	0	0	0
Ola#S19119402	BJ737551 MF015DA cDNA Oryzias latipes cDNA clone MF015DA036h11 5', mRNA sequence /clone=MF015DA036h11 /clone_end=5' /gb=BJ737551 /gi=45334822 /ug=Ola.8339 /len=543	1	1	1	1	1	1	1	1	1	1
Ola#S44119571	DK166443 OLEC Oryzias latipes cDNA clone olec24h01 3', mRNA sequence /clone=olec24h01 /clone_end=3' /gb=DK166443 /gi=187665766 /ug=Ola.23114 /len=838	1	1	1	1	1	1	1	1	1	1
Ola#S44137751	DK123119 OLEB Oryzias latipes cDNA clone oleb30g16 3', mRNA sequence /clone=oleb30g16 /clone_end=3' /gb=DK123119 /gi=187685637 /ug=Ola.13909 /len=866	1	1	1	1	1	1	1	1	1	1
Ola#S37715813	DC275665 Oryzias latipes regenerating fin 10 days postamputation cDNA library Oryzias latipes cDNA clone olrf4p18 3', mRNA sequence /clone=olrf4p18 /clone_end=3' /gb=DC275665 /gi=141583325 /ug=Ola.19062 /len=702	0	0	0	0	1	1	0	1	0	0
Ola#S45459881	FM168613 PJR-M1 Oryzias latipes cDNA clone M089--H6_034, mRNA sequence /clone=M089--H6_034 /gb=FM168613 /gi=190678937 /ug=Ola.26003 /len=578	1	1	1	0	0	0	1	1	1	1
Ola#S14467500	AU177328 Sugano-Kawakami 5' end enriched cDNA library (OLa) from HNI Oryzias latipes cDNA clone OLa29.09c, mRNA sequence /clone=OLa29.09c /clone_end=5' /gb=AU177328 /gi=13426164 /ug=Ola.937 /len=375	0	0	0	0	0	0	0	0	0	0
Ola#S37740947	DC246638 Oryzias latipes regenerating fin 3 days postamputation cDNA library Oryzias latipes cDNA clone olrfe16d19 5', mRNA sequence /clone=olrfe16d19 /clone_end=5' /gb=DC246638 /gi=141628119 /ug=Ola.18532 /len=643	1	1	1	1	1	1	1	1	1	1
Ola#S29031784	AM142045 Oryzias latipes CAB gastrula Oryzias latipes cDNA clone McF0008L04-MGRbd1, mRNA sequence /clone=McF0008L04-MGRbd1 /gb=AM142045 /gi=81494242 /ug=Ola.6825 /len=807	0	0	0	0	0	0	0	0	0	0
Ola#S19055398	BJ713296 MF01FFA cDNA Oryzias latipes cDNA clone MF01FFA035k19 5', mRNA sequence /clone=MF01FFA035k19 /clone_end=5' /gb=BJ713296 /gi=45254139 /ug=Ola.3171 /len=719	1	1	1	1	1	1	0	1	1	1
Ola#S14515018	BJ511345 MF01FSA cDNA Oryzias latipes cDNA clone MF01FSA036H02 3', mRNA sequence /clone=MF01FSA036H02 /clone_end=3' /gb=BJ511345 /gi=22163307 /ug=Ola.12767 /len=503	0	0	0	0	0	0	0	0	0	0
Ola#S34436403	AM315115 Oryzias latipes whole embryo Cab stages 18, 24, 32, 36 Oryzias latipes cDNA clone FOE002-P00052-DPE-F_O05, mRNA sequence /clone=FOE002-P00052-DPE-F_O05 /gb=AM315115 /gi=112304149 /ug=Ola.28642 /len=777	1	1	1	1	1	1	1	1	1	1
Ola#S44099315	DK205177 OLOVA Oryzias latipes cDNA clone olova1p18 3', mRNA sequence /clone=olova1p18 /clone_end=3' /gb=DK205177 /gi=187646867 /ug=Ola.321 /len=862	1	1	1	1	1	1	1	1	1	1
Ola#S14555899	BJ529323 MF01SSB cDNA Oryzias latipes cDNA clone MF01SSB035H20 5', mRNA sequence /clone=MF01SSB035H20 /clone_end=5' /gb=BJ529323 /gi=22188135 /ug=Ola.26521 /len=658	0	0	0	0	0	0	1	0	1	1
Ola#S53055792	FS548138 OLTE Oryzias latipes cDNA clone olte44n14 3', mRNA sequence /clone=olte44n14 /clone_end=3' /gb=FS548138 /gi=255393517 /ug=Ola.2311 /len=900	1	1	1	1	1	1	1	1	1	1
Ola#S29031568	AM143773 Oryzias latipes CAB gastrula Oryzias latipes cDNA clone McF0011I15-MGRbd1, mRNA sequence /clone=McF0011I15-MGRbd1 /gb=AM143773 /gi=81493920 /ug=Ola.20848 /len=797	1	1	1	1	1	1	1	1	1	1
Ola#S44016808	DK105197 OLEB Oryzias latipes cDNA clone oleb45e01 5', mRNA sequence /clone=oleb45e01 /clone_end=5' /gb=DK105197 /gi=187544768 /ug=Ola.3358 /len=812	0	0	1	0	0	0	0	0	1	1
Ola#S44132394	DK122909 OLEB Oryzias latipes cDNA clone oleb29n03 3', mRNA sequence /clone=oleb29n03 /clone_end=3' /gb=DK122909 /gi=187681721 /ug=Ola.1497 /len=918	0	0	0	0	0	0	0	0	0	0
Ola#S53082218	FS539488 OLTE Oryzias latipes cDNA clone olte18p03 3', mRNA sequence /clone=olte18p03 /clone_end=3' /gb=FS539488 /gi=255440822 /ug=Ola.6296 /len=827	0	0	0	0	0	0	0	0	0	0
Ola#S44151690	DK011924 OLBR Oryzias latipes cDNA clone olbr35e15 5', mRNA sequence /clone=olbr35e15 /clone_end=5' /gb=DK011924 /gi=187698464 /ug=Ola.17962 /len=830	1	1	1	1	1	1	1	1	1	1
Ola#S53053024	FS536700 OLTE Oryzias latipes cDNA clone olte10o23 3', mRNA sequence /clone=olte10o23 /clone_end=3' /gb=FS536700 /gi=255383712 /ug=Ola.24771 /len=904	0	0	0	1	1	1	0	1	1	0
Ola#S44160383	DK024312 OLBR Oryzias latipes cDNA clone olbr5p17 3', mRNA sequence /clone=olbr5p17 /clone_end=3' /gb=DK024312 /gi=187710144 /ug=Ola.8386 /len=903	1	1	1	0	0	0	1	0	1	1
Ola#S44145749	DK077123 OLEA Oryzias latipes cDNA clone olea29j15 3', mRNA sequence /clone=olea29j15 /clone_end=3' /gb=DK077123 /gi=187695914 /ug=Ola.4987 /len=894	0	0	1	0	0	0	0	0	1	1
Ola#S43944060	DK175049 OLEC Oryzias latipes cDNA clone olec9h17 3', mRNA sequence /clone=olec9h17 /clone_end=3' /gb=DK175049 /gi=187423385 /ug=Ola.14913 /len=843	1	1	1	0	1	1	1	0	0	0
Ola#S43920680	DK003484 OLBR Oryzias latipes cDNA clone olbr11a07 5', mRNA sequence /clone=olbr11a07 /clone_end=5' /gb=DK003484 /gi=187399242 /ug=Ola.12910 /len=810	1	1	1	1	1	1	1	1	1	1
Ola#S19079400	BJ730025 MF015DA cDNA Oryzias latipes cDNA clone MF015DA007d08 5', mRNA sequence /clone=MF015DA007d08 /clone_end=5' /gb=BJ730025 /gi=45297337 /ug=Ola.5688 /len=828	1	1	1	1	1	1	1	1	1	1
Ola#S44118655	DK198031 OLOVA Oryzias latipes cDNA clone olova46j08 5', mRNA sequence /clone=olova46j08 /clone_end=5' /gb=DK198031 /gi=187666061 /ug=Ola.9628 /len=865	1	1	1	1	1	1	1	1	1	1
Ola#S19123611	BJ741647 MF015DA cDNA Oryzias latipes cDNA clone MF015DA007f06 3', mRNA sequence /clone=MF015DA007f06 /clone_end=3' /gb=BJ741647 /gi=45338916 /ug=Ola.12460 /len=887	1	1	1	1	1	1	1	1	1	1
Ola#S53073396	FS549594 OLTE Oryzias latipes cDNA clone olte49a11 3', mRNA sequence /clone=olte49a11 /clone_end=3' /gb=FS549594 /gi=255425780 /ug=Ola.1959 /len=767	0	0	0	0	0	0	0	0	0	0
Ola#S44090491	DK040413 OLBR Oryzias latipes cDNA clone olbr52j19 3', mRNA sequence /clone=olbr52j19 /clone_end=3' /gb=DK040413 /gi=187637203 /ug=Ola.5682 /len=942	1	1	1	1	1	1	1	1	1	1
Ola#S44163087	DK030316 OLBR Oryzias latipes cDNA clone olbr23h06 3', mRNA sequence /clone=olbr23h06 /clone_end=3' /gb=DK030316 /gi=187706592 /ug=Ola.14530 /len=919	1	1	1	1	1	1	1	1	1	1
Ola#S24860440	BJ894689 MF01ASD cDNA Oryzias latipes cDNA clone MF01ASD024l19 3', mRNA sequence /clone=MF01ASD024l19 /clone_end=3' /gb=BJ894689 /gi=66696058 /ug=Ola.9184 /len=760	1	1	1	1	1	1	1	1	1	1
Ola#S44136465	DK106726 OLEB Oryzias latipes cDNA clone oleb49i18 5', mRNA sequence /clone=oleb49i18 /clone_end=5' /gb=DK106726 /gi=187686395 /ug=Ola.8632 /len=721	1	1	1	1	0	0	1	1	1	1
Ola#S44068022	DK028654 OLBR Oryzias latipes cDNA clone olbr18k05 3', mRNA sequence /clone=olbr18k05 /clone_end=3' /gb=DK028654 /gi=187615921 /ug=Ola.24253 /len=902	1	1	1	0	0	0	0	0	1	1
Ola#S29035956	AM143069 Oryzias latipes CAB gastrula Oryzias latipes cDNA clone McF0020J16-MGRbd1, mRNA sequence /clone=McF0020J16-MGRbd1 /gb=AM143069 /gi=81500112 /ug=Ola.1072 /len=707	1	1	1	1	1	1	1	1	1	1
Ola#S44138348	DK071903 OLEA Oryzias latipes cDNA clone olea14i11 3', mRNA sequence /clone=olea14i11 /clone_end=3' /gb=DK071903 /gi=187684281 /ug=Ola.6087 /len=900	0	0	0	0	0	0	0	0	0	0
Ola#S43963192	DK038820 OLBR Oryzias latipes cDNA clone olbr47p24 3', mRNA sequence /clone=olbr47p24 /clone_end=3' /gb=DK038820 /gi=187464688 /ug=Ola.421 /len=797	1	1	1	1	1	1	1	1	1	1
Ola#S34449694	AM305307 Oryzias latipes whole embryo Cab stages 18, 24, 32, 36 Oryzias latipes cDNA clone FOE002-P00025-DPE-F_D05, mRNA sequence /clone=FOE002-P00025-DPE-F_D05 /gb=AM305307 /gi=112317449 /ug=Ola.6135 /len=828	1	1	1	0	0	0	1	0	1	1
Ola#S45455657	FM166169 PJR-M1 Oryzias latipes cDNA clone M026--E8_056, mRNA sequence /clone=M026--E8_056 /gb=FM166169 /gi=190674318 /ug=Ola.26027 /len=699	1	1	1	1	1	1	1	1	1	1
Ola#S53053475	FS551077 OLTE Oryzias latipes cDNA clone olte53e22 3', mRNA sequence /clone=olte53e22 /clone_end=3' /gb=FS551077 /gi=255384106 /ug=Ola.28303 /len=731	0	0	0	0	0	0	0	0	0	0
Ola#S43996979	DK131701 OLEB Oryzias latipes cDNA clone oleb55l10 3', mRNA sequence /clone=oleb55l10 /clone_end=3' /gb=DK131701 /gi=187524049 /ug=Ola.20772 /len=844	1	1	1	0	1	1	1	1	1	1
Ola#S43952440	DK175187 OLEC Oryzias latipes cDNA clone olec9o03 3', mRNA sequence /clone=olec9o03 /clone_end=3' /gb=DK175187 /gi=187446218 /ug=Ola.21694 /len=864	0	1	0	0	0	0	0	0	0	0
Ola#S14557213	BJ534528 MF01SSB cDNA Oryzias latipes cDNA clone MF01SSB020E04 3', mRNA sequence /clone=MF01SSB020E04 /clone_end=3' /gb=BJ534528 /gi=22193340 /ug=Ola.5098 /len=746	0	0	0	0	0	0	0	0	0	0
Ola#S53039790	FS546329 OLTE Oryzias latipes cDNA clone olte38k06 3', mRNA sequence /clone=olte38k06 /clone_end=3' /gb=FS546329 /gi=255362669 /ug=Ola.19230 /len=868	1	1	1	0	1	1	1	1	1	1
Ola#S14505762	BJ493585 MF01FSA cDNA Oryzias latipes cDNA clone MF01FSA032N18 5', mRNA sequence /clone=MF01FSA032N18 /clone_end=5' /gb=BJ493585 /gi=22145511 /ug=Ola.3337 /len=452	0	0	0	0	0	0	0	0	0	0
Ola#S43977102	DK155405 OLEC Oryzias latipes cDNA clone olec56g18 5', mRNA sequence /clone=olec56g18 /clone_end=5' /gb=DK155405 /gi=187503118 /ug=Ola.9026 /len=773	1	1	1	1	1	1	1	1	1	1
Ola#S43902365	DK095797 OLEB Oryzias latipes cDNA clone oleb18m03 5', mRNA sequence /clone=oleb18m03 /clone_end=5' /gb=DK095797 /gi=187379545 /ug=Ola.13799 /len=804	1	1	1	0	0	0	1	1	1	1
Ola#S43923894	DK043743 OLBR Oryzias latipes cDNA clone olbr62e11 3', mRNA sequence /clone=olbr62e11 /clone_end=3' /gb=DK043743 /gi=187399516 /ug=Ola.24520 /len=894	1	1	1	0	0	0	1	1	1	1
Ola#S44079495	DK117938 OLEB Oryzias latipes cDNA clone oleb15o22 3', mRNA sequence /clone=oleb15o22 /clone_end=3' /gb=DK117938 /gi=187623082 /ug=Ola.22953 /len=901	1	1	1	0	0	0	0	0	1	1
Ola#S53071286	FS538749 OLTE Oryzias latipes cDNA clone olte16n10 3', mRNA sequence /clone=olte16n10 /clone_end=3' /gb=FS538749 /gi=255420403 /ug=Ola.11913 /len=934	1	1	1	1	1	1	1	1	1	1
Ola#S43934462	DK078753 OLEA Oryzias latipes cDNA clone olea34f04 3', mRNA sequence /clone=olea34f04 /clone_end=3' /gb=DK078753 /gi=187412181 /ug=Ola.2134 /len=886	0	0	0	0	0	0	0	0	0	0
Ola#S44024792	DK172201 OLEC Oryzias latipes cDNA clone olec40i03 3', mRNA sequence /clone=olec40i03 /clone_end=3' /gb=DK172201 /gi=187551985 /ug=Ola.21205 /len=767	0	0	0	0	1	1	1	1	1	1
Ola#S53043735	FS512095 OLTE Oryzias latipes cDNA clone olte10b05 5', mRNA sequence /clone=olte10b05 /clone_end=5' /gb=FS512095 /gi=255369368 /ug=Ola.27988 /len=435	0	0	0	0	0	0	0	0	0	0
Ola#S44142437	DK081553 OLEA Oryzias latipes cDNA clone olea42j16 3', mRNA sequence /clone=olea42j16 /clone_end=3' /gb=DK081553 /gi=187687467 /ug=Ola.5269 /len=888	1	1	1	1	1	1	1	1	1	1
Ola#S53064263	FS538365 OLTE Oryzias latipes cDNA clone olte15l23 3', mRNA sequence /clone=olte15l23 /clone_end=3' /gb=FS538365 /gi=255414591 /ug=Ola.4054 /len=884	1	1	1	1	1	1	1	1	1	1
Ola#S53053543	FS551145 OLTE Oryzias latipes cDNA clone olte53i05 3', mRNA sequence /clone=olte53i05 /clone_end=3' /gb=FS551145 /gi=255385959 /ug=Ola.9510 /len=897	1	1	1	0	0	0	1	1	1	1
Ola#S44154371	DK029526 OLBR Oryzias latipes cDNA clone olbr21c10 3', mRNA sequence /clone=olbr21c10 /clone_end=3' /gb=DK029526 /gi=187703938 /ug=Ola.13034 /len=718	0	0	0	0	0	0	0	0	0	0
Ola#S43959430	DK074516 OLEA Oryzias latipes cDNA clone olea22b08 3', mRNA sequence /clone=olea22b08 /clone_end=3' /gb=DK074516 /gi=187462065 /ug=Ola.614 /len=958	1	1	1	1	1	1	1	1	1	1
Ola#S14483253	BJ008041 MF01SSA cDNA Oryzias latipes cDNA clone MF01SSA114G11 5', mRNA sequence /clone=MF01SSA114G11 /clone_end=5' /gb=BJ008041 /gi=17366314 /ug=Ola.1760 /len=293	0	0	0	0	0	0	0	0	0	0
Ola#S43907273	DK042561 OLBR Oryzias latipes cDNA clone olbr58n21 3', mRNA sequence /clone=olbr58n21 /clone_end=3' /gb=DK042561 /gi=187385571 /ug=Ola.15775 /len=821	1	1	1	0	0	1	1	0	1	0
Ola#S52457839	Oryzias latipes Brpf1 mRNA for bromodomain and PHD finger containing, 1, complete cds /cds=p(707,4558) /gb=AB488461 /gi=237823391 /ug=Ola.27894 /len=5460	1	1	1	1	1	1	1	1	1	1
Ola#S37713702	DC275279 Oryzias latipes regenerating fin 10 days postamputation cDNA library Oryzias latipes cDNA clone olrf3i13 3', mRNA sequence /clone=olrf3i13 /clone_end=3' /gb=DC275279 /gi=141578822 /ug=Ola.17464 /len=639	0	0	0	0	0	0	0	0	0	0
Ola#S14462922	AU169169 Ol-br-ad cDNA Oryzias latipes cDNA clone br4267, mRNA sequence /clone=br4267 /gb=AU169169 /gi=12591238 /ug=Ola.13864 /len=623	1	1	1	1	1	1	1	1	1	1
Ola#S24874662	BJ895953 MF01ASD cDNA Oryzias latipes cDNA clone MF01ASD028g14 3', mRNA sequence /clone=MF01ASD028g14 /clone_end=3' /gb=BJ895953 /gi=66697322 /ug=Ola.11269 /len=670	1	1	1	0	0	0	0	1	0	1
Ola#S44160402	DK024331 OLBR Oryzias latipes cDNA clone olbr6a14 3', mRNA sequence /clone=olbr6a14 /clone_end=3' /gb=DK024331 /gi=187710191 /ug=Ola.9941 /len=967	1	1	1	0	0	0	1	0	1	1
Ola#S19123857	BJ742145 MF015DA cDNA Oryzias latipes cDNA clone MF015DA008p02 3', mRNA sequence /clone=MF015DA008p02 /clone_end=3' /gb=BJ742145 /gi=45339414 /ug=Ola.7680 /len=907	1	1	1	1	0	1	1	1	1	1
Ola#S37716627	DC272341 Oryzias latipes regenerating fin 10 days postamputation cDNA library Oryzias latipes cDNA clone olrf19m16 3', mRNA sequence /clone=olrf19m16 /clone_end=3' /gb=DC272341 /gi=141584746 /ug=Ola.19095 /len=150	0	0	0	0	0	0	0	0	0	0
Ola#S44125732	DK118211 OLEB Oryzias latipes cDNA clone oleb16l10 3', mRNA sequence /clone=oleb16l10 /clone_end=3' /gb=DK118211 /gi=187672672 /ug=Ola.9317 /len=868	1	1	1	1	1	1	1	1	1	1
Ola#S34475696	AM373864 Oryzias latipes whole embryo Cab stages 18, 24, 32, 36 Oryzias latipes cDNA clone FOE002-P00099-DPE-R_O11, mRNA sequence /clone=FOE002-P00099-DPE-R_O11 /gb=AM373864 /gi=112343452 /ug=Ola.28924 /len=720	1	1	1	1	0	1	1	1	1	1
Ola#S43968916	DK258792 OLVL Oryzias latipes cDNA clone olvl41m19 3', mRNA sequence /clone=olvl41m19 /clone_end=3' /gb=DK258792 /gi=187494400 /ug=Ola.13983 /len=884	0	1	1	1	1	1	1	1	0	1
Ola#S53049669	FS547269 OLTE Oryzias latipes cDNA clone olte41g02 3', mRNA sequence /clone=olte41g02 /clone_end=3' /gb=FS547269 /gi=255381902 /ug=Ola.1282 /len=971	1	1	1	1	1	1	1	1	1	1
Ola#S43930107	DK096418 OLEB Oryzias latipes cDNA clone oleb20i12 5', mRNA sequence /clone=oleb20i12 /clone_end=5' /gb=DK096418 /gi=187405055 /ug=Ola.24595 /len=744	0	0	1	0	0	0	0	0	1	1
Ola#S29040032	AM146383 Oryzias latipes CAB gastrula Oryzias latipes cDNA clone McF0024O09-MGRbd2, mRNA sequence /clone=McF0024O09-MGRbd2 /gb=AM146383 /gi=81507098 /ug=Ola.18541 /len=135	0	0	0	0	0	0	0	0	0	0
Ola#S43921078	DK009052 OLBR Oryzias latipes cDNA clone olbr27a18 5', mRNA sequence /clone=olbr27a18 /clone_end=5' /gb=DK009052 /gi=187400435 /ug=Ola.24455 /len=720	0	0	0	0	1	1	0	0	0	0
Ola#S44134243	DK085637 OLEA Oryzias latipes cDNA clone olea54h20 3', mRNA sequence /clone=olea54h20 /clone_end=3' /gb=DK085637 /gi=187682477 /ug=Ola.21335 /len=954	0	0	0	0	0	0	0	0	0	0
Ola#S43944644	DK186518 OLOVA Oryzias latipes cDNA clone olova14a06 5', mRNA sequence /clone=olova14a06 /clone_end=5' /gb=DK186518 /gi=187422611 /ug=Ola.24829 /len=428	0	0	0	0	0	0	0	0	0	0
Ola#S43906745	DK025549 OLBR Oryzias latipes cDNA clone olbr9j05 3', mRNA sequence /clone=olbr9j05 /clone_end=3' /gb=DK025549 /gi=187382794 /ug=Ola.4174 /len=845	0	1	1	0	0	0	1	1	1	0
Ola#S24869275	BJ885078 MF01ASD cDNA Oryzias latipes cDNA clone MF01ASD037h03 5', mRNA sequence /clone=MF01ASD037h03 /clone_end=5' /gb=BJ885078 /gi=66682164 /ug=Ola.10368 /len=821	1	1	1	0	0	0	1	0	1	1
Ola#S24875709	BJ898044 MF01ASD cDNA Oryzias latipes cDNA clone MF01ASD034h05 3', mRNA sequence /clone=MF01ASD034h05 /clone_end=3' /gb=BJ898044 /gi=66699413 /ug=Ola.6949 /len=879	1	1	1	1	1	1	1	1	1	1
Ola#S44037834	DK180602 OLEC Oryzias latipes cDNA clone olec62f02 3', mRNA sequence /clone=olec62f02 /clone_end=3' /gb=DK180602 /gi=187568113 /ug=Ola.5537 /len=917	0	0	0	1	1	1	1	1	1	1
Ola#S53071381	FS538844 OLTE Oryzias latipes cDNA clone olte17b16 3', mRNA sequence /clone=olte17b16 /clone_end=3' /gb=FS538844 /gi=255420528 /ug=Ola.3748 /len=949	1	1	1	1	1	1	1	1	1	1
Ola#S34433980	AM330792 Oryzias latipes whole embryo Cab stages 18, 24, 32, 36 Oryzias latipes cDNA clone FOE002-P00097-DPE-F_E13, mRNA sequence /clone=FOE002-P00097-DPE-F_E13 /gb=AM330792 /gi=112301726 /ug=Ola.23193 /len=816	1	1	1	1	1	1	1	1	1	1
Ola#S43923149	DK026315 OLBR Oryzias latipes cDNA clone olbr11n10 3', mRNA sequence /clone=olbr11n10 /clone_end=3' /gb=DK026315 /gi=187400910 /ug=Ola.20023 /len=939	1	1	1	0	0	0	1	1	1	1
Ola#S44147745	DK035244 OLBR Oryzias latipes cDNA clone olbr37k21 3', mRNA sequence /clone=olbr37k21 /clone_end=3' /gb=DK035244 /gi=187693570 /ug=Ola.10777 /len=844	0	0	1	1	1	1	1	0	0	1
Ola#S53051807	FS547418 OLTE Oryzias latipes cDNA clone olte41m19 3', mRNA sequence /clone=olte41m19 /clone_end=3' /gb=FS547418 /gi=255388440 /ug=Ola.2751 /len=912	1	1	1	1	1	1	1	1	1	1
Ola#S53050070	FS554832 OLTE Oryzias latipes cDNA clone olte65a11 3', mRNA sequence /clone=olte65a11 /clone_end=3' /gb=FS554832 /gi=255386258 /ug=Ola.13842 /len=891	1	1	1	1	1	1	1	1	1	1
Ola#S43897976	DK091587 OLEB Oryzias latipes cDNA clone oleb6o07 5', mRNA sequence /clone=oleb6o07 /clone_end=5' /gb=DK091587 /gi=187375813 /ug=Ola.8143 /len=666	0	0	0	0	0	0	0	0	0	0
Ola#S29036650	AM143205 Oryzias latipes CAB gastrula Oryzias latipes cDNA clone McF0003K08-MGRbd1, mRNA sequence /clone=McF0003K08-MGRbd1 /gb=AM143205 /gi=81501286 /ug=Ola.28841 /len=833	1	1	1	1	1	1	1	1	1	1
Ola#S44092721	DK236331 OLVL Oryzias latipes cDNA clone olvl29m16 5', mRNA sequence /clone=olvl29m16 /clone_end=5' /gb=DK236331 /gi=187640535 /ug=Ola.3841 /len=761	1	1	1	1	1	1	1	1	1	1
Ola#S44036999	DK164344 OLEC Oryzias latipes cDNA clone olec18j20 3', mRNA sequence /clone=olec18j20 /clone_end=3' /gb=DK164344 /gi=187563068 /ug=Ola.13600 /len=889	1	1	1	1	1	1	0	1	1	1
Ola#S44010172	DK179671 OLEC Oryzias latipes cDNA clone olec59k07 3', mRNA sequence /clone=olec59k07 /clone_end=3' /gb=DK179671 /gi=187537578 /ug=Ola.1633 /len=868	0	0	0	0	0	0	0	0	0	0
Ola#S44109328	DK173589 OLEC Oryzias latipes cDNA clone olec44g04 3', mRNA sequence /clone=olec44g04 /clone_end=3' /gb=DK173589 /gi=187653255 /ug=Ola.24445 /len=874	1	1	1	0	0	0	0	0	1	1
Ola#S44071498	DK113928 OLEB Oryzias latipes cDNA clone oleb4k11 3', mRNA sequence /clone=oleb4k11 /clone_end=3' /gb=DK113928 /gi=187619117 /ug=Ola.14992 /len=875	0	0	0	0	0	0	0	0	0	0
Ola#S53072526	FS553310 OLTE Oryzias latipes cDNA clone olte59l10 3', mRNA sequence /clone=olte59l10 /clone_end=3' /gb=FS553310 /gi=255427753 /ug=Ola.27990 /len=911	0	0	0	0	0	0	0	1	1	1
Ola#S43932555	DK026811 OLBR Oryzias latipes cDNA clone olbr13e06 3', mRNA sequence /clone=olbr13e06 /clone_end=3' /gb=DK026811 /gi=187414832 /ug=Ola.11946 /len=929	1	1	1	1	1	1	1	1	1	1
Ola#S43938146	DK258347 OLVL Oryzias latipes cDNA clone olvl40e14 3', mRNA sequence /clone=olvl40e14 /clone_end=3' /gb=DK258347 /gi=187415972 /ug=Ola.20713 /len=823	1	1	1	0	0	0	1	0	0	0
Ola#S53041283	FS535489 OLTE Oryzias latipes cDNA clone olte7h02 3', mRNA sequence /clone=olte7h02 /clone_end=3' /gb=FS535489 /gi=255371137 /ug=Ola.11590 /len=793	1	1	1	1	1	1	1	1	0	1
Ola#S44023339	DK217739 OLOVA Oryzias latipes cDNA clone olova37b08 3', mRNA sequence /clone=olova37b08 /clone_end=3' /gb=DK217739 /gi=187549456 /ug=Ola.5904 /len=899	1	1	1	1	1	1	1	1	1	1
Ola#S44155921	DK023986 OLBR Oryzias latipes cDNA clone olbr5a15 3', mRNA sequence /clone=olbr5a15 /clone_end=3' /gb=DK023986 /gi=187701551 /ug=Ola.25043 /len=912	1	1	1	0	0	1	1	1	1	1
Ola#S53064216	FS538318 OLTE Oryzias latipes cDNA clone olte15j19 3', mRNA sequence /clone=olte15j19 /clone_end=3' /gb=FS538318 /gi=255401642 /ug=Ola.6674 /len=928	1	1	1	1	1	1	1	1	1	1
Ola#S19078075	BJ728615 MF015DA cDNA Oryzias latipes cDNA clone MF015DA002g13 5', mRNA sequence /clone=MF015DA002g13 /clone_end=5' /gb=BJ728615 /gi=45295927 /ug=Ola.7488 /len=957	0	0	0	0	0	0	0	0	1	0
Ola#S14494657	BJ018517 MF01SSA cDNA Oryzias latipes cDNA clone MF01SSA063G04 3', mRNA sequence /clone=MF01SSA063G04 /clone_end=3' /gb=BJ018517 /gi=17389484 /ug=Ola.6002 /len=596	1	1	1	0	0	0	1	1	1	1
Ola#S44045675	DK177012 OLEC Oryzias latipes cDNA clone olec52b09 3', mRNA sequence /clone=olec52b09 /clone_end=3' /gb=DK177012 /gi=187576119 /ug=Ola.7091 /len=949	1	1	1	1	1	1	1	1	1	1
Ola#S43954158	DK210447 OLOVA Oryzias latipes cDNA clone olova16l06 3', mRNA sequence /clone=olova16l06 /clone_end=3' /gb=DK210447 /gi=187453887 /ug=Ola.3118 /len=953	1	1	1	1	0	0	0	1	0	1
Ola#S44020239	DK222684 OLOVA Oryzias latipes cDNA clone olova50o11 3', mRNA sequence /clone=olova50o11 /clone_end=3' /gb=DK222684 /gi=187549044 /ug=Ola.17824 /len=887	1	1	1	0	0	0	1	1	1	1
Ola#S19124758	BJ742990 MF015DA cDNA Oryzias latipes cDNA clone MF015DA001j20 3', mRNA sequence /clone=MF015DA001j20 /clone_end=3' /gb=BJ742990 /gi=45340259 /ug=Ola.17759 /len=750	0	1	1	0	0	0	0	0	1	1
Ola#S44112138	DK166046 OLEC Oryzias latipes cDNA clone olec23f13 3', mRNA sequence /clone=olec23f13 /clone_end=3' /gb=DK166046 /gi=187658692 /ug=Ola.22509 /len=849	0	0	0	0	0	0	0	0	0	0
Ola#S43916486	DK091898 OLEB Oryzias latipes cDNA clone oleb7m17 5', mRNA sequence /clone=oleb7m17 /clone_end=5' /gb=DK091898 /gi=187394727 /ug=Ola.20609 /len=775	1	1	1	0	1	1	1	1	1	1
Ola#S44141899	DK067319 OLEA Oryzias latipes cDNA clone olea1b18 3', mRNA sequence /clone=olea1b18 /clone_end=3' /gb=DK067319 /gi=187689692 /ug=Ola.2782 /len=929	1	1	1	1	1	1	1	1	1	1
Ola#S53037042	FS510959 OLTE Oryzias latipes cDNA clone olte6l24 5', mRNA sequence /clone=olte6l24 /clone_end=5' /gb=FS510959 /gi=255350903 /ug=Ola.28156 /len=469	0	0	0	0	0	0	0	0	0	0
Ola#S34405369	AM355921 Oryzias latipes whole embryo Cab stages 18, 24, 32, 36 Oryzias latipes cDNA clone FOE002-P00029-DPE-R_L22, mRNA sequence /clone=FOE002-P00029-DPE-R_L22 /gb=AM355921 /gi=112276034 /ug=Ola.4697 /len=561	0	0	0	0	0	0	0	0	0	0
Ola#S43927782	DK038107 OLBR Oryzias latipes cDNA clone olbr45p04 3', mRNA sequence /clone=olbr45p04 /clone_end=3' /gb=DK038107 /gi=187405760 /ug=Ola.24572 /len=906	1	0	0	0	0	0	0	0	0	0
Ola#S19083004	BJ733431 MF015DA cDNA Oryzias latipes cDNA clone MF015DA022l15 5', mRNA sequence /clone=MF015DA022l15 /clone_end=5' /gb=BJ733431 /gi=45300743 /ug=Ola.3906 /len=735	0	0	0	0	0	0	0	0	0	0
Ola#S37741201	DC248076 Oryzias latipes regenerating fin 3 days postamputation cDNA library Oryzias latipes cDNA clone olrfe1h20 5', mRNA sequence /clone=olrfe1h20 /clone_end=5' /gb=DC248076 /gi=141628476 /ug=Ola.19197 /len=601	0	0	0	0	0	0	1	0	1	1
Ola#S37724878	DC273119 Oryzias latipes regenerating fin 10 days postamputation cDNA library Oryzias latipes cDNA clone olrf21l21 3', mRNA sequence /clone=olrf21l21 /clone_end=3' /gb=DC273119 /gi=141601685 /ug=Ola.19092 /len=701	0	0	0	0	0	0	0	0	0	0
Ola#S19079358	BJ729941 MF015DA cDNA Oryzias latipes cDNA clone MF015DA006o13 5', mRNA sequence /clone=MF015DA006o13 /clone_end=5' /gb=BJ729941 /gi=45297253 /ug=Ola.13444 /len=899	1	1	1	0	0	0	1	1	1	1
Ola#S43975918	DK131526 OLEB Oryzias latipes cDNA clone oleb55d15 3', mRNA sequence /clone=oleb55d15 /clone_end=3' /gb=DK131526 /gi=187502309 /ug=Ola.14417 /len=874	1	1	1	1	1	1	1	1	1	1
Ola#S44050611	DK136856 OLEC Oryzias latipes cDNA clone olec4a24 5', mRNA sequence /clone=olec4a24 /clone_end=5' /gb=DK136856 /gi=187579605 /ug=Ola.9420 /len=830	1	1	1	1	1	1	1	1	1	1
Ola#S19123953	BJ742028 MF015DA cDNA Oryzias latipes cDNA clone MF015DA008i22 3', mRNA sequence /clone=MF015DA008i22 /clone_end=3' /gb=BJ742028 /gi=45339297 /ug=Ola.8417 /len=646	0	0	1	0	0	0	0	0	0	1
Ola#S53082028	FS539298 OLTE Oryzias latipes cDNA clone olte18g15 3', mRNA sequence /clone=olte18g15 /clone_end=3' /gb=FS539298 /gi=255434403 /ug=Ola.7635 /len=965	1	1	1	1	1	1	1	1	1	1
Ola#S19044173	BJ708762 MF01FFA cDNA Oryzias latipes cDNA clone MF01FFA006o06 5', mRNA sequence /clone=MF01FFA006o06 /clone_end=5' /gb=BJ708762 /gi=45249641 /ug=Ola.17800 /len=134	0	0	0	0	0	0	0	0	0	0
Ola#S53070300	FS552944 OLTE Oryzias latipes cDNA clone olte58k17 3', mRNA sequence /clone=olte58k17 /clone_end=3' /gb=FS552944 /gi=255432341 /ug=Ola.6090 /len=921	0	1	0	0	0	0	0	0	0	0
Ola#S44141025	DK090847 OLEB Oryzias latipes cDNA clone oleb4m23 5', mRNA sequence /clone=oleb4m23 /clone_end=5' /gb=DK090847 /gi=187687931 /ug=Ola.25923 /len=592	1	1	1	0	0	0	0	0	1	1
Ola#S14463079	AU169466 Ol-br-ad cDNA Oryzias latipes cDNA clone br4658, mRNA sequence /clone=br4658 /gb=AU169466 /gi=12591535 /ug=Ola.5176 /len=932	1	0	1	0	0	0	1	1	0	1
Ola#S37721055	DC275097 Oryzias latipes regenerating fin 10 days postamputation cDNA library Oryzias latipes cDNA clone olrf2o02 3', mRNA sequence /clone=olrf2o02 /clone_end=3' /gb=DC275097 /gi=141594887 /ug=Ola.19183 /len=569	0	0	0	0	0	0	0	1	1	1
Ola#S44083351	DK196729 OLOVA Oryzias latipes cDNA clone olova42n15 5', mRNA sequence /clone=olova42n15 /clone_end=5' /gb=DK196729 /gi=187629249 /ug=Ola.24708 /len=258	0	0	0	0	0	0	0	0	0	0
Ola#S19079810	BJ730351 MF015DA cDNA Oryzias latipes cDNA clone MF015DA008d22 5', mRNA sequence /clone=MF015DA008d22 /clone_end=5' /gb=BJ730351 /gi=45297663 /ug=Ola.21611 /len=798	0	0	0	0	0	0	0	0	0	0
Ola#S19125351	BJ743589 MF015DA cDNA Oryzias latipes cDNA clone MF015DA021h08 3', mRNA sequence /clone=MF015DA021h08 /clone_end=3' /gb=BJ743589 /gi=45340858 /ug=Ola.13409 /len=686	1	1	1	0	1	1	1	1	1	1
Ola#S43922043	DK037714 OLBR Oryzias latipes cDNA clone olbr44m24 3', mRNA sequence /clone=olbr44m24 /clone_end=3' /gb=DK037714 /gi=187399678 /ug=Ola.20317 /len=784	1	1	1	0	0	0	0	0	1	1
Ola#S44068103	DK034482 OLBR Oryzias latipes cDNA clone olbr35h04 3', mRNA sequence /clone=olbr35h04 /clone_end=3' /gb=DK034482 /gi=187612475 /ug=Ola.14757 /len=880	1	1	1	1	1	1	1	1	1	1
Ola#S43980186	DK060693 OLEA Oryzias latipes cDNA clone olea46j07 5', mRNA sequence /clone=olea46j07 /clone_end=5' /gb=DK060693 /gi=187510719 /ug=Ola.20823 /len=789	1	1	1	1	1	1	1	1	1	1
Ola#S43932574	DK026830 OLBR Oryzias latipes cDNA clone olbr13f05 3', mRNA sequence /clone=olbr13f05 /clone_end=3' /gb=DK026830 /gi=187414865 /ug=Ola.17289 /len=848	0	0	0	0	0	0	0	0	0	0
Ola#S44148806	DK082177 OLEA Oryzias latipes cDNA clone olea44g20 3', mRNA sequence /clone=olea44g20 /clone_end=3' /gb=DK082177 /gi=187696703 /ug=Ola.21534 /len=851	1	1	1	1	1	1	1	1	1	1
Ola#S43932709	DK032712 OLBR Oryzias latipes cDNA clone olbr30f13 3', mRNA sequence /clone=olbr30f13 /clone_end=3' /gb=DK032712 /gi=187411674 /ug=Ola.28991 /len=963	0	0	0	0	0	0	0	0	0	0
Ola#S44157825	DK053098 OLEA Oryzias latipes cDNA clone olea24h23 5', mRNA sequence /clone=olea24h23 /clone_end=5' /gb=DK053098 /gi=187702573 /ug=Ola.23672 /len=783	1	1	1	1	1	1	1	1	1	1
Ola#S44039555	DK168699 OLEC Oryzias latipes cDNA clone olec30l09 3', mRNA sequence /clone=olec30l09 /clone_end=3' /gb=DK168699 /gi=187568602 /ug=Ola.8208 /len=868	1	1	1	1	1	1	1	1	1	1
Ola#S43918035	DK115688 OLEB Oryzias latipes cDNA clone oleb9k04 3', mRNA sequence /clone=oleb9k04 /clone_end=3' /gb=DK115688 /gi=187392606 /ug=Ola.24398 /len=836	1	1	1	0	0	1	1	0	1	1
Ola#S29038076	AM143950 Oryzias latipes CAB gastrula Oryzias latipes cDNA clone McF0004I14-MGRbd1, mRNA sequence /clone=McF0004I14-MGRbd1 /gb=AM143950 /gi=81503732 /ug=Ola.10466 /len=754	0	0	0	0	0	0	0	0	0	0
Ola#S44024629	DK195454 OLOVA Oryzias latipes cDNA clone olova39d10 5', mRNA sequence /clone=olova39d10 /clone_end=5' /gb=DK195454 /gi=187547912 /ug=Ola.3597 /len=780	1	1	1	0	1	1	1	0	1	1
Ola#S43958109	DK044401 OLBR Oryzias latipes cDNA clone olbr64c20 3', mRNA sequence /clone=olbr64c20 /clone_end=3' /gb=DK044401 /gi=187453568 /ug=Ola.23926 /len=806	1	1	1	0	0	0	0	0	1	1
Ola#S44112178	DK166086 OLEC Oryzias latipes cDNA clone olec23h09 3', mRNA sequence /clone=olec23h09 /clone_end=3' /gb=DK166086 /gi=187658732 /ug=Ola.1938 /len=891	0	0	0	0	0	0	0	0	0	0
Ola#S44068197	DK034576 OLBR Oryzias latipes cDNA clone olbr35l11 3', mRNA sequence /clone=olbr35l11 /clone_end=3' /gb=DK034576 /gi=187614571 /ug=Ola.1860 /len=956	1	1	1	1	1	1	1	1	1	1
Ola#S43947234	DK032915 OLBR Oryzias latipes cDNA clone olbr30o17 3', mRNA sequence /clone=olbr30o17 /clone_end=3' /gb=DK032915 /gi=187445692 /ug=Ola.19669 /len=896	0	1	0	0	0	0	0	0	0	0
Ola#S53059686	FS541293 OLTE Oryzias latipes cDNA clone olte24d03 3', mRNA sequence /clone=olte24d03 /clone_end=3' /gb=FS541293 /gi=255409766 /ug=Ola.11755 /len=904	1	1	1	1	1	1	1	1	1	1
Ola#S19122423	BJ740675 MF015DA cDNA Oryzias latipes cDNA clone MF015DA004c03 3', mRNA sequence /clone=MF015DA004c03 /clone_end=3' /gb=BJ740675 /gi=45337944 /ug=Ola.7536 /len=935	1	1	1	1	1	1	1	1	1	1
Ola#S44084661	DK000695 OLBR Oryzias latipes cDNA clone olbr2p03 5', mRNA sequence /clone=olbr2p03 /clone_end=5' /gb=DK000695 /gi=187628893 /ug=Ola.195 /len=812	1	1	1	1	1	1	1	1	1	1
Ola#S44115219	DK206159 OLOVA Oryzias latipes cDNA clone olova4l07 3', mRNA sequence /clone=olova4l07 /clone_end=3' /gb=DK206159 /gi=187663349 /ug=Ola.22051 /len=896	0	0	0	0	0	0	0	0	0	0
Ola#S34418747	AM370948 Oryzias latipes whole embryo Cab stages 18, 24, 32, 36 Oryzias latipes cDNA clone FOE002-P00087-DPE-R_J06, mRNA sequence /clone=FOE002-P00087-DPE-R_J06 /gb=AM370948 /gi=112289627 /ug=Ola.14449 /len=737	0	0	0	0	0	0	0	0	0	0
Ola#S53066515	FS544211 OLTE Oryzias latipes cDNA clone olte32j08 3', mRNA sequence /clone=olte32j08 /clone_end=3' /gb=FS544211 /gi=255404766 /ug=Ola.7789 /len=927	0	0	0	0	0	0	0	0	0	0
Ola#S43988274	DK221206 OLOVA Oryzias latipes cDNA clone olova46m12 3', mRNA sequence /clone=olova46m12 /clone_end=3' /gb=DK221206 /gi=187512138 /ug=Ola.24844 /len=828	0	0	0	0	0	0	0	0	1	0
Ola#S43973262	DK079577 OLEA Oryzias latipes cDNA clone olea36l17 3', mRNA sequence /clone=olea36l17 /clone_end=3' /gb=DK079577 /gi=187501809 /ug=Ola.25158 /len=960	0	0	0	0	0	0	0	0	1	0
Ola#S44049157	DK132600 OLEB Oryzias latipes cDNA clone oleb58c23 3', mRNA sequence /clone=oleb58c23 /clone_end=3' /gb=DK132600 /gi=187582468 /ug=Ola.5398 /len=918	1	1	1	1	1	1	1	1	1	1
Ola#S43967297	DK252071 OLVL Oryzias latipes cDNA clone olvl18o05 3', mRNA sequence /clone=olvl18o05 /clone_end=3' /gb=DK252071 /gi=187495189 /ug=Ola.24720 /len=917	1	0	1	1	1	1	1	1	1	1
Ola#S53057194	FS532566 OLTE Oryzias latipes cDNA clone olte43a19 5', mRNA sequence /clone=olte43a19 /clone_end=5' /gb=FS532566 /gi=255390552 /ug=Ola.7333 /len=855	1	1	1	1	1	1	1	1	1	1
Ola#S53071754	FS543399 OLTE Oryzias latipes cDNA clone olte30e08 3', mRNA sequence /clone=olte30e08 /clone_end=3' /gb=FS543399 /gi=255421845 /ug=Ola.27437 /len=885	1	1	1	1	1	1	1	1	1	1
Ola#S43990052	DK206976 OLOVA Oryzias latipes cDNA clone olova6p20 3', mRNA sequence /clone=olova6p20 /clone_end=3' /gb=DK206976 /gi=187517039 /ug=Ola.15937 /len=911	1	1	1	1	1	1	1	1	1	1
Ola#S44007679	DK128289 OLEB Oryzias latipes cDNA clone oleb45d01 3', mRNA sequence /clone=oleb45d01 /clone_end=3' /gb=DK128289 /gi=187536303 /ug=Ola.13414 /len=884	1	1	1	0	1	1	1	1	1	1
Ola#S44100387	DK209332 OLOVA Oryzias latipes cDNA clone olova13i21 3', mRNA sequence /clone=olova13i21 /clone_end=3' /gb=DK209332 /gi=187643421 /ug=Ola.27103 /len=868	0	0	0	0	0	0	0	0	0	0
Ola#S44065840	DK212771 OLOVA Oryzias latipes cDNA clone olova23d02 3', mRNA sequence /clone=olova23d02 /clone_end=3' /gb=DK212771 /gi=187614972 /ug=Ola.5975 /len=921	1	0	1	1	1	1	0	1	0	1
Ola#S44074041	DK011363 OLBR Oryzias latipes cDNA clone olbr33k18 5', mRNA sequence /clone=olbr33k18 /clone_end=5' /gb=DK011363 /gi=187617474 /ug=Ola.20610 /len=1055	1	1	1	0	1	1	1	1	1	1
Ola#S40784156	Oryzias latipes nanos1 mRNA, complete cds /cds=p(90,644) /gb=EU074258 /gi=156447528 /ug=Ola.4973 /len=819	1	1	1	0	0	0	0	0	1	1
Ola#S44032110	DK168032 OLEC Oryzias latipes cDNA clone olec28n15 3', mRNA sequence /clone=olec28n15 /clone_end=3' /gb=DK168032 /gi=187559057 /ug=Ola.22842 /len=893	1	1	1	1	1	1	1	1	0	1
Ola#S14562114	Oryzias latipes ZPB domain containing protein mRNA, complete cds /cds=p(24,1229) /gb=AF128808 /gi=5059074 /ug=Ola.5221 /len=1278	0	0	1	0	0	0	1	0	1	1
Ola#S43903460	DK077652 OLEA Oryzias latipes cDNA clone olea31c10 3', mRNA sequence /clone=olea31c10 /clone_end=3' /gb=DK077652 /gi=187380496 /ug=Ola.13367 /len=889	1	1	1	0	0	0	1	1	1	1
Ola#S44089796	DK017391 OLBR Oryzias latipes cDNA clone olbr51a18 5', mRNA sequence /clone=olbr51a18 /clone_end=5' /gb=DK017391 /gi=187637124 /ug=Ola.14278 /len=817	1	1	1	0	0	0	0	1	1	1
Ola#S44013608	DK027945 OLBR Oryzias latipes cDNA clone olbr16j08 3', mRNA sequence /clone=olbr16j08 /clone_end=3' /gb=DK027945 /gi=187539065 /ug=Ola.13861 /len=871	1	1	1	0	0	0	0	0	1	1
Ola#S14549610	BJ541801 MF01SSB cDNA Oryzias latipes cDNA clone MF01SSB035P18 3', mRNA sequence /clone=MF01SSB035P18 /clone_end=3' /gb=BJ541801 /gi=22200613 /ug=Ola.4996 /len=614	1	1	1	0	0	0	1	1	1	1
Ola#S45459944	FM168676 PJR-M1 Oryzias latipes cDNA clone M060--E1_007, mRNA sequence /clone=M060--E1_007 /gb=FM168676 /gi=190679140 /ug=Ola.26399 /len=577	1	1	0	0	0	0	0	0	0	0
Ola#S34469776	AM363859 Oryzias latipes whole embryo Cab stages 18, 24, 32, 36 Oryzias latipes cDNA clone FOE002-P00058-DPE-R_O02, mRNA sequence /clone=FOE002-P00058-DPE-R_O02 /gb=AM363859 /gi=112337532 /ug=Ola.12552 /len=576	0	1	0	0	1	1	0	1	0	0
Ola#S43908503	DK025724 OLBR Oryzias latipes cDNA clone olbr10b09 3', mRNA sequence /clone=olbr10b09 /clone_end=3' /gb=DK025724 /gi=187388885 /ug=Ola.4998 /len=943	1	1	1	1	1	1	1	1	1	1
Ola#S44055085	DK121423 OLEB Oryzias latipes cDNA clone oleb25l09 3', mRNA sequence /clone=oleb25l09 /clone_end=3' /gb=DK121423 /gi=187585834 /ug=Ola.10680 /len=887	1	0	1	0	0	0	0	0	1	1
Ola#S43973304	DK079619 OLEA Oryzias latipes cDNA clone olea36n14 3', mRNA sequence /clone=olea36n14 /clone_end=3' /gb=DK079619 /gi=187501851 /ug=Ola.21245 /len=899	0	0	0	0	0	0	0	0	0	0
Ola#S19129693	BJ747926 MF015DA cDNA Oryzias latipes cDNA clone MF015DA031i10 3', mRNA sequence /clone=MF015DA031i10 /clone_end=3' /gb=BJ747926 /gi=45345194 /ug=Ola.10048 /len=746	0	0	0	0	0	0	0	0	1	0
Ola#S34438825	AM298115 Oryzias latipes whole embryo Cab stages 18, 24, 32, 36 Oryzias latipes cDNA clone FOE002-P00005-DPE-F_E16, mRNA sequence /clone=FOE002-P00005-DPE-F_E16 /gb=AM298115 /gi=112306571 /ug=Ola.14498 /len=846	1	1	1	1	1	1	1	1	1	1
Ola#S43975722	DK127937 OLEB Oryzias latipes cDNA clone oleb44d01 3', mRNA sequence /clone=oleb44d01 /clone_end=3' /gb=DK127937 /gi=187503712 /ug=Ola.4465 /len=872	1	1	1	1	1	1	1	1	1	1
Ola#S43997196	DK135709 OLEB Oryzias latipes cDNA clone oleb52n22 3', mRNA sequence /clone=oleb52n22 /clone_end=3' /gb=DK135709 /gi=187522117 /ug=Ola.3344 /len=721	1	1	1	1	1	1	1	1	1	1
Ola#S34415579	AM351109 Oryzias latipes whole embryo Cab stages 18, 24, 32, 36 Oryzias latipes cDNA clone FOE002-P00012-DPE-R_K06, mRNA sequence /clone=FOE002-P00012-DPE-R_K06 /gb=AM351109 /gi=112286459 /ug=Ola.2210 /len=853	1	1	1	1	1	1	1	1	1	1
Ola#S53082294	FS543737 OLTE Oryzias latipes cDNA clone olte31d18 3', mRNA sequence /clone=olte31d18 /clone_end=3' /gb=FS543737 /gi=255445735 /ug=Ola.4598 /len=893	1	1	1	1	1	1	1	1	0	1
Ola#S19083555	BJ734049 MF015DA cDNA Oryzias latipes cDNA clone MF015DA025m11 5', mRNA sequence /clone=MF015DA025m11 /clone_end=5' /gb=BJ734049 /gi=45301361 /ug=Ola.17989 /len=737	1	1	1	0	0	1	0	1	1	1
Ola#S53058671	FS513767 OLTE Oryzias latipes cDNA clone olte14p05 5', mRNA sequence /clone=olte14p05 /clone_end=5' /gb=FS513767 /gi=255409716 /ug=Ola.28112 /len=435	1	0	0	0	0	0	0	0	0	1
Ola#S18089992	Oryzias latipes mRNA for hematopietic transcription factor GATA-1, complete cds /cds=p(125,1378) /gb=AB112062 /gi=39748629 /ug=Ola.3333 /len=1777	1	1	1	1	1	1	1	0	1	1
Ola#S44155498	DK012356 OLBR Oryzias latipes cDNA clone olbr36i13 5', mRNA sequence /clone=olbr36i13 /clone_end=5' /gb=DK012356 /gi=187705415 /ug=Ola.23855 /len=802	1	1	1	1	1	1	1	1	1	1
Ola#S43957961	DK038689 OLBR Oryzias latipes cDNA clone olbr47j24 3', mRNA sequence /clone=olbr47j24 /clone_end=3' /gb=DK038689 /gi=187456738 /ug=Ola.16751 /len=895	1	1	1	1	1	1	1	1	1	1
Ola#S44009082	DK155780 OLEC Oryzias latipes cDNA clone olec57h09 5', mRNA sequence /clone=olec57h09 /clone_end=5' /gb=DK155780 /gi=187537832 /ug=Ola.11729 /len=831	1	1	1	1	1	1	1	1	1	1
Ola#S43927586	DK032539 OLBR Oryzias latipes cDNA clone olbr29n14 3', mRNA sequence /clone=olbr29n14 /clone_end=3' /gb=DK032539 /gi=187407672 /ug=Ola.1155 /len=909	1	1	1	0	0	0	0	0	1	1
Ola#S34399709	AM313288 Oryzias latipes whole embryo Cab stages 18, 24, 32, 36 Oryzias latipes cDNA clone FOE002-P00047-DPE-F_L05, mRNA sequence /clone=FOE002-P00047-DPE-F_L05 /gb=AM313288 /gi=112270374 /ug=Ola.3556 /len=844	1	1	1	1	1	1	1	1	1	1
Ola#S44048166	DK128809 OLEB Oryzias latipes cDNA clone oleb46k12 3', mRNA sequence /clone=oleb46k12 /clone_end=3' /gb=DK128809 /gi=187582723 /ug=Ola.1889 /len=873	0	0	0	1	0	1	0	0	1	1
Ola#S44111013	DK161932 OLEC Oryzias latipes cDNA clone olec11o17 3', mRNA sequence /clone=olec11o17 /clone_end=3' /gb=DK161932 /gi=187657065 /ug=Ola.3485 /len=814	0	0	0	0	0	0	0	0	0	0
Ola#S53070576	FS557002 OLTE Oryzias latipes cDNA clone olte43e18 3', mRNA sequence /clone=olte43e18 /clone_end=3' /gb=FS557002 /gi=255420075 /ug=Ola.27139 /len=876	1	0	1	0	0	0	1	1	1	1
Ola#S44049528	DK117439 OLEB Oryzias latipes cDNA clone oleb14i05 3', mRNA sequence /clone=oleb14i05 /clone_end=3' /gb=DK117439 /gi=187580210 /ug=Ola.10530 /len=873	1	0	1	1	1	1	1	1	1	1
Ola#S29030749	AM141400 Oryzias latipes CAB gastrula Oryzias latipes cDNA clone McF0018K13-MGRbd1, mRNA sequence /clone=McF0018K13-MGRbd1 /gb=AM141400 /gi=81492871 /ug=Ola.18402 /len=796	1	1	1	1	1	1	1	1	1	1
Ola#S45458405	FM167137 PJR-M1 Oryzias latipes cDNA clone M065--B11_093, mRNA sequence /clone=M065--B11_093 /gb=FM167137 /gi=190679542 /ug=Ola.26420 /len=625	0	0	0	0	0	0	0	0	0	0
Ola#S14490134	BJ009643 MF01SSA cDNA Oryzias latipes cDNA clone MF01SSA134H08 5', mRNA sequence /clone=MF01SSA134H08 /clone_end=5' /gb=BJ009643 /gi=17358528 /ug=Ola.28752 /len=389	0	0	0	0	0	0	0	0	0	0
Ola#S14463141	AU169577 Ol-br-ad cDNA Oryzias latipes cDNA clone br4833, mRNA sequence /clone=br4833 /gb=AU169577 /gi=12591646 /ug=Ola.5174 /len=1041	1	1	1	1	1	1	1	1	1	1
Ola#S43906762	DK025566 OLBR Oryzias latipes cDNA clone olbr9j22 3', mRNA sequence /clone=olbr9j22 /clone_end=3' /gb=DK025566 /gi=187382811 /ug=Ola.20571 /len=907	1	1	1	1	1	1	1	1	1	1
Ola#S53067480	FS523990 OLTE Oryzias latipes cDNA clone olte45f04 5', mRNA sequence /clone=olte45f04 /clone_end=5' /gb=FS523990 /gi=255431692 /ug=Ola.28065 /len=724	1	1	1	1	1	1	1	1	1	1
Ola#S37719285	DC271787 Oryzias latipes regenerating fin 10 days postamputation cDNA library Oryzias latipes cDNA clone olrf17j02 3', mRNA sequence /clone=olrf17j02 /clone_end=3' /gb=DC271787 /gi=141591503 /ug=Ola.19121 /len=618	0	0	0	0	0	0	0	0	0	0
Ola#S43920286	DK150800 OLEC Oryzias latipes cDNA clone olec45d05 5', mRNA sequence /clone=olec45d05 /clone_end=5' /gb=DK150800 /gi=187400175 /ug=Ola.24441 /len=812	0	0	0	0	0	0	0	0	0	0
Ola#S44105387	DK201600 OLOVA Oryzias latipes cDNA clone olova53l18 5', mRNA sequence /clone=olova53l18 /clone_end=5' /gb=DK201600 /gi=187653052 /ug=Ola.25777 /len=444	0	0	0	0	0	0	0	0	0	0
Ola#S43908734	DK031702 OLBR Oryzias latipes cDNA clone olbr27g17 3', mRNA sequence /clone=olbr27g17 /clone_end=3' /gb=DK031702 /gi=187386760 /ug=Ola.2101 /len=901	1	0	1	1	1	0	1	1	1	1
Ola#S43973398	DK084272 OLEA Oryzias latipes cDNA clone olea50i01 3', mRNA sequence /clone=olea50i01 /clone_end=3' /gb=DK084272 /gi=187498401 /ug=Ola.14750 /len=801	1	1	1	0	0	0	0	0	1	1
Ola#S43931415	DK123753 OLEB Oryzias latipes cDNA clone oleb32d18 3', mRNA sequence /clone=oleb32d18 /clone_end=3' /gb=DK123753 /gi=187408267 /ug=Ola.5151 /len=728	1	0	1	0	0	0	0	1	1	1
Ola#S44120062	DK174478 OLEC Oryzias latipes cDNA clone olec46o07 3', mRNA sequence /clone=olec46o07 /clone_end=3' /gb=DK174478 /gi=187667426 /ug=Ola.8379 /len=901	1	1	1	0	1	1	1	1	1	1
Ola#S43923169	DK026335 OLBR Oryzias latipes cDNA clone olbr11o08 3', mRNA sequence /clone=olbr11o08 /clone_end=3' /gb=DK026335 /gi=187397196 /ug=Ola.21739 /len=923	1	1	1	0	1	1	1	1	1	1
Ola#S44049129	DK132572 OLEB Oryzias latipes cDNA clone oleb58b19 3', mRNA sequence /clone=oleb58b19 /clone_end=3' /gb=DK132572 /gi=187582412 /ug=Ola.28891 /len=880	0	0	1	0	1	0	1	0	1	1
Ola#S44045483	DK132091 OLEB Oryzias latipes cDNA clone oleb56m10 3', mRNA sequence /clone=oleb56m10 /clone_end=3' /gb=DK132091 /gi=187578425 /ug=Ola.27616 /len=850	1	1	1	0	1	1	0	1	1	1
Ola#S19119911	BJ737985 MF015DA cDNA Oryzias latipes cDNA clone MF015DA037o05 5', mRNA sequence /clone=MF015DA037o05 /clone_end=5' /gb=BJ737985 /gi=45335256 /ug=Ola.8350 /len=654	0	0	0	0	0	0	0	0	0	0
Ola#S43978667	DK186921 OLOVA Oryzias latipes cDNA clone olova15c23 5', mRNA sequence /clone=olova15c23 /clone_end=5' /gb=DK186921 /gi=187505622 /ug=Ola.7732 /len=758	1	1	1	0	0	0	0	0	0	0
Ola#S43911891	DK025946 OLBR Oryzias latipes cDNA clone olbr10l22 3', mRNA sequence /clone=olbr10l22 /clone_end=3' /gb=DK025946 /gi=187386711 /ug=Ola.7979 /len=929	0	1	1	0	0	0	1	1	1	1
Ola#S44009443	DK163692 OLEC Oryzias latipes cDNA clone olec16m17 3', mRNA sequence /clone=olec16m17 /clone_end=3' /gb=DK163692 /gi=187533929 /ug=Ola.21799 /len=959	1	1	1	1	1	1	1	1	1	1
Ola#S44091870	DK145490 OLEC Oryzias latipes cDNA clone olec30d23 5', mRNA sequence /clone=olec30d23 /clone_end=5' /gb=DK145490 /gi=187637546 /ug=Ola.12152 /len=744	1	0	0	1	1	0	0	0	0	0
Ola#S34407162	AM313738 Oryzias latipes whole embryo Cab stages 18, 24, 32, 36 Oryzias latipes cDNA clone FOE002-P00049-DPE-F_A10, mRNA sequence /clone=FOE002-P00049-DPE-F_A10 /gb=AM313738 /gi=112277827 /ug=Ola.16258 /len=804	1	1	1	1	1	1	1	1	1	1
Ola#S53054769	FS527882 OLTE Oryzias latipes cDNA clone olte56i19 5', mRNA sequence /clone=olte56i19 /clone_end=5' /gb=FS527882 /gi=255380476 /ug=Ola.28205 /len=752	0	0	0	0	0	0	0	0	0	0
Ola#S44119626	DK166498 OLEC Oryzias latipes cDNA clone olec24j15 3', mRNA sequence /clone=olec24j15 /clone_end=3' /gb=DK166498 /gi=187665821 /ug=Ola.4961 /len=869	0	0	0	0	0	0	0	0	0	0
Ola#S53070126	FS552770 OLTE Oryzias latipes cDNA clone olte58c15 3', mRNA sequence /clone=olte58c15 /clone_end=3' /gb=FS552770 /gi=255419857 /ug=Ola.9998 /len=934	1	1	1	1	1	1	1	1	1	1
Ola#S44040565	DK168808 OLEC Oryzias latipes cDNA clone olec31a03 3', mRNA sequence /clone=olec31a03 /clone_end=3' /gb=DK168808 /gi=187573425 /ug=Ola.5963 /len=922	1	1	1	1	1	1	1	1	1	1
Ola#S44049386	DK161077 OLEC Oryzias latipes cDNA clone olec7h20 3', mRNA sequence /clone=olec7h20 /clone_end=3' /gb=DK161077 /gi=187581175 /ug=Ola.19122 /len=822	1	1	1	1	1	1	1	1	1	1
Ola#S45455293	FM165805 PJR-M1 Oryzias latipes cDNA clone m007--E1_007, mRNA sequence /clone=m007--E1_007 /gb=FM165805 /gi=190675172 /ug=Ola.26020 /len=808	0	1	0	1	1	0	1	0	0	0
Ola#S14527318	BJ491659 MF01FSA cDNA Oryzias latipes cDNA clone MF01FSA026I07 5', mRNA sequence /clone=MF01FSA026I07 /clone_end=5' /gb=BJ491659 /gi=22170471 /ug=Ola.3756 /len=672	0	0	0	0	0	0	0	0	0	0
Ola#S34397522	AM302209 Oryzias latipes whole embryo Cab stages 18, 24, 32, 36 Oryzias latipes cDNA clone FOE002-P00016-DPE-F_I12, mRNA sequence /clone=FOE002-P00016-DPE-F_I12 /gb=AM302209 /gi=112268187 /ug=Ola.5984 /len=828	1	1	1	1	1	1	1	1	1	1
Ola#S44035407	DK172615 OLEC Oryzias latipes cDNA clone olec41k12 3', mRNA sequence /clone=olec41k12 /clone_end=3' /gb=DK172615 /gi=187565595 /ug=Ola.3343 /len=931	0	0	0	1	1	1	1	1	1	1
Ola#S43921529	DK026081 OLBR Oryzias latipes cDNA clone olbr11c08 3', mRNA sequence /clone=olbr11c08 /clone_end=3' /gb=DK026081 /gi=187401945 /ug=Ola.20972 /len=930	0	1	1	0	0	0	0	0	1	0
Ola#S34455442	AM305675 Oryzias latipes whole embryo Cab stages 18, 24, 32, 36 Oryzias latipes cDNA clone FOE002-P00026-DPE-F_D05, mRNA sequence /clone=FOE002-P00026-DPE-F_D05 /gb=AM305675 /gi=112323198 /ug=Ola.12441 /len=834	0	0	0	0	0	0	0	0	0	0
Ola#S29037709	AM142194 Oryzias latipes CAB gastrula Oryzias latipes cDNA clone McF0004N17-MGRbd1, mRNA sequence /clone=McF0004N17-MGRbd1 /gb=AM142194 /gi=81503109 /ug=Ola.10591 /len=832	0	0	0	1	1	0	0	0	0	0
Ola#S40833120	Oryzias latipes mRNA for otolin, partial cds /cds=p(1,257) /gb=AB298120 /gi=157362133 /ug=Ola.20064 /len=257	0	1	1	0	0	0	0	0	1	1
Ola#S53044664	FS517590 OLTE Oryzias latipes cDNA clone olte25p06 5', mRNA sequence /clone=olte25p06 /clone_end=5' /gb=FS517590 /gi=255376053 /ug=Ola.23305 /len=738	1	1	1	1	1	1	1	1	1	1
Ola#S43933127	DK044066 OLBR Oryzias latipes cDNA clone olbr63d11 3', mRNA sequence /clone=olbr63d11 /clone_end=3' /gb=DK044066 /gi=187413128 /ug=Ola.22035 /len=842	1	1	1	0	1	1	1	0	1	1
Ola#S44156932	DK035920 OLBR Oryzias latipes cDNA clone olbr39j15 3', mRNA sequence /clone=olbr39j15 /clone_end=3' /gb=DK035920 /gi=187702954 /ug=Ola.23886 /len=831	1	1	1	0	0	0	0	0	1	1
Ola#S44008017	DK135811 OLEC Oryzias latipes cDNA clone olec1c09 5', mRNA sequence /clone=olec1c09 /clone_end=5' /gb=DK135811 /gi=187537173 /ug=Ola.24338 /len=752	1	1	1	1	1	1	1	1	1	1
Ola#S43962034	DK135286 OLEB Oryzias latipes cDNA clone oleb65l04 3', mRNA sequence /clone=oleb65l04 /clone_end=3' /gb=DK135286 /gi=187458929 /ug=Ola.8816 /len=899	1	1	1	1	1	1	1	1	1	1
Ola#S14459265	AV668342 Sugano Kawakami 5' enriched cDNA library (OLa) Oryzias latipes cDNA clone OLa01.08h similar to lipopolysaccharide-binding protein (human), mRNA sequence /clone=OLa01.08h /clone_end=5' /gb=AV668342 /gi=9933087 /ug=Ola.15442 /len=702	1	1	1	0	1	1	1	1	1	1
Ola#S14542254	BJ529776 MF01SSB cDNA Oryzias latipes cDNA clone MF01SSB036N08 5', mRNA sequence /clone=MF01SSB036N08 /clone_end=5' /gb=BJ529776 /gi=22188588 /ug=Ola.1172 /len=518	1	1	1	1	1	1	1	1	1	1
Ola#S19058986	BJ721764 MF01FFA cDNA Oryzias latipes cDNA clone MF01FFA023p16 3', mRNA sequence /clone=MF01FFA023p16 /clone_end=3' /gb=BJ721764 /gi=45262856 /ug=Ola.17788 /len=799	1	1	1	0	0	0	1	0	1	1
Ola#S19061827	BJ705284 MF01FFA cDNA Oryzias latipes cDNA clone MF01FFA013e16 5', mRNA sequence /clone=MF01FFA013e16 /clone_end=5' /gb=BJ705284 /gi=45246164 /ug=Ola.6850 /len=326	0	0	0	0	0	0	0	0	0	0
Ola#S14534110	BJ513554 MF01FSA cDNA Oryzias latipes cDNA clone MF01FSA050G24 3', mRNA sequence /clone=MF01FSA050G24 /clone_end=3' /gb=BJ513554 /gi=22172366 /ug=Ola.715 /len=746	0	0	0	1	1	1	0	0	0	0
Ola#S44059554	DK050899 OLEA Oryzias latipes cDNA clone olea18c14 5', mRNA sequence /clone=olea18c14 /clone_end=5' /gb=DK050899 /gi=187591693 /ug=Ola.1193 /len=780	1	1	1	1	1	1	1	1	1	1
Ola#S43955469	DK258466 OLVL Oryzias latipes cDNA clone olvl40k21 3', mRNA sequence /clone=olvl40k21 /clone_end=3' /gb=DK258466 /gi=187455201 /ug=Ola.22923 /len=893	0	0	0	0	0	0	0	0	0	0
Ola#S44008561	DK147702 OLEC Oryzias latipes cDNA clone olec36h06 5', mRNA sequence /clone=olec36h06 /clone_end=5' /gb=DK147702 /gi=187534307 /ug=Ola.1790 /len=709	0	0	0	0	0	0	0	0	0	0
Ola#S52457800	Oryzias latipes gene for a protein related to the body axis, partial cds, isolate: Niigata_01 /cds=p(1,5752) /gb=AB435845 /gi=238623949 /ug=Ola.28094 /len=5752	1	1	1	1	1	1	1	1	1	1
Ola#S53068670	FS538109 OLTE Oryzias latipes cDNA clone olte14p24 3', mRNA sequence /clone=olte14p24 /clone_end=3' /gb=FS538109 /gi=255418689 /ug=Ola.12199 /len=908	1	1	1	0	1	1	1	1	1	1
Ola#S14462711	AU168776 Ol-br-ad cDNA Oryzias latipes cDNA clone br3578, mRNA sequence /clone=br3578 /gb=AU168776 /gi=12590845 /ug=Ola.458 /len=689	1	1	1	1	0	0	1	1	1	1
Ola#S19077679	BJ728303 MF015DA cDNA Oryzias latipes cDNA clone MF015DA001g24 5', mRNA sequence /clone=MF015DA001g24 /clone_end=5' /gb=BJ728303 /gi=45295615 /ug=Ola.8032 /len=705	0	0	0	0	0	0	0	0	0	0
Ola#S43958164	DK044456 OLBR Oryzias latipes cDNA clone olbr64f10 3', mRNA sequence /clone=olbr64f10 /clone_end=3' /gb=DK044456 /gi=187455012 /ug=Ola.16425 /len=978	1	1	1	1	1	1	1	1	1	1
Ola#S44130275	DK107665 OLEB Oryzias latipes cDNA clone oleb52c19 5', mRNA sequence /clone=oleb52c19 /clone_end=5' /gb=DK107665 /gi=187677774 /ug=Ola.24348 /len=711	0	0	0	0	0	0	0	0	0	0
Ola#S44017789	DK217379 OLOVA Oryzias latipes cDNA clone olova36a17 3', mRNA sequence /clone=olova36a17 /clone_end=3' /gb=DK217379 /gi=187544531 /ug=Ola.16647 /len=891	1	1	1	1	1	1	1	1	1	1
Ola#S14541300	BJ527870 MF01SSB cDNA Oryzias latipes cDNA clone MF01SSB030N08 5', mRNA sequence /clone=MF01SSB030N08 /clone_end=5' /gb=BJ527870 /gi=22186682 /ug=Ola.13480 /len=538	0	0	0	0	0	0	0	0	0	0
Ola#S44149368	DK057924 OLEA Oryzias latipes cDNA clone olea38h16 5', mRNA sequence /clone=olea38h16 /clone_end=5' /gb=DK057924 /gi=187699040 /ug=Ola.38 /len=839	1	1	1	0	0	0	0	0	1	1
Ola#S14467507	AU177341 Sugano-Kawakami 5' end enriched cDNA library (OLa) from HNI Oryzias latipes cDNA clone OLa29.11a similar to pir|A55377| CPE-binding protein - African clawed frog, mRNA sequence /clone=OLa29.11a /clone_end=5' /gb=AU177341 /gi=13426177 /ug=Ola.20455 /len=736	1	1	1	0	0	0	0	1	1	1
Ola#S19125157	BJ743193 MF015DA cDNA Oryzias latipes cDNA clone MF015DA020d11 3', mRNA sequence /clone=MF015DA020d11 /clone_end=3' /gb=BJ743193 /gi=45340462 /ug=Ola.8429 /len=728	0	1	1	0	0	0	0	1	1	1
Ola#S19055758	BJ714011 MF01FFA cDNA Oryzias latipes cDNA clone MF01FFA038e16 5', mRNA sequence /clone=MF01FFA038e16 /clone_end=5' /gb=BJ714011 /gi=45254852 /ug=Ola.7633 /len=695	1	0	1	0	0	0	0	0	1	1
Ola#S43917868	DK174793 OLEC Oryzias latipes cDNA clone olec8m04 3', mRNA sequence /clone=olec8m04 /clone_end=3' /gb=DK174793 /gi=187395521 /ug=Ola.21389 /len=880	0	1	1	0	0	0	1	1	0	0
Ola#S44147670	DK086978 OLEA Oryzias latipes cDNA clone olea59h14 3', mRNA sequence /clone=olea59h14 /clone_end=3' /gb=DK086978 /gi=187696155 /ug=Ola.833 /len=925	1	1	1	0	1	1	1	1	1	1
Ola#S43908715	DK031683 OLBR Oryzias latipes cDNA clone olbr27f19 3', mRNA sequence /clone=olbr27f19 /clone_end=3' /gb=DK031683 /gi=187390930 /ug=Ola.24011 /len=850	1	1	1	0	0	0	1	1	1	1
Ola#S44081918	DK165544 OLEC Oryzias latipes cDNA clone olec21p04 3', mRNA sequence /clone=olec21p04 /clone_end=3' /gb=DK165544 /gi=187628516 /ug=Ola.22193 /len=907	1	1	1	0	0	0	0	1	0	1
Ola#S14512296	BJ506514 MF01FSA cDNA Oryzias latipes cDNA clone MF01FSA026N07 3', mRNA sequence /clone=MF01FSA026N07 /clone_end=3' /gb=BJ506514 /gi=22158476 /ug=Ola.17203 /len=618	0	0	0	0	0	0	0	0	0	0
Ola#S53084032	FS539674 OLTE Oryzias latipes cDNA clone olte19h17 3', mRNA sequence /clone=olte19h17 /clone_end=3' /gb=FS539674 /gi=255446184 /ug=Ola.27970 /len=929	1	1	1	0	0	0	1	1	1	1
Ola#S29036209	AM138030 Oryzias latipes CAB gastrula Oryzias latipes cDNA clone McF0010P12-MGRbd1, mRNA sequence /clone=McF0010P12-MGRbd1 /gb=AM138030 /gi=81500541 /ug=Ola.18484 /len=720	1	1	1	1	1	1	1	1	1	1
Ola#S34468588	AM317339 Oryzias latipes whole embryo Cab stages 18, 24, 32, 36 Oryzias latipes cDNA clone FOE002-P00059-DPE-F_A17, mRNA sequence /clone=FOE002-P00059-DPE-F_A17 /gb=AM317339 /gi=112336344 /ug=Ola.14888 /len=812	0	0	0	0	0	0	0	0	1	0
Ola#S37728418	DC255999 Oryzias latipes regenerating fin 3 days postamputation cDNA library Oryzias latipes cDNA clone olrfe17g18 3', mRNA sequence /clone=olrfe17g18 /clone_end=3' /gb=DC255999 /gi=141607956 /ug=Ola.243 /len=682	1	1	1	1	1	1	1	1	0	1
Ola#S53042213	FS535621 OLTE Oryzias latipes cDNA clone olte7n01 3', mRNA sequence /clone=olte7n01 /clone_end=3' /gb=FS535621 /gi=255372892 /ug=Ola.23747 /len=932	0	1	1	1	1	1	1	1	1	1
Ola#S19130332	BJ748546 MF015DA cDNA Oryzias latipes cDNA clone MF015DA033k07 3', mRNA sequence /clone=MF015DA033k07 /clone_end=3' /gb=BJ748546 /gi=45345814 /ug=Ola.13390 /len=809	1	1	1	1	1	1	1	1	1	1
Ola#S14527448	BJ491922 MF01FSA cDNA Oryzias latipes cDNA clone MF01FSA027F22 5', mRNA sequence /clone=MF01FSA027F22 /clone_end=5' /gb=BJ491922 /gi=22170734 /ug=Ola.4212 /len=590	0	0	0	0	0	0	0	0	1	0
Ola#S45455819	FM166331 PJR-M1 Oryzias latipes cDNA clone M048--F9_069, mRNA sequence /clone=M048--F9_069 /gb=FM166331 /gi=190675124 /ug=Ola.27982 /len=676	1	1	1	1	0	1	0	1	1	1
Ola#S29033035	AM145569 Oryzias latipes ovary CAB Oryzias latipes cDNA clone McF0053K18-MGRbd1, mRNA sequence /clone=McF0053K18-MGRbd1 /gb=AM145569 /gi=81495904 /ug=Ola.10786 /len=604	0	0	0	0	0	0	0	0	0	0
Ola#S29031301	AM141760 Oryzias latipes CAB gastrula Oryzias latipes cDNA clone McF0006O14-MGRbd1, mRNA sequence /clone=McF0006O14-MGRbd1 /gb=AM141760 /gi=81493581 /ug=Ola.11594 /len=690	1	1	1	1	1	1	1	1	1	1
Ola#S19079917	BJ730558 MF015DA cDNA Oryzias latipes cDNA clone MF015DA008o11 5', mRNA sequence /clone=MF015DA008o11 /clone_end=5' /gb=BJ730558 /gi=45297870 /ug=Ola.1993 /len=849	1	1	1	1	1	1	1	1	1	1
Ola#S34431986	AM297547 Oryzias latipes whole embryo Cab stages 18, 24, 32, 36 Oryzias latipes cDNA clone FOE002-P00003-DPE-F_L16, mRNA sequence /clone=FOE002-P00003-DPE-F_L16 /gb=AM297547 /gi=112299732 /ug=Ola.14756 /len=850	1	1	1	1	1	1	1	1	1	1
Ola#S14514921	BJ511157 MF01FSA cDNA Oryzias latipes cDNA clone MF01FSA023N11 3', mRNA sequence /clone=MF01FSA023N11 /clone_end=3' /gb=BJ511157 /gi=22163119 /ug=Ola.17259 /len=684	0	0	0	0	0	0	0	1	0	0
Ola#S14464209	AU171583 Ol-br-ad cDNA Oryzias latipes cDNA clone br7835, mRNA sequence /clone=br7835 /gb=AU171583 /gi=12593654 /ug=Ola.664 /len=650	1	0	1	1	0	1	0	1	1	1
Ola#S14562033	Oryzias latipes MT5-MMP mRNA for membrane type-5 matrix metalloproteinase, complete cds /cds=p(260,1900) /gb=AB047651 /gi=13122277 /ug=Ola.141 /len=2323	1	1	1	0	0	0	1	1	1	1
Ola#S43948769	DK074172 OLEA Oryzias latipes cDNA clone olea21b07 3', mRNA sequence /clone=olea21b07 /clone_end=3' /gb=DK074172 /gi=187448421 /ug=Ola.24303 /len=911	1	1	1	1	1	1	1	1	1	1
Ola#S58501717	Oryzias latipes gamma-glutamyl transferase-like 1b (GGTL1b) mRNA, complete cds /cds=p(1,1620) /gb=HQ213990 /gi=323472312 /ug=Ola.29082 /len=1620	1	1	1	0	0	0	1	0	1	1
Ola#S43967518	DK258758 OLVL Oryzias latipes cDNA clone olvl41l01 3', mRNA sequence /clone=olvl41l01 /clone_end=3' /gb=DK258758 /gi=187493748 /ug=Ola.27009 /len=874	0	0	0	0	0	0	0	0	0	0
Ola#S53071551	FS543196 OLTE Oryzias latipes cDNA clone olte29k20 3', mRNA sequence /clone=olte29k20 /clone_end=3' /gb=FS543196 /gi=255422022 /ug=Ola.8845 /len=807	1	1	1	1	1	1	1	1	1	1
Ola#S53072162	FS545598 OLTE Oryzias latipes cDNA clone olte36i08 3', mRNA sequence /clone=olte36i08 /clone_end=3' /gb=FS545598 /gi=255426508 /ug=Ola.3090 /len=919	1	1	1	1	1	1	1	1	1	1
Ola#S41445141	Oryzias latipes diencephalon/mesencephalon homeobox 1 isoform Mbx-L mRNA, complete cds /cds=p(1,1305) /gb=EU048549 /gi=157410511 /ug=Ola.19981 /len=1305	1	1	1	0	0	0	0	1	1	1
Ola#S14481273	BJ009083 MF01SSA cDNA Oryzias latipes cDNA clone MF01SSA127H08 5', mRNA sequence /clone=MF01SSA127H08 /clone_end=5' /gb=BJ009083 /gi=17366875 /ug=Ola.13692 /len=654	0	0	0	1	1	1	1	1	1	1
Ola#S19131205	BJ749280 MF015DA cDNA Oryzias latipes cDNA clone MF015DA036d17 3', mRNA sequence /clone=MF015DA036d17 /clone_end=3' /gb=BJ749280 /gi=45346548 /ug=Ola.27172 /len=571	1	1	1	0	0	0	0	0	1	1
Ola#S44050002	DK125268 OLEB Oryzias latipes cDNA clone oleb36h20 3', mRNA sequence /clone=oleb36h20 /clone_end=3' /gb=DK125268 /gi=187580783 /ug=Ola.6059 /len=899	1	1	1	1	1	1	1	1	1	1
Ola#S19122808	BJ740963 MF015DA cDNA Oryzias latipes cDNA clone MF015DA005c19 3', mRNA sequence /clone=MF015DA005c19 /clone_end=3' /gb=BJ740963 /gi=45338232 /ug=Ola.5296 /len=879	1	1	1	0	0	1	1	1	1	1
Ola#S44109274	DK173535 OLEC Oryzias latipes cDNA clone olec44d16 3', mRNA sequence /clone=olec44d16 /clone_end=3' /gb=DK173535 /gi=187651960 /ug=Ola.17319 /len=801	1	1	1	0	0	1	1	1	1	1
Ola#S53070280	FS552924 OLTE Oryzias latipes cDNA clone olte58j19 3', mRNA sequence /clone=olte58j19 /clone_end=3' /gb=FS552924 /gi=255432321 /ug=Ola.8667 /len=812	0	0	0	0	0	0	0	0	0	0
Ola#S14465579	AU169146 Ol-br-ad cDNA Oryzias latipes cDNA clone br4239, mRNA sequence /clone=br4239 /gb=AU169146 /gi=12591215 /ug=Ola.784 /len=414	1	1	1	0	0	0	0	0	1	1
Ola#S44033648	DK176309 OLEC Oryzias latipes cDNA clone olec50b13 3', mRNA sequence /clone=olec50b13 /clone_end=3' /gb=DK176309 /gi=187556997 /ug=Ola.22600 /len=911	1	1	1	1	1	1	1	1	1	1
Ola#S32286906	Oryzias latipes amh mRNA for anti-mullerian hormone, complete cds /cds=p(805,1908) /gb=AB214971 /gi=90990984 /ug=Ola.9859 /len=4464	1	1	1	0	0	0	1	1	1	1
Ola#S43950434	DK225803 OLOVA Oryzias latipes cDNA clone olova59l13 3', mRNA sequence /clone=olova59l13 /clone_end=3' /gb=DK225803 /gi=187448071 /ug=Ola.5444 /len=900	1	1	1	1	1	1	1	1	1	1
Ola#S44061055	DK085150 OLEA Oryzias latipes cDNA clone olea53a21 3', mRNA sequence /clone=olea53a21 /clone_end=3' /gb=DK085150 /gi=187589746 /ug=Ola.5355 /len=951	1	1	1	1	1	1	1	1	1	1
Ola#S44041640	DK148301 OLEC Oryzias latipes cDNA clone olec38c12 5', mRNA sequence /clone=olec38c12 /clone_end=5' /gb=DK148301 /gi=187573576 /ug=Ola.23767 /len=816	1	1	1	0	0	0	1	1	1	1
Ola#S53054679	FS527792 OLTE Oryzias latipes cDNA clone olte56e18 5', mRNA sequence /clone=olte56e18 /clone_end=5' /gb=FS527792 /gi=255380444 /ug=Ola.18439 /len=808	1	1	1	1	1	1	1	1	1	1
Ola#S44116399	DK174281 OLEC Oryzias latipes cDNA clone olec46f15 3', mRNA sequence /clone=olec46f15 /clone_end=3' /gb=DK174281 /gi=187661378 /ug=Ola.24922 /len=932	0	0	0	0	0	0	0	0	0	0
Ola#S53059909	FS547881 OLTE Oryzias latipes cDNA clone olte44b22 3', mRNA sequence /clone=olte44b22 /clone_end=3' /gb=FS547881 /gi=255409932 /ug=Ola.16327 /len=940	1	1	1	1	1	1	1	1	1	1
Ola#S43948869	DK074272 OLEA Oryzias latipes cDNA clone olea21g03 3', mRNA sequence /clone=olea21g03 /clone_end=3' /gb=DK074272 /gi=187449865 /ug=Ola.22450 /len=904	1	0	1	0	0	0	1	1	1	1
Ola#S43984833	DK163501 OLEC Oryzias latipes cDNA clone olec16e09 3', mRNA sequence /clone=olec16e09 /clone_end=3' /gb=DK163501 /gi=187512631 /ug=Ola.22025 /len=910	0	0	0	0	0	0	0	0	0	0
Ola#S44111107	DK165793 OLEC Oryzias latipes cDNA clone olec22k13 3', mRNA sequence /clone=olec22k13 /clone_end=3' /gb=DK165793 /gi=187658109 /ug=Ola.4039 /len=820	1	1	1	1	1	1	1	1	1	1
Ola#S34441445	AM336204 Oryzias latipes whole embryo Cab stages 18, 24, 32, 36 Oryzias latipes cDNA clone FOE002-P00112-DPE-F_L14, mRNA sequence /clone=FOE002-P00112-DPE-F_L14 /gb=AM336204 /gi=112309200 /ug=Ola.14491 /len=761	1	1	1	1	1	1	1	1	1	1
Ola#S14535842	BJ517127 MF01FSA cDNA Oryzias latipes cDNA clone MF01FSA052I16 3', mRNA sequence /clone=MF01FSA052I16 /clone_end=3' /gb=BJ517127 /gi=22175939 /ug=Ola.17209 /len=686	1	1	1	1	1	1	1	1	1	1
Ola#S44151196	DK072676 OLEA Oryzias latipes cDNA clone olea16m10 3', mRNA sequence /clone=olea16m10 /clone_end=3' /gb=DK072676 /gi=187700970 /ug=Ola.5081 /len=890	1	1	1	0	0	0	1	0	1	1
Ola#S44040294	DK160785 OLEC Oryzias latipes cDNA clone olec6k10 3', mRNA sequence /clone=olec6k10 /clone_end=3' /gb=DK160785 /gi=187573336 /ug=Ola.16583 /len=727	0	0	1	0	0	0	0	0	0	0
Ola#S44039242	DK164411 OLEC Oryzias latipes cDNA clone olec18m20 3', mRNA sequence /clone=olec18m20 /clone_end=3' /gb=DK164411 /gi=187568415 /ug=Ola.17050 /len=915	1	1	1	0	1	1	1	0	1	1
Ola#S43932922	DK038297 OLBR Oryzias latipes cDNA clone olbr46h24 3', mRNA sequence /clone=olbr46h24 /clone_end=3' /gb=DK038297 /gi=187410116 /ug=Ola.1729 /len=912	1	1	1	1	1	1	1	1	1	1
Ola#S53076261	FS509275 OLTE Oryzias latipes cDNA clone olte1p04 5', mRNA sequence /clone=olte1p04 /clone_end=5' /gb=FS509275 /gi=255419222 /ug=Ola.28572 /len=293	0	0	0	0	0	0	0	0	0	0
Ola#S37731529	DC255825 Oryzias latipes regenerating fin 3 days postamputation cDNA library Oryzias latipes cDNA clone olrfe16o19 3', mRNA sequence /clone=olrfe16o19 /clone_end=3' /gb=DC255825 /gi=141612860 /ug=Ola.19294 /len=670	0	0	0	0	0	0	0	0	0	0
Ola#S43990000	DK206924 OLOVA Oryzias latipes cDNA clone olova6n13 3', mRNA sequence /clone=olova6n13 /clone_end=3' /gb=DK206924 /gi=187520521 /ug=Ola.5448 /len=928	0	0	1	0	0	0	0	0	0	0
Ola#S44090203	DK029006 OLBR Oryzias latipes cDNA clone olbr19k10 3', mRNA sequence /clone=olbr19k10 /clone_end=3' /gb=DK029006 /gi=187632797 /ug=Ola.4492 /len=893	1	1	1	0	1	1	1	1	1	1
Ola#S44020342	DK222787 OLOVA Oryzias latipes cDNA clone olova51d03 3', mRNA sequence /clone=olova51d03 /clone_end=3' /gb=DK222787 /gi=187550477 /ug=Ola.3073 /len=955	1	1	1	1	1	1	1	1	1	1
Ola#S34436826	AM325879 Oryzias latipes whole embryo Cab stages 18, 24, 32, 36 Oryzias latipes cDNA clone FOE002-P00083-DPE-F_E14, mRNA sequence /clone=FOE002-P00083-DPE-F_E14 /gb=AM325879 /gi=112304572 /ug=Ola.13158 /len=738	0	0	1	0	0	0	0	1	0	0
Ola#S29030851	AM141504 Oryzias latipes CAB gastrula Oryzias latipes cDNA clone McF0018F02-MGRbd1, mRNA sequence /clone=McF0018F02-MGRbd1 /gb=AM141504 /gi=81493001 /ug=Ola.28880 /len=746	1	0	1	0	0	0	1	1	1	1
Ola#S44115262	DK206202 OLOVA Oryzias latipes cDNA clone olova4n06 3', mRNA sequence /clone=olova4n06 /clone_end=3' /gb=DK206202 /gi=187660424 /ug=Ola.21399 /len=920	0	0	1	0	0	1	1	1	1	1
Ola#S53071325	FS538788 OLTE Oryzias latipes cDNA clone olte16p03 3', mRNA sequence /clone=olte16p03 /clone_end=3' /gb=FS538788 /gi=255421796 /ug=Ola.27839 /len=873	1	1	1	1	1	1	1	1	1	1
Ola#S44015990	DK089286 OLEA Oryzias latipes cDNA clone olea65f20 3', mRNA sequence /clone=olea65f20 /clone_end=3' /gb=DK089286 /gi=187539207 /ug=Ola.11702 /len=887	1	1	1	1	1	1	1	1	1	1
Ola#S14498837	BJ025482 MF01SSA cDNA Oryzias latipes cDNA clone MF01SSA161A08 3', mRNA sequence /clone=MF01SSA161A08 /clone_end=3' /gb=BJ025482 /gi=17413208 /ug=Ola.2057 /len=625	1	1	1	1	1	1	1	1	1	1
Ola#S19119732	BJ737906 MF015DA cDNA Oryzias latipes cDNA clone MF015DA037j18 5', mRNA sequence /clone=MF015DA037j18 /clone_end=5' /gb=BJ737906 /gi=45335177 /ug=Ola.18053 /len=203	1	0	1	1	1	1	1	1	1	1
Ola#S43927663	DK037988 OLBR Oryzias latipes cDNA clone olbr45j16 3', mRNA sequence /clone=olbr45j16 /clone_end=3' /gb=DK037988 /gi=187409043 /ug=Ola.14303 /len=906	0	0	0	0	0	0	0	0	0	0
Ola#S53055566	FS547912 OLTE Oryzias latipes cDNA clone olte44d08 3', mRNA sequence /clone=olte44d08 /clone_end=3' /gb=FS547912 /gi=255392941 /ug=Ola.12653 /len=871	1	1	1	1	1	1	1	1	1	1
Ola#S46874842	Oryzias latipes novel immune-type receptor 17 isoform 1 (NITR17) mRNA, complete cds /cds=p(1,1032) /gb=EU419368 /gi=180037584 /ug=Ola.26909 /len=1211	1	1	1	0	0	1	1	1	1	1
Ola#S44058513	DK016806 OLBR Oryzias latipes cDNA clone olbr49f16 5', mRNA sequence /clone=olbr49f16 /clone_end=5' /gb=DK016806 /gi=187591996 /ug=Ola.20526 /len=808	1	1	1	0	0	0	1	0	1	1
Ola#S29032630	AM143333 Oryzias latipes CAB gastrula Oryzias latipes cDNA clone McF0015K14-MGRbd1, mRNA sequence /clone=McF0015K14-MGRbd1 /gb=AM143333 /gi=81495384 /ug=Ola.10930 /len=764	1	1	1	1	1	1	1	1	1	1
Ola#S44156509	DK024179 OLBR Oryzias latipes cDNA clone olbr5j19 3', mRNA sequence /clone=olbr5j19 /clone_end=3' /gb=DK024179 /gi=187705796 /ug=Ola.3719 /len=916	1	1	1	1	1	1	1	1	1	1
Ola#S44051191	DK034120 OLBR Oryzias latipes cDNA clone olbr34g19 3', mRNA sequence /clone=olbr34g19 /clone_end=3' /gb=DK034120 /gi=187578883 /ug=Ola.18823 /len=914	1	1	1	1	1	1	1	1	1	1
Ola#S44048006	DK125053 OLEB Oryzias latipes cDNA clone oleb35o03 3', mRNA sequence /clone=oleb35o03 /clone_end=3' /gb=DK125053 /gi=187579976 /ug=Ola.9642 /len=967	1	1	0	1	1	0	1	1	0	0
Ola#S29043964	AM151397 Oryzias latipes CAB gastrula Oryzias latipes cDNA clone McF0027G15-MGRbd1, mRNA sequence /clone=McF0027G15-MGRbd1 /gb=AM151397 /gi=81512703 /ug=Ola.5066 /len=490	0	0	0	0	0	0	0	0	0	0
Ola#S44149912	DK072380 OLEA Oryzias latipes cDNA clone olea15o21 3', mRNA sequence /clone=olea15o21 /clone_end=3' /gb=DK072380 /gi=187697137 /ug=Ola.9660 /len=854	1	1	1	1	1	1	1	1	1	1
Ola#S43940409	DK264892 OLVL Oryzias latipes cDNA clone olvl62l22 3', mRNA sequence /clone=olvl62l22 /clone_end=3' /gb=DK264892 /gi=187415196 /ug=Ola.21541 /len=534	0	0	0	0	0	0	0	0	0	0
Ola#S14546479	BJ535653 MF01SSB cDNA Oryzias latipes cDNA clone MF01SSB023N07 3', mRNA sequence /clone=MF01SSB023N07 /clone_end=3' /gb=BJ535653 /gi=22194465 /ug=Ola.7571 /len=762	0	0	0	0	0	0	0	0	0	0
Ola#S44080601	DK141562 OLEC Oryzias latipes cDNA clone olec19e13 5', mRNA sequence /clone=olec19e13 /clone_end=5' /gb=DK141562 /gi=187629355 /ug=Ola.20797 /len=787	1	1	1	1	1	1	1	1	1	1
Ola#S24861427	BJ896663 MF01ASD cDNA Oryzias latipes cDNA clone MF01ASD030g23 3', mRNA sequence /clone=MF01ASD030g23 /clone_end=3' /gb=BJ896663 /gi=66698032 /ug=Ola.10300 /len=846	0	0	0	0	0	0	0	0	0	0
Ola#S29035591	AM142920 Oryzias latipes CAB gastrula Oryzias latipes cDNA clone McF0005G10-MGRbd1, mRNA sequence /clone=McF0005G10-MGRbd1 /gb=AM142920 /gi=81499529 /ug=Ola.1321 /len=812	1	0	1	0	0	0	0	1	1	1
Ola#S14463051	AU169410 Ol-br-ad cDNA Oryzias latipes cDNA clone br4599, mRNA sequence /clone=br4599 /gb=AU169410 /gi=12591479 /ug=Ola.497 /len=642	1	1	1	0	0	0	0	1	1	1
Ola#S38497335	Oryzias latipes beta-carotene 15,15'-monooxygenase 2 mRNA, partial cds /cds=p(1,362) /gb=EF535795 /gi=146160695 /ug=Ola.19382 /len=362	0	0	0	1	1	1	0	0	1	1
Ola#S43954738	DK220174 OLOVA Oryzias latipes cDNA clone olova43o12 3', mRNA sequence /clone=olova43o12 /clone_end=3' /gb=DK220174 /gi=187455965 /ug=Ola.11032 /len=900	1	1	1	1	1	1	1	1	0	1
Ola#S53049493	FS547093 OLTE Oryzias latipes cDNA clone olte40n22 3', mRNA sequence /clone=olte40n22 /clone_end=3' /gb=FS547093 /gi=255378347 /ug=Ola.10774 /len=904	1	1	1	1	1	1	1	1	1	1
Ola#S53074654	FS524596 OLTE Oryzias latipes cDNA clone olte47a20 5', mRNA sequence /clone=olte47a20 /clone_end=5' /gb=FS524596 /gi=255430040 /ug=Ola.28544 /len=222	0	0	0	0	0	0	0	0	0	0
Ola#S14517874	BJ492014 MF01FSA cDNA Oryzias latipes cDNA clone MF01FSA027K22 5', mRNA sequence /clone=MF01FSA027K22 /clone_end=5' /gb=BJ492014 /gi=22148960 /ug=Ola.27273 /len=681	1	1	1	1	1	1	1	1	1	1
Ola#S44060967	DK085062 OLEA Oryzias latipes cDNA clone olea52m17 3', mRNA sequence /clone=olea52m17 /clone_end=3' /gb=DK085062 /gi=187593030 /ug=Ola.1934 /len=899	1	0	1	0	0	1	0	0	1	1
Ola#S14463206	AU169705 Ol-br-ad cDNA Oryzias latipes cDNA clone br4982, mRNA sequence /clone=br4982 /gb=AU169705 /gi=12591774 /ug=Ola.26480 /len=950	1	1	1	1	1	1	1	1	1	1
Ola#S34478590	AM349219 Oryzias latipes whole embryo Cab stages 18, 24, 32, 36 Oryzias latipes cDNA clone FOE002-P00006-DPE-R_G18, mRNA sequence /clone=FOE002-P00006-DPE-R_G18 /gb=AM349219 /gi=112346346 /ug=Ola.12345 /len=771	1	1	1	0	0	0	1	0	1	1
Ola#S53069980	FS549033 OLTE Oryzias latipes cDNA clone olte47g14 3', mRNA sequence /clone=olte47g14 /clone_end=3' /gb=FS549033 /gi=255419828 /ug=Ola.27649 /len=911	1	1	1	1	1	1	1	1	1	1
Ola#S43923436	DK032349 OLBR Oryzias latipes cDNA clone olbr29e18 3', mRNA sequence /clone=olbr29e18 /clone_end=3' /gb=DK032349 /gi=187401757 /ug=Ola.5846 /len=844	1	1	1	1	1	1	1	1	1	1
Ola#S43977072	DK155375 OLEC Oryzias latipes cDNA clone olec56f11 5', mRNA sequence /clone=olec56f11 /clone_end=5' /gb=DK155375 /gi=187503004 /ug=Ola.23741 /len=319	1	1	1	1	1	1	1	1	1	1
Ola#S43957955	DK038683 OLBR Oryzias latipes cDNA clone olbr47j18 3', mRNA sequence /clone=olbr47j18 /clone_end=3' /gb=DK038683 /gi=187456732 /ug=Ola.21085 /len=953	0	0	0	0	0	0	0	0	0	0
Ola#S24886517	BJ911210 MF01ALA cDNA Oryzias latipes cDNA clone MF01ALA032l20 5', mRNA sequence /clone=MF01ALA032l20 /clone_end=5' /gb=BJ911210 /gi=66751487 /ug=Ola.14219 /len=654	0	0	0	0	0	0	0	0	0	0
Ola#S23658652	Oryzias latipes mRNA for alpha3-fucosyltransferase (fut7A gene) /cds=p(1,1167) /gb=AJ879578 /gi=58864747 /ug=Ola.9861 /len=1167	1	1	1	1	1	1	1	1	1	1
Ola#S43964838	DK079382 OLEA Oryzias latipes cDNA clone olea36c12 3', mRNA sequence /clone=olea36c12 /clone_end=3' /gb=DK079382 /gi=187464472 /ug=Ola.1738 /len=950	0	0	0	0	0	0	0	0	0	0
Ola#S53069315	FS544594 OLTE Oryzias latipes cDNA clone olte33k16 3', mRNA sequence /clone=olte33k16 /clone_end=3' /gb=FS544594 /gi=255424358 /ug=Ola.27860 /len=858	1	1	1	1	1	1	1	1	1	1
Ola#S14516455	BJ494208 MF01FSA cDNA Oryzias latipes cDNA clone MF01FSA035P07 5', mRNA sequence /clone=MF01FSA035P07 /clone_end=5' /gb=BJ494208 /gi=22146134 /ug=Ola.5715 /len=463	1	1	1	0	0	0	1	1	1	1
Ola#S53073132	FS545757 OLTE Oryzias latipes cDNA clone olte36p18 3', mRNA sequence /clone=olte36p18 /clone_end=3' /gb=FS545757 /gi=255425691 /ug=Ola.23793 /len=922	1	1	1	1	1	1	1	1	1	1
Ola#S53039598	FS539771 OLTE Oryzias latipes cDNA clone olte19m01 3', mRNA sequence /clone=olte19m01 /clone_end=3' /gb=FS539771 /gi=255352699 /ug=Ola.1018 /len=959	1	1	1	1	1	1	1	1	1	1
Ola#S53083704	FS534761 OLTE Oryzias latipes cDNA clone olte5f13 3', mRNA sequence /clone=olte5f13 /clone_end=3' /gb=FS534761 /gi=255446119 /ug=Ola.28241 /len=845	0	0	0	0	0	0	0	1	1	1
Ola#S43995878	DK113068 OLEB Oryzias latipes cDNA clone oleb2d20 3', mRNA sequence /clone=oleb2d20 /clone_end=3' /gb=DK113068 /gi=187521485 /ug=Ola.21363 /len=919	1	1	1	0	0	0	1	1	1	1
Ola#S14515298	BJ511905 MF01FSA cDNA Oryzias latipes cDNA clone MF01FSA042C22 3', mRNA sequence /clone=MF01FSA042C22 /clone_end=3' /gb=BJ511905 /gi=22163867 /ug=Ola.28777 /len=520	1	0	0	0	1	0	1	0	0	1
Ola#S53072979	FS557526 OLTE Oryzias latipes cDNA clone olte60n01 3', mRNA sequence /clone=olte60n01 /clone_end=3' /gb=FS557526 /gi=255415527 /ug=Ola.28129 /len=932	1	1	1	0	0	0	0	0	0	0
Ola#S53053204	FS541054 OLTE Oryzias latipes cDNA clone olte23h15 3', mRNA sequence /clone=olte23h15 /clone_end=3' /gb=FS541054 /gi=255385797 /ug=Ola.6582 /len=919	1	1	1	1	1	1	1	1	1	1
Ola#S53077116	FS515146 OLTE Oryzias latipes cDNA clone olte18o04 5', mRNA sequence /clone=olte18o04 /clone_end=5' /gb=FS515146 /gi=255442245 /ug=Ola.28577 /len=523	0	0	0	0	0	0	0	0	0	0
Ola#S44063054	DK173172 OLEC Oryzias latipes cDNA clone olec43d03 3', mRNA sequence /clone=olec43d03 /clone_end=3' /gb=DK173172 /gi=187594142 /ug=Ola.5657 /len=943	0	0	0	1	1	1	0	0	1	1
Ola#S44093415	DK257117 OLVL Oryzias latipes cDNA clone olvl36b01 3', mRNA sequence /clone=olvl36b01 /clone_end=3' /gb=DK257117 /gi=187639829 /ug=Ola.25848 /len=658	1	1	1	1	1	1	1	1	1	1
Ola#S44158149	DK058584 OLEA Oryzias latipes cDNA clone olea40g14 5', mRNA sequence /clone=olea40g14 /clone_end=5' /gb=DK058584 /gi=187701385 /ug=Ola.25828 /len=449	0	0	0	0	0	0	0	0	0	0
Ola#S44122101	DK174565 OLEC Oryzias latipes cDNA clone olec8b23 3', mRNA sequence /clone=olec8b23 /clone_end=3' /gb=DK174565 /gi=187669763 /ug=Ola.2238 /len=857	1	1	1	1	1	1	1	1	1	1
Ola#S53079540	FS538986 OLTE Oryzias latipes cDNA clone olte17h24 3', mRNA sequence /clone=olte17h24 /clone_end=3' /gb=FS538986 /gi=255438431 /ug=Ola.11844 /len=920	1	1	1	0	1	1	1	1	1	1
Ola#S43910965	DK003072 OLBR Oryzias latipes cDNA clone olbr9n09 5', mRNA sequence /clone=olbr9n09 /clone_end=5' /gb=DK003072 /gi=187389694 /ug=Ola.24145 /len=544	1	1	1	0	0	0	0	1	1	1
Ola#S19076689	BJ727471 MF015DA cDNA Oryzias latipes cDNA clone MF015DA010k22 5', mRNA sequence /clone=MF015DA010k22 /clone_end=5' /gb=BJ727471 /gi=45294501 /ug=Ola.7095 /len=855	0	0	0	0	0	0	0	0	0	0
Ola#S44145462	DK067515 OLEA Oryzias latipes cDNA clone olea1k18 3', mRNA sequence /clone=olea1k18 /clone_end=3' /gb=DK067515 /gi=187692967 /ug=Ola.2838 /len=877	1	1	1	0	0	1	0	1	1	1
Ola#S43984122	DK033481 OLBR Oryzias latipes cDNA clone olbr32i24 3', mRNA sequence /clone=olbr32i24 /clone_end=3' /gb=DK033481 /gi=187510946 /ug=Ola.10215 /len=626	0	0	0	0	0	0	0	0	0	0
Ola#S43959100	DK069620 OLEA Oryzias latipes cDNA clone olea7m20 3', mRNA sequence /clone=olea7m20 /clone_end=3' /gb=DK069620 /gi=187462379 /ug=Ola.8711 /len=684	1	1	1	1	1	1	1	1	1	1
Ola#S44117679	DK157779 OLEC Oryzias latipes cDNA clone olec63c20 5', mRNA sequence /clone=olec63c20 /clone_end=5' /gb=DK157779 /gi=187666779 /ug=Ola.25890 /len=343	0	0	0	0	0	0	0	0	0	0
Ola#S43898654	DK047813 OLEA Oryzias latipes cDNA clone olea9c18 5', mRNA sequence /clone=olea9c18 /clone_end=5' /gb=DK047813 /gi=187375931 /ug=Ola.23945 /len=262	0	0	0	0	0	0	0	0	0	0
Ola#S44084027	DK208931 OLOVA Oryzias latipes cDNA clone olova12h03 3', mRNA sequence /clone=olova12h03 /clone_end=3' /gb=DK208931 /gi=187631196 /ug=Ola.7620 /len=883	0	0	0	0	0	0	0	0	0	0
Ola#S44046341	DK128567 OLEB Oryzias latipes cDNA clone oleb45p16 3', mRNA sequence /clone=oleb45p16 /clone_end=3' /gb=DK128567 /gi=187575763 /ug=Ola.23011 /len=860	1	1	1	0	0	0	1	0	1	1
Ola#S29030272	AM139487 Oryzias latipes CAB gastrula Oryzias latipes cDNA clone McF0003B05-MGRbd1, mRNA sequence /clone=McF0003B05-MGRbd1 /gb=AM139487 /gi=81492269 /ug=Ola.11195 /len=225	0	0	0	0	0	0	0	0	0	0
Ola#S53041350	FS539922 OLTE Oryzias latipes cDNA clone olte20d01 3', mRNA sequence /clone=olte20d01 /clone_end=3' /gb=FS539922 /gi=255375379 /ug=Ola.11523 /len=927	1	1	1	0	1	1	0	0	0	0
Ola#S43963044	DK033300 OLBR Oryzias latipes cDNA clone olbr32a17 3', mRNA sequence /clone=olbr32a17 /clone_end=3' /gb=DK033300 /gi=187465324 /ug=Ola.20306 /len=897	1	1	1	0	0	0	0	0	1	1
Ola#S44094969	DK264251 OLVL Oryzias latipes cDNA clone olvl60i04 3', mRNA sequence /clone=olvl60i04 /clone_end=3' /gb=DK264251 /gi=187640823 /ug=Ola.8764 /len=868	1	0	1	0	0	0	0	0	1	1
Ola#S34420820	AM297328 Oryzias latipes whole embryo Cab stages 18, 24, 32, 36 Oryzias latipes cDNA clone FOE002-P00003-DPE-F_C07, mRNA sequence /clone=FOE002-P00003-DPE-F_C07 /gb=AM297328 /gi=112291699 /ug=Ola.14584 /len=827	0	0	1	1	1	1	0	0	0	0
Ola#S53049434	FS540668 OLTE Oryzias latipes cDNA clone olte22f16 3', mRNA sequence /clone=olte22f16 /clone_end=3' /gb=FS540668 /gi=255380551 /ug=Ola.12722 /len=945	1	1	1	1	0	1	1	1	1	1
Ola#S53075479	FS545121 OLTE Oryzias latipes cDNA clone olte35c16 3', mRNA sequence /clone=olte35c16 /clone_end=3' /gb=FS545121 /gi=255428337 /ug=Ola.5493 /len=863	1	1	1	1	1	1	1	1	1	1
Ola#S43921545	DK026097 OLBR Oryzias latipes cDNA clone olbr11d02 3', mRNA sequence /clone=olbr11d02 /clone_end=3' /gb=DK026097 /gi=187401961 /ug=Ola.7657 /len=924	1	1	1	0	1	1	1	1	1	1
Ola#S44126395	DK118479 OLEB Oryzias latipes cDNA clone oleb17h20 3', mRNA sequence /clone=oleb17h20 /clone_end=3' /gb=DK118479 /gi=187672481 /ug=Ola.22344 /len=861	1	0	1	1	1	1	1	1	0	1
Ola#S53066864	FS548655 OLTE Oryzias latipes cDNA clone olte46f04 3', mRNA sequence /clone=olte46f04 /clone_end=3' /gb=FS548655 /gi=255404938 /ug=Ola.22596 /len=927	1	1	1	0	0	0	1	1	1	1
Ola#S14562024	Oryzias latipes germ cell-less protein (gcl) mRNA, complete cds /cds=p(333,1841) /gb=AF355473 /gi=13957744 /ug=Ola.134 /len=3774	1	1	1	1	1	1	1	1	1	1
Ola#S44136625	DK130551 OLEB Oryzias latipes cDNA clone oleb51i12 3', mRNA sequence /clone=oleb51i12 /clone_end=3' /gb=DK130551 /gi=187684945 /ug=Ola.26895 /len=885	0	0	0	0	0	0	0	0	0	0
Ola#S43957676	DK033032 OLBR Oryzias latipes cDNA clone olbr31e02 3', mRNA sequence /clone=olbr31e02 /clone_end=3' /gb=DK033032 /gi=187456803 /ug=Ola.10410 /len=893	0	0	0	0	0	0	0	0	0	0
Ola#S34397518	AM302205 Oryzias latipes whole embryo Cab stages 18, 24, 32, 36 Oryzias latipes cDNA clone FOE002-P00016-DPE-F_I08, mRNA sequence /clone=FOE002-P00016-DPE-F_I08 /gb=AM302205 /gi=112268183 /ug=Ola.14806 /len=758	1	1	1	0	1	1	1	1	1	1
Ola#S43938251	DK265132 OLVL Oryzias latipes cDNA clone olvl63j04 3', mRNA sequence /clone=olvl63j04 /clone_end=3' /gb=DK265132 /gi=187417988 /ug=Ola.10387 /len=890	0	0	0	1	1	1	0	0	1	1
Ola#S53084053	FS539695 OLTE Oryzias latipes cDNA clone olte19i15 3', mRNA sequence /clone=olte19i15 /clone_end=3' /gb=FS539695 /gi=255446146 /ug=Ola.10219 /len=908	1	1	1	0	1	1	1	1	1	1
Ola#S43989411	DK253591 OLVL Oryzias latipes cDNA clone olvl23p20 3', mRNA sequence /clone=olvl23p20 /clone_end=3' /gb=DK253591 /gi=187512617 /ug=Ola.8640 /len=912	1	1	1	1	1	1	1	1	1	1
Ola#S44083010	DK188831 OLOVA Oryzias latipes cDNA clone olova20j05 5', mRNA sequence /clone=olova20j05 /clone_end=5' /gb=DK188831 /gi=187630034 /ug=Ola.25800 /len=112	0	0	0	0	0	0	0	0	0	0
Ola#S44013356	DK022123 OLBR Oryzias latipes cDNA clone olbr64k21 5', mRNA sequence /clone=olbr64k21 /clone_end=5' /gb=DK022123 /gi=187540213 /ug=Ola.25075 /len=426	0	0	0	0	0	0	0	0	0	0
Ola#S53051846	FS547457 OLTE Oryzias latipes cDNA clone olte41o15 3', mRNA sequence /clone=olte41o15 /clone_end=3' /gb=FS547457 /gi=255382002 /ug=Ola.28247 /len=936	1	1	1	0	0	0	0	1	1	1
Ola#S44065813	DK212744 OLOVA Oryzias latipes cDNA clone olova23b21 3', mRNA sequence /clone=olova23b21 /clone_end=3' /gb=DK212744 /gi=187613265 /ug=Ola.20193 /len=893	0	0	0	0	0	0	1	1	1	1
Ola#S53081058	FS520470 OLTE Oryzias latipes cDNA clone olte34d10 5', mRNA sequence /clone=olte34d10 /clone_end=5' /gb=FS520470 /gi=255442405 /ug=Ola.4814 /len=756	1	1	1	1	1	1	1	1	1	1
Ola#S14462111	AU167651 Ol-br-ad cDNA Oryzias latipes cDNA clone br0881, mRNA sequence /clone=br0881 /gb=AU167651 /gi=12589720 /ug=Ola.370 /len=590	0	0	0	0	0	0	0	0	0	0
Ola#S34455290	AM299616 Oryzias latipes whole embryo Cab stages 18, 24, 32, 36 Oryzias latipes cDNA clone FOE002-P00009-DPE-F_G21, mRNA sequence /clone=FOE002-P00009-DPE-F_G21 /gb=AM299616 /gi=112323046 /ug=Ola.12892 /len=757	1	1	1	0	0	0	1	1	1	1
Ola#S43954916	DK220270 OLOVA Oryzias latipes cDNA clone olova44d04 3', mRNA sequence /clone=olova44d04 /clone_end=3' /gb=DK220270 /gi=187457593 /ug=Ola.2198 /len=918	0	1	1	0	1	1	0	0	0	1
Ola#S44004946	DK221920 OLOVA Oryzias latipes cDNA clone olova48m07 3', mRNA sequence /clone=olova48m07 /clone_end=3' /gb=DK221920 /gi=187533039 /ug=Ola.17044 /len=876	1	1	1	1	1	1	1	1	1	1
Ola#S43971171	DK210704 OLOVA Oryzias latipes cDNA clone olova17g14 3', mRNA sequence /clone=olova17g14 /clone_end=3' /gb=DK210704 /gi=187500612 /ug=Ola.20066 /len=823	0	0	0	0	0	0	1	1	1	1
Ola#S14562172	Oryzias latipes mRNA for guanylate cyclase OlGC-C, complete cds /cds=p(552,4007) /gb=AB015875 /gi=4521265 /ug=Ola.55 /len=5833	0	0	0	0	0	0	1	0	1	1
Ola#S44117060	DK150023 OLEC Oryzias latipes cDNA clone olec43a07 5', mRNA sequence /clone=olec43a07 /clone_end=5' /gb=DK150023 /gi=187660861 /ug=Ola.100 /len=790	1	1	1	0	0	0	1	0	1	1
Ola#S34389804	AM312500 Oryzias latipes whole embryo Cab stages 18, 24, 32, 36 Oryzias latipes cDNA clone FOE002-P00045-DPE-F_I03, mRNA sequence /clone=FOE002-P00045-DPE-F_I03 /gb=AM312500 /gi=112260469 /ug=Ola.25 /len=759	0	0	0	0	0	0	0	0	0	0
Ola#S44142725	DK086400 OLEA Oryzias latipes cDNA clone olea56l03 3', mRNA sequence /clone=olea56l03 /clone_end=3' /gb=DK086400 /gi=187687545 /ug=Ola.14495 /len=867	1	1	1	1	1	1	1	1	1	1
Ola#S29029405	AM140971 Oryzias latipes CAB gastrula Oryzias latipes cDNA clone McF0004L14-MGRbd1, mRNA sequence /clone=McF0004L14-MGRbd1 /gb=AM140971 /gi=81491167 /ug=Ola.1345 /len=775	1	1	1	0	1	1	1	0	1	1
Ola#S43975992	DK135391 OLEB Oryzias latipes cDNA clone oleb65p19 3', mRNA sequence /clone=oleb65p19 /clone_end=3' /gb=DK135391 /gi=187503842 /ug=Ola.13547 /len=890	0	0	0	0	0	0	0	0	1	0
Ola#S14492865	BJ016789 MF01SSA cDNA Oryzias latipes cDNA clone MF01SSA032H01 3', mRNA sequence /clone=MF01SSA032H01 /clone_end=3' /gb=BJ016789 /gi=17386712 /ug=Ola.8388 /len=163	0	0	0	0	0	0	0	0	0	0
Ola#S44106917	DK177718 OLEC Oryzias latipes cDNA clone olec54c02 3', mRNA sequence /clone=olec54c02 /clone_end=3' /gb=DK177718 /gi=187655057 /ug=Ola.21193 /len=936	0	0	1	0	1	1	1	1	0	1
Ola#S43993384	DK075066 OLEA Oryzias latipes cDNA clone olea23l01 3', mRNA sequence /clone=olea23l01 /clone_end=3' /gb=DK075066 /gi=187520237 /ug=Ola.2272 /len=931	0	0	0	0	0	0	0	0	0	0
Ola#S43947571	DK044186 OLBR Oryzias latipes cDNA clone olbr63i15 3', mRNA sequence /clone=olbr63i15 /clone_end=3' /gb=DK044186 /gi=187445903 /ug=Ola.23082 /len=904	0	0	0	0	0	0	0	0	0	0
Ola#S43990128	DK210828 OLOVA Oryzias latipes cDNA clone olova17m01 3', mRNA sequence /clone=olova17m01 /clone_end=3' /gb=DK210828 /gi=187517115 /ug=Ola.13923 /len=923	1	1	1	1	1	1	1	1	1	1
Ola#S14465751	AU169518 Ol-br-ad cDNA Oryzias latipes cDNA clone br4714, mRNA sequence /clone=br4714 /gb=AU169518 /gi=12591587 /ug=Ola.13832 /len=948	1	1	1	0	0	0	1	1	1	1
Ola#S34455259	AM299585 Oryzias latipes whole embryo Cab stages 18, 24, 32, 36 Oryzias latipes cDNA clone FOE002-P00009-DPE-F_F11, mRNA sequence /clone=FOE002-P00009-DPE-F_F11 /gb=AM299585 /gi=112323015 /ug=Ola.12894 /len=835	1	1	1	1	1	1	1	1	1	1
Ola#S34434539	AM340895 Oryzias latipes whole embryo Cab stages 18, 24, 32, 36 Oryzias latipes cDNA clone FOE002-P00126-DPE-F_C14, mRNA sequence /clone=FOE002-P00126-DPE-F_C14 /gb=AM340895 /gi=112302285 /ug=Ola.12481 /len=768	0	0	0	0	0	0	0	0	0	0
Ola#S43952033	DK167241 OLEC Oryzias latipes cDNA clone olec26k05 3', mRNA sequence /clone=olec26k05 /clone_end=3' /gb=DK167241 /gi=187451195 /ug=Ola.1013 /len=865	0	0	0	1	0	0	0	0	0	0
Ola#S14464814	AU167509 Ol-br-ad cDNA Oryzias latipes cDNA clone br0718, mRNA sequence /clone=br0718 /gb=AU167509 /gi=12589578 /ug=Ola.718 /len=522	1	1	1	0	0	0	0	1	1	1
Ola#S44115868	DK153486 OLEC Oryzias latipes cDNA clone olec50o09 5', mRNA sequence /clone=olec50o09 /clone_end=5' /gb=DK153486 /gi=187662990 /ug=Ola.28613 /len=769	0	0	0	0	0	0	0	0	1	0
Ola#S44035004	DK164016 OLEC Oryzias latipes cDNA clone olec17l10 3', mRNA sequence /clone=olec17l10 /clone_end=3' /gb=DK164016 /gi=187562151 /ug=Ola.9320 /len=933	1	1	1	1	1	1	1	1	1	1
Ola#S43951981	DK167189 OLEC Oryzias latipes cDNA clone olec26h22 3', mRNA sequence /clone=olec26h22 /clone_end=3' /gb=DK167189 /gi=187451087 /ug=Ola.21616 /len=893	1	1	1	0	0	0	0	0	1	1
Ola#S44044568	DK180669 OLEC Oryzias latipes cDNA clone olec62i01 3', mRNA sequence /clone=olec62i01 /clone_end=3' /gb=DK180669 /gi=187574344 /ug=Ola.26642 /len=914	0	0	0	0	0	0	0	0	0	0
Ola#S37719997	DC274863 Oryzias latipes regenerating fin 10 days postamputation cDNA library Oryzias latipes cDNA clone olrf27p17 3', mRNA sequence /clone=olrf27p17 /clone_end=3' /gb=DC274863 /gi=141592833 /ug=Ola.19008 /len=591	1	1	0	0	0	0	1	1	0	0
Ola#S44082492	DK177431 OLEC Oryzias latipes cDNA clone olec53e15 3', mRNA sequence /clone=olec53e15 /clone_end=3' /gb=DK177431 /gi=187628292 /ug=Ola.7030 /len=793	0	1	0	0	0	0	0	0	0	0
Ola#S53055623	FS547969 OLTE Oryzias latipes cDNA clone olte44f21 3', mRNA sequence /clone=olte44f21 /clone_end=3' /gb=FS547969 /gi=255393260 /ug=Ola.28341 /len=881	0	0	0	0	0	0	1	1	0	0
Ola#S19129278	BJ747406 MF015DA cDNA Oryzias latipes cDNA clone MF015DA016l22 3', mRNA sequence /clone=MF015DA016l22 /clone_end=3' /gb=BJ747406 /gi=45344674 /ug=Ola.6692 /len=800	1	1	1	1	1	0	1	1	1	1
Ola#S44035092	DK164156 OLEC Oryzias latipes cDNA clone olec18b16 3', mRNA sequence /clone=olec18b16 /clone_end=3' /gb=DK164156 /gi=187565293 /ug=Ola.21523 /len=832	1	0	0	1	1	1	0	1	0	0
Ola#S14548828	BJ540291 MF01SSB cDNA Oryzias latipes cDNA clone MF01SSB031E19 3', mRNA sequence /clone=MF01SSB031E19 /clone_end=3' /gb=BJ540291 /gi=22199103 /ug=Ola.19799 /len=326	1	1	0	0	0	0	0	1	0	0
Ola#S19765509	Oryzias latipes G6PD mRNA for glucose-6-phosphate 1-dehydrogenase, partial cds /cds=p(1,1414) /gb=AB111384 /gi=46849376 /ug=Ola.5510 /len=1419	0	0	0	1	1	1	1	1	1	1
Ola#S44039229	DK164398 OLEC Oryzias latipes cDNA clone olec18m07 3', mRNA sequence /clone=olec18m07 /clone_end=3' /gb=DK164398 /gi=187568388 /ug=Ola.2110 /len=921	0	0	0	0	0	0	0	0	0	0
Ola#S44101390	DK224344 OLOVA Oryzias latipes cDNA clone olova55j15 3', mRNA sequence /clone=olova55j15 /clone_end=3' /gb=DK224344 /gi=187648402 /ug=Ola.12061 /len=871	1	1	1	1	1	1	1	1	1	1
Ola#S44036047	DK135968 OLEC Oryzias latipes cDNA clone olec1j07 5', mRNA sequence /clone=olec1j07 /clone_end=5' /gb=DK135968 /gi=187564946 /ug=Ola.26771 /len=817	1	1	1	1	1	1	1	1	1	1
Ola#S43961673	DK131153 OLEB Oryzias latipes cDNA clone oleb54d06 3', mRNA sequence /clone=oleb54d06 /clone_end=3' /gb=DK131153 /gi=187459100 /ug=Ola.1475 /len=943	1	1	1	1	1	1	1	1	0	1
Ola#S44072012	DK125779 OLEB Oryzias latipes cDNA clone oleb37o20 3', mRNA sequence /clone=oleb37o20 /clone_end=3' /gb=DK125779 /gi=187617741 /ug=Ola.1590 /len=937	0	0	0	0	0	0	0	0	0	0
Ola#S44082372	DK177311 OLEC Oryzias latipes cDNA clone olec52p05 3', mRNA sequence /clone=olec52p05 /clone_end=3' /gb=DK177311 /gi=187630334 /ug=Ola.15397 /len=942	0	0	1	0	0	0	0	0	0	0
Ola#S44048096	DK125143 OLEB Oryzias latipes cDNA clone oleb36c05 3', mRNA sequence /clone=oleb36c05 /clone_end=3' /gb=DK125143 /gi=187581047 /ug=Ola.14511 /len=938	1	1	1	1	1	1	1	1	1	1
Ola#S53039407	FS526043 OLTE Oryzias latipes cDNA clone olte51e04 5', mRNA sequence /clone=olte51e04 /clone_end=5' /gb=FS526043 /gi=255353519 /ug=Ola.28235 /len=279	0	0	0	0	0	0	0	0	0	0
Ola#S53083958	FS539600 OLTE Oryzias latipes cDNA clone olte19e08 3', mRNA sequence /clone=olte19e08 /clone_end=3' /gb=FS539600 /gi=255446432 /ug=Ola.5420 /len=958	1	1	1	1	1	1	1	1	1	1
Ola#S43946637	DK026957 OLBR Oryzias latipes cDNA clone olbr13l05 3', mRNA sequence /clone=olbr13l05 /clone_end=3' /gb=DK026957 /gi=187442682 /ug=Ola.23539 /len=647	0	0	0	1	0	0	0	0	0	0
Ola#S34479316	AM317923 Oryzias latipes whole embryo Cab stages 18, 24, 32, 36 Oryzias latipes cDNA clone FOE002-P00060-DPE-F_K10, mRNA sequence /clone=FOE002-P00060-DPE-F_K10 /gb=AM317923 /gi=112347072 /ug=Ola.12326 /len=718	1	1	1	0	0	0	1	1	1	1
Ola#S44015160	DK070408 OLEA Oryzias latipes cDNA clone olea10b11 3', mRNA sequence /clone=olea10b11 /clone_end=3' /gb=DK070408 /gi=187540534 /ug=Ola.24238 /len=822	0	0	0	0	0	0	0	0	0	0
Ola#S53069649	FS548702 OLTE Oryzias latipes cDNA clone olte46h04 3', mRNA sequence /clone=olte46h04 /clone_end=3' /gb=FS548702 /gi=255419612 /ug=Ola.22065 /len=895	1	1	1	0	1	1	1	1	1	1
Ola#S53081442	FS525034 OLTE Oryzias latipes cDNA clone olte48f17 5', mRNA sequence /clone=olte48f17 /clone_end=5' /gb=FS525034 /gi=255434139 /ug=Ola.24649 /len=751	1	1	1	1	1	1	1	1	1	1
Ola#S43995927	DK113117 OLEB Oryzias latipes cDNA clone oleb2g03 3', mRNA sequence /clone=oleb2g03 /clone_end=3' /gb=DK113117 /gi=187522920 /ug=Ola.1858 /len=950	1	1	1	1	1	1	1	1	1	1
Ola#S14534728	BJ514802 MF01FSA cDNA Oryzias latipes cDNA clone MF01FSA018J18 3', mRNA sequence /clone=MF01FSA018J18 /clone_end=3' /gb=BJ514802 /gi=22173614 /ug=Ola.2371 /len=691	1	1	1	1	1	1	1	1	1	1
Ola#S44136729	DK130655 OLEB Oryzias latipes cDNA clone oleb51n03 3', mRNA sequence /clone=oleb51n03 /clone_end=3' /gb=DK130655 /gi=187685889 /ug=Ola.7103 /len=815	0	0	1	0	0	0	0	0	1	1
Ola#S34467400	AM348370 Oryzias latipes whole embryo Cab stages 18, 24, 32, 36 Oryzias latipes cDNA clone FOE002-P00003-DPE-R_I21, mRNA sequence /clone=FOE002-P00003-DPE-R_I21 /gb=AM348370 /gi=112335156 /ug=Ola.20284 /len=817	1	0	1	0	0	0	0	0	0	1
Ola#S44019949	DK217573 OLOVA Oryzias latipes cDNA clone olova36j18 3', mRNA sequence /clone=olova36j18 /clone_end=3' /gb=DK217573 /gi=187545248 /ug=Ola.12204 /len=897	0	0	0	0	0	0	1	1	1	1
Ola#S43965467	DK112796 OLEB Oryzias latipes cDNA clone oleb1h10 3', mRNA sequence /clone=oleb1h10 /clone_end=3' /gb=DK112796 /gi=187464079 /ug=Ola.24622 /len=933	0	0	0	0	0	0	0	0	1	0
Ola#S44007661	DK128271 OLEB Oryzias latipes cDNA clone oleb45c06 3', mRNA sequence /clone=oleb45c06 /clone_end=3' /gb=DK128271 /gi=187536243 /ug=Ola.25254 /len=903	1	1	1	1	0	0	0	1	1	1
Ola#S53075493	FS545135 OLTE Oryzias latipes cDNA clone olte35d07 3', mRNA sequence /clone=olte35d07 /clone_end=3' /gb=FS545135 /gi=255428292 /ug=Ola.27192 /len=961	0	0	0	0	0	0	0	1	1	1
Ola#S19120637	BJ738766 MF015DA cDNA Oryzias latipes cDNA clone MF015DA040j15 5', mRNA sequence /clone=MF015DA040j15 /clone_end=5' /gb=BJ738766 /gi=45336036 /ug=Ola.8369 /len=292	0	0	0	0	0	0	0	0	0	0
Ola#S21691335	Oryzias latipes zinc finger protein 183 mRNA, complete cds /cds=p(1,960) /gb=AY363113 /gi=40891599 /ug=Ola.1131 /len=1048	1	1	1	1	1	1	1	1	1	1
Ola#S44013138	DK016267 OLBR Oryzias latipes cDNA clone olbr47m18 5', mRNA sequence /clone=olbr47m18 /clone_end=5' /gb=DK016267 /gi=187542907 /ug=Ola.25014 /len=661	1	1	1	0	0	0	0	0	1	1
Ola#S53065568	FS533301 OLTE Oryzias latipes cDNA clone olte1c12 3', mRNA sequence /clone=olte1c12 /clone_end=3' /gb=FS533301 /gi=255412760 /ug=Ola.7667 /len=956	1	1	1	1	1	1	1	1	1	1
Ola#S53082308	FS543751 OLTE Oryzias latipes cDNA clone olte31e10 3', mRNA sequence /clone=olte31e10 /clone_end=3' /gb=FS543751 /gi=255445749 /ug=Ola.3566 /len=964	1	1	1	1	1	1	1	1	1	1
Ola#S53064232	FS538334 OLTE Oryzias latipes cDNA clone olte15k12 3', mRNA sequence /clone=olte15k12 /clone_end=3' /gb=FS538334 /gi=255414619 /ug=Ola.23618 /len=919	1	1	1	1	1	1	1	1	1	1
Ola#S44037320	DK172807 OLEC Oryzias latipes cDNA clone olec42d01 3', mRNA sequence /clone=olec42d01 /clone_end=3' /gb=DK172807 /gi=187562983 /ug=Ola.5633 /len=939	1	1	1	1	1	1	1	1	1	1
Ola#S34446699	AM376671 Oryzias latipes whole embryo Cab stages 18, 24, 32, 36 Oryzias latipes cDNA clone FOE002-P00109-DPE-R_A15, mRNA sequence /clone=FOE002-P00109-DPE-R_A15 /gb=AM376671 /gi=112314454 /ug=Ola.13563 /len=565	0	0	0	1	1	1	1	0	1	1
Ola#S14475315	BJ000106 MF01SSA cDNA Oryzias latipes cDNA clone MF01SSA011D04 5', mRNA sequence /clone=MF01SSA011D04 /clone_end=5' /gb=BJ000106 /gi=17355117 /ug=Ola.2016 /len=580	1	1	1	0	0	0	0	1	1	1
Ola#S29038189	AM144063 Oryzias latipes CAB gastrula Oryzias latipes cDNA clone McF0001MGR-1L19bd1, mRNA sequence /clone=McF0001MGR-1L19bd1 /gb=AM144063 /gi=81503918 /ug=Ola.5267 /len=741	1	1	1	1	1	1	1	1	1	1
Ola#S19128441	BJ746589 MF015DA cDNA Oryzias latipes cDNA clone MF015DA013o12 3', mRNA sequence /clone=MF015DA013o12 /clone_end=3' /gb=BJ746589 /gi=45343857 /ug=Ola.21633 /len=910	0	0	0	0	0	0	0	0	0	0
Ola#S29042227	AM149160 Oryzias latipes CAB gastrula Oryzias latipes cDNA clone McF0026C10-MGRbd1, mRNA sequence /clone=McF0026C10-MGRbd1 /gb=AM149160 /gi=81510211 /ug=Ola.9333 /len=661	0	0	1	1	1	1	0	0	0	0
Ola#S44133038	DK134522 OLEB Oryzias latipes cDNA clone oleb63j05 3', mRNA sequence /clone=oleb63j05 /clone_end=3' /gb=DK134522 /gi=187681119 /ug=Ola.20653 /len=907	1	1	1	1	0	1	1	1	1	1
Ola#S53071433	FS538896 OLTE Oryzias latipes cDNA clone olte17e03 3', mRNA sequence /clone=olte17e03 /clone_end=3' /gb=FS538896 /gi=255421904 /ug=Ola.3581 /len=969	1	1	1	1	1	1	1	1	1	1
Ola#S34449509	AM299215 Oryzias latipes whole embryo Cab stages 18, 24, 32, 36 Oryzias latipes cDNA clone FOE002-P00008-DPE-F_F02, mRNA sequence /clone=FOE002-P00008-DPE-F_F02 /gb=AM299215 /gi=112317264 /ug=Ola.12418 /len=876	1	1	1	1	1	1	1	1	1	1
Ola#S44111328	DK169983 OLEC Oryzias latipes cDNA clone olec34e16 3', mRNA sequence /clone=olec34e16 /clone_end=3' /gb=DK169983 /gi=187657030 /ug=Ola.17630 /len=892	1	1	1	1	1	1	1	1	1	1
Ola#S44071579	DK114009 OLEB Oryzias latipes cDNA clone oleb4n24 3', mRNA sequence /clone=oleb4n24 /clone_end=3' /gb=DK114009 /gi=187621171 /ug=Ola.21463 /len=918	0	0	1	0	0	0	0	0	0	0
Ola#S43978386	DK183066 OLOVA Oryzias latipes cDNA clone olova4e20 5', mRNA sequence /clone=olova4e20 /clone_end=5' /gb=DK183066 /gi=187502596 /ug=Ola.29015 /len=473	1	1	1	1	1	1	1	1	1	1
Ola#S44023675	DK218075 OLOVA Oryzias latipes cDNA clone olova38a11 3', mRNA sequence /clone=olova38a11 /clone_end=3' /gb=DK218075 /gi=187549904 /ug=Ola.5632 /len=930	1	1	1	1	1	1	1	1	1	1
Ola#S34479261	AM317868 Oryzias latipes whole embryo Cab stages 18, 24, 32, 36 Oryzias latipes cDNA clone FOE002-P00060-DPE-F_I03, mRNA sequence /clone=FOE002-P00060-DPE-F_I03 /gb=AM317868 /gi=112347017 /ug=Ola.2051 /len=861	1	1	1	1	1	1	1	1	1	1
Ola#S44147960	DK040831 OLBR Oryzias latipes cDNA clone olbr53m23 3', mRNA sequence /clone=olbr53m23 /clone_end=3' /gb=DK040831 /gi=187695997 /ug=Ola.8521 /len=843	1	1	1	0	0	0	1	0	1	1
Ola#S43929850	DK092194 OLEB Oryzias latipes cDNA clone oleb8j24 5', mRNA sequence /clone=oleb8j24 /clone_end=5' /gb=DK092194 /gi=187405246 /ug=Ola.11369 /len=802	1	1	1	0	1	1	1	1	1	1
Ola#S14463804	AU170821 Ol-br-ad cDNA Oryzias latipes cDNA clone br6753, mRNA sequence /clone=br6753 /gb=AU170821 /gi=12592892 /ug=Ola.605 /len=732	0	0	0	0	0	0	0	0	0	0
Ola#S53080317	FS546182 OLTE Oryzias latipes cDNA clone olte38d12 3', mRNA sequence /clone=olte38d12 /clone_end=3' /gb=FS546182 /gi=255444515 /ug=Ola.21615 /len=886	1	1	1	1	1	1	0	0	1	1
Ola#S19079738	BJ730209 MF015DA cDNA Oryzias latipes cDNA clone MF015DA007n02 5', mRNA sequence /clone=MF015DA007n02 /clone_end=5' /gb=BJ730209 /gi=45297521 /ug=Ola.17937 /len=825	1	0	1	1	1	1	0	0	1	1
Ola#S44122861	DK130068 OLEB Oryzias latipes cDNA clone oleb50c23 3', mRNA sequence /clone=oleb50c23 /clone_end=3' /gb=DK130068 /gi=187668032 /ug=Ola.1852 /len=892	1	1	1	1	1	1	1	1	1	1
Ola#S43981292	DK226835 OLOVA Oryzias latipes cDNA clone olova62k19 3', mRNA sequence /clone=olova62k19 /clone_end=3' /gb=DK226835 /gi=187507516 /ug=Ola.12705 /len=915	1	1	1	1	1	1	1	1	1	1
Ola#S44039318	DK164487 OLEC Oryzias latipes cDNA clone olec19a08 3', mRNA sequence /clone=olec19a08 /clone_end=3' /gb=DK164487 /gi=187568561 /ug=Ola.12975 /len=936	1	1	1	1	1	1	1	1	1	1
Ola#S37715590	DC278015 Oryzias latipes regenerating fin 10 days postamputation cDNA library Oryzias latipes cDNA clone olrf33j02 3', mRNA sequence /clone=olrf33j02 /clone_end=3' /gb=DC278015 /gi=141582928 /ug=Ola.16667 /len=650	0	0	0	0	0	0	0	0	0	0
Ola#S53072784	FS553568 OLTE Oryzias latipes cDNA clone olte61h05 3', mRNA sequence /clone=olte61h05 /clone_end=3' /gb=FS553568 /gi=255422586 /ug=Ola.5940 /len=927	1	1	1	1	1	1	1	1	1	1
Ola#S24897239	BJ916093 MF01ALA cDNA Oryzias latipes cDNA clone MF01ALA010c15 3', mRNA sequence /clone=MF01ALA010c15 /clone_end=3' /gb=BJ916093 /gi=66756370 /ug=Ola.18299 /len=792	1	1	1	1	1	1	1	1	1	1
Ola#S18349337	Oryzias latipes mRNA for signaling molecule lefty1, partial cds /cds=p(1,338) /gb=AB113959 /gi=40714438 /ug=Ola.6452 /len=338	0	0	0	0	0	0	0	0	0	0
Ola#S14464000	AU171192 Ol-br-ad cDNA Oryzias latipes cDNA clone br7321, mRNA sequence /clone=br7321 /gb=AU171192 /gi=12593263 /ug=Ola.633 /len=627	0	0	0	0	0	0	0	0	0	0
Ola#S43941339	DK123922 OLEB Oryzias latipes cDNA clone oleb32l10 3', mRNA sequence /clone=oleb32l10 /clone_end=3' /gb=DK123922 /gi=187419382 /ug=Ola.24774 /len=908	0	0	0	0	0	0	0	0	0	0
Ola#S29047561	AM155985 Oryzias latipes CAB gastrula Oryzias latipes cDNA clone McF0033L04-MGRbd1, mRNA sequence /clone=McF0033L04-MGRbd1 /gb=AM155985 /gi=81518012 /ug=Ola.8133 /len=575	1	1	1	1	0	1	1	1	1	1
Ola#S19044262	BJ708941 MF01FFA cDNA Oryzias latipes cDNA clone MF01FFA007h15 5', mRNA sequence /clone=MF01FFA007h15 /clone_end=5' /gb=BJ708941 /gi=45249820 /ug=Ola.7817 /len=123	0	0	0	0	0	0	0	0	0	0
Ola#S37734219	DC257949 Oryzias latipes regenerating fin 3 days postamputation cDNA library Oryzias latipes cDNA clone olrfe22e08 3', mRNA sequence /clone=olrfe22e08 /clone_end=3' /gb=DC257949 /gi=141617271 /ug=Ola.8871 /len=678	0	0	1	1	0	0	0	0	0	0
Ola#S44135797	DK134702 OLEB Oryzias latipes cDNA clone oleb64b08 3', mRNA sequence /clone=oleb64b08 /clone_end=3' /gb=DK134702 /gi=187682029 /ug=Ola.12844 /len=875	1	1	1	0	0	0	1	1	1	1
Ola#S44050294	DK132748 OLEB Oryzias latipes cDNA clone oleb58j11 3', mRNA sequence /clone=oleb58j11 /clone_end=3' /gb=DK132748 /gi=187581603 /ug=Ola.7159 /len=926	1	1	1	1	1	1	1	1	1	1
Ola#S43996047	DK116624 OLEB Oryzias latipes cDNA clone oleb12e06 3', mRNA sequence /clone=oleb12e06 /clone_end=3' /gb=DK116624 /gi=187524559 /ug=Ola.2611 /len=891	1	1	1	1	1	1	1	1	1	1
Ola#S34479451	AM306642 Oryzias latipes whole embryo Cab stages 18, 24, 32, 36 Oryzias latipes cDNA clone FOE002-P00028-DPE-F_O09, mRNA sequence /clone=FOE002-P00028-DPE-F_O09 /gb=AM306642 /gi=112347207 /ug=Ola.12093 /len=858	1	1	1	1	1	1	1	1	1	1
Ola#S14486320	BJ022840 MF01SSA cDNA Oryzias latipes cDNA clone MF01SSA128D02 3', mRNA sequence /clone=MF01SSA128D02 /clone_end=3' /gb=BJ022840 /gi=17377190 /ug=Ola.16160 /len=745	1	1	1	0	0	0	1	1	1	1
Ola#S43951742	DK159396 OLEC Oryzias latipes cDNA clone olec2m05 3', mRNA sequence /clone=olec2m05 /clone_end=3' /gb=DK159396 /gi=187446724 /ug=Ola.21202 /len=948	0	0	0	0	0	0	0	1	1	1
Ola#S53046765	FS522280 OLTE Oryzias latipes cDNA clone olte39f23 5', mRNA sequence /clone=olte39f23 /clone_end=5' /gb=FS522280 /gi=255358599 /ug=Ola.28359 /len=117	0	0	0	0	0	0	0	0	0	0
Ola#S43921981	DK037652 OLBR Oryzias latipes cDNA clone olbr44k01 3', mRNA sequence /clone=olbr44k01 /clone_end=3' /gb=DK037652 /gi=187399479 /ug=Ola.4843 /len=920	1	1	1	0	0	0	0	0	1	1
Ola#S34451606	AM321807 Oryzias latipes whole embryo Cab stages 18, 24, 32, 36 Oryzias latipes cDNA clone FOE002-P00071-DPE-F_L06, mRNA sequence /clone=FOE002-P00071-DPE-F_L06 /gb=AM321807 /gi=112319362 /ug=Ola.21537 /len=774	1	1	1	1	1	1	1	1	1	1
Ola#S53064236	FS538338 OLTE Oryzias latipes cDNA clone olte15k16 3', mRNA sequence /clone=olte15k16 /clone_end=3' /gb=FS538338 /gi=255414623 /ug=Ola.2657 /len=886	1	1	1	1	1	1	1	1	1	1
Ola#S43927744	DK038069 OLBR Oryzias latipes cDNA clone olbr45n12 3', mRNA sequence /clone=olbr45n12 /clone_end=3' /gb=DK038069 /gi=187409124 /ug=Ola.27218 /len=865	1	0	0	0	0	0	0	0	0	1
Ola#S43962966	DK033222 OLBR Oryzias latipes cDNA clone olbr31n02 3', mRNA sequence /clone=olbr31n02 /clone_end=3' /gb=DK033222 /gi=187465246 /ug=Ola.22242 /len=921	1	1	1	1	1	1	1	1	1	1
Ola#S44104025	DK201244 OLOVA Oryzias latipes cDNA clone olova52l18 5', mRNA sequence /clone=olova52l18 /clone_end=5' /gb=DK201244 /gi=187647908 /ug=Ola.28927 /len=777	1	1	1	1	1	1	1	1	1	1
Ola#S44047638	DK117330 OLEB Oryzias latipes cDNA clone oleb14d11 3', mRNA sequence /clone=oleb14d11 /clone_end=3' /gb=DK117330 /gi=187576192 /ug=Ola.21687 /len=904	1	1	1	0	0	0	0	1	1	1
Ola#S30404752	Oryzias latipes TAS1R2a mRNA for taste receptor, type 1, member 2a, complete cds /cds=p(1,2460) /gb=AB200906 /gi=124358884 /ug=Ola.12279 /len=2460	0	0	0	0	0	0	0	0	0	0
Ola#S44063927	DK188576 OLOVA Oryzias latipes cDNA clone olova19n09 5', mRNA sequence /clone=olova19n09 /clone_end=5' /gb=DK188576 /gi=187593750 /ug=Ola.25539 /len=263	0	0	0	0	0	0	0	0	0	0
Ola#S43954013	DK206470 OLOVA Oryzias latipes cDNA clone olova5j01 3', mRNA sequence /clone=olova5j01 /clone_end=3' /gb=DK206470 /gi=187457544 /ug=Ola.5716 /len=959	1	1	1	1	1	1	1	1	1	1
Ola#S53066507	FS544203 OLTE Oryzias latipes cDNA clone olte32i23 3', mRNA sequence /clone=olte32i23 /clone_end=3' /gb=FS544203 /gi=255404758 /ug=Ola.15174 /len=908	1	1	1	1	1	1	1	1	0	1
Ola#S44082582	DK181063 OLEC Oryzias latipes cDNA clone olec63k01 3', mRNA sequence /clone=olec63k01 /clone_end=3' /gb=DK181063 /gi=187629516 /ug=Ola.4695 /len=907	0	0	0	0	0	0	0	1	0	0
Ola#S44049293	DK132736 OLEB Oryzias latipes cDNA clone oleb58i23 3', mRNA sequence /clone=oleb58i23 /clone_end=3' /gb=DK132736 /gi=187580998 /ug=Ola.12413 /len=954	1	1	1	0	0	1	1	1	1	1
Ola#S53049404	FS540638 OLTE Oryzias latipes cDNA clone olte22e05 3', mRNA sequence /clone=olte22e05 /clone_end=3' /gb=FS540638 /gi=255389809 /ug=Ola.26276 /len=884	0	0	0	0	0	0	0	0	0	0
Ola#S44084236	DK212912 OLOVA Oryzias latipes cDNA clone olova23j08 3', mRNA sequence /clone=olova23j08 /clone_end=3' /gb=DK212912 /gi=187628006 /ug=Ola.23663 /len=909	0	0	0	0	0	0	0	0	0	0
Ola#S53064880	FS544956 OLTE Oryzias latipes cDNA clone olte34l07 3', mRNA sequence /clone=olte34l07 /clone_end=3' /gb=FS544956 /gi=255405646 /ug=Ola.10721 /len=929	1	1	1	1	1	1	1	1	0	1
Ola#S29032854	AM144181 Oryzias latipes CAB gastrula Oryzias latipes cDNA clone McF0017N24-MGRbd1, mRNA sequence /clone=McF0017N24-MGRbd1 /gb=AM144181 /gi=81495668 /ug=Ola.11070 /len=509	1	1	1	1	1	1	1	1	1	1
Ola#S53066353	FS542056 OLTE Oryzias latipes cDNA clone olte26g11 3', mRNA sequence /clone=olte26g11 /clone_end=3' /gb=FS542056 /gi=255398272 /ug=Ola.11415 /len=834	1	1	1	1	1	1	1	1	1	1
Ola#S44101983	DK224541 OLOVA Oryzias latipes cDNA clone olova56c05 3', mRNA sequence /clone=olova56c05 /clone_end=3' /gb=DK224541 /gi=187647966 /ug=Ola.21636 /len=864	1	1	1	1	1	1	1	1	1	1
Ola#S14508438	BJ498885 MF01FSA cDNA Oryzias latipes cDNA clone MF01FSA015H05 5', mRNA sequence /clone=MF01FSA015H05 /clone_end=5' /gb=BJ498885 /gi=22150847 /ug=Ola.9290 /len=677	1	1	1	0	0	0	0	0	1	1
Ola#S29030666	AM140792 Oryzias latipes CAB gastrula Oryzias latipes cDNA clone McF0001MGR-1J17bd1, mRNA sequence /clone=McF0001MGR-1J17bd1 /gb=AM140792 /gi=81492768 /ug=Ola.11105 /len=850	0	0	0	0	0	0	1	0	1	1
Ola#S44080147	DK129740 OLEB Oryzias latipes cDNA clone oleb49e05 3', mRNA sequence /clone=oleb49e05 /clone_end=3' /gb=DK129740 /gi=187623062 /ug=Ola.25883 /len=932	0	0	0	0	0	0	0	0	0	0
Ola#S44061481	DK094120 OLEB Oryzias latipes cDNA clone oleb14a16 5', mRNA sequence /clone=oleb14a16 /clone_end=5' /gb=DK094120 /gi=187590018 /ug=Ola.26331 /len=822	1	1	1	0	0	1	1	1	1	1
Ola#S44017269	DK113402 OLEB Oryzias latipes cDNA clone oleb3c22 3', mRNA sequence /clone=oleb3c22 /clone_end=3' /gb=DK113402 /gi=187545116 /ug=Ola.8423 /len=937	1	1	1	1	1	1	1	1	1	1
Ola#S44052925	DK080142 OLEA Oryzias latipes cDNA clone olea38g07 3', mRNA sequence /clone=olea38g07 /clone_end=3' /gb=DK080142 /gi=187587874 /ug=Ola.5353 /len=949	1	1	1	1	1	1	1	1	1	1
Ola#S43927997	DK043886 OLBR Oryzias latipes cDNA clone olbr62l02 3', mRNA sequence /clone=olbr62l02 /clone_end=3' /gb=DK043886 /gi=187409349 /ug=Ola.20316 /len=909	1	1	1	0	0	0	0	0	0	1
Ola#S43942370	DK142956 OLEC Oryzias latipes cDNA clone olec23c24 5', mRNA sequence /clone=olec23c24 /clone_end=5' /gb=DK142956 /gi=187423277 /ug=Ola.28997 /len=792	0	0	0	0	0	0	0	0	0	0
Ola#S44122685	DK122046 OLEB Oryzias latipes cDNA clone oleb27g16 3', mRNA sequence /clone=oleb27g16 /clone_end=3' /gb=DK122046 /gi=187669171 /ug=Ola.27104 /len=881	1	1	1	1	1	1	1	1	1	1
Ola#S29031933	AM137775 Oryzias latipes CAB gastrula Oryzias latipes cDNA clone McF0007F23-MGRbd1, mRNA sequence /clone=McF0007F23-MGRbd1 /gb=AM137775 /gi=81494447 /ug=Ola.27299 /len=888	1	1	1	1	1	1	1	1	1	1
Ola#S43938228	DK265109 OLVL Oryzias latipes cDNA clone olvl63i01 3', mRNA sequence /clone=olvl63i01 /clone_end=3' /gb=DK265109 /gi=187417909 /ug=Ola.10032 /len=968	0	0	0	1	1	1	1	1	1	1
Ola#S53075647	FS549197 OLTE Oryzias latipes cDNA clone olte47o06 3', mRNA sequence /clone=olte47o06 /clone_end=3' /gb=FS549197 /gi=255418903 /ug=Ola.28796 /len=918	1	0	1	0	1	1	1	1	1	1
Ola#S14465754	AU169521 Ol-br-ad cDNA Oryzias latipes cDNA clone br4717, mRNA sequence /clone=br4717 /gb=AU169521 /gi=12591590 /ug=Ola.800 /len=758	1	1	1	1	1	1	1	1	1	1
Ola#S43949721	DK096945 OLEB Oryzias latipes cDNA clone oleb21p16 5', mRNA sequence /clone=oleb21p16 /clone_end=5' /gb=DK096945 /gi=187446761 /ug=Ola.6133 /len=604	0	0	0	0	0	0	0	0	1	0
Ola#S34391474	AM307124 Oryzias latipes whole embryo Cab stages 18, 24, 32, 36 Oryzias latipes cDNA clone FOE002-P00030-DPE-F_E09, mRNA sequence /clone=FOE002-P00030-DPE-F_E09 /gb=AM307124 /gi=112262139 /ug=Ola.13227 /len=579	0	0	0	1	1	1	0	0	1	1
Ola#S14502692	BJ025947 MF01SSA cDNA Oryzias latipes cDNA clone MF01SSA166E03 3', mRNA sequence /clone=MF01SSA166E03 /clone_end=3' /gb=BJ025947 /gi=17415971 /ug=Ola.16765 /len=435	0	0	0	0	0	0	0	0	0	0
Ola#S43978194	DK179298 OLEC Oryzias latipes cDNA clone olec58j14 3', mRNA sequence /clone=olec58j14 /clone_end=3' /gb=DK179298 /gi=187504182 /ug=Ola.2231 /len=937	1	1	1	1	0	0	1	1	0	1
Ola#S44137539	DK119134 OLEB Oryzias latipes cDNA clone oleb19e21 3', mRNA sequence /clone=oleb19e21 /clone_end=3' /gb=DK119134 /gi=187687077 /ug=Ola.16076 /len=891	0	0	0	0	0	0	0	1	1	1
Ola#S34391325	AM301264 Oryzias latipes whole embryo Cab stages 18, 24, 32, 36 Oryzias latipes cDNA clone FOE002-P00013-DPE-F_O19, mRNA sequence /clone=FOE002-P00013-DPE-F_O19 /gb=AM301264 /gi=112261990 /ug=Ola.9949 /len=776	1	1	1	1	1	1	1	1	1	1
Ola#S44050394	DK132848 OLEB Oryzias latipes cDNA clone oleb58o01 3', mRNA sequence /clone=oleb58o01 /clone_end=3' /gb=DK132848 /gi=187581801 /ug=Ola.10106 /len=958	1	1	1	1	1	1	1	1	1	1
Ola#S34439898	AM357647 Oryzias latipes whole embryo Cab stages 18, 24, 32, 36 Oryzias latipes cDNA clone FOE002-P00035-DPE-R_N07, mRNA sequence /clone=FOE002-P00035-DPE-R_N07 /gb=AM357647 /gi=112307644 /ug=Ola.13425 /len=494	1	1	1	1	1	1	1	1	1	1
Ola#S44112972	DK174006 OLEC Oryzias latipes cDNA clone olec45j03 3', mRNA sequence /clone=olec45j03 /clone_end=3' /gb=DK174006 /gi=187656595 /ug=Ola.14213 /len=959	1	1	1	1	0	1	1	1	1	1
Ola#S14560083	BJ540324 MF01SSB cDNA Oryzias latipes cDNA clone MF01SSB031G13 3', mRNA sequence /clone=MF01SSB031G13 /clone_end=3' /gb=BJ540324 /gi=22199136 /ug=Ola.15481 /len=698	0	0	0	0	0	0	0	0	0	0
Ola#S43899798	DK008161 OLBR Oryzias latipes cDNA clone olbr24h17 5', mRNA sequence /clone=olbr24h17 /clone_end=5' /gb=DK008161 /gi=187374428 /ug=Ola.23913 /len=723	0	1	1	0	0	1	0	1	1	1
Ola#S43957573	DK027182 OLBR Oryzias latipes cDNA clone olbr14f19 3', mRNA sequence /clone=olbr14f19 /clone_end=3' /gb=DK027182 /gi=187454715 /ug=Ola.18051 /len=933	1	1	1	0	1	1	1	1	1	1
Ola#S43984815	DK163483 OLEC Oryzias latipes cDNA clone olec16d15 3', mRNA sequence /clone=olec16d15 /clone_end=3' /gb=DK163483 /gi=187512571 /ug=Ola.6513 /len=951	1	1	1	0	0	0	0	1	1	1
Ola#S44147184	DK040648 OLBR Oryzias latipes cDNA clone olbr53e16 3', mRNA sequence /clone=olbr53e16 /clone_end=3' /gb=DK040648 /gi=187695585 /ug=Ola.25931 /len=886	1	1	1	0	0	0	1	0	1	1
Ola#S43911842	DK025897 OLBR Oryzias latipes cDNA clone olbr10j16 3', mRNA sequence /clone=olbr10j16 /clone_end=3' /gb=DK025897 /gi=187386606 /ug=Ola.24282 /len=918	1	1	1	0	0	0	1	0	1	1
Ola#S43912140	DK031942 OLBR Oryzias latipes cDNA clone olbr28c03 3', mRNA sequence /clone=olbr28c03 /clone_end=3' /gb=DK031942 /gi=187387114 /ug=Ola.12600 /len=928	1	1	1	0	0	0	1	1	1	1
Ola#S19130866	BJ748889 MF015DA cDNA Oryzias latipes cDNA clone MF015DA034m16 3', mRNA sequence /clone=MF015DA034m16 /clone_end=3' /gb=BJ748889 /gi=45346157 /ug=Ola.18039 /len=753	0	1	0	0	1	1	0	0	1	1
Ola#S14553433	BJ524309 MF01SSB cDNA Oryzias latipes cDNA clone MF01SSB004L14 5', mRNA sequence /clone=MF01SSB004L14 /clone_end=5' /gb=BJ524309 /gi=22183121 /ug=Ola.4615 /len=663	1	1	1	1	1	1	1	0	1	1
Ola#S34432655	AM309189 Oryzias latipes whole embryo Cab stages 18, 24, 32, 36 Oryzias latipes cDNA clone FOE002-P00036-DPE-F_B20, mRNA sequence /clone=FOE002-P00036-DPE-F_B20 /gb=AM309189 /gi=112300401 /ug=Ola.18821 /len=773	0	0	1	0	1	1	0	1	1	1
Ola#S44156561	DK024231 OLBR Oryzias latipes cDNA clone olbr5m01 3', mRNA sequence /clone=olbr5m01 /clone_end=3' /gb=DK024231 /gi=187701701 /ug=Ola.8025 /len=947	1	1	1	1	1	1	1	1	1	1
Ola#S44150851	DK029425 OLBR Oryzias latipes cDNA clone olbr20n16 3', mRNA sequence /clone=olbr20n16 /clone_end=3' /gb=DK029425 /gi=187700135 /ug=Ola.11875 /len=900	1	1	1	1	1	1	1	1	1	1
Ola#S44108529	DK197573 OLOVA Oryzias latipes cDNA clone olova45e17 5', mRNA sequence /clone=olova45e17 /clone_end=5' /gb=DK197573 /gi=187653842 /ug=Ola.15980 /len=591	0	0	0	0	0	0	0	1	0	0
Ola#S24872285	BJ891098 MF01ASD cDNA Oryzias latipes cDNA clone MF01ASD014f24 3', mRNA sequence /clone=MF01ASD014f24 /clone_end=3' /gb=BJ891098 /gi=66688184 /ug=Ola.11297 /len=681	0	1	1	0	0	0	0	0	1	1
Ola#S53060529	FS556456 OLTE Oryzias latipes cDNA clone olte69l19 3', mRNA sequence /clone=olte69l19 /clone_end=3' /gb=FS556456 /gi=255410203 /ug=Ola.20413 /len=909	1	1	1	0	0	0	1	1	1	1
Ola#S43947609	DK044224 OLBR Oryzias latipes cDNA clone olbr63k11 3', mRNA sequence /clone=olbr63k11 /clone_end=3' /gb=DK044224 /gi=187442842 /ug=Ola.24063 /len=899	1	1	1	1	1	1	1	1	1	1
Ola#S44036563	DK144051 OLEC Oryzias latipes cDNA clone olec26d14 5', mRNA sequence /clone=olec26d14 /clone_end=5' /gb=DK144051 /gi=187561355 /ug=Ola.25617 /len=364	0	0	0	0	0	0	0	0	0	0
Ola#S53047934	FS550513 OLTE Oryzias latipes cDNA clone olte51k16 3', mRNA sequence /clone=olte51k16 /clone_end=3' /gb=FS550513 /gi=255362993 /ug=Ola.13542 /len=860	1	1	1	1	1	1	1	1	1	1
Ola#S43987955	DK253355 OLVL Oryzias latipes cDNA clone olvl23c08 3', mRNA sequence /clone=olvl23c08 /clone_end=3' /gb=DK253355 /gi=187512155 /ug=Ola.27286 /len=948	0	1	0	1	1	1	0	0	1	1
Ola#S48578143	Oryzias latipes Nanog (Nanog) mRNA, complete cds /cds=p(1,1263) /gb=FJ436046 /gi=213536444 /ug=Ola.26292 /len=1263	0	0	0	0	0	0	1	1	1	1
Ola#S29045705	AM153637 Oryzias latipes CAB gastrula Oryzias latipes cDNA clone McF0033M21-MGRbd1, mRNA sequence /clone=McF0033M21-MGRbd1 /gb=AM153637 /gi=81515495 /ug=Ola.10522 /len=422	0	0	0	0	0	0	0	0	0	0
Ola#S43955380	DK258377 OLVL Oryzias latipes cDNA clone olvl40g04 3', mRNA sequence /clone=olvl40g04 /clone_end=3' /gb=DK258377 /gi=187453667 /ug=Ola.1853 /len=834	1	1	1	1	1	1	1	1	1	1
Ola#S43961832	DK131293 OLEB Oryzias latipes cDNA clone oleb54j08 3', mRNA sequence /clone=oleb54j08 /clone_end=3' /gb=DK131293 /gi=187461087 /ug=Ola.4447 /len=907	0	1	1	1	1	0	0	1	1	1
Ola#S14465296	AU168543 Ol-br-ad cDNA Oryzias latipes cDNA clone br3099, mRNA sequence /clone=br3099 /gb=AU168543 /gi=12590612 /ug=Ola.756 /len=610	0	0	0	0	0	0	0	0	0	0
Ola#S29036717	AM143294 Oryzias latipes CAB gastrula Oryzias latipes cDNA clone McF0011L21-MGRbd1, mRNA sequence /clone=McF0011L21-MGRbd1 /gb=AM143294 /gi=81501406 /ug=Ola.1972 /len=822	1	1	1	1	1	1	1	1	1	1
Ola#S44045032	DK124850 OLEB Oryzias latipes cDNA clone oleb35e23 3', mRNA sequence /clone=oleb35e23 /clone_end=3' /gb=DK124850 /gi=187576854 /ug=Ola.22604 /len=904	0	0	0	0	0	0	0	0	0	0
Ola#S43932657	DK032660 OLBR Oryzias latipes cDNA clone olbr30d02 3', mRNA sequence /clone=olbr30d02 /clone_end=3' /gb=DK032660 /gi=187411566 /ug=Ola.11313 /len=877	1	1	1	1	1	1	1	1	1	1
Ola#S14496966	BJ021769 MF01SSA cDNA Oryzias latipes cDNA clone MF01SSA114E03 3', mRNA sequence /clone=MF01SSA114E03 /clone_end=3' /gb=BJ021769 /gi=17407128 /ug=Ola.2815 /len=700	0	0	0	1	0	1	0	0	0	0
Ola#S53059451	FS536885 OLTE Oryzias latipes cDNA clone olte11h11 3', mRNA sequence /clone=olte11h11 /clone_end=3' /gb=FS536885 /gi=255408531 /ug=Ola.27811 /len=942	0	0	0	0	0	0	0	1	1	1
Ola#S43947173	DK032854 OLBR Oryzias latipes cDNA clone olbr30l22 3', mRNA sequence /clone=olbr30l22 /clone_end=3' /gb=DK032854 /gi=187445631 /ug=Ola.11283 /len=910	1	1	1	0	0	1	1	1	1	1
Ola#S29036175	AM140245 Oryzias latipes CAB gastrula Oryzias latipes cDNA clone McF0001MGR-1B15bd1, mRNA sequence /clone=McF0001MGR-1B15bd1 /gb=AM140245 /gi=81500484 /ug=Ola.10943 /len=228	0	0	0	0	0	0	0	0	0	0
Ola#S43903554	DK042405 OLBR Oryzias latipes cDNA clone olbr58g10 3', mRNA sequence /clone=olbr58g10 /clone_end=3' /gb=DK042405 /gi=187380793 /ug=Ola.10117 /len=873	1	1	1	1	1	1	1	1	1	1
Ola#S44143276	DK077027 OLEA Oryzias latipes cDNA clone olea29f02 3', mRNA sequence /clone=olea29f02 /clone_end=3' /gb=DK077027 /gi=187690482 /ug=Ola.8200 /len=940	0	0	0	0	0	0	0	0	0	0
Ola#S50374793	Oryzias latipes piwi-like protein 1 mRNA, complete cds /cds=p(120,2687) /gb=EU413991 /gi=171673167 /ug=Ola.20207 /len=2903	0	0	0	0	0	0	1	1	1	1
Ola#S53070486	FS556912 OLTE Oryzias latipes cDNA clone olte43a16 3', mRNA sequence /clone=olte43a16 /clone_end=3' /gb=FS556912 /gi=255432526 /ug=Ola.27262 /len=868	0	0	0	0	0	0	0	0	0	0
Ola#S43975711	DK127926 OLEB Oryzias latipes cDNA clone oleb44c14 3', mRNA sequence /clone=oleb44c14 /clone_end=3' /gb=DK127926 /gi=187503673 /ug=Ola.25171 /len=907	1	0	1	0	0	0	0	0	1	1
Ola#S14467537	AU177395 Sugano-Kawakami 5' end enriched cDNA library (OLa) from HNI Oryzias latipes cDNA clone OLa30.07c, mRNA sequence /clone=OLa30.07c /clone_end=5' /gb=AU177395 /gi=13426231 /ug=Ola.939 /len=422	0	0	0	0	0	0	0	0	1	0
Ola#S53045162	FS531412 OLTE Oryzias latipes cDNA clone olte67m01 5', mRNA sequence /clone=olte67m01 /clone_end=5' /gb=FS531412 /gi=255370716 /ug=Ola.27173 /len=423	0	0	0	0	0	0	0	0	0	0
Ola#S53079083	FS515641 OLTE Oryzias latipes cDNA clone olte20e16 5', mRNA sequence /clone=olte20e16 /clone_end=5' /gb=FS515641 /gi=255436206 /ug=Ola.21419 /len=769	1	1	1	1	1	1	1	1	1	1
Ola#S53073978	FS509821 OLTE Oryzias latipes cDNA clone olte3i06 5', mRNA sequence /clone=olte3i06 /clone_end=5' /gb=FS509821 /gi=255429618 /ug=Ola.24163 /len=741	0	0	0	0	0	0	0	0	0	0
Ola#S44063602	DK180911 OLEC Oryzias latipes cDNA clone olec63c24 3', mRNA sequence /clone=olec63c24 /clone_end=3' /gb=DK180911 /gi=187593327 /ug=Ola.6941 /len=873	0	0	0	0	0	0	0	0	0	0
Ola#S44059330	DK039950 OLBR Oryzias latipes cDNA clone olbr51e19 3', mRNA sequence /clone=olbr51e19 /clone_end=3' /gb=DK039950 /gi=187588861 /ug=Ola.21806 /len=889	1	0	1	1	1	0	0	0	0	0
Ola#S34479406	AM306597 Oryzias latipes whole embryo Cab stages 18, 24, 32, 36 Oryzias latipes cDNA clone FOE002-P00028-DPE-F_M11, mRNA sequence /clone=FOE002-P00028-DPE-F_M11 /gb=AM306597 /gi=112347162 /ug=Ola.12321 /len=829	1	1	1	0	0	1	1	1	1	1
Ola#S53047750	FS546943 OLTE Oryzias latipes cDNA clone olte40h02 3', mRNA sequence /clone=olte40h02 /clone_end=3' /gb=FS546943 /gi=255377944 /ug=Ola.22627 /len=960	0	0	0	0	0	0	0	0	0	0
Ola#S53073626	FS549824 OLTE Oryzias latipes cDNA clone olte49k22 3', mRNA sequence /clone=olte49k22 /clone_end=3' /gb=FS549824 /gi=255425894 /ug=Ola.20736 /len=1035	1	0	1	0	0	0	1	1	0	1
Ola#S43957018	DK244980 OLVL Oryzias latipes cDNA clone olvl59h11 5', mRNA sequence /clone=olvl59h11 /clone_end=5' /gb=DK244980 /gi=187457791 /ug=Ola.5275 /len=763	1	1	1	1	1	1	1	1	1	1
Ola#S19125197	BJ743275 MF015DA cDNA Oryzias latipes cDNA clone MF015DA020h19 3', mRNA sequence /clone=MF015DA020h19 /clone_end=3' /gb=BJ743275 /gi=45340544 /ug=Ola.7649 /len=769	1	1	1	1	1	1	1	1	1	1
Ola#S44068216	DK034595 OLBR Oryzias latipes cDNA clone olbr35m10 3', mRNA sequence /clone=olbr35m10 /clone_end=3' /gb=DK034595 /gi=187614604 /ug=Ola.23429 /len=866	1	1	1	1	1	1	1	1	1	1
Ola#S43967869	DK220501 OLOVA Oryzias latipes cDNA clone olova44n06 3', mRNA sequence /clone=olova44n06 /clone_end=3' /gb=DK220501 /gi=187493413 /ug=Ola.7470 /len=927	1	1	1	1	1	1	1	1	1	1
Ola#S44155540	DK012398 OLBR Oryzias latipes cDNA clone olbr36k14 5', mRNA sequence /clone=olbr36k14 /clone_end=5' /gb=DK012398 /gi=187701646 /ug=Ola.25841 /len=189	0	0	0	0	0	0	0	0	0	0
Ola#S43994377	DK079806 OLEA Oryzias latipes cDNA clone olea37g07 3', mRNA sequence /clone=olea37g07 /clone_end=3' /gb=DK079806 /gi=187521160 /ug=Ola.1958 /len=975	0	0	0	1	1	1	1	1	1	1
Ola#S29036884	AM139239 Oryzias latipes CAB gastrula Oryzias latipes cDNA clone McF0011C23-MGRbd1, mRNA sequence /clone=McF0011C23-MGRbd1 /gb=AM139239 /gi=81501685 /ug=Ola.19968 /len=793	1	1	1	1	1	1	1	1	1	1
Ola#S44047622	DK117314 OLEB Oryzias latipes cDNA clone oleb14c17 3', mRNA sequence /clone=oleb14c17 /clone_end=3' /gb=DK117314 /gi=187576176 /ug=Ola.4740 /len=886	1	0	0	1	0	0	1	0	0	0
Ola#S19132214	BJ750433 MF015DA cDNA Oryzias latipes cDNA clone MF015DA040c05 3', mRNA sequence /clone=MF015DA040c05 /clone_end=3' /gb=BJ750433 /gi=45347701 /ug=Ola.8495 /len=660	1	1	1	1	0	0	1	1	1	1
Ola#S44049106	DK132549 OLEB Oryzias latipes cDNA clone oleb58a18 3', mRNA sequence /clone=oleb58a18 /clone_end=3' /gb=DK132549 /gi=187582361 /ug=Ola.6589 /len=935	1	1	1	0	0	0	1	1	1	1
Ola#S43919514	DK158970 OLEC Oryzias latipes cDNA clone olec1j06 3', mRNA sequence /clone=olec1j06 /clone_end=3' /gb=DK158970 /gi=187397195 /ug=Ola.3022 /len=923	1	1	1	1	1	1	1	1	1	1
Ola#S53083931	FS539573 OLTE Oryzias latipes cDNA clone olte19d03 3', mRNA sequence /clone=olte19d03 /clone_end=3' /gb=FS539573 /gi=255446405 /ug=Ola.22721 /len=890	1	1	1	0	0	0	1	1	1	1
Ola#S45459719	FM168451 PJR-M1 Oryzias latipes cDNA clone M025--E4_024, mRNA sequence /clone=M025--E4_024 /gb=FM168451 /gi=190675914 /ug=Ola.26436 /len=583	0	0	0	0	0	0	0	0	0	0
Ola#S19083760	BJ734233 MF015DA cDNA Oryzias latipes cDNA clone MF015DA026f15 5', mRNA sequence /clone=MF015DA026f15 /clone_end=5' /gb=BJ734233 /gi=45301545 /ug=Ola.7050 /len=702	0	0	0	0	0	0	0	0	0	0
Ola#S19128350	BJ746587 MF015DA cDNA Oryzias latipes cDNA clone MF015DA013o10 3', mRNA sequence /clone=MF015DA013o10 /clone_end=3' /gb=BJ746587 /gi=45343855 /ug=Ola.4869 /len=798	1	1	1	1	1	1	1	1	1	1
Ola#S44150121	DK077338 OLEA Oryzias latipes cDNA clone olea30d22 3', mRNA sequence /clone=olea30d22 /clone_end=3' /gb=DK077338 /gi=187699611 /ug=Ola.16220 /len=867	1	0	1	0	0	1	0	1	0	1
Ola#S43951907	DK163139 OLEC Oryzias latipes cDNA clone olec15e10 3', mRNA sequence /clone=olec15e10 /clone_end=3' /gb=DK163139 /gi=187448857 /ug=Ola.17283 /len=936	1	1	1	0	1	1	1	1	1	1
Ola#S29037501	AM139660 Oryzias latipes CAB gastrula Oryzias latipes cDNA clone McF0009M06-MGRbd1, mRNA sequence /clone=McF0009M06-MGRbd1 /gb=AM139660 /gi=81502741 /ug=Ola.11717 /len=862	1	1	1	1	1	1	1	1	1	1
Ola#S43956969	DK244931 OLVL Oryzias latipes cDNA clone olvl59e08 5', mRNA sequence /clone=olvl59e08 /clone_end=5' /gb=DK244931 /gi=187457742 /ug=Ola.24995 /len=811	1	1	1	1	1	1	1	1	1	1
Ola#S44145731	DK077105 OLEA Oryzias latipes cDNA clone olea29i18 3', mRNA sequence /clone=olea29i18 /clone_end=3' /gb=DK077105 /gi=187695896 /ug=Ola.3466 /len=878	1	1	1	1	1	1	1	1	1	1
Ola#S53043409	FS517321 OLTE Oryzias latipes cDNA clone olte25c16 5', mRNA sequence /clone=olte25c16 /clone_end=5' /gb=FS517321 /gi=255365053 /ug=Ola.11148 /len=684	1	1	1	1	1	1	1	1	1	1
Ola#S44088833	DK102279 OLEB Oryzias latipes cDNA clone oleb36p07 5', mRNA sequence /clone=oleb36p07 /clone_end=5' /gb=DK102279 /gi=187634803 /ug=Ola.25457 /len=722	0	0	0	0	0	0	0	0	0	0
Ola#S19132322	BJ750345 MF015DA cDNA Oryzias latipes cDNA clone MF015DA039m18 3', mRNA sequence /clone=MF015DA039m18 /clone_end=3' /gb=BJ750345 /gi=45347613 /ug=Ola.533 /len=701	1	1	1	0	1	1	1	1	1	1
Ola#S43921064	DK009038 OLBR Oryzias latipes cDNA clone olbr27a03 5', mRNA sequence /clone=olbr27a03 /clone_end=5' /gb=DK009038 /gi=187400393 /ug=Ola.24454 /len=237	1	1	1	0	0	0	0	0	1	1
Ola#S43953236	DK190441 OLOVA Oryzias latipes cDNA clone olova25b17 5', mRNA sequence /clone=olova25b17 /clone_end=5' /gb=DK190441 /gi=187449486 /ug=Ola.24950 /len=571	0	0	0	0	0	0	0	0	0	0
Ola#S14544864	BJ532276 MF01SSB cDNA Oryzias latipes cDNA clone MF01SSB013H03 3', mRNA sequence /clone=MF01SSB013H03 /clone_end=3' /gb=BJ532276 /gi=22191088 /ug=Ola.1529 /len=676	1	1	1	1	1	1	1	0	1	1
Ola#S44128202	DK110747 OLEB Oryzias latipes cDNA clone oleb60m06 5', mRNA sequence /clone=oleb60m06 /clone_end=5' /gb=DK110747 /gi=187677423 /ug=Ola.25905 /len=422	1	0	1	0	0	0	0	0	0	1
Ola#S44134789	DK094727 OLEB Oryzias latipes cDNA clone oleb15l24 5', mRNA sequence /clone=oleb15l24 /clone_end=5' /gb=DK094727 /gi=187681372 /ug=Ola.23783 /len=784	1	1	1	0	1	1	1	1	1	1
Ola#S43953971	DK206508 OLOVA Oryzias latipes cDNA clone olova5k15 3', mRNA sequence /clone=olova5k15 /clone_end=3' /gb=DK206508 /gi=187457418 /ug=Ola.21964 /len=928	0	0	0	0	0	0	1	1	1	1
Ola#S53070640	FS557066 OLTE Oryzias latipes cDNA clone olte43h20 3', mRNA sequence /clone=olte43h20 /clone_end=3' /gb=FS557066 /gi=255433679 /ug=Ola.2129 /len=905	1	1	1	1	1	1	1	1	1	1
Ola#S43970013	DK232919 OLVL Oryzias latipes cDNA clone olvl18d08 5', mRNA sequence /clone=olvl18d08 /clone_end=5' /gb=DK232919 /gi=187495623 /ug=Ola.15524 /len=796	1	0	1	1	1	1	1	1	1	1
Ola#S44124064	DK134091 OLEB Oryzias latipes cDNA clone oleb62g05 3', mRNA sequence /clone=oleb62g05 /clone_end=3' /gb=DK134091 /gi=187670802 /ug=Ola.8723 /len=858	0	1	1	1	1	1	0	0	1	1
Ola#S24849639	BJ873412 MF01ASD cDNA Oryzias latipes cDNA clone MF01ASD001l12 5', mRNA sequence /clone=MF01ASD001l12 /clone_end=5' /gb=BJ873412 /gi=66670497 /ug=Ola.8924 /len=538	0	0	0	0	0	0	1	0	1	1
Ola#S53075241	FS538723 OLTE Oryzias latipes cDNA clone olte16m04 3', mRNA sequence /clone=olte16m04 /clone_end=3' /gb=FS538723 /gi=255428097 /ug=Ola.7028 /len=969	1	1	1	1	1	1	1	1	1	1
Ola#S43945495	DK206250 OLOVA Oryzias latipes cDNA clone olova4p12 3', mRNA sequence /clone=olova4p12 /clone_end=3' /gb=DK206250 /gi=187420136 /ug=Ola.24850 /len=928	0	0	0	0	0	0	1	1	1	1
Ola#S43973343	DK079658 OLEA Oryzias latipes cDNA clone olea36p09 3', mRNA sequence /clone=olea36p09 /clone_end=3' /gb=DK079658 /gi=187498346 /ug=Ola.18561 /len=932	1	1	1	0	0	0	1	1	1	1
Ola#S44136763	DK130689 OLEB Oryzias latipes cDNA clone oleb51o17 3', mRNA sequence /clone=oleb51o17 /clone_end=3' /gb=DK130689 /gi=187685965 /ug=Ola.28713 /len=585	0	0	0	0	0	0	0	0	0	0
Ola#S14467607	AU176674 Sugano-Kawakami 5' end enriched cDNA library (OLa) from HNI Oryzias latipes cDNA clone OLa17.02g similar to pir|I51671| Wee1A kinase - African clawed frog, mRNA sequence /clone=OLa17.02g /clone_end=5' /gb=AU176674 /gi=13425160 /ug=Ola.9671 /len=648	1	1	1	0	0	1	1	1	1	1
Ola#S14480332	BJ002456 MF01SSA cDNA Oryzias latipes cDNA clone MF01SSA035A10 5', mRNA sequence /clone=MF01SSA035A10 /clone_end=5' /gb=BJ002456 /gi=17364976 /ug=Ola.11683 /len=604	1	1	1	1	1	1	1	1	1	1
Ola#S14466284	AU170659 Ol-br-ad cDNA Oryzias latipes cDNA clone br6501, mRNA sequence /clone=br6501 /gb=AU170659 /gi=12592730 /ug=Ola.856 /len=701	0	0	0	0	0	0	0	0	0	0
Ola#S53080237	FS546102 OLTE Oryzias latipes cDNA clone olte37p17 3', mRNA sequence /clone=olte37p17 /clone_end=3' /gb=FS546102 /gi=255441768 /ug=Ola.27942 /len=890	0	1	1	1	1	1	1	0	0	1
Ola#S19129922	BJ748050 MF015DA cDNA Oryzias latipes cDNA clone MF015DA031o21 3', mRNA sequence /clone=MF015DA031o21 /clone_end=3' /gb=BJ748050 /gi=45345318 /ug=Ola.17663 /len=746	0	0	0	0	0	0	0	0	0	0
Ola#S43921828	DK032127 OLBR Oryzias latipes cDNA clone olbr28k16 3', mRNA sequence /clone=olbr28k16 /clone_end=3' /gb=DK032127 /gi=187396877 /ug=Ola.24474 /len=926	1	1	1	0	0	0	0	1	1	1
Ola#S44114284	DK210039 OLOVA Oryzias latipes cDNA clone olova15i22 3', mRNA sequence /clone=olova15i22 /clone_end=3' /gb=DK210039 /gi=187660496 /ug=Ola.13345 /len=905	1	1	1	0	0	1	1	1	1	1
Ola#S43991891	DK039215 OLBR Oryzias latipes cDNA clone olbr49c15 3', mRNA sequence /clone=olbr49c15 /clone_end=3' /gb=DK039215 /gi=187520522 /ug=Ola.16336 /len=940	1	1	1	1	1	1	1	1	1	1
Ola#S44037360	DK172847 OLEC Oryzias latipes cDNA clone olec42e20 3', mRNA sequence /clone=olec42e20 /clone_end=3' /gb=DK172847 /gi=187564327 /ug=Ola.7482 /len=952	1	1	1	1	1	1	1	1	1	1
Ola#S44115117	DK206057 OLOVA Oryzias latipes cDNA clone olova4g18 3', mRNA sequence /clone=olova4g18 /clone_end=3' /gb=DK206057 /gi=187661748 /ug=Ola.21649 /len=889	1	1	1	1	1	1	1	1	1	1
Ola#S29030402	AM140481 Oryzias latipes CAB gastrula Oryzias latipes cDNA clone McF0013M06-MGRbd1, mRNA sequence /clone=McF0013M06-MGRbd1 /gb=AM140481 /gi=81492435 /ug=Ola.12174 /len=814	1	1	1	1	1	1	1	1	0	1
Ola#S53071189	FS534261 OLTE Oryzias latipes cDNA clone olte3o21 3', mRNA sequence /clone=olte3o21 /clone_end=3' /gb=FS534261 /gi=255421659 /ug=Ola.7515 /len=891	1	1	1	1	1	1	1	1	1	1
Ola#S19056685	BJ716656 MF01FFA cDNA Oryzias latipes cDNA clone MF01FFA013i23 3', mRNA sequence /clone=MF01FFA013i23 /clone_end=3' /gb=BJ716656 /gi=45257497 /ug=Ola.6831 /len=761	0	0	0	0	0	0	0	1	1	1
Ola#S29029939	AM140540 Oryzias latipes CAB gastrula Oryzias latipes cDNA clone McF0013J08-MGRbd1, mRNA sequence /clone=McF0013J08-MGRbd1 /gb=AM140540 /gi=81491843 /ug=Ola.5210 /len=896	0	0	0	0	0	0	0	0	0	0
Ola#S34399203	AM355471 Oryzias latipes whole embryo Cab stages 18, 24, 32, 36 Oryzias latipes cDNA clone FOE002-P00028-DPE-R_B23, mRNA sequence /clone=FOE002-P00028-DPE-R_B23 /gb=AM355471 /gi=112269868 /ug=Ola.14869 /len=639	1	1	1	1	1	1	0	1	1	1
Ola#S44037273	DK172760 OLEC Oryzias latipes cDNA clone olec42a20 3', mRNA sequence /clone=olec42a20 /clone_end=3' /gb=DK172760 /gi=187561022 /ug=Ola.4816 /len=869	1	1	1	1	1	1	1	1	1	1
Ola#S14466571	AU171274 Ol-br-ad cDNA Oryzias latipes cDNA clone br7433, mRNA sequence /clone=br7433 /gb=AU171274 /gi=12593345 /ug=Ola.20419 /len=755	0	0	0	0	0	0	0	0	0	0
Ola#S14528038	BJ513100 MF01FSA cDNA Oryzias latipes cDNA clone MF01FSA048P20 3', mRNA sequence /clone=MF01FSA048P20 /clone_end=3' /gb=BJ513100 /gi=22171912 /ug=Ola.17123 /len=673	1	1	1	1	1	1	1	1	1	1
Ola#S43983585	DK015989 OLBR Oryzias latipes cDNA clone olbr46p17 5', mRNA sequence /clone=olbr46p17 /clone_end=5' /gb=DK015989 /gi=187509243 /ug=Ola.9443 /len=796	1	1	1	1	1	1	1	1	1	1
Ola#S19080398	BJ730858 MF015DA cDNA Oryzias latipes cDNA clone MF015DA009o16 5', mRNA sequence /clone=MF015DA009o16 /clone_end=5' /gb=BJ730858 /gi=45298170 /ug=Ola.8123 /len=912	1	1	1	0	0	0	0	0	1	1
Ola#S43932323	DK021009 OLBR Oryzias latipes cDNA clone olbr61h20 5', mRNA sequence /clone=olbr61h20 /clone_end=5' /gb=DK021009 /gi=187411778 /ug=Ola.21254 /len=753	1	1	1	1	1	1	1	1	1	1
Ola#S14487020	BJ014731 MF01SSA cDNA Oryzias latipes cDNA clone MF01SSA013D08 3', mRNA sequence /clone=MF01SSA013D08 /clone_end=3' /gb=BJ014731 /gi=17376300 /ug=Ola.2135 /len=698	1	1	1	1	1	1	1	1	1	1
Ola#S43916276	DK087509 OLEA Oryzias latipes cDNA clone olea61a13 3', mRNA sequence /clone=olea61a13 /clone_end=3' /gb=DK087509 /gi=187392849 /ug=Ola.1363 /len=984	1	1	1	1	1	1	1	1	1	1
Ola#S24875340	BJ897314 MF01ASD cDNA Oryzias latipes cDNA clone MF01ASD032e08 3', mRNA sequence /clone=MF01ASD032e08 /clone_end=3' /gb=BJ897314 /gi=66698683 /ug=Ola.10313 /len=796	0	0	0	0	0	0	1	0	1	1
Ola#S14552526	BJ522401 MF01SSB cDNA Oryzias latipes cDNA clone MF01SSB024M05 5', mRNA sequence /clone=MF01SSB024M05 /clone_end=5' /gb=BJ522401 /gi=22181213 /ug=Ola.10159 /len=639	0	0	0	1	0	0	0	0	1	0
Ola#S44158516	DK007039 OLBR Oryzias latipes cDNA clone olbr21e05 5', mRNA sequence /clone=olbr21e05 /clone_end=5' /gb=DK007039 /gi=187701458 /ug=Ola.22369 /len=795	1	1	1	0	1	1	1	1	1	1
Ola#S24875059	BJ896743 MF01ASD cDNA Oryzias latipes cDNA clone MF01ASD030k15 3', mRNA sequence /clone=MF01ASD030k15 /clone_end=3' /gb=BJ896743 /gi=66698112 /ug=Ola.10377 /len=876	1	0	1	0	1	0	1	1	1	1
Ola#S44043460	DK184765 OLOVA Oryzias latipes cDNA clone olova9a19 5', mRNA sequence /clone=olova9a19 /clone_end=5' /gb=DK184765 /gi=187574132 /ug=Ola.25534 /len=566	0	0	0	0	0	0	0	0	0	0
Ola#S44048706	DK140717 OLEC Oryzias latipes cDNA clone olec16o11 5', mRNA sequence /clone=olec16o11 /clone_end=5' /gb=DK140717 /gi=187580158 /ug=Ola.25444 /len=789	1	1	1	1	1	1	1	1	1	1
Ola#S53063863	FS533776 OLTE Oryzias latipes cDNA clone olte2i17 3', mRNA sequence /clone=olte2i17 /clone_end=3' /gb=FS533776 /gi=255401291 /ug=Ola.24599 /len=886	1	1	1	0	0	0	1	1	1	1
Ola#S43994649	DK089002 OLEA Oryzias latipes cDNA clone olea64h20 3', mRNA sequence /clone=olea64h20 /clone_end=3' /gb=DK089002 /gi=187524981 /ug=Ola.27821 /len=875	0	0	0	0	0	0	0	0	0	0
Ola#S53076004	FS557309 OLTE Oryzias latipes cDNA clone olte60d02 3', mRNA sequence /clone=olte60d02 /clone_end=3' /gb=FS557309 /gi=255419083 /ug=Ola.27703 /len=924	1	1	1	0	0	0	1	0	1	1
Ola#S53079473	FS524789 OLTE Oryzias latipes cDNA clone olte47j24 5', mRNA sequence /clone=olte47j24 /clone_end=5' /gb=FS524789 /gi=255447677 /ug=Ola.28566 /len=489	0	0	0	0	0	0	0	0	0	0
Ola#S44084588	DK000622 OLBR Oryzias latipes cDNA clone olbr2l22 5', mRNA sequence /clone=olbr2l22 /clone_end=5' /gb=DK000622 /gi=187628820 /ug=Ola.27882 /len=768	1	1	1	1	1	1	1	1	1	1
Ola#S43984157	DK033516 OLBR Oryzias latipes cDNA clone olbr32k15 3', mRNA sequence /clone=olbr32k15 /clone_end=3' /gb=DK033516 /gi=187510987 /ug=Ola.21319 /len=854	1	1	1	0	0	0	1	1	1	1
Ola#S19128359	BJ746610 MF015DA cDNA Oryzias latipes cDNA clone MF015DA013p14 3', mRNA sequence /clone=MF015DA013p14 /clone_end=3' /gb=BJ746610 /gi=45343878 /ug=Ola.21637 /len=887	0	0	0	0	0	0	0	0	0	0
Ola#S43941107	DK119909 OLEB Oryzias latipes cDNA clone oleb21h19 3', mRNA sequence /clone=oleb21h19 /clone_end=3' /gb=DK119909 /gi=187415657 /ug=Ola.5478 /len=882	1	1	1	0	1	1	1	1	1	1
Ola#S19084962	BJ735476 MF015DA cDNA Oryzias latipes cDNA clone MF015DA030f18 5', mRNA sequence /clone=MF015DA030f18 /clone_end=5' /gb=BJ735476 /gi=45302788 /ug=Ola.8280 /len=644	0	0	0	0	0	0	0	0	0	0
Ola#S43965553	DK116269 OLEB Oryzias latipes cDNA clone oleb11e11 3', mRNA sequence /clone=oleb11e11 /clone_end=3' /gb=DK116269 /gi=187465131 /ug=Ola.25092 /len=859	0	0	0	0	0	0	0	0	0	0
Ola#S19123641	BJ741705 MF015DA cDNA Oryzias latipes cDNA clone MF015DA007i09 3', mRNA sequence /clone=MF015DA007i09 /clone_end=3' /gb=BJ741705 /gi=45338974 /ug=Ola.8978 /len=914	1	1	1	1	1	1	1	1	1	1
Ola#S24861369	BJ896549 MF01ASD cDNA Oryzias latipes cDNA clone MF01ASD030b21 3', mRNA sequence /clone=MF01ASD030b21 /clone_end=3' /gb=BJ896549 /gi=66697918 /ug=Ola.5253 /len=887	1	1	1	1	1	1	1	1	1	1
Ola#S53066060	FS541763 OLTE Oryzias latipes cDNA clone olte25i18 3', mRNA sequence /clone=olte25i18 /clone_end=3' /gb=FS541763 /gi=255413310 /ug=Ola.26433 /len=918	1	1	1	0	0	0	0	1	1	1
Ola#S34479192	AM300674 Oryzias latipes whole embryo Cab stages 18, 24, 32, 36 Oryzias latipes cDNA clone FOE002-P00012-DPE-F_F05, mRNA sequence /clone=FOE002-P00012-DPE-F_F05 /gb=AM300674 /gi=112346948 /ug=Ola.19730 /len=777	0	0	1	0	0	0	0	0	0	0
Ola#S24852744	BJ879569 MF01ASD cDNA Oryzias latipes cDNA clone MF01ASD020m10 5', mRNA sequence /clone=MF01ASD020m10 /clone_end=5' /gb=BJ879569 /gi=66676655 /ug=Ola.9363 /len=704	0	1	1	0	0	1	1	0	1	1
Ola#S44081360	DK157232 OLEC Oryzias latipes cDNA clone olec61j12 5', mRNA sequence /clone=olec61j12 /clone_end=5' /gb=DK157232 /gi=187630554 /ug=Ola.25600 /len=261	1	1	1	1	1	1	1	1	1	1
Ola#S43927354	DK026560 OLBR Oryzias latipes cDNA clone olbr12i19 3', mRNA sequence /clone=olbr12i19 /clone_end=3' /gb=DK026560 /gi=187409392 /ug=Ola.3438 /len=946	1	1	1	0	1	1	1	1	1	1
Ola#S43993450	DK079690 OLEA Oryzias latipes cDNA clone olea37a19 3', mRNA sequence /clone=olea37a19 /clone_end=3' /gb=DK079690 /gi=187516601 /ug=Ola.16267 /len=920	1	1	1	0	0	1	1	1	1	1
Ola#S53060050	FS551407 OLTE Oryzias latipes cDNA clone olte54e08 3', mRNA sequence /clone=olte54e08 /clone_end=3' /gb=FS551407 /gi=255409956 /ug=Ola.12455 /len=895	1	1	1	0	0	1	0	1	0	0
Ola#S44050401	DK132855 OLEB Oryzias latipes cDNA clone oleb58o08 3', mRNA sequence /clone=oleb58o08 /clone_end=3' /gb=DK132855 /gi=187582746 /ug=Ola.2349 /len=939	1	1	1	1	1	1	1	1	1	1
Ola#S19123206	BJ741459 MF015DA cDNA Oryzias latipes cDNA clone MF015DA006k21 3', mRNA sequence /clone=MF015DA006k21 /clone_end=3' /gb=BJ741459 /gi=45338728 /ug=Ola.9988 /len=881	1	1	1	0	0	1	1	1	1	1
Ola#S24861360	BJ896526 MF01ASD cDNA Oryzias latipes cDNA clone MF01ASD030a18 3', mRNA sequence /clone=MF01ASD030a18 /clone_end=3' /gb=BJ896526 /gi=66697895 /ug=Ola.3592 /len=932	0	0	0	0	0	0	0	0	0	0
Ola#S14504794	AJ457330 631 Oryzias latipes cDNA clone 631-134-11-F, mRNA sequence /clone=631-134-11-F /gb=AJ457330 /gi=20328115 /ug=Ola.20959 /len=811	0	0	0	1	1	1	0	0	0	0
Ola#S53041762	FS554060 OLTE Oryzias latipes cDNA clone olte62n14 3', mRNA sequence /clone=olte62n14 /clone_end=3' /gb=FS554060 /gi=255371420 /ug=Ola.28278 /len=860	1	1	1	1	1	1	1	1	1	1
Ola#S43941126	DK119928 OLEB Oryzias latipes cDNA clone oleb21i15 3', mRNA sequence /clone=oleb21i15 /clone_end=3' /gb=DK119928 /gi=187415704 /ug=Ola.18130 /len=692	0	1	0	1	1	1	1	1	0	0
Ola#S53066444	FS544140 OLTE Oryzias latipes cDNA clone olte32g02 3', mRNA sequence /clone=olte32g02 /clone_end=3' /gb=FS544140 /gi=255398305 /ug=Ola.2972 /len=949	1	1	1	1	1	1	1	1	1	1
Ola#S29037140	AM143588 Oryzias latipes CAB gastrula Oryzias latipes cDNA clone McF0019A02-MGRbd1, mRNA sequence /clone=McF0019A02-MGRbd1 /gb=AM143588 /gi=81502121 /ug=Ola.10885 /len=557	0	0	1	0	0	1	1	1	1	1
Ola#S19130511	BJ748667 MF015DA cDNA Oryzias latipes cDNA clone MF015DA034a22 3', mRNA sequence /clone=MF015DA034a22 /clone_end=3' /gb=BJ748667 /gi=45345935 /ug=Ola.6680 /len=766	1	1	1	0	1	1	0	0	1	1
Ola#S43926716	DK009344 OLBR Oryzias latipes cDNA clone olbr27o08 5', mRNA sequence /clone=olbr27o08 /clone_end=5' /gb=DK009344 /gi=187405604 /ug=Ola.13857 /len=750	0	0	0	0	0	0	0	0	0	0
Ola#S44070118	DK085344 OLEA Oryzias latipes cDNA clone olea53k02 3', mRNA sequence /clone=olea53k02 /clone_end=3' /gb=DK085344 /gi=187615665 /ug=Ola.15905 /len=963	1	1	1	1	1	1	1	1	1	1
Ola#S43908607	DK025828 OLBR Oryzias latipes cDNA clone olbr10g11 3', mRNA sequence /clone=olbr10g11 /clone_end=3' /gb=DK025828 /gi=187389254 /ug=Ola.7329 /len=911	1	1	1	1	1	1	1	1	1	1
Ola#S44143557	DK086441 OLEA Oryzias latipes cDNA clone olea56n02 3', mRNA sequence /clone=olea56n02 /clone_end=3' /gb=DK086441 /gi=187691365 /ug=Ola.2725 /len=938	1	1	1	1	1	1	1	1	1	1
Ola#S58295403	D324 Japanese Medaka Hepatic cDNA Library Oryzias latipes cDNA clone D324 3', mRNA sequence /clone=D324 /clone_end=3' /gb=HS105938 /gi=312808734 /ug=Ola.28674 /len=400	0	0	0	0	0	0	0	0	0	0
Ola#S24851570	BJ877275 MF01ASD cDNA Oryzias latipes cDNA clone MF01ASD013n10 5', mRNA sequence /clone=MF01ASD013n10 /clone_end=5' /gb=BJ877275 /gi=66674361 /ug=Ola.8905 /len=575	0	0	0	0	0	0	0	0	0	0
Ola#S19124790	BJ743057 MF015DA cDNA Oryzias latipes cDNA clone MF015DA001m22 3', mRNA sequence /clone=MF015DA001m22 /clone_end=3' /gb=BJ743057 /gi=45340326 /ug=Ola.16555 /len=745	1	1	1	0	0	0	0	0	1	1
Ola#S44104491	DK205272 OLOVA Oryzias latipes cDNA clone olova2d24 3', mRNA sequence /clone=olova2d24 /clone_end=3' /gb=DK205272 /gi=187648605 /ug=Ola.19313 /len=711	1	1	1	0	0	0	1	1	1	1
Ola#S44134163	DK080998 OLEA Oryzias latipes cDNA clone olea40p01 3', mRNA sequence /clone=olea40p01 /clone_end=3' /gb=DK080998 /gi=187682313 /ug=Ola.17822 /len=850	1	1	1	1	1	1	1	1	1	1
Ola#S53041465	FS540037 OLTE Oryzias latipes cDNA clone olte20i03 3', mRNA sequence /clone=olte20i03 /clone_end=3' /gb=FS540037 /gi=255375553 /ug=Ola.19234 /len=947	1	1	1	1	1	1	1	1	1	1
Ola#S53066710	FS548501 OLTE Oryzias latipes cDNA clone olte45o05 3', mRNA sequence /clone=olte45o05 /clone_end=3' /gb=FS548501 /gi=255398396 /ug=Ola.28021 /len=951	0	0	0	0	0	0	0	0	0	0
Ola#S44055640	DK132947 OLEB Oryzias latipes cDNA clone oleb59c11 3', mRNA sequence /clone=oleb59c11 /clone_end=3' /gb=DK132947 /gi=187584709 /ug=Ola.25129 /len=942	0	0	0	0	0	0	0	0	0	0
Ola#S43983946	DK027558 OLBR Oryzias latipes cDNA clone olbr15h06 3', mRNA sequence /clone=olbr15h06 /clone_end=3' /gb=DK027558 /gi=187511171 /ug=Ola.7307 /len=925	1	1	1	1	1	1	1	1	1	1
Ola#S53035811	FS510524 OLTE Oryzias latipes cDNA clone olte5i08 5', mRNA sequence /clone=olte5i08 /clone_end=5' /gb=FS510524 /gi=255354137 /ug=Ola.28099 /len=389	0	0	0	0	0	0	0	0	0	0
Ola#S24873474	BJ893575 MF01ASD cDNA Oryzias latipes cDNA clone MF01ASD021i18 3', mRNA sequence /clone=MF01ASD021i18 /clone_end=3' /gb=BJ893575 /gi=66694944 /ug=Ola.11273 /len=756	1	1	1	0	0	0	1	1	1	1
Ola#S43981376	DK226919 OLOVA Oryzias latipes cDNA clone olova62o08 3', mRNA sequence /clone=olova62o08 /clone_end=3' /gb=DK226919 /gi=187508322 /ug=Ola.11287 /len=843	0	0	0	0	0	0	0	0	0	0
Ola#S44138204	DK071759 OLEA Oryzias latipes cDNA clone olea14b14 3', mRNA sequence /clone=olea14b14 /clone_end=3' /gb=DK071759 /gi=187687056 /ug=Ola.4687 /len=994	1	1	1	1	1	1	1	1	1	1
Ola#S44126936	DK130170 OLEB Oryzias latipes cDNA clone oleb50h11 3', mRNA sequence /clone=oleb50h11 /clone_end=3' /gb=DK130170 /gi=187674743 /ug=Ola.11149 /len=827	1	1	1	1	1	1	1	1	1	1
Ola#S34470767	AM353917 Oryzias latipes whole embryo Cab stages 18, 24, 32, 36 Oryzias latipes cDNA clone FOE002-P00022-DPE-R_J08, mRNA sequence /clone=FOE002-P00022-DPE-R_J08 /gb=AM353917 /gi=112338523 /ug=Ola.24684 /len=742	1	0	1	0	1	1	1	1	1	1
Ola#S44025917	DK203673 OLOVA Oryzias latipes cDNA clone olova62k20 5', mRNA sequence /clone=olova62k20 /clone_end=5' /gb=DK203673 /gi=187556007 /ug=Ola.3584 /len=731	1	1	1	1	1	1	1	1	1	1
Ola#S34438178	AM326043 Oryzias latipes whole embryo Cab stages 18, 24, 32, 36 Oryzias latipes cDNA clone FOE002-P00083-DPE-F_L17, mRNA sequence /clone=FOE002-P00083-DPE-F_L17 /gb=AM326043 /gi=112305924 /ug=Ola.15276 /len=756	1	1	1	1	1	1	0	1	1	1
Ola#S19051193	BJ717742 MF01FFA cDNA Oryzias latipes cDNA clone MF01FFA017h19 3', mRNA sequence /clone=MF01FFA017h19 /clone_end=3' /gb=BJ717742 /gi=45258583 /ug=Ola.26095 /len=702	0	0	0	0	0	1	1	1	1	1
Ola#S24873355	BJ893337 MF01ASD cDNA Oryzias latipes cDNA clone MF01ASD020n22 3', mRNA sequence /clone=MF01ASD020n22 /clone_end=3' /gb=BJ893337 /gi=66694706 /ug=Ola.5671 /len=770	1	1	1	1	1	1	1	1	1	1
Ola#S43957582	DK027191 OLBR Oryzias latipes cDNA clone olbr14g06 3', mRNA sequence /clone=olbr14g06 /clone_end=3' /gb=DK027191 /gi=187454738 /ug=Ola.973 /len=948	1	1	1	1	1	1	1	1	1	1
Ola#S43958528	DK055335 OLEA Oryzias latipes cDNA clone olea30p08 5', mRNA sequence /clone=olea30p08 /clone_end=5' /gb=DK055335 /gi=187459679 /ug=Ola.26806 /len=753	1	1	1	1	1	1	1	1	1	1
Ola#S44099504	DK209141 OLOVA Oryzias latipes cDNA clone olova13a06 3', mRNA sequence /clone=olova13a06 /clone_end=3' /gb=DK209141 /gi=187643800 /ug=Ola.10644 /len=921	1	1	1	0	0	1	1	1	1	1
Ola#S53068179	FS533624 OLTE Oryzias latipes cDNA clone olte2b16 3', mRNA sequence /clone=olte2b16 /clone_end=3' /gb=FS533624 /gi=255416934 /ug=Ola.27415 /len=872	1	1	1	1	1	1	1	1	1	1
Ola#S44040573	DK168816 OLEC Oryzias latipes cDNA clone olec31a12 3', mRNA sequence /clone=olec31a12 /clone_end=3' /gb=DK168816 /gi=187573447 /ug=Ola.8635 /len=931	1	1	1	1	1	1	1	1	1	1
Ola#S44099495	DK209132 OLOVA Oryzias latipes cDNA clone olova12p20 3', mRNA sequence /clone=olova12p20 /clone_end=3' /gb=DK209132 /gi=187643791 /ug=Ola.13561 /len=835	1	1	1	0	0	1	1	1	1	1
Ola#S14554024	BJ525481 MF01SSB cDNA Oryzias latipes cDNA clone MF01SSB008F05 5', mRNA sequence /clone=MF01SSB008F05 /clone_end=5' /gb=BJ525481 /gi=22184293 /ug=Ola.5052 /len=463	0	0	0	0	0	0	0	0	0	0
Ola#S53054071	FS518249 OLTE Oryzias latipes cDNA clone olte27n19 5', mRNA sequence /clone=olte27n19 /clone_end=5' /gb=FS518249 /gi=255380126 /ug=Ola.28436 /len=327	0	0	0	0	0	0	0	0	0	0
Ola#S14471372	AU179960 Medaka liver cDNA library (OLe) from HNI Oryzias latipes cDNA clone OLe17.06f, mRNA sequence /clone=OLe17.06f /clone_end=5' /gb=AU179960 /gi=13428797 /ug=Ola.16031 /len=606	0	0	1	0	1	1	0	1	0	1
Ola#S43941910	DK215489 OLOVA Oryzias latipes cDNA clone olova30m09 3', mRNA sequence /clone=olova30m09 /clone_end=3' /gb=DK215489 /gi=187421963 /ug=Ola.15200 /len=878	0	0	0	0	0	0	0	0	0	0
Ola#S14520786	BJ503452 MF01FSA cDNA Oryzias latipes cDNA clone MF01FSA003J17 3', mRNA sequence /clone=MF01FSA003J17 /clone_end=3' /gb=BJ503452 /gi=22155414 /ug=Ola.11512 /len=771	1	1	1	1	1	1	1	1	1	1
Ola#S34461656	AM377910 Oryzias latipes whole embryo Cab stages 18, 24, 32, 36 Oryzias latipes cDNA clone FOE002-P00113-DPE-R_O06, mRNA sequence /clone=FOE002-P00113-DPE-R_O06 /gb=AM377910 /gi=112329412 /ug=Ola.23456 /len=619	1	0	0	0	0	0	0	0	0	0
Ola#S44022787	DK211271 OLOVA Oryzias latipes cDNA clone olova19a02 3', mRNA sequence /clone=olova19a02 /clone_end=3' /gb=DK211271 /gi=187550122 /ug=Ola.2772 /len=842	1	1	1	0	0	0	1	0	1	1
Ola#S43948914	DK074317 OLEA Oryzias latipes cDNA clone olea21i04 3', mRNA sequence /clone=olea21i04 /clone_end=3' /gb=DK074317 /gi=187452036 /ug=Ola.1074 /len=932	1	1	1	1	1	1	1	1	1	1
Ola#S44033885	DK180281 OLEC Oryzias latipes cDNA clone olec61g06 3', mRNA sequence /clone=olec61g06 /clone_end=3' /gb=DK180281 /gi=187560062 /ug=Ola.22386 /len=855	1	1	1	1	1	1	1	1	1	1
Ola#S44147953	DK040824 OLBR Oryzias latipes cDNA clone olbr53m16 3', mRNA sequence /clone=olbr53m16 /clone_end=3' /gb=DK040824 /gi=187695990 /ug=Ola.5063 /len=883	1	1	1	1	1	1	1	1	1	1
Ola#S53041304	FS535510 OLTE Oryzias latipes cDNA clone olte7i01 3', mRNA sequence /clone=olte7i01 /clone_end=3' /gb=FS535510 /gi=255371158 /ug=Ola.2618 /len=958	1	1	1	0	1	1	1	1	1	1
Ola#S34397334	AM382921 Oryzias latipes whole embryo Cab stages 18, 24, 32, 36 Oryzias latipes cDNA clone FOE002-P00135-DPE-R_G24, mRNA sequence /clone=FOE002-P00135-DPE-R_G24 /gb=AM382921 /gi=112267999 /ug=Ola.17751 /len=169	0	0	0	0	0	0	0	0	0	0
Ola#S29031513	AM143697 Oryzias latipes CAB gastrula Oryzias latipes cDNA clone McF0001MGR-1L11bd1, mRNA sequence /clone=McF0001MGR-1L11bd1 /gb=AM143697 /gi=81493848 /ug=Ola.11141 /len=134	0	0	0	0	0	0	0	0	0	0
Ola#S44018265	DK222476 OLOVA Oryzias latipes cDNA clone olova50f04 3', mRNA sequence /clone=olova50f04 /clone_end=3' /gb=DK222476 /gi=187546546 /ug=Ola.1859 /len=897	1	1	1	1	1	1	1	1	1	1
Ola#S14466358	AU170813 Ol-br-ad cDNA Oryzias latipes cDNA clone br6736, mRNA sequence /clone=br6736 /gb=AU170813 /gi=12592884 /ug=Ola.867 /len=669	1	1	1	0	0	0	0	0	1	1
Ola#S53070626	FS557052 OLTE Oryzias latipes cDNA clone olte43h05 3', mRNA sequence /clone=olte43h05 /clone_end=3' /gb=FS557052 /gi=255433665 /ug=Ola.14257 /len=869	1	0	1	1	1	1	0	0	0	1
Ola#S43923292	DK026458 OLBR Oryzias latipes cDNA clone olbr12e01 3', mRNA sequence /clone=olbr12e01 /clone_end=3' /gb=DK026458 /gi=187399376 /ug=Ola.5284 /len=967	1	1	1	0	0	0	0	0	1	1
Ola#S44144997	DK091451 OLEB Oryzias latipes cDNA clone oleb6i04 5', mRNA sequence /clone=oleb6i04 /clone_end=5' /gb=DK091451 /gi=187692041 /ug=Ola.22487 /len=794	1	1	1	1	1	1	1	1	1	1
Ola#S53083850	FS534907 OLTE Oryzias latipes cDNA clone olte5m07 3', mRNA sequence /clone=olte5m07 /clone_end=3' /gb=FS534907 /gi=255446324 /ug=Ola.1280 /len=796	0	0	0	0	0	0	1	0	0	1
Ola#S43910985	DK003092 OLBR Oryzias latipes cDNA clone olbr9o09 5', mRNA sequence /clone=olbr9o09 /clone_end=5' /gb=DK003092 /gi=187389742 /ug=Ola.24269 /len=115	0	0	0	0	0	0	0	1	1	0
Ola#S34394214	AM307321 Oryzias latipes whole embryo Cab stages 18, 24, 32, 36 Oryzias latipes cDNA clone FOE002-P00030-DPE-F_M24, mRNA sequence /clone=FOE002-P00030-DPE-F_M24 /gb=AM307321 /gi=112264879 /ug=Ola.10969 /len=822	1	1	0	1	1	1	0	1	0	1
Ola#S43941354	DK123937 OLEB Oryzias latipes cDNA clone oleb32m01 3', mRNA sequence /clone=oleb32m01 /clone_end=3' /gb=DK123937 /gi=187419411 /ug=Ola.2974 /len=875	1	1	1	0	0	0	1	1	1	1
Ola#S44031547	DK155966 OLEC Oryzias latipes cDNA clone olec57p23 5', mRNA sequence /clone=olec57p23 /clone_end=5' /gb=DK155966 /gi=187560553 /ug=Ola.12618 /len=809	1	1	1	0	0	1	1	1	1	1
Ola#S34391851	AM318521 Oryzias latipes whole embryo Cab stages 18, 24, 32, 36 Oryzias latipes cDNA clone FOE002-P00062-DPE-F_E19, mRNA sequence /clone=FOE002-P00062-DPE-F_E19 /gb=AM318521 /gi=112262516 /ug=Ola.312 /len=814	1	1	1	1	1	1	1	1	1	1
Ola#S44112144	DK166052 OLEC Oryzias latipes cDNA clone olec23f19 3', mRNA sequence /clone=olec23f19 /clone_end=3' /gb=DK166052 /gi=187658698 /ug=Ola.22698 /len=821	1	1	0	0	0	0	0	1	1	1
Ola#S44079741	DK121957 OLEB Oryzias latipes cDNA clone oleb27c20 3', mRNA sequence /clone=oleb27c20 /clone_end=3' /gb=DK121957 /gi=187626326 /ug=Ola.5721 /len=939	1	1	1	1	1	1	1	1	1	1
Ola#S44055173	DK121511 OLEB Oryzias latipes cDNA clone oleb25p10 3', mRNA sequence /clone=oleb25p10 /clone_end=3' /gb=DK121511 /gi=187587574 /ug=Ola.577 /len=944	0	1	1	0	1	1	1	1	1	1
Ola#S34438005	AM352128 Oryzias latipes whole embryo Cab stages 18, 24, 32, 36 Oryzias latipes cDNA clone FOE002-P00016-DPE-R_A23, mRNA sequence /clone=FOE002-P00016-DPE-R_A23 /gb=AM352128 /gi=112305751 /ug=Ola.4258 /len=751	0	0	0	0	0	0	0	0	0	0
Ola#S14497954	BJ023640 MF01SSA cDNA Oryzias latipes cDNA clone MF01SSA137C06 3', mRNA sequence /clone=MF01SSA137C06 /clone_end=3' /gb=BJ023640 /gi=17410781 /ug=Ola.11712 /len=637	1	1	1	1	1	1	1	1	1	1
Ola#S43985518	DK179436 OLEC Oryzias latipes cDNA clone olec58p17 3', mRNA sequence /clone=olec58p17 /clone_end=3' /gb=DK179436 /gi=187513260 /ug=Ola.2997 /len=988	1	1	1	1	1	1	1	1	0	1
Ola#S29032035	AM139633 Oryzias latipes CAB gastrula Oryzias latipes cDNA clone McF0019N13-MGRbd1, mRNA sequence /clone=McF0019N13-MGRbd1 /gb=AM139633 /gi=81494575 /ug=Ola.11108 /len=191	0	0	0	0	0	0	0	0	0	0
Ola#S44015537	DK079909 OLEA Oryzias latipes cDNA clone olea37k21 3', mRNA sequence /clone=olea37k21 /clone_end=3' /gb=DK079909 /gi=187541891 /ug=Ola.12831 /len=922	1	1	1	0	0	0	0	1	1	1
Ola#S43965303	DK112632 OLEB Oryzias latipes cDNA clone oleb1a02 3', mRNA sequence /clone=oleb1a02 /clone_end=3' /gb=DK112632 /gi=187463584 /ug=Ola.5401 /len=960	1	1	1	1	1	1	1	1	1	1
Ola#S43910342	DK037296 OLBR Oryzias latipes cDNA clone olbr43j07 3', mRNA sequence /clone=olbr43j07 /clone_end=3' /gb=DK037296 /gi=187389925 /ug=Ola.24174 /len=947	0	0	0	0	0	0	0	0	0	0
Ola#S43908165	DK014178 OLBR Oryzias latipes cDNA clone olbr41l12 5', mRNA sequence /clone=olbr41l12 /clone_end=5' /gb=DK014178 /gi=187388099 /ug=Ola.24195 /len=737	1	1	1	0	0	0	0	0	1	1
Ola#S44082534	DK181015 OLEC Oryzias latipes cDNA clone olec63h22 3', mRNA sequence /clone=olec63h22 /clone_end=3' /gb=DK181015 /gi=187628334 /ug=Ola.9752 /len=917	0	1	1	1	1	1	1	1	1	1
Ola#S35176190	Oryzias latipes CGRP1 mRNA for calcitonin gene-related peptide 1, complete cds /cds=p(8,388) /gb=AB257079 /gi=116062120 /ug=Ola.18939 /len=437	1	1	1	0	0	0	0	0	1	1
Ola#S53057775	FS541515 OLTE Oryzias latipes cDNA clone olte24n06 3', mRNA sequence /clone=olte24n06 /clone_end=3' /gb=FS541515 /gi=255392838 /ug=Ola.27136 /len=946	1	1	1	1	1	1	1	1	1	1
Ola#S44086121	DK040199 OLBR Oryzias latipes cDNA clone olbr52a01 3', mRNA sequence /clone=olbr52a01 /clone_end=3' /gb=DK040199 /gi=187632565 /ug=Ola.27884 /len=945	1	1	1	1	1	1	1	1	1	1
Ola#S44027224	DK199855 OLOVA Oryzias latipes cDNA clone olova56l22 5', mRNA sequence /clone=olova56l22 /clone_end=5' /gb=DK199855 /gi=187554893 /ug=Ola.22551 /len=528	0	0	0	0	0	0	0	0	0	0
Ola#S44067876	DK028508 OLBR Oryzias latipes cDNA clone olbr18d12 3', mRNA sequence /clone=olbr18d12 /clone_end=3' /gb=DK028508 /gi=187614292 /ug=Ola.20292 /len=781	1	1	1	1	1	1	0	1	1	1
Ola#S43994640	DK084628 OLEA Oryzias latipes cDNA clone olea51i15 3', mRNA sequence /clone=olea51i15 /clone_end=3' /gb=DK084628 /gi=187524944 /ug=Ola.20519 /len=969	1	1	1	0	0	0	1	0	0	0
Ola#S53041502	FS540074 OLTE Oryzias latipes cDNA clone olte20k01 3', mRNA sequence /clone=olte20k01 /clone_end=3' /gb=FS540074 /gi=255375590 /ug=Ola.12838 /len=934	1	0	1	0	0	0	0	0	1	1
Ola#S53069525	FS544804 OLTE Oryzias latipes cDNA clone olte34e05 3', mRNA sequence /clone=olte34e05 /clone_end=3' /gb=FS544804 /gi=255419546 /ug=Ola.27379 /len=911	1	1	1	1	1	1	1	1	1	1
Ola#S44009823	DK172019 OLEC Oryzias latipes cDNA clone olec40a02 3', mRNA sequence /clone=olec40a02 /clone_end=3' /gb=DK172019 /gi=187537761 /ug=Ola.21635 /len=864	1	1	1	0	0	0	0	1	1	1
Ola#S53071640	FS543285 OLTE Oryzias latipes cDNA clone olte29o22 3', mRNA sequence /clone=olte29o22 /clone_end=3' /gb=FS543285 /gi=255421731 /ug=Ola.14124 /len=868	1	1	1	1	1	1	1	1	1	1
Ola#S44028141	DK212206 OLOVA Oryzias latipes cDNA clone olova21j21 3', mRNA sequence /clone=olova21j21 /clone_end=3' /gb=DK212206 /gi=187555011 /ug=Ola.12995 /len=909	1	1	1	0	1	1	1	1	1	1
Ola#S14547455	BJ537546 MF01SSB cDNA Oryzias latipes cDNA clone MF01SSB006M18 3', mRNA sequence /clone=MF01SSB006M18 /clone_end=3' /gb=BJ537546 /gi=22196358 /ug=Ola.6015 /len=704	1	1	1	0	0	0	0	0	1	1
Ola#S14495916	BJ018996 MF01SSA cDNA Oryzias latipes cDNA clone MF01SSA071F11 3', mRNA sequence /clone=MF01SSA071F11 /clone_end=3' /gb=BJ018996 /gi=17395579 /ug=Ola.2736 /len=514	0	0	1	0	0	0	1	0	1	1
Ola#S14465838	AU169701 Ol-br-ad cDNA Oryzias latipes cDNA clone br4976, mRNA sequence /clone=br4976 /gb=AU169701 /gi=12591770 /ug=Ola.13828 /len=804	1	1	1	0	1	1	1	0	1	1
Ola#S44161906	DK007605 OLBR Oryzias latipes cDNA clone olbr22o11 5', mRNA sequence /clone=olbr22o11 /clone_end=5' /gb=DK007605 /gi=187707749 /ug=Ola.26815 /len=783	1	1	1	0	1	1	1	1	1	1
Ola#S44135312	DK085915 OLEA Oryzias latipes cDNA clone olea55f01 3', mRNA sequence /clone=olea55f01 /clone_end=3' /gb=DK085915 /gi=187680572 /ug=Ola.5650 /len=922	1	1	1	1	1	1	1	1	1	1
Ola#S44122185	DK174649 OLEC Oryzias latipes cDNA clone olec8f16 3', mRNA sequence /clone=olec8f16 /clone_end=3' /gb=DK174649 /gi=187671387 /ug=Ola.10332 /len=795	1	1	1	1	1	1	1	1	1	1
Ola#S44123521	DK126171 OLEB Oryzias latipes cDNA clone oleb39a12 3', mRNA sequence /clone=oleb39a12 /clone_end=3' /gb=DK126171 /gi=187671674 /ug=Ola.6716 /len=885	1	1	1	1	0	0	0	1	1	1
Ola#S43952297	DK171476 OLEC Oryzias latipes cDNA clone olec38h19 3', mRNA sequence /clone=olec38h19 /clone_end=3' /gb=DK171476 /gi=187451067 /ug=Ola.9206 /len=847	1	1	1	1	1	1	1	1	1	1
Ola#S44134140	DK080975 OLEA Oryzias latipes cDNA clone olea40n24 3', mRNA sequence /clone=olea40n24 /clone_end=3' /gb=DK080975 /gi=187681087 /ug=Ola.3009 /len=911	1	1	1	0	0	0	1	1	1	1
Ola#S53039023	FS516913 OLTE Oryzias latipes cDNA clone olte23p17 5', mRNA sequence /clone=olte23p17 /clone_end=5' /gb=FS516913 /gi=255355883 /ug=Ola.27654 /len=727	0	0	0	0	0	0	0	0	1	0
Ola#S53078568	FS550027 OLTE Oryzias latipes cDNA clone olte50e01 3', mRNA sequence /clone=olte50e01 /clone_end=3' /gb=FS550027 /gi=255441709 /ug=Ola.20445 /len=905	1	1	1	1	1	1	1	1	1	1
Ola#S14552668	BJ522753 MF01SSB cDNA Oryzias latipes cDNA clone MF01SSB025N01 5', mRNA sequence /clone=MF01SSB025N01 /clone_end=5' /gb=BJ522753 /gi=22181565 /ug=Ola.17700 /len=704	1	1	1	1	1	1	0	0	0	1
Ola#S53073008	FS557555 OLTE Oryzias latipes cDNA clone olte60o09 3', mRNA sequence /clone=olte60o09 /clone_end=3' /gb=FS557555 /gi=255423694 /ug=Ola.1341 /len=956	1	0	1	0	0	0	1	0	0	1
Ola#S44079165	DK114022 OLEB Oryzias latipes cDNA clone oleb4o13 3', mRNA sequence /clone=oleb4o13 /clone_end=3' /gb=DK114022 /gi=187621953 /ug=Ola.15267 /len=923	0	0	0	0	0	0	1	1	0	1
Ola#S53066670	FS544366 OLTE Oryzias latipes cDNA clone olte33a12 3', mRNA sequence /clone=olte33a12 /clone_end=3' /gb=FS544366 /gi=255404862 /ug=Ola.27534 /len=908	0	1	1	0	1	1	1	1	1	1
Ola#S53068796	FS542205 OLTE Oryzias latipes cDNA clone olte26n09 3', mRNA sequence /clone=olte26n09 /clone_end=3' /gb=FS542205 /gi=255418757 /ug=Ola.8348 /len=798	0	0	0	0	0	0	0	0	0	0
Ola#S43990363	DK214837 OLOVA Oryzias latipes cDNA clone olova28p06 3', mRNA sequence /clone=olova28p06 /clone_end=3' /gb=DK214837 /gi=187520912 /ug=Ola.13261 /len=899	1	1	1	0	1	1	1	1	1	1
Ola#S53049484	FS540718 OLTE Oryzias latipes cDNA clone olte22i02 3', mRNA sequence /clone=olte22i02 /clone_end=3' /gb=FS540718 /gi=255378338 /ug=Ola.27207 /len=925	1	1	1	1	1	1	1	1	1	1
Ola#S14543664	BJ532411 MF01SSB cDNA Oryzias latipes cDNA clone MF01SSB013N12 3', mRNA sequence /clone=MF01SSB013N12 /clone_end=3' /gb=BJ532411 /gi=22191223 /ug=Ola.17618 /len=605	0	0	0	0	0	0	0	0	0	0
Ola#S44110559	DK205924 OLOVA Oryzias latipes cDNA clone olova4b01 3', mRNA sequence /clone=olova4b01 /clone_end=3' /gb=DK205924 /gi=187659949 /ug=Ola.4061 /len=942	1	1	1	1	1	1	1	1	1	1
Ola#S53082173	FS539443 OLTE Oryzias latipes cDNA clone olte18n02 3', mRNA sequence /clone=olte18n02 /clone_end=3' /gb=FS539443 /gi=255445614 /ug=Ola.3460 /len=921	1	1	1	1	1	1	1	1	1	1
Ola#S44072516	DK133274 OLEB Oryzias latipes cDNA clone oleb60a24 3', mRNA sequence /clone=oleb60a24 /clone_end=3' /gb=DK133274 /gi=187621282 /ug=Ola.10602 /len=909	0	0	0	0	0	0	0	0	0	0
Ola#S32581295	Oryzias latipes telomerase reverse transcriptase (TERT) mRNA, complete cds, alternatively spliced /cds=p(102,3374) /gb=DQ248968 /gi=82468416 /ug=Ola.12264 /len=3511	1	1	1	0	1	1	1	1	1	1
Ola#S43959778	DK083981 OLEA Oryzias latipes cDNA clone olea49k15 3', mRNA sequence /clone=olea49k15 /clone_end=3' /gb=DK083981 /gi=187462119 /ug=Ola.5381 /len=924	1	1	1	1	1	1	1	1	1	1
Ola#S19077995	BJ728462 MF015DA cDNA Oryzias latipes cDNA clone MF015DA001o13 5', mRNA sequence /clone=MF015DA001o13 /clone_end=5' /gb=BJ728462 /gi=45295774 /ug=Ola.17911 /len=877	1	1	1	0	1	1	0	0	0	1
Ola#S44032380	DK172496 OLEC Oryzias latipes cDNA clone olec41f06 3', mRNA sequence /clone=olec41f06 /clone_end=3' /gb=DK172496 /gi=187557983 /ug=Ola.15203 /len=926	1	1	1	1	1	1	1	1	1	1
Ola#S24879567	BJ905668 MF01ALA cDNA Oryzias latipes cDNA clone MF01ALA015p15 5', mRNA sequence /clone=MF01ALA015p15 /clone_end=5' /gb=BJ905668 /gi=66707037 /ug=Ola.8639 /len=523	0	0	0	0	0	0	0	0	0	0
Ola#S43992241	DK045129 OLEA Oryzias latipes cDNA clone olea1e16 5', mRNA sequence /clone=olea1e16 /clone_end=5' /gb=DK045129 /gi=187520158 /ug=Ola.25343 /len=293	0	0	0	0	0	0	0	0	0	0
Ola#S44029263	DK203605 OLOVA Oryzias latipes cDNA clone olova62h22 5', mRNA sequence /clone=olova62h22 /clone_end=5' /gb=DK203605 /gi=187556035 /ug=Ola.14312 /len=772	1	1	1	1	1	1	1	1	1	1
Ola#S53075766	FS553097 OLTE Oryzias latipes cDNA clone olte59b15 3', mRNA sequence /clone=olte59b15 /clone_end=3' /gb=FS553097 /gi=255418963 /ug=Ola.20860 /len=1104	0	0	0	0	0	0	0	0	0	0
Ola#S43927585	DK032538 OLBR Oryzias latipes cDNA clone olbr29n13 3', mRNA sequence /clone=olbr29n13 /clone_end=3' /gb=DK032538 /gi=187407671 /ug=Ola.13884 /len=890	1	1	1	1	1	1	1	1	1	1
Ola#S44148879	DK082250 OLEA Oryzias latipes cDNA clone olea44k10 3', mRNA sequence /clone=olea44k10 /clone_end=3' /gb=DK082250 /gi=187697840 /ug=Ola.1634 /len=819	1	1	1	1	1	1	1	1	1	1
Ola#S19042933	BJ711471 MF01FFA cDNA Oryzias latipes cDNA clone MF01FFA027e11 5', mRNA sequence /clone=MF01FFA027e11 /clone_end=5' /gb=BJ711471 /gi=45252404 /ug=Ola.11413 /len=732	0	0	0	0	0	0	0	0	1	0
Ola#S44079748	DK121964 OLEB Oryzias latipes cDNA clone oleb27d03 3', mRNA sequence /clone=oleb27d03 /clone_end=3' /gb=DK121964 /gi=187626333 /ug=Ola.4154 /len=942	1	1	1	1	1	1	1	1	1	1
Ola#S44109071	DK169757 OLEC Oryzias latipes cDNA clone olec33k11 3', mRNA sequence /clone=olec33k11 /clone_end=3' /gb=DK169757 /gi=187653152 /ug=Ola.3334 /len=920	1	1	1	1	1	1	1	1	1	1
Ola#S14510987	BJ503896 MF01FSA cDNA Oryzias latipes cDNA clone MF01FSA005A09 3', mRNA sequence /clone=MF01FSA005A09 /clone_end=3' /gb=BJ503896 /gi=22155858 /ug=Ola.11542 /len=698	1	1	1	1	1	1	1	1	1	1
Ola#S43974911	DK112987 OLEB Oryzias latipes cDNA clone oleb2a05 3', mRNA sequence /clone=oleb2a05 /clone_end=3' /gb=DK112987 /gi=187501526 /ug=Ola.1269 /len=897	1	1	1	0	1	1	1	1	1	1
Ola#S14555627	BJ528771 MF01SSB cDNA Oryzias latipes cDNA clone MF01SSB033L02 5', mRNA sequence /clone=MF01SSB033L02 /clone_end=5' /gb=BJ528771 /gi=22187583 /ug=Ola.1467 /len=326	0	0	0	1	1	1	0	0	0	0
Ola#S34411646	AM335245 Oryzias latipes whole embryo Cab stages 18, 24, 32, 36 Oryzias latipes cDNA clone FOE002-P00110-DPE-F_A03, mRNA sequence /clone=FOE002-P00110-DPE-F_A03 /gb=AM335245 /gi=112282526 /ug=Ola.27011 /len=720	1	1	1	1	1	0	1	1	1	1
Ola#S44056121	DK141204 OLEC Oryzias latipes cDNA clone olec18e12 5', mRNA sequence /clone=olec18e12 /clone_end=5' /gb=DK141204 /gi=187587388 /ug=Ola.3604 /len=803	1	1	1	1	1	1	1	1	1	1
Ola#S53065810	FS537538 OLTE Oryzias latipes cDNA clone olte13f09 3', mRNA sequence /clone=olte13f09 /clone_end=3' /gb=FS537538 /gi=255413061 /ug=Ola.9204 /len=893	1	1	1	0	0	0	1	1	1	1
Ola#S43943308	DK162782 OLEC Oryzias latipes cDNA clone olec14e11 3', mRNA sequence /clone=olec14e11 /clone_end=3' /gb=DK162782 /gi=187421849 /ug=Ola.21063 /len=897	1	1	1	0	0	0	0	1	1	1
Ola#S14537433	BJ520300 MF01SSB cDNA Oryzias latipes cDNA clone MF01SSB015E06 5', mRNA sequence /clone=MF01SSB015E06 /clone_end=5' /gb=BJ520300 /gi=22179112 /ug=Ola.4562 /len=523	0	0	0	0	0	0	0	0	0	0
Ola#S53070500	FS556926 OLTE Oryzias latipes cDNA clone olte43b07 3', mRNA sequence /clone=olte43b07 /clone_end=3' /gb=FS556926 /gi=255432540 /ug=Ola.23649 /len=928	1	1	1	1	1	1	1	1	1	1
Ola#S53041480	FS540052 OLTE Oryzias latipes cDNA clone olte20i21 3', mRNA sequence /clone=olte20i21 /clone_end=3' /gb=FS540052 /gi=255375568 /ug=Ola.8206 /len=910	1	1	1	1	1	1	1	1	1	1
Ola#S44003893	DK261377 OLVL Oryzias latipes cDNA clone olvl50k19 3', mRNA sequence /clone=olvl50k19 /clone_end=3' /gb=DK261377 /gi=187531075 /ug=Ola.17853 /len=785	1	1	1	1	1	1	0	1	1	1
Ola#S14562045	Oryzias latipes vitellogenin mRNA, partial sequence /gb=AF268284 /gi=48093763 /ug=Ola.20535 /len=1621	0	0	0	0	1	0	0	0	0	0
Ola#S44072196	DK129362 OLEB Oryzias latipes cDNA clone oleb48d11 3', mRNA sequence /clone=oleb48d11 /clone_end=3' /gb=DK129362 /gi=187621648 /ug=Ola.11309 /len=854	0	0	0	0	0	0	0	0	0	0
Ola#S34474160	AM354069 Oryzias latipes whole embryo Cab stages 18, 24, 32, 36 Oryzias latipes cDNA clone FOE002-P00023-DPE-R_C09, mRNA sequence /clone=FOE002-P00023-DPE-R_C09 /gb=AM354069 /gi=112341916 /ug=Ola.21893 /len=274	1	1	0	0	0	1	1	1	1	1
Ola#S44107046	DK177847 OLEC Oryzias latipes cDNA clone olec54h16 3', mRNA sequence /clone=olec54h16 /clone_end=3' /gb=DK177847 /gi=187652420 /ug=Ola.25872 /len=145	0	0	0	0	0	0	0	0	0	0
Ola#S44046441	DK128667 OLEB Oryzias latipes cDNA clone oleb46e04 3', mRNA sequence /clone=oleb46e04 /clone_end=3' /gb=DK128667 /gi=187577087 /ug=Ola.16847 /len=870	1	1	1	1	1	1	1	1	1	1
Ola#S19128585	BJ746661 MF015DA cDNA Oryzias latipes cDNA clone MF015DA014c18 3', mRNA sequence /clone=MF015DA014c18 /clone_end=3' /gb=BJ746661 /gi=45343929 /ug=Ola.7013 /len=795	1	1	1	0	0	0	1	0	1	1
Ola#S43989376	DK253556 OLVL Oryzias latipes cDNA clone olvl23n24 3', mRNA sequence /clone=olvl23n24 /clone_end=3' /gb=DK253556 /gi=187512498 /ug=Ola.11487 /len=900	1	1	1	0	1	1	1	1	1	1
Ola#S19126365	BJ744421 MF015DA cDNA Oryzias latipes cDNA clone MF015DA024b03 3', mRNA sequence /clone=MF015DA024b03 /clone_end=3' /gb=BJ744421 /gi=45341690 /ug=Ola.7280 /len=426	1	1	1	0	0	0	0	0	1	1
Ola#S14520969	BJ503831 MF01FSA cDNA Oryzias latipes cDNA clone MF01FSA004M19 3', mRNA sequence /clone=MF01FSA004M19 /clone_end=3' /gb=BJ503831 /gi=22155793 /ug=Ola.9241 /len=703	1	1	1	1	1	1	1	1	1	1
Ola#S44111419	DK170074 OLEC Oryzias latipes cDNA clone olec34i13 3', mRNA sequence /clone=olec34i13 /clone_end=3' /gb=DK170074 /gi=187657289 /ug=Ola.15234 /len=926	1	1	1	1	1	1	1	1	1	1
Ola#S53052023	FS551020 OLTE Oryzias latipes cDNA clone olte53c10 3', mRNA sequence /clone=olte53c10 /clone_end=3' /gb=FS551020 /gi=255389654 /ug=Ola.23455 /len=910	0	0	0	0	0	0	0	0	0	0
Ola#S44035387	DK172595 OLEC Oryzias latipes cDNA clone olec41j16 3', mRNA sequence /clone=olec41j16 /clone_end=3' /gb=DK172595 /gi=187562786 /ug=Ola.4928 /len=823	1	1	1	1	1	1	1	1	1	1
Ola#S44132976	DK134460 OLEB Oryzias latipes cDNA clone oleb63g13 3', mRNA sequence /clone=oleb63g13 /clone_end=3' /gb=DK134460 /gi=187680154 /ug=Ola.21077 /len=823	0	0	0	0	0	0	0	0	0	0
Ola#S19118432	BJ736662 MF015DA cDNA Oryzias latipes cDNA clone MF015DA033e12 5', mRNA sequence /clone=MF015DA033e12 /clone_end=5' /gb=BJ736662 /gi=45333933 /ug=Ola.8308 /len=596	1	1	1	1	1	1	1	1	1	1
Ola#S44024374	DK191418 OLOVA Oryzias latipes cDNA clone olova27n09 5', mRNA sequence /clone=olova27n09 /clone_end=5' /gb=DK191418 /gi=187549357 /ug=Ola.21361 /len=693	0	0	0	0	0	0	0	0	0	0
Ola#S34444321	AM336782 Oryzias latipes whole embryo Cab stages 18, 24, 32, 36 Oryzias latipes cDNA clone FOE002-P00114-DPE-F_F20, mRNA sequence /clone=FOE002-P00114-DPE-F_F20 /gb=AM336782 /gi=112312076 /ug=Ola.22996 /len=769	0	0	1	0	0	0	0	0	1	1
Ola#S14506590	BJ495239 MF01FSA cDNA Oryzias latipes cDNA clone MF01FSA038D18 5', mRNA sequence /clone=MF01FSA038D18 /clone_end=5' /gb=BJ495239 /gi=22147165 /ug=Ola.11558 /len=652	1	1	1	0	0	0	0	0	1	1
Ola#S44017107	DK113240 OLEB Oryzias latipes cDNA clone oleb2l13 3', mRNA sequence /clone=oleb2l13 /clone_end=3' /gb=DK113240 /gi=187543964 /ug=Ola.5054 /len=905	1	1	1	1	1	1	0	0	1	1
Ola#S36661959	Oryzias latipes lefty mRNA, complete cds /cds=p(1,1077) /gb=EF206722 /gi=124263641 /ug=Ola.27480 /len=1077	0	0	0	0	0	0	0	0	0	0
Ola#S44147110	DK040574 OLBR Oryzias latipes cDNA clone olbr53b07 3', mRNA sequence /clone=olbr53b07 /clone_end=3' /gb=DK040574 /gi=187694461 /ug=Ola.22400 /len=828	1	1	1	1	1	1	1	1	1	1
Ola#S43923582	DK037867 OLBR Oryzias latipes cDNA clone olbr45e01 3', mRNA sequence /clone=olbr45e01 /clone_end=3' /gb=DK037867 /gi=187398308 /ug=Ola.20210 /len=932	1	1	1	1	1	1	1	1	1	1
Ola#S29030425	AM140507 Oryzias latipes CAB gastrula Oryzias latipes cDNA clone McF0016K15-MGRbd1, mRNA sequence /clone=McF0016K15-MGRbd1 /gb=AM140507 /gi=81492466 /ug=Ola.7398 /len=730	1	1	1	1	1	1	1	1	1	1
Ola#S37743618	DC255036 Oryzias latipes regenerating fin 3 days postamputation cDNA library Oryzias latipes cDNA clone olrfe14j05 3', mRNA sequence /clone=olrfe14j05 /clone_end=3' /gb=DC255036 /gi=141633037 /ug=Ola.19360 /len=221	0	0	0	0	0	0	0	0	0	0
Ola#S34475139	AM333221 Oryzias latipes whole embryo Cab stages 18, 24, 32, 36 Oryzias latipes cDNA clone FOE002-P00104-DPE-F_C15, mRNA sequence /clone=FOE002-P00104-DPE-F_C15 /gb=AM333221 /gi=112342895 /ug=Ola.20078 /len=803	1	1	1	1	1	1	1	1	1	1
Ola#S44151866	DK035453 OLBR Oryzias latipes cDNA clone olbr38e07 3', mRNA sequence /clone=olbr38e07 /clone_end=3' /gb=DK035453 /gi=187698920 /ug=Ola.27936 /len=922	1	1	1	0	1	1	0	1	1	1
Ola#S43908896	DK037037 OLBR Oryzias latipes cDNA clone olbr42n06 3', mRNA sequence /clone=olbr42n06 /clone_end=3' /gb=DK037037 /gi=187388550 /ug=Ola.7658 /len=902	1	1	1	1	1	1	1	1	1	1
Ola#S37729036	DC267571 Oryzias latipes regenerating fin 10 days postamputation cDNA library Oryzias latipes cDNA clone olrf6f03 5', mRNA sequence /clone=olrf6f03 /clone_end=5' /gb=DC267571 /gi=141608857 /ug=Ola.15819 /len=613	0	0	0	0	1	0	1	0	0	0
Ola#S44009453	DK163702 OLEC Oryzias latipes cDNA clone olec16n05 3', mRNA sequence /clone=olec16n05 /clone_end=3' /gb=DK163702 /gi=187533953 /ug=Ola.3882 /len=933	1	1	1	0	0	0	0	1	1	1
Ola#S44115270	DK206210 OLOVA Oryzias latipes cDNA clone olova4n14 3', mRNA sequence /clone=olova4n14 /clone_end=3' /gb=DK206210 /gi=187660432 /ug=Ola.27808 /len=900	1	1	1	0	0	0	0	1	1	1
Ola#S44099466	DK209103 OLOVA Oryzias latipes cDNA clone olova12o13 3', mRNA sequence /clone=olova12o13 /clone_end=3' /gb=DK209103 /gi=187643706 /ug=Ola.24745 /len=843	0	0	0	0	0	0	0	0	0	0
Ola#S43975657	DK127872 OLEB Oryzias latipes cDNA clone oleb44a04 3', mRNA sequence /clone=oleb44a04 /clone_end=3' /gb=DK127872 /gi=187503507 /ug=Ola.20388 /len=926	1	1	1	1	1	1	1	1	1	1
Ola#S43927270	DK026476 OLBR Oryzias latipes cDNA clone olbr12e20 3', mRNA sequence /clone=olbr12e20 /clone_end=3' /gb=DK026476 /gi=187407986 /ug=Ola.6697 /len=903	1	1	1	1	1	1	1	1	1	1
Ola#S14464660	AU167179 Ol-br-ad cDNA Oryzias latipes cDNA clone br0223, mRNA sequence /clone=br0223 /gb=AU167179 /gi=12589248 /ug=Ola.15737 /len=731	1	1	1	1	1	1	0	1	1	1
Ola#S52734290	Oryzias latipes s935 mRNA for glis1a, complete cds /cds=p(153,1478) /gb=AB353139 /gi=254553049 /ug=Ola.28097 /len=1860	0	0	1	0	0	0	1	1	1	1
Ola#S37716085	DC277303 Oryzias latipes regenerating fin 10 days postamputation cDNA library Oryzias latipes cDNA clone olrf30b17 3', mRNA sequence /clone=olrf30b17 /clone_end=3' /gb=DC277303 /gi=141583804 /ug=Ola.19074 /len=587	0	0	0	0	0	0	0	0	0	0
Ola#S34439488	AM341327 Oryzias latipes whole embryo Cab stages 18, 24, 32, 36 Oryzias latipes cDNA clone FOE002-P00127-DPE-F_F17, mRNA sequence /clone=FOE002-P00127-DPE-F_F17 /gb=AM341327 /gi=112307234 /ug=Ola.27584 /len=765	1	1	1	1	1	1	1	1	1	1
Ola#S43913666	DK073198 OLEA Oryzias latipes cDNA clone olea18e06 3', mRNA sequence /clone=olea18e06 /clone_end=3' /gb=DK073198 /gi=187393657 /ug=Ola.2130 /len=943	1	1	1	1	1	1	1	1	1	1
Ola#S43959347	DK074433 OLEA Oryzias latipes cDNA clone olea21n11 3', mRNA sequence /clone=olea21n11 /clone_end=3' /gb=DK074433 /gi=187460562 /ug=Ola.10830 /len=881	1	1	1	0	1	1	1	1	1	1
Ola#S44105982	DK213917 OLOVA Oryzias latipes cDNA clone olova26f20 3', mRNA sequence /clone=olova26f20 /clone_end=3' /gb=DK213917 /gi=187652924 /ug=Ola.20568 /len=892	1	1	1	1	1	1	1	1	1	1
Ola#S30697843	Oryzias latipes DEC1b mRNA for bHLH protein DEC1b, complete cds /cds=p(40,1326) /gb=AB248278 /gi=86355058 /ug=Ola.16641 /len=1364	1	1	1	1	1	1	1	1	1	1
Ola#S53070649	FS557075 OLTE Oryzias latipes cDNA clone olte43i05 3', mRNA sequence /clone=olte43i05 /clone_end=3' /gb=FS557075 /gi=255433688 /ug=Ola.9680 /len=937	1	1	1	1	1	1	1	1	1	1
Ola#S44056144	DK141227 OLEC Oryzias latipes cDNA clone olec18f13 5', mRNA sequence /clone=olec18f13 /clone_end=5' /gb=DK141227 /gi=187587467 /ug=Ola.27866 /len=736	1	1	1	1	1	1	1	1	1	1
Ola#S44124785	DK145971 OLEC Oryzias latipes cDNA clone olec31j08 5', mRNA sequence /clone=olec31j08 /clone_end=5' /gb=DK145971 /gi=187670739 /ug=Ola.21449 /len=395	1	1	1	0	1	1	1	1	1	1
Ola#S24880193	BJ906924 MF01ALA cDNA Oryzias latipes cDNA clone MF01ALA019n08 5', mRNA sequence /clone=MF01ALA019n08 /clone_end=5' /gb=BJ906924 /gi=66708293 /ug=Ola.18309 /len=223	0	0	0	0	0	0	0	0	0	0
Ola#S43900926	DK036588 OLBR Oryzias latipes cDNA clone olbr41i10 3', mRNA sequence /clone=olbr41i10 /clone_end=3' /gb=DK036588 /gi=187378708 /ug=Ola.13176 /len=891	1	1	1	0	0	0	1	1	1	1
Ola#S19047193	BJ723063 MF01FFA cDNA Oryzias latipes cDNA clone MF01FFA028d20 3', mRNA sequence /clone=MF01FFA028d20 /clone_end=3' /gb=BJ723063 /gi=45264155 /ug=Ola.27338 /len=750	0	0	0	0	0	0	0	0	0	0
Ola#S44042282	DK140427 OLEC Oryzias latipes cDNA clone olec16b13 5', mRNA sequence /clone=olec16b13 /clone_end=5' /gb=DK140427 /gi=187573014 /ug=Ola.8333 /len=666	1	1	1	1	1	1	1	1	1	1
Ola#S44142071	DK072063 OLEA Oryzias latipes cDNA clone olea14p22 3', mRNA sequence /clone=olea14p22 /clone_end=3' /gb=DK072063 /gi=187687997 /ug=Ola.22970 /len=882	1	1	1	0	1	1	1	1	1	1
Ola#S43903992	DK025170 OLBR Oryzias latipes cDNA clone olbr8h16 3', mRNA sequence /clone=olbr8h16 /clone_end=3' /gb=DK025170 /gi=187382155 /ug=Ola.4785 /len=941	1	1	1	1	1	1	1	1	1	1
Ola#S34395674	AM301973 Oryzias latipes whole embryo Cab stages 18, 24, 32, 36 Oryzias latipes cDNA clone FOE002-P00015-DPE-F_O02, mRNA sequence /clone=FOE002-P00015-DPE-F_O02 /gb=AM301973 /gi=112266339 /ug=Ola.14766 /len=844	1	1	1	1	1	1	1	1	1	1
Ola#S43921477	DK020459 OLBR Oryzias latipes cDNA clone olbr59o15 5', mRNA sequence /clone=olbr59o15 /clone_end=5' /gb=DK020459 /gi=187400372 /ug=Ola.5811 /len=727	1	1	1	1	1	1	1	1	1	1
Ola#S43916098	DK082966 OLEA Oryzias latipes cDNA clone olea46l05 3', mRNA sequence /clone=olea46l05 /clone_end=3' /gb=DK082966 /gi=187394115 /ug=Ola.9227 /len=917	1	1	1	1	1	1	1	1	1	1
Ola#S37743853	DC245241 Oryzias latipes regenerating fin 3 days postamputation cDNA library Oryzias latipes cDNA clone olrfe12a14 5', mRNA sequence /clone=olrfe12a14 /clone_end=5' /gb=DC245241 /gi=141633381 /ug=Ola.19357 /len=576	1	1	1	0	0	0	1	1	1	1
Ola#S34420422	AM308695 Oryzias latipes whole embryo Cab stages 18, 24, 32, 36 Oryzias latipes cDNA clone FOE002-P00034-DPE-F_K09, mRNA sequence /clone=FOE002-P00034-DPE-F_K09 /gb=AM308695 /gi=112291301 /ug=Ola.12354 /len=785	1	1	1	1	1	1	1	1	1	1
Ola#S53064157	FS538259 OLTE Oryzias latipes cDNA clone olte15g17 3', mRNA sequence /clone=olte15g17 /clone_end=3' /gb=FS538259 /gi=255413485 /ug=Ola.3027 /len=922	1	1	1	1	1	1	1	1	1	1
Ola#S53064933	FS545009 OLTE Oryzias latipes cDNA clone olte34n18 3', mRNA sequence /clone=olte34n18 /clone_end=3' /gb=FS545009 /gi=255415323 /ug=Ola.11897 /len=789	1	1	1	1	1	1	1	1	1	1
Ola#S43995503	DK104949 OLEB Oryzias latipes cDNA clone oleb44i15 5', mRNA sequence /clone=oleb44i15 /clone_end=5' /gb=DK104949 /gi=187522272 /ug=Ola.25358 /len=230	0	0	0	0	0	0	0	0	0	0
Ola#S14545207	BJ533661 MF01SSB cDNA Oryzias latipes cDNA clone MF01SSB017J22 3', mRNA sequence /clone=MF01SSB017J22 /clone_end=3' /gb=BJ533661 /gi=22192473 /ug=Ola.13511 /len=614	0	1	1	0	1	1	0	1	1	1
Ola#S14462730	AU168809 Ol-br-ad cDNA Oryzias latipes cDNA clone br3656, mRNA sequence /clone=br3656 /gb=AU168809 /gi=12590878 /ug=Ola.461 /len=688	0	0	0	0	0	0	1	0	0	1
Ola#S24899806	BJ921228 MF01ALA cDNA Oryzias latipes cDNA clone MF01ALA025c09 3', mRNA sequence /clone=MF01ALA025c09 /clone_end=3' /gb=BJ921228 /gi=66761505 /ug=Ola.4489 /len=819	0	0	0	0	0	0	1	0	0	0
Ola#S43946662	DK026982 OLBR Oryzias latipes cDNA clone olbr13m07 3', mRNA sequence /clone=olbr13m07 /clone_end=3' /gb=DK026982 /gi=187442707 /ug=Ola.13705 /len=902	1	1	1	1	1	1	1	1	1	1
Ola#S53039508	FS526144 OLTE Oryzias latipes cDNA clone olte51j04 5', mRNA sequence /clone=olte51j04 /clone_end=5' /gb=FS526144 /gi=255352668 /ug=Ola.28238 /len=173	0	0	0	0	0	0	0	0	0	0
Ola#S34390067	AM344375 Oryzias latipes whole embryo Cab stages 18, 24, 32, 36 Oryzias latipes cDNA clone FOE002-P00136-DPE-F_B02, mRNA sequence /clone=FOE002-P00136-DPE-F_B02 /gb=AM344375 /gi=112260732 /ug=Ola.22678 /len=802	1	1	1	1	1	1	1	1	1	1
Ola#S30697844	Oryzias latipes DEC1a mRNA for bHLH protein DEC1a, complete cds /cds=p(15,1217) /gb=AB248277 /gi=86355056 /ug=Ola.12276 /len=1226	1	1	1	1	1	1	1	1	1	1
Ola#S43994763	DK089116 OLEA Oryzias latipes cDNA clone olea64n11 3', mRNA sequence /clone=olea64n11 /clone_end=3' /gb=DK089116 /gi=187521490 /ug=Ola.2861 /len=887	0	0	0	0	0	0	0	0	0	0
Ola#S44040125	DK160616 OLEC Oryzias latipes cDNA clone olec6c22 3', mRNA sequence /clone=olec6c22 /clone_end=3' /gb=DK160616 /gi=187571423 /ug=Ola.1937 /len=806	0	1	1	1	0	1	1	1	1	1
Ola#S34404457	AM356045 Oryzias latipes whole embryo Cab stages 18, 24, 32, 36 Oryzias latipes cDNA clone FOE002-P00030-DPE-R_C19, mRNA sequence /clone=FOE002-P00030-DPE-R_C19 /gb=AM356045 /gi=112275122 /ug=Ola.22902 /len=449	0	0	0	1	1	0	0	0	0	0
Ola#S44111472	DK170127 OLEC Oryzias latipes cDNA clone olec34k21 3', mRNA sequence /clone=olec34k21 /clone_end=3' /gb=DK170127 /gi=187657822 /ug=Ola.22492 /len=791	1	1	1	0	0	0	1	1	1	1
Ola#S53080077	FS545942 OLTE Oryzias latipes cDNA clone olte37i02 3', mRNA sequence /clone=olte37i02 /clone_end=3' /gb=FS545942 /gi=255444215 /ug=Ola.13708 /len=794	1	1	1	1	1	1	1	1	1	1
Ola#S34474280	AM354189 Oryzias latipes whole embryo Cab stages 18, 24, 32, 36 Oryzias latipes cDNA clone FOE002-P00023-DPE-R_J18, mRNA sequence /clone=FOE002-P00023-DPE-R_J18 /gb=AM354189 /gi=112342036 /ug=Ola.2161 /len=842	1	1	1	1	1	1	1	1	1	1
Ola#S43941165	DK119967 OLEB Oryzias latipes cDNA clone oleb21k06 3', mRNA sequence /clone=oleb21k06 /clone_end=3' /gb=DK119967 /gi=187415827 /ug=Ola.22774 /len=853	1	1	1	0	0	0	1	0	1	1
Ola#S19080170	BJ730649 MF015DA cDNA Oryzias latipes cDNA clone MF015DA009d17 5', mRNA sequence /clone=MF015DA009d17 /clone_end=5' /gb=BJ730649 /gi=45297961 /ug=Ola.2456 /len=861	0	0	1	0	0	0	1	1	1	1
Ola#S43936415	DK231794 OLVL Oryzias latipes cDNA clone olvl14c16 5', mRNA sequence /clone=olvl14c16 /clone_end=5' /gb=DK231794 /gi=187412832 /ug=Ola.5375 /len=663	1	1	1	1	1	1	1	1	1	1
Ola#S53082139	FS539409 OLTE Oryzias latipes cDNA clone olte18l14 3', mRNA sequence /clone=olte18l14 /clone_end=3' /gb=FS539409 /gi=255440802 /ug=Ola.24652 /len=923	1	1	1	0	0	0	0	1	1	1
Ola#S43916179	DK087412 OLEA Oryzias latipes cDNA clone olea60l12 3', mRNA sequence /clone=olea60l12 /clone_end=3' /gb=DK087412 /gi=187396366 /ug=Ola.9821 /len=938	1	1	1	1	1	1	1	1	1	1
Ola#S37735982	DC262787 Oryzias latipes regenerating fin 10 days postamputation cDNA library Oryzias latipes cDNA clone olrf10m23 5', mRNA sequence /clone=olrf10m23 /clone_end=5' /gb=DC262787 /gi=141620906 /ug=Ola.19256 /len=593	0	0	1	0	1	1	1	1	1	1
Ola#S43930318	DK100210 OLEB Oryzias latipes cDNA clone oleb31b18 5', mRNA sequence /clone=oleb31b18 /clone_end=5' /gb=DK100210 /gi=187408164 /ug=Ola.23851 /len=817	1	1	1	1	1	1	1	1	1	1
Ola#S44015811	DK084742 OLEA Oryzias latipes cDNA clone olea51n24 3', mRNA sequence /clone=olea51n24 /clone_end=3' /gb=DK084742 /gi=187541185 /ug=Ola.12779 /len=914	1	1	1	1	1	1	1	1	1	1
Ola#S44142371	DK081487 OLEA Oryzias latipes cDNA clone olea42g12 3', mRNA sequence /clone=olea42g12 /clone_end=3' /gb=DK081487 /gi=187687401 /ug=Ola.9537 /len=800	0	0	0	0	0	0	0	1	1	1
Ola#S19045018	BJ710551 MF01FFA cDNA Oryzias latipes cDNA clone MF01FFA024a16 5', mRNA sequence /clone=MF01FFA024a16 /clone_end=5' /gb=BJ710551 /gi=45251495 /ug=Ola.7825 /len=495	0	0	0	0	0	0	0	0	0	0
Ola#S44035135	DK168174 OLEC Oryzias latipes cDNA clone olec29d23 3', mRNA sequence /clone=olec29d23 /clone_end=3' /gb=DK168174 /gi=187565435 /ug=Ola.25605 /len=823	1	1	1	1	1	1	0	0	1	1
Ola#S53071249	FS534321 OLTE Oryzias latipes cDNA clone olte4b12 3', mRNA sequence /clone=olte4b12 /clone_end=3' /gb=FS534321 /gi=255420366 /ug=Ola.11687 /len=912	1	1	1	1	1	1	1	1	1	1
Ola#S53051354	FS536425 OLTE Oryzias latipes cDNA clone olte10c10 3', mRNA sequence /clone=olte10c10 /clone_end=3' /gb=FS536425 /gi=255379906 /ug=Ola.5676 /len=904	1	1	1	1	1	1	1	1	1	1
Ola#S45456306	FM171305 PJR-M1 Oryzias latipes cDNA clone M089--E9_071, mRNA sequence /clone=M089--E9_071 /gb=FM171305 /gi=190677529 /ug=Ola.26244 /len=438	1	1	1	0	0	0	1	1	1	1
Ola#S34477120	AM328248 Oryzias latipes whole embryo Cab stages 18, 24, 32, 36 Oryzias latipes cDNA clone FOE002-P00090-DPE-F_B07, mRNA sequence /clone=FOE002-P00090-DPE-F_B07 /gb=AM328248 /gi=112344876 /ug=Ola.17281 /len=772	1	1	1	1	1	1	1	1	1	1
Ola#S43996164	DK116741 OLEB Oryzias latipes cDNA clone oleb12j08 3', mRNA sequence /clone=oleb12j08 /clone_end=3' /gb=DK116741 /gi=187525978 /ug=Ola.15217 /len=916	1	1	1	1	1	1	1	1	1	1
Ola#S44033042	DK188005 OLOVA Oryzias latipes cDNA clone olova18d21 5', mRNA sequence /clone=olova18d21 /clone_end=5' /gb=DK188005 /gi=187558099 /ug=Ola.25311 /len=183	0	0	0	0	0	0	0	0	0	0
Ola#S43922606	DK009194 OLBR Oryzias latipes cDNA clone olbr27h06 5', mRNA sequence /clone=olbr27h06 /clone_end=5' /gb=DK009194 /gi=187397949 /ug=Ola.23892 /len=813	1	1	1	0	0	0	1	0	1	1
Ola#S43941564	DK127544 OLEB Oryzias latipes cDNA clone oleb43b09 3', mRNA sequence /clone=oleb43b09 /clone_end=3' /gb=DK127544 /gi=187417857 /ug=Ola.5805 /len=897	1	1	1	1	1	1	1	1	1	1
Ola#S43913200	DK059223 OLEA Oryzias latipes cDNA clone olea42e17 5', mRNA sequence /clone=olea42e17 /clone_end=5' /gb=DK059223 /gi=187386900 /ug=Ola.24326 /len=615	0	0	0	0	0	0	0	1	1	1
Ola#S34461369	AM373050 Oryzias latipes whole embryo Cab stages 18, 24, 32, 36 Oryzias latipes cDNA clone FOE002-P00095-DPE-R_K04, mRNA sequence /clone=FOE002-P00095-DPE-R_K04 /gb=AM373050 /gi=112329125 /ug=Ola.12752 /len=803	1	1	1	0	0	0	1	1	1	1
Ola#S43975555	DK127770 OLEB Oryzias latipes cDNA clone oleb43l16 3', mRNA sequence /clone=oleb43l16 /clone_end=3' /gb=DK127770 /gi=187501974 /ug=Ola.16351 /len=913	0	0	0	0	0	0	0	0	0	0
Ola#S44049570	DK117481 OLEB Oryzias latipes cDNA clone oleb14k07 3', mRNA sequence /clone=oleb14k07 /clone_end=3' /gb=DK117481 /gi=187580294 /ug=Ola.17990 /len=931	1	1	1	0	0	0	0	0	1	1
Ola#S34419847	AM297147 Oryzias latipes whole embryo Cab stages 18, 24, 32, 36 Oryzias latipes cDNA clone FOE002-P00002-DPE-F_K09, mRNA sequence /clone=FOE002-P00002-DPE-F_K09 /gb=AM297147 /gi=112290726 /ug=Ola.13730 /len=814	1	1	1	1	1	1	1	1	1	1
Ola#S46874845	Oryzias latipes novel immune-type receptor 11 isoform 1 (NITR11) mRNA, complete cds /cds=p(1,681) /gb=EU419365 /gi=180037578 /ug=Ola.26911 /len=1075	0	0	0	0	0	0	0	0	1	0
Ola#S44004924	DK221898 OLOVA Oryzias latipes cDNA clone olova48l07 3', mRNA sequence /clone=olova48l07 /clone_end=3' /gb=DK221898 /gi=187533017 /ug=Ola.7311 /len=932	0	0	0	1	1	1	0	1	0	0
Ola#S43934848	DK088063 OLEA Oryzias latipes cDNA clone olea62k16 3', mRNA sequence /clone=olea62k16 /clone_end=3' /gb=DK088063 /gi=187414087 /ug=Ola.8709 /len=871	1	1	1	1	1	1	1	0	0	1
Ola#S44053519	DK093839 OLEB Oryzias latipes cDNA clone oleb13d19 5', mRNA sequence /clone=oleb13d19 /clone_end=5' /gb=DK093839 /gi=187586648 /ug=Ola.10597 /len=820	0	0	0	1	1	1	1	0	1	1
Ola#S44138387	DK071942 OLEA Oryzias latipes cDNA clone olea14k03 3', mRNA sequence /clone=olea14k03 /clone_end=3' /gb=DK071942 /gi=187685237 /ug=Ola.5088 /len=917	1	1	1	1	1	1	1	1	1	1
Ola#S45454411	FM170129 PJR-M1 Oryzias latipes cDNA clone M035--C5_043, mRNA sequence /clone=M035--C5_043 /gb=FM170129 /gi=190674864 /ug=Ola.26365 /len=543	0	0	1	0	0	0	0	0	1	1
Ola#S43936072	DK219777 OLOVA Oryzias latipes cDNA clone olova42m12 3', mRNA sequence /clone=olova42m12 /clone_end=3' /gb=DK219777 /gi=187412461 /ug=Ola.14505 /len=854	1	1	1	0	1	1	1	1	1	1
Ola#S34464351	AM311305 Oryzias latipes whole embryo Cab stages 18, 24, 32, 36 Oryzias latipes cDNA clone FOE002-P00043-DPE-F_D05, mRNA sequence /clone=FOE002-P00043-DPE-F_D05 /gb=AM311305 /gi=112332107 /ug=Ola.14995 /len=625	1	1	1	0	1	1	1	1	1	1
Ola#S40977946	Oryzias latipes GS homeobox 2 mRNA, complete cds /cds=p(63,779) /gb=EF624465 /gi=156753190 /ug=Ola.12337 /len=1195	1	1	1	0	0	0	0	0	1	1
Ola#S44119540	DK166412 OLEC Oryzias latipes cDNA clone olec24f16 3', mRNA sequence /clone=olec24f16 /clone_end=3' /gb=DK166412 /gi=187664486 /ug=Ola.11835 /len=908	1	1	1	1	1	1	1	1	1	1
Ola#S34466312	AM322410 Oryzias latipes whole embryo Cab stages 18, 24, 32, 36 Oryzias latipes cDNA clone FOE002-P00073-DPE-F_G17, mRNA sequence /clone=FOE002-P00073-DPE-F_G17 /gb=AM322410 /gi=112334068 /ug=Ola.12629 /len=786	1	1	1	0	0	1	1	1	1	1
Ola#S19130779	BJ748995 MF015DA cDNA Oryzias latipes cDNA clone MF015DA035c24 3', mRNA sequence /clone=MF015DA035c24 /clone_end=3' /gb=BJ748995 /gi=45346263 /ug=Ola.9636 /len=722	0	0	0	1	1	1	0	1	1	1
Ola#S44046211	DK172989 OLEC Oryzias latipes cDNA clone olec42k23 3', mRNA sequence /clone=olec42k23 /clone_end=3' /gb=DK172989 /gi=187577585 /ug=Ola.23090 /len=719	0	1	1	1	1	1	0	1	1	1
Ola#S19079594	BJ730164 MF015DA cDNA Oryzias latipes cDNA clone MF015DA007k21 5', mRNA sequence /clone=MF015DA007k21 /clone_end=5' /gb=BJ730164 /gi=45297476 /ug=Ola.8410 /len=408	0	0	0	0	0	0	0	0	0	0
Ola#S44017192	DK113325 OLEB Oryzias latipes cDNA clone oleb2p10 3', mRNA sequence /clone=oleb2p10 /clone_end=3' /gb=DK113325 /gi=187544133 /ug=Ola.3943 /len=942	0	0	0	0	0	0	0	0	1	0
Ola#S24889681	BJ917538 MF01ALA cDNA Oryzias latipes cDNA clone MF01ALA014g04 3', mRNA sequence /clone=MF01ALA014g04 /clone_end=3' /gb=BJ917538 /gi=66757815 /ug=Ola.18281 /len=583	0	0	0	0	0	0	0	0	0	0
Ola#S44155867	DK023932 OLBR Oryzias latipes cDNA clone olbr4o02 3', mRNA sequence /clone=olbr4o02 /clone_end=3' /gb=DK023932 /gi=187701497 /ug=Ola.11337 /len=924	0	0	0	1	1	1	1	1	1	1
Ola#S43969879	DK226605 OLOVA Oryzias latipes cDNA clone olova62a12 3', mRNA sequence /clone=olova62a12 /clone_end=3' /gb=DK226605 /gi=187493239 /ug=Ola.8839 /len=893	0	0	0	0	0	0	0	0	1	0
Ola#S44048248	DK128891 OLEB Oryzias latipes cDNA clone oleb46o04 3', mRNA sequence /clone=oleb46o04 /clone_end=3' /gb=DK128891 /gi=187583141 /ug=Ola.21762 /len=878	1	1	1	1	1	0	0	0	0	1
Ola#S24875768	BJ898165 MF01ASD cDNA Oryzias latipes cDNA clone MF01ASD034m20 3', mRNA sequence /clone=MF01ASD034m20 /clone_end=3' /gb=BJ898165 /gi=66699534 /ug=Ola.8876 /len=782	0	0	0	0	0	0	0	0	0	0
Ola#S44137839	DK126986 OLEB Oryzias latipes cDNA clone oleb41i04 3', mRNA sequence /clone=oleb41i04 /clone_end=3' /gb=DK126986 /gi=187683511 /ug=Ola.25192 /len=761	0	0	0	0	0	0	0	0	0	0
Ola#S43931689	DK003999 OLBR Oryzias latipes cDNA clone olbr12i06 5', mRNA sequence /clone=olbr12i06 /clone_end=5' /gb=DK003999 /gi=187412558 /ug=Ola.24627 /len=117	0	0	0	0	0	0	0	0	0	0
Ola#S44051093	DK034022 OLBR Oryzias latipes cDNA clone olbr34c06 3', mRNA sequence /clone=olbr34c06 /clone_end=3' /gb=DK034022 /gi=187582318 /ug=Ola.14288 /len=843	0	0	0	1	1	1	0	0	0	0
Ola#S43973196	DK079511 OLEA Oryzias latipes cDNA clone olea36i16 3', mRNA sequence /clone=olea36i16 /clone_end=3' /gb=DK079511 /gi=187500537 /ug=Ola.11769 /len=873	1	1	1	1	1	1	1	1	1	1
Ola#S44022393	DK207500 OLOVA Oryzias latipes cDNA clone olova8h03 3', mRNA sequence /clone=olova8h03 /clone_end=3' /gb=DK207500 /gi=187548857 /ug=Ola.1445 /len=888	0	0	0	0	0	0	0	0	0	0
Ola#S53082416	FS543859 OLTE Oryzias latipes cDNA clone olte31j12 3', mRNA sequence /clone=olte31j12 /clone_end=3' /gb=FS543859 /gi=255445857 /ug=Ola.28146 /len=956	0	0	1	0	0	0	0	1	1	1
Ola#S44040654	DK168897 OLEC Oryzias latipes cDNA clone olec31e01 3', mRNA sequence /clone=olec31e01 /clone_end=3' /gb=DK168897 /gi=187569576 /ug=Ola.4406 /len=973	1	1	1	0	0	0	0	0	1	1
Ola#S53075769	FS553100 OLTE Oryzias latipes cDNA clone olte59b18 3', mRNA sequence /clone=olte59b18 /clone_end=3' /gb=FS553100 /gi=255418966 /ug=Ola.1542 /len=871	1	1	1	1	1	1	1	1	1	1
Ola#S14548767	BJ540174 MF01SSB cDNA Oryzias latipes cDNA clone MF01SSB029O16 3', mRNA sequence /clone=MF01SSB029O16 /clone_end=3' /gb=BJ540174 /gi=22198986 /ug=Ola.5498 /len=646	0	0	0	0	0	0	0	0	0	0
Ola#S44059294	DK039914 OLBR Oryzias latipes cDNA clone olbr51d07 3', mRNA sequence /clone=olbr51d07 /clone_end=3' /gb=DK039914 /gi=187588657 /ug=Ola.5042 /len=893	1	1	1	0	0	0	1	1	1	1
Ola#S43956225	DK220273 OLOVA Oryzias latipes cDNA clone olova44d07 3', mRNA sequence /clone=olova44d07 /clone_end=3' /gb=DK220273 /gi=187457228 /ug=Ola.9131 /len=893	1	1	1	1	1	1	1	1	1	1
Ola#S44063408	DK177199 OLEC Oryzias latipes cDNA clone olec52k01 3', mRNA sequence /clone=olec52k01 /clone_end=3' /gb=DK177199 /gi=187594468 /ug=Ola.24226 /len=870	1	1	1	0	0	0	1	1	1	1
Ola#S43938929	DK219604 OLOVA Oryzias latipes cDNA clone olova42e22 3', mRNA sequence /clone=olova42e22 /clone_end=3' /gb=DK219604 /gi=187416790 /ug=Ola.3119 /len=842	1	1	1	1	1	1	1	1	1	1
Ola#S43911966	DK026021 OLBR Oryzias latipes cDNA clone olbr10p09 3', mRNA sequence /clone=olbr10p09 /clone_end=3' /gb=DK026021 /gi=187389086 /ug=Ola.24287 /len=838	0	0	0	0	0	0	0	0	1	0
Ola#S43973557	DK084431 OLEA Oryzias latipes cDNA clone olea50p11 3', mRNA sequence /clone=olea50p11 /clone_end=3' /gb=DK084431 /gi=187501110 /ug=Ola.13022 /len=940	1	1	1	0	0	0	1	1	1	1
Ola#S43999884	DK247141 OLVL Oryzias latipes cDNA clone olvl1p07 3', mRNA sequence /clone=olvl1p07 /clone_end=3' /gb=DK247141 /gi=187529751 /ug=Ola.1110 /len=973	0	0	0	1	1	1	0	1	1	1
Ola#S44080890	DK145433 OLEC Oryzias latipes cDNA clone olec30b10 5', mRNA sequence /clone=olec30b10 /clone_end=5' /gb=DK145433 /gi=187628930 /ug=Ola.26998 /len=484	1	1	1	1	1	1	1	1	1	1
Ola#S14546554	BJ535805 MF01SSB cDNA Oryzias latipes cDNA clone MF01SSB024E23 3', mRNA sequence /clone=MF01SSB024E23 /clone_end=3' /gb=BJ535805 /gi=22194617 /ug=Ola.17644 /len=295	0	1	0	0	1	1	0	1	0	1
Ola#S43951180	DK151080 OLEC Oryzias latipes cDNA clone olec45p19 5', mRNA sequence /clone=olec45p19 /clone_end=5' /gb=DK151080 /gi=187448508 /ug=Ola.23680 /len=702	1	1	1	1	1	1	1	1	1	1
Ola#S43941701	DK131074 OLEB Oryzias latipes cDNA clone oleb53p19 3', mRNA sequence /clone=oleb53p19 /clone_end=3' /gb=DK131074 /gi=187419128 /ug=Ola.7682 /len=834	0	0	0	0	0	0	0	0	0	0
Ola#S53049261	FS536321 OLTE Oryzias latipes cDNA clone olte9n11 3', mRNA sequence /clone=olte9n11 /clone_end=3' /gb=FS536321 /gi=255389695 /ug=Ola.13612 /len=842	1	0	0	1	0	0	0	0	0	0
Ola#S53064354	FS538456 OLTE Oryzias latipes cDNA clone olte16a01 3', mRNA sequence /clone=olte16a01 /clone_end=3' /gb=FS538456 /gi=255414741 /ug=Ola.5371 /len=921	1	1	1	1	1	1	1	1	1	1
Ola#S44157187	DK041744 OLBR Oryzias latipes cDNA clone olbr56h15 3', mRNA sequence /clone=olbr56h15 /clone_end=3' /gb=DK041744 /gi=187702131 /ug=Ola.18526 /len=859	1	0	0	0	1	1	0	0	0	0
Ola#S53061778	FS523592 OLTE Oryzias latipes cDNA clone olte44c17 5', mRNA sequence /clone=olte44c17 /clone_end=5' /gb=FS523592 /gi=255406032 /ug=Ola.28446 /len=414	0	0	0	0	0	0	0	0	0	0
Ola#S34390876	AM328882 Oryzias latipes whole embryo Cab stages 18, 24, 32, 36 Oryzias latipes cDNA clone FOE002-P00092-DPE-F_M23, mRNA sequence /clone=FOE002-P00092-DPE-F_M23 /gb=AM328882 /gi=112261541 /ug=Ola.11722 /len=804	1	1	1	1	1	1	1	1	1	1
Ola#S53078444	FS549903 OLTE Oryzias latipes cDNA clone olte49o11 3', mRNA sequence /clone=olte49o11 /clone_end=3' /gb=FS549903 /gi=255441672 /ug=Ola.27583 /len=920	0	1	1	0	0	0	0	1	1	1
Ola#S19080178	BJ730674 MF015DA cDNA Oryzias latipes cDNA clone MF015DA009f02 5', mRNA sequence /clone=MF015DA009f02 /clone_end=5' /gb=BJ730674 /gi=45297986 /ug=Ola.5667 /len=803	1	1	1	1	1	1	1	1	1	1
Ola#S37716922	DC273630 Oryzias latipes regenerating fin 10 days postamputation cDNA library Oryzias latipes cDNA clone olrf23h08 3', mRNA sequence /clone=olrf23h08 /clone_end=3' /gb=DC273630 /gi=141585233 /ug=Ola.23652 /len=562	0	0	0	0	0	0	0	0	0	0
Ola#S44062644	DK165250 OLEC Oryzias latipes cDNA clone olec21c06 3', mRNA sequence /clone=olec21c06 /clone_end=3' /gb=DK165250 /gi=187595222 /ug=Ola.25705 /len=908	1	1	1	1	1	1	1	1	1	1
Ola#S53044161	FS512521 OLTE Oryzias latipes cDNA clone olte11f03 5', mRNA sequence /clone=olte11f03 /clone_end=5' /gb=FS512521 /gi=255375436 /ug=Ola.28321 /len=396	1	1	1	0	0	0	0	0	0	1
Ola#S43985558	DK179476 OLEC Oryzias latipes cDNA clone olec59b11 3', mRNA sequence /clone=olec59b11 /clone_end=3' /gb=DK179476 /gi=187513972 /ug=Ola.16957 /len=929	1	1	1	1	1	1	1	1	1	1
Ola#S53082742	FS515933 OLTE Oryzias latipes cDNA clone olte21b19 5', mRNA sequence /clone=olte21b19 /clone_end=5' /gb=FS515933 /gi=255435618 /ug=Ola.28591 /len=190	0	0	0	0	0	0	0	0	0	0
Ola#S43983604	DK016008 OLBR Oryzias latipes cDNA clone olbr47a15 5', mRNA sequence /clone=olbr47a15 /clone_end=5' /gb=DK016008 /gi=187509262 /ug=Ola.36 /len=792	1	1	1	0	0	1	0	0	1	1
Ola#S19041984	BJ709565 MF01FFA cDNA Oryzias latipes cDNA clone MF01FFA009k02 5', mRNA sequence /clone=MF01FFA009k02 /clone_end=5' /gb=BJ709565 /gi=45250509 /ug=Ola.6890 /len=300	0	0	0	0	0	0	0	0	0	0
Ola#S53059387	FS536821 OLTE Oryzias latipes cDNA clone olte11e10 3', mRNA sequence /clone=olte11e10 /clone_end=3' /gb=FS536821 /gi=255401322 /ug=Ola.4369 /len=937	1	1	1	1	1	1	1	1	1	1
Ola#S44090869	DK051516 OLEA Oryzias latipes cDNA clone olea19p01 5', mRNA sequence /clone=olea19p01 /clone_end=5' /gb=DK051516 /gi=187638602 /ug=Ola.24585 /len=235	1	0	1	0	0	0	0	0	1	1
Ola#S43977435	DK163289 OLEC Oryzias latipes cDNA clone olec15l04 3', mRNA sequence /clone=olec15l04 /clone_end=3' /gb=DK163289 /gi=187503129 /ug=Ola.16331 /len=927	1	1	1	1	1	1	1	1	1	1
Ola#S44087639	DK076075 OLEA Oryzias latipes cDNA clone olea26j03 3', mRNA sequence /clone=olea26j03 /clone_end=3' /gb=DK076075 /gi=187634028 /ug=Ola.9344 /len=907	1	1	1	1	1	1	1	1	1	1
Ola#S53042778	FS531200 OLTE Oryzias latipes cDNA clone olte67b21 5', mRNA sequence /clone=olte67b21 /clone_end=5' /gb=FS531200 /gi=255360545 /ug=Ola.28296 /len=175	0	0	0	0	0	0	0	1	0	0
Ola#S53066336	FS542039 OLTE Oryzias latipes cDNA clone olte26f17 3', mRNA sequence /clone=olte26f17 /clone_end=3' /gb=FS542039 /gi=255398255 /ug=Ola.28133 /len=784	0	0	0	0	0	0	0	0	0	0
Ola#S19078039	BJ728544 MF015DA cDNA Oryzias latipes cDNA clone MF015DA002d01 5', mRNA sequence /clone=MF015DA002d01 /clone_end=5' /gb=BJ728544 /gi=45295856 /ug=Ola.8986 /len=923	1	1	1	1	1	1	1	1	1	1
Ola#S34406908	AM302542 Oryzias latipes whole embryo Cab stages 18, 24, 32, 36 Oryzias latipes cDNA clone FOE002-P00017-DPE-F_H04, mRNA sequence /clone=FOE002-P00017-DPE-F_H04 /gb=AM302542 /gi=112277573 /ug=Ola.22934 /len=740	1	1	1	1	1	1	1	1	1	1
Ola#S44107823	DK181771 OLEC Oryzias latipes cDNA clone olec65k07 3', mRNA sequence /clone=olec65k07 /clone_end=3' /gb=DK181771 /gi=187653374 /ug=Ola.690 /len=926	1	1	1	1	1	1	1	1	1	1
Ola#S44150277	DK024283 OLBR Oryzias latipes cDNA clone olbr5o08 3', mRNA sequence /clone=olbr5o08 /clone_end=3' /gb=DK024283 /gi=187697236 /ug=Ola.13598 /len=931	0	0	1	0	1	0	0	0	0	1
Ola#S34435747	AM320430 Oryzias latipes whole embryo Cab stages 18, 24, 32, 36 Oryzias latipes cDNA clone FOE002-P00066-DPE-F_I21, mRNA sequence /clone=FOE002-P00066-DPE-F_I21 /gb=AM320430 /gi=112303493 /ug=Ola.18781 /len=263	0	0	0	0	0	0	0	0	0	0
Ola#S43943376	DK162850 OLEC Oryzias latipes cDNA clone olec14h09 3', mRNA sequence /clone=olec14h09 /clone_end=3' /gb=DK162850 /gi=187422715 /ug=Ola.20975 /len=911	0	1	1	0	0	0	0	0	1	1
Ola#S37745423	DC247250 Oryzias latipes regenerating fin 3 days postamputation cDNA library Oryzias latipes cDNA clone olrfe18a12 5', mRNA sequence /clone=olrfe18a12 /clone_end=5' /gb=DC247250 /gi=141647389 /ug=Ola.19950 /len=683	0	0	0	0	0	0	1	0	1	1
Ola#S43899406	DK103350 OLEB Oryzias latipes cDNA clone oleb39p18 5', mRNA sequence /clone=oleb39p18 /clone_end=5' /gb=DK103350 /gi=187374512 /ug=Ola.23959 /len=747	1	1	1	1	1	1	1	1	1	1
Ola#S34452515	AM342411 Oryzias latipes whole embryo Cab stages 18, 24, 32, 36 Oryzias latipes cDNA clone FOE002-P00130-DPE-F_I19, mRNA sequence /clone=FOE002-P00130-DPE-F_I19 /gb=AM342411 /gi=112320271 /ug=Ola.23390 /len=767	1	1	1	0	0	0	1	1	1	1
Ola#S53041153	FS535359 OLTE Oryzias latipes cDNA clone olte7b01 3', mRNA sequence /clone=olte7b01 /clone_end=3' /gb=FS535359 /gi=255375066 /ug=Ola.27155 /len=974	0	1	1	1	1	1	1	1	1	1
Ola#S29037576	AM139735 Oryzias latipes CAB gastrula Oryzias latipes cDNA clone McF0014N16-MGRbd1, mRNA sequence /clone=McF0014N16-MGRbd1 /gb=AM139735 /gi=81502875 /ug=Ola.459 /len=865	1	1	1	1	1	1	1	1	1	1
Ola#S45458619	FM167351 PJR-M1 Oryzias latipes cDNA clone M047--B1_013, mRNA sequence /clone=M047--B1_013 /gb=FM167351 /gi=190676744 /ug=Ola.26424 /len=616	0	0	0	0	0	0	0	0	0	0
Ola#S43983298	DK010332 OLBR Oryzias latipes cDNA clone olbr30l06 5', mRNA sequence /clone=olbr30l06 /clone_end=5' /gb=DK010332 /gi=187509726 /ug=Ola.11902 /len=802	1	1	1	1	1	1	1	1	1	1
Ola#S44082594	DK181075 OLEC Oryzias latipes cDNA clone olec63k13 3', mRNA sequence /clone=olec63k13 /clone_end=3' /gb=DK181075 /gi=187629528 /ug=Ola.8216 /len=938	1	1	1	1	1	1	1	1	1	1
Ola#S29030392	AM140471 Oryzias latipes CAB gastrula Oryzias latipes cDNA clone McF0019N24-MGRbd1, mRNA sequence /clone=McF0019N24-MGRbd1 /gb=AM140471 /gi=81492421 /ug=Ola.8359 /len=706	1	1	1	1	1	0	1	1	1	1
Ola#S53069368	FS544647 OLTE Oryzias latipes cDNA clone olte33n04 3', mRNA sequence /clone=olte33n04 /clone_end=3' /gb=FS544647 /gi=255424411 /ug=Ola.28534 /len=818	1	1	1	0	0	0	1	1	1	1
Ola#S34481463	AM296634 Oryzias latipes whole embryo Cab stages 18, 24, 32, 36 Oryzias latipes cDNA clone FOE002-P00001-DPE-F_D17, mRNA sequence /clone=FOE002-P00001-DPE-F_D17 /gb=AM296634 /gi=112349219 /ug=Ola.14568 /len=778	0	0	0	0	0	0	0	0	1	0
Ola#S43991609	DK027814 OLBR Oryzias latipes cDNA clone olbr16d04 3', mRNA sequence /clone=olbr16d04 /clone_end=3' /gb=DK027814 /gi=187517154 /ug=Ola.25328 /len=354	0	0	0	0	0	0	0	0	0	0
Ola#S44065488	DK208647 OLOVA Oryzias latipes cDNA clone olova11k14 3', mRNA sequence /clone=olova11k14 /clone_end=3' /gb=DK208647 /gi=187611750 /ug=Ola.11396 /len=790	1	1	1	0	0	0	1	1	1	1
Ola#S19126560	BJ744810 MF015DA cDNA Oryzias latipes cDNA clone MF015DA025g02 3', mRNA sequence /clone=MF015DA025g02 /clone_end=3' /gb=BJ744810 /gi=45342079 /ug=Ola.6585 /len=768	0	1	1	0	0	0	1	1	0	1
Ola#S43922971	DK020567 OLBR Oryzias latipes cDNA clone olbr60d17 5', mRNA sequence /clone=olbr60d17 /clone_end=5' /gb=DK020567 /gi=187398761 /ug=Ola.24492 /len=177	0	0	0	0	0	0	0	0	0	0
Ola#S19123311	BJ741367 MF015DA cDNA Oryzias latipes cDNA clone MF015DA006g06 3', mRNA sequence /clone=MF015DA006g06 /clone_end=3' /gb=BJ741367 /gi=45338636 /ug=Ola.2830 /len=888	1	0	1	0	1	1	1	1	1	1
Ola#S44075291	DK262863 OLVL Oryzias latipes cDNA clone olvl55l12 3', mRNA sequence /clone=olvl55l12 /clone_end=3' /gb=DK262863 /gi=187620419 /ug=Ola.7579 /len=866	1	1	1	1	1	1	1	1	1	1
Ola#S44041665	DK148326 OLEC Oryzias latipes cDNA clone olec38d13 5', mRNA sequence /clone=olec38d13 /clone_end=5' /gb=DK148326 /gi=187569593 /ug=Ola.28730 /len=762	1	0	1	0	0	0	0	1	1	1
Ola#S34476807	AM349020 Oryzias latipes whole embryo Cab stages 18, 24, 32, 36 Oryzias latipes cDNA clone FOE002-P00005-DPE-R_L22, mRNA sequence /clone=FOE002-P00005-DPE-R_L22 /gb=AM349020 /gi=112344563 /ug=Ola.8109 /len=763	1	1	1	1	1	1	0	1	1	1
Ola#S34465903	AM311471 Oryzias latipes whole embryo Cab stages 18, 24, 32, 36 Oryzias latipes cDNA clone FOE002-P00043-DPE-F_K10, mRNA sequence /clone=FOE002-P00043-DPE-F_K10 /gb=AM311471 /gi=112333659 /ug=Ola.13737 /len=825	1	1	1	1	1	1	1	1	1	1
Ola#S43898438	DK042045 OLBR Oryzias latipes cDNA clone olbr57f20 3', mRNA sequence /clone=olbr57f20 /clone_end=3' /gb=DK042045 /gi=187376525 /ug=Ola.23937 /len=908	1	1	1	1	1	1	1	1	1	1
Ola#S44121107	DK154255 OLEC Oryzias latipes cDNA clone olec53b13 5', mRNA sequence /clone=olec53b13 /clone_end=5' /gb=DK154255 /gi=187666637 /ug=Ola.25193 /len=738	0	0	0	0	0	0	0	0	0	0
Ola#S19765512	Oryzias latipes mRNA for fructose-bisphosphate aldolase A, partial cds /cds=p(1,994) /gb=AB111381 /gi=46849370 /ug=Ola.5739 /len=1035	0	0	1	0	1	1	1	1	1	1
Ola#S44100657	DK213374 OLOVA Oryzias latipes cDNA clone olova24n23 3', mRNA sequence /clone=olova24n23 /clone_end=3' /gb=DK213374 /gi=187643593 /ug=Ola.22939 /len=908	1	0	1	0	0	1	1	0	1	1
Ola#S17528195	Oryzias latipes OcGC8 mRNA for membrane guanylyl cyclase8, partial cds /cds=p(47,2626) /gb=AB125145 /gi=38016001 /ug=Ola.19814 /len=2706	1	1	1	0	0	0	0	1	1	1
Ola#S45456260	FM171259 PJR-M1 Oryzias latipes cDNA clone M091--A3_031, mRNA sequence /clone=M091--A3_031 /gb=FM171259 /gi=190677255 /ug=Ola.26396 /len=446	1	1	1	1	1	0	1	1	1	1
Ola#S19077874	BJ728444 MF015DA cDNA Oryzias latipes cDNA clone MF015DA001n17 5', mRNA sequence /clone=MF015DA001n17 /clone_end=5' /gb=BJ728444 /gi=45295756 /ug=Ola.21571 /len=856	1	1	0	0	1	1	0	1	1	1
Ola#S44131947	DK115103 OLEB Oryzias latipes cDNA clone oleb7p18 3', mRNA sequence /clone=oleb7p18 /clone_end=3' /gb=DK115103 /gi=187676730 /ug=Ola.25228 /len=845	1	1	1	1	0	1	1	1	1	1
Ola#S19079704	BJ730140 MF015DA cDNA Oryzias latipes cDNA clone MF015DA007j17 5', mRNA sequence /clone=MF015DA007j17 /clone_end=5' /gb=BJ730140 /gi=45297452 /ug=Ola.8101 /len=818	1	1	1	1	1	1	1	1	1	1
Ola#S14505024	BJ492086 MF01FSA cDNA Oryzias latipes cDNA clone MF01FSA027O23 5', mRNA sequence /clone=MF01FSA027O23 /clone_end=5' /gb=BJ492086 /gi=22144038 /ug=Ola.19705 /len=653	0	0	0	0	0	0	0	0	0	0
Ola#S14561984	Oryzias latipes mRNA for caspase 3B, complete cds /cds=p(102,944) /gb=AB032608 /gi=21623670 /ug=Ola.177 /len=1137	1	1	1	1	1	1	1	1	1	1
Ola#S14521976	BJ505832 MF01FSA cDNA Oryzias latipes cDNA clone MF01FSA015J17 3', mRNA sequence /clone=MF01FSA015J17 /clone_end=3' /gb=BJ505832 /gi=22157794 /ug=Ola.3515 /len=706	0	1	1	0	0	0	0	0	1	1
Ola#S29030034	AM139982 Oryzias latipes CAB gastrula Oryzias latipes cDNA clone McF0004I05-MGRbd1, mRNA sequence /clone=McF0004I05-MGRbd1 /gb=AM139982 /gi=81491967 /ug=Ola.11206 /len=736	1	1	1	1	1	1	1	1	1	1
Ola#S43993497	DK079737 OLEA Oryzias latipes cDNA clone olea37c24 3', mRNA sequence /clone=olea37c24 /clone_end=3' /gb=DK079737 /gi=187518160 /ug=Ola.22895 /len=780	0	0	0	0	0	0	0	0	0	0
Ola#S44040747	DK192342 OLOVA Oryzias latipes cDNA clone olova30h08 5', mRNA sequence /clone=olova30h08 /clone_end=5' /gb=DK192342 /gi=187570533 /ug=Ola.20470 /len=766	1	1	1	1	1	1	1	1	1	1
Ola#S44083916	DK205045 OLOVA Oryzias latipes cDNA clone olova1j16 3', mRNA sequence /clone=olova1j16 /clone_end=3' /gb=DK205045 /gi=187629506 /ug=Ola.1484 /len=920	1	1	1	1	1	1	1	1	1	1
Ola#S43921591	DK026143 OLBR Oryzias latipes cDNA clone olbr11f06 3', mRNA sequence /clone=olbr11f06 /clone_end=3' /gb=DK026143 /gi=187402007 /ug=Ola.21992 /len=972	1	1	1	0	0	0	1	1	1	1
Ola#S53072447	FS549462 OLTE Oryzias latipes cDNA clone olte48k13 3', mRNA sequence /clone=olte48k13 /clone_end=3' /gb=FS549462 /gi=255422364 /ug=Ola.4097 /len=938	1	1	1	1	1	1	1	1	1	1
Ola#S14466023	AU170094 Ol-br-ad cDNA Oryzias latipes cDNA clone br5618, mRNA sequence /clone=br5618 /gb=AU170094 /gi=12592165 /ug=Ola.829 /len=901	0	0	0	0	0	0	0	0	0	0
Ola#S44067456	DK016880 OLBR Oryzias latipes cDNA clone olbr49i24 5', mRNA sequence /clone=olbr49i24 /clone_end=5' /gb=DK016880 /gi=187613074 /ug=Ola.22582 /len=688	1	1	1	0	0	0	0	0	1	1
Ola#S43959198	DK069718 OLEA Oryzias latipes cDNA clone olea8b05 3', mRNA sequence /clone=olea8b05 /clone_end=3' /gb=DK069718 /gi=187459229 /ug=Ola.4075 /len=881	1	1	1	0	0	0	0	0	1	1
Ola#S29036996	AM139351 Oryzias latipes CAB gastrula Oryzias latipes cDNA clone McF0004H15-MGRbd1, mRNA sequence /clone=McF0004H15-MGRbd1 /gb=AM139351 /gi=81501874 /ug=Ola.11252 /len=620	0	0	1	0	1	0	0	0	0	1
Ola#S44063549	DK180858 OLEC Oryzias latipes cDNA clone olec63a12 3', mRNA sequence /clone=olec63a12 /clone_end=3' /gb=DK180858 /gi=187594987 /ug=Ola.10257 /len=959	1	0	1	1	1	1	0	0	1	1
Ola#S44004332	DK261616 OLVL Oryzias latipes cDNA clone olvl51i04 3', mRNA sequence /clone=olvl51i04 /clone_end=3' /gb=DK261616 /gi=187531458 /ug=Ola.10378 /len=922	0	0	0	1	0	0	0	0	0	1
Ola#S29037607	AM139766 Oryzias latipes CAB gastrula Oryzias latipes cDNA clone McF0009F04-MGRbd1, mRNA sequence /clone=McF0009F04-MGRbd1 /gb=AM139766 /gi=81502927 /ug=Ola.26754 /len=818	1	1	0	1	1	1	1	1	0	1
Ola#S44104639	DK205420 OLOVA Oryzias latipes cDNA clone olova2k12 3', mRNA sequence /clone=olova2k12 /clone_end=3' /gb=DK205420 /gi=187651375 /ug=Ola.5692 /len=905	1	1	1	0	0	0	1	1	1	1
Ola#S45458114	FM166846 PJR-M1 Oryzias latipes cDNA clone M068--H3_017, mRNA sequence /clone=M068--H3_017 /gb=FM166846 /gi=190675625 /ug=Ola.26417 /len=639	1	1	1	1	0	1	1	1	1	1
Ola#S53054039	FS513642 OLTE Oryzias latipes cDNA clone olte14j11 5', mRNA sequence /clone=olte14j11 /clone_end=5' /gb=FS513642 /gi=255380153 /ug=Ola.28305 /len=769	1	1	1	0	0	1	0	0	1	1
Ola#S43994551	DK084539 OLEA Oryzias latipes cDNA clone olea51e11 3', mRNA sequence /clone=olea51e11 /clone_end=3' /gb=DK084539 /gi=187523357 /ug=Ola.12553 /len=890	1	1	1	1	1	1	1	1	1	1
Ola#S53072956	FS557503 OLTE Oryzias latipes cDNA clone olte60l23 3', mRNA sequence /clone=olte60l23 /clone_end=3' /gb=FS557503 /gi=255415504 /ug=Ola.13504 /len=900	1	1	1	1	1	1	1	1	1	1
Ola#S43948924	DK074327 OLEA Oryzias latipes cDNA clone olea21i15 3', mRNA sequence /clone=olea21i15 /clone_end=3' /gb=DK074327 /gi=187452074 /ug=Ola.26825 /len=942	0	0	0	0	0	0	0	0	0	0
Ola#S19122976	BJ740993 MF015DA cDNA Oryzias latipes cDNA clone MF015DA005e07 3', mRNA sequence /clone=MF015DA005e07 /clone_end=3' /gb=BJ740993 /gi=45338262 /ug=Ola.7126 /len=731	0	0	0	0	0	0	0	0	0	0
Ola#S44131976	DK115132 OLEB Oryzias latipes cDNA clone oleb8b01 3', mRNA sequence /clone=oleb8b01 /clone_end=3' /gb=DK115132 /gi=187676759 /ug=Ola.29057 /len=873	1	1	1	1	1	1	1	1	1	1
Ola#S43954260	DK210549 OLOVA Oryzias latipes cDNA clone olova16p19 3', mRNA sequence /clone=olova16p19 /clone_end=3' /gb=DK210549 /gi=187456537 /ug=Ola.12731 /len=767	0	0	0	0	0	0	0	0	0	0
Ola#S44091864	DK121975 OLEB Oryzias latipes cDNA clone oleb27d15 3', mRNA sequence /clone=oleb27d15 /clone_end=3' /gb=DK121975 /gi=187637540 /ug=Ola.26892 /len=904	0	0	0	0	0	0	0	0	0	0
Ola#S19122301	BJ740432 MF015DA cDNA Oryzias latipes cDNA clone MF015DA003e17 3', mRNA sequence /clone=MF015DA003e17 /clone_end=3' /gb=BJ740432 /gi=45337702 /ug=Ola.6622 /len=946	0	0	0	0	0	0	0	0	0	0
Ola#S34458520	AM381503 Oryzias latipes whole embryo Cab stages 18, 24, 32, 36 Oryzias latipes cDNA clone FOE002-P00129-DPE-R_H21, mRNA sequence /clone=FOE002-P00129-DPE-R_H21 /gb=AM381503 /gi=112326276 /ug=Ola.17591 /len=198	0	0	0	0	0	0	0	0	0	0
Ola#S44085071	DK006084 OLBR Oryzias latipes cDNA clone olbr18i08 5', mRNA sequence /clone=olbr18i08 /clone_end=5' /gb=DK006084 /gi=187630625 /ug=Ola.28609 /len=755	0	0	0	0	0	0	0	0	0	0
Ola#S44036852	DK164197 OLEC Oryzias latipes cDNA clone olec18d10 3', mRNA sequence /clone=olec18d10 /clone_end=3' /gb=DK164197 /gi=187565570 /ug=Ola.9262 /len=954	1	1	1	0	0	0	1	1	1	1
Ola#S44003518	DK247793 OLVL Oryzias latipes cDNA clone olvl4c15 3', mRNA sequence /clone=olvl4c15 /clone_end=3' /gb=DK247793 /gi=187528306 /ug=Ola.19653 /len=921	0	0	0	0	0	0	0	0	0	0
Ola#S43933953	DK064747 OLEA Oryzias latipes cDNA clone olea58h12 5', mRNA sequence /clone=olea58h12 /clone_end=5' /gb=DK064747 /gi=187410209 /ug=Ola.23814 /len=751	0	0	0	0	0	0	0	0	0	0
Ola#S53041710	FS550232 OLTE Oryzias latipes cDNA clone olte50n04 3', mRNA sequence /clone=olte50n04 /clone_end=3' /gb=FS550232 /gi=255375855 /ug=Ola.8989 /len=919	1	1	1	1	1	1	1	1	1	1
Ola#S14491299	BJ013533 MF01SSA cDNA Oryzias latipes cDNA clone MF01SSA190B10 5', mRNA sequence /clone=MF01SSA190B10 /clone_end=5' /gb=BJ013533 /gi=17360855 /ug=Ola.16660 /len=477	1	1	1	1	1	1	1	1	1	1
Ola#S58316200	Oryzias latipes IL-17C mRNA for interleukin-17C, complete cds /cds=p(119,616) /gb=AB567682 /gi=313849043 /ug=Ola.28681 /len=688	0	0	0	0	0	0	0	0	0	0
Ola#S44034704	DK218307 OLOVA Oryzias latipes cDNA clone olova38k21 3', mRNA sequence /clone=olova38k21 /clone_end=3' /gb=DK218307 /gi=187562215 /ug=Ola.3765 /len=925	1	1	1	1	1	1	1	1	1	1
Ola#S44080739	DK141700 OLEC Oryzias latipes cDNA clone olec19k13 5', mRNA sequence /clone=olec19k13 /clone_end=5' /gb=DK141700 /gi=187631548 /ug=Ola.25352 /len=668	0	0	0	1	0	0	0	0	0	0
Ola#S44055712	DK133019 OLEB Oryzias latipes cDNA clone oleb59f15 3', mRNA sequence /clone=oleb59f15 /clone_end=3' /gb=DK133019 /gi=187586447 /ug=Ola.6968 /len=561	0	0	0	0	0	0	0	0	0	0
Ola#S43944278	DK179002 OLEC Oryzias latipes cDNA clone olec57l21 3', mRNA sequence /clone=olec57l21 /clone_end=3' /gb=DK179002 /gi=187422231 /ug=Ola.21102 /len=915	1	1	1	0	0	0	1	1	1	1
Ola#S50836719	Oryzias latipes mcmlc2 mRNA for cardiac myosin light chain 2, complete cds /cds=p(21,539) /gb=AB458318 /gi=224922694 /ug=Ola.27117 /len=611	0	0	0	0	0	0	0	0	0	0
Ola#S29030883	AM141537 Oryzias latipes CAB gastrula Oryzias latipes cDNA clone McF0014D11-MGRbd1, mRNA sequence /clone=McF0014D11-MGRbd1 /gb=AM141537 /gi=81493042 /ug=Ola.225 /len=641	1	1	1	1	0	1	0	1	1	1
Ola#S43944883	DK190330 OLOVA Oryzias latipes cDNA clone olova24m20 5', mRNA sequence /clone=olova24m20 /clone_end=5' /gb=DK190330 /gi=187421511 /ug=Ola.24838 /len=291	0	0	0	0	0	0	0	0	0	0
Ola#S44049092	DK165156 OLEC Oryzias latipes cDNA clone olec20n24 3', mRNA sequence /clone=olec20n24 /clone_end=3' /gb=DK165156 /gi=187582333 /ug=Ola.5583 /len=912	0	0	0	1	1	1	0	0	1	1
Ola#S44119929	DK174345 OLEC Oryzias latipes cDNA clone olec46i09 3', mRNA sequence /clone=olec46i09 /clone_end=3' /gb=DK174345 /gi=187666467 /ug=Ola.24642 /len=912	1	1	1	0	0	0	0	0	1	1
Ola#S44048239	DK128882 OLEB Oryzias latipes cDNA clone oleb46n18 3', mRNA sequence /clone=oleb46n18 /clone_end=3' /gb=DK128882 /gi=187583076 /ug=Ola.10241 /len=800	1	1	1	0	0	1	1	0	1	1
Ola#S37736274	DC253567 Oryzias latipes regenerating fin 3 days postamputation cDNA library Oryzias latipes cDNA clone olrfe10c08 3', mRNA sequence /clone=olrfe10c08 /clone_end=3' /gb=DC253567 /gi=141621338 /ug=Ola.20613 /len=866	0	0	0	1	0	1	0	0	0	1
Ola#S44044019	DK156725 OLEC Oryzias latipes cDNA clone olec60c03 5', mRNA sequence /clone=olec60c03 /clone_end=5' /gb=DK156725 /gi=187573769 /ug=Ola.29031 /len=770	1	1	1	0	0	0	1	1	1	1
Ola#S19123253	BJ741548 MF015DA cDNA Oryzias latipes cDNA clone MF015DA006p11 3', mRNA sequence /clone=MF015DA006p11 /clone_end=3' /gb=BJ741548 /gi=45338817 /ug=Ola.298 /len=944	1	1	1	1	1	1	1	1	1	1
Ola#S44007566	DK128176 OLEB Oryzias latipes cDNA clone oleb44n24 3', mRNA sequence /clone=oleb44n24 /clone_end=3' /gb=DK128176 /gi=187534292 /ug=Ola.4011 /len=925	1	0	1	0	0	0	1	1	1	1
Ola#S52109866	Oryzias latipes SRY-box containing gene 10b (sox10b) mRNA, partial cds /cds=p(1,1455) /gb=FJ895594 /gi=227336643 /ug=Ola.23441 /len=1455	1	1	1	0	0	0	0	0	1	1
Ola#S53047734	FS546927 OLTE Oryzias latipes cDNA clone olte40g07 3', mRNA sequence /clone=olte40g07 /clone_end=3' /gb=FS546927 /gi=255377987 /ug=Ola.9888 /len=886	1	1	1	1	1	1	1	1	1	1
Ola#S44112417	DK170285 OLEC Oryzias latipes cDNA clone olec35b23 3', mRNA sequence /clone=olec35b23 /clone_end=3' /gb=DK170285 /gi=187657545 /ug=Ola.27191 /len=928	1	1	1	1	1	1	1	1	1	1
Ola#S53083137	FS520706 OLTE Oryzias latipes cDNA clone olte34o06 5', mRNA sequence /clone=olte34o06 /clone_end=5' /gb=FS520706 /gi=255435780 /ug=Ola.28167 /len=673	1	1	1	0	0	0	1	0	1	1
Ola#S44137353	DK115362 OLEB Oryzias latipes cDNA clone oleb8l08 3', mRNA sequence /clone=oleb8l08 /clone_end=3' /gb=DK115362 /gi=187685743 /ug=Ola.21778 /len=846	0	1	1	0	0	0	1	1	1	1
Ola#S44091689	DK071403 OLEA Oryzias latipes cDNA clone olea13b14 3', mRNA sequence /clone=olea13b14 /clone_end=3' /gb=DK071403 /gi=187641519 /ug=Ola.5397 /len=958	1	1	1	1	1	1	1	1	1	1
Ola#S44125434	DK170818 OLEC Oryzias latipes cDNA clone olec36j19 3', mRNA sequence /clone=olec36j19 /clone_end=3' /gb=DK170818 /gi=187672822 /ug=Ola.4955 /len=824	1	1	1	1	1	1	1	1	1	1
Ola#S43986708	DK216353 OLOVA Oryzias latipes cDNA clone olova33d03 3', mRNA sequence /clone=olova33d03 /clone_end=3' /gb=DK216353 /gi=187514786 /ug=Ola.22479 /len=923	1	1	1	1	1	1	1	1	1	1
Ola#S44141912	DK067332 OLEA Oryzias latipes cDNA clone olea1c07 3', mRNA sequence /clone=olea1c07 /clone_end=3' /gb=DK067332 /gi=187689705 /ug=Ola.22441 /len=929	1	1	1	0	1	1	1	1	0	0
Ola#S43980669	DK070117 OLEA Oryzias latipes cDNA clone olea9e05 3', mRNA sequence /clone=olea9e05 /clone_end=3' /gb=DK070117 /gi=187507411 /ug=Ola.11641 /len=839	0	0	0	0	0	0	0	0	0	0
Ola#S19127911	BJ746081 MF015DA cDNA Oryzias latipes cDNA clone MF015DA030e05 3', mRNA sequence /clone=MF015DA030e05 /clone_end=3' /gb=BJ746081 /gi=45343349 /ug=Ola.3317 /len=767	1	1	1	1	1	1	1	1	0	1
Ola#S14463417	AU170098 Ol-br-ad cDNA Oryzias latipes cDNA clone br5623, mRNA sequence /clone=br5623 /gb=AU170098 /gi=12592169 /ug=Ola.7646 /len=985	1	1	1	0	1	1	1	1	1	1
Ola#S44091156	DK057157 OLEA Oryzias latipes cDNA clone olea36d24 5', mRNA sequence /clone=olea36d24 /clone_end=5' /gb=DK057157 /gi=187637224 /ug=Ola.15301 /len=817	1	1	1	1	1	1	1	1	1	1
Ola#S14528558	BJ514138 MF01FSA cDNA Oryzias latipes cDNA clone MF01FSA016F01 3', mRNA sequence /clone=MF01FSA016F01 /clone_end=3' /gb=BJ514138 /gi=22172950 /ug=Ola.4381 /len=533	1	1	1	0	0	0	1	1	1	1
Ola#S43960691	DK104551 OLEB Oryzias latipes cDNA clone oleb43g14 5', mRNA sequence /clone=oleb43g14 /clone_end=5' /gb=DK104551 /gi=187459827 /ug=Ola.22567 /len=836	1	1	1	0	0	0	1	1	1	1
Ola#S43961257	DK120147 OLEB Oryzias latipes cDNA clone oleb22c06 3', mRNA sequence /clone=oleb22c06 /clone_end=3' /gb=DK120147 /gi=187458614 /ug=Ola.23435 /len=873	1	1	1	1	1	1	1	1	1	1
Ola#S19124455	BJ742708 MF015DA cDNA Oryzias latipes cDNA clone MF015DA019m13 3', mRNA sequence /clone=MF015DA019m13 /clone_end=3' /gb=BJ742708 /gi=45339977 /ug=Ola.9319 /len=775	1	1	1	1	1	1	1	1	1	1
Ola#S19119062	BJ737170 MF015DA cDNA Oryzias latipes cDNA clone MF015DA035a13 5', mRNA sequence /clone=MF015DA035a13 /clone_end=5' /gb=BJ737170 /gi=45334441 /ug=Ola.8328 /len=169	0	0	0	0	0	0	0	0	0	0
Ola#S44079853	DK126047 OLEB Oryzias latipes cDNA clone oleb38l02 3', mRNA sequence /clone=oleb38l02 /clone_end=3' /gb=DK126047 /gi=187622936 /ug=Ola.682 /len=868	1	1	1	1	1	1	1	1	1	1
Ola#S44014036	DK039492 OLBR Oryzias latipes cDNA clone olbr49p09 3', mRNA sequence /clone=olbr49p09 /clone_end=3' /gb=DK039492 /gi=187540474 /ug=Ola.22283 /len=914	0	0	0	0	0	0	0	0	0	0
Ola#S43936979	DK096772 OLEB Oryzias latipes cDNA clone oleb21i05 5', mRNA sequence /clone=oleb21i05 /clone_end=5' /gb=DK096772 /gi=187420006 /ug=Ola.24723 /len=725	1	1	1	1	1	1	1	1	1	1
Ola#S37726293	DC263018 Oryzias latipes regenerating fin 10 days postamputation cDNA library Oryzias latipes cDNA clone olrf11j24 5', mRNA sequence /clone=olrf11j24 /clone_end=5' /gb=DC263018 /gi=141604753 /ug=Ola.15436 /len=664	1	1	1	0	0	1	1	1	1	1
Ola#S43919564	DK130768 OLEB Oryzias latipes cDNA clone oleb53c06 3', mRNA sequence /clone=oleb53c06 /clone_end=3' /gb=DK130768 /gi=187397301 /ug=Ola.15229 /len=842	1	1	1	0	0	0	0	0	1	0
Ola#S14510712	BJ503348 MF01FSA cDNA Oryzias latipes cDNA clone MF01FSA003E20 3', mRNA sequence /clone=MF01FSA003E20 /clone_end=3' /gb=BJ503348 /gi=22155310 /ug=Ola.4112 /len=685	0	0	0	0	0	0	0	0	1	0
Ola#S43976950	DK155253 OLEC Oryzias latipes cDNA clone olec55p22 5', mRNA sequence /clone=olec55p22 /clone_end=5' /gb=DK155253 /gi=187506702 /ug=Ola.4183 /len=804	1	1	1	1	1	1	1	1	1	1
Ola#S44155946	DK024011 OLBR Oryzias latipes cDNA clone olbr5b17 3', mRNA sequence /clone=olbr5b17 /clone_end=3' /gb=DK024011 /gi=187701576 /ug=Ola.24848 /len=878	1	1	1	0	0	0	1	1	1	1
Ola#S44160283	DK018574 OLBR Oryzias latipes cDNA clone olbr54g14 5', mRNA sequence /clone=olbr54g14 /clone_end=5' /gb=DK018574 /gi=187709139 /ug=Ola.25045 /len=455	1	1	1	0	0	1	1	1	1	1
Ola#S44119629	DK166501 OLEC Oryzias latipes cDNA clone olec24j18 3', mRNA sequence /clone=olec24j18 /clone_end=3' /gb=DK166501 /gi=187665824 /ug=Ola.9826 /len=934	1	1	1	1	1	1	1	1	1	1
Ola#S44086111	DK040189 OLBR Oryzias latipes cDNA clone olbr51p14 3', mRNA sequence /clone=olbr51p14 /clone_end=3' /gb=DK040189 /gi=187632555 /ug=Ola.3193 /len=938	1	1	1	1	1	1	1	1	1	1
Ola#S53067650	FS528720 OLTE Oryzias latipes cDNA clone olte58p10 5', mRNA sequence /clone=olte58p10 /clone_end=5' /gb=FS528720 /gi=255428120 /ug=Ola.28007 /len=585	0	0	0	0	0	0	0	0	0	0
Ola#S44049735	DK121220 OLEB Oryzias latipes cDNA clone oleb25c05 3', mRNA sequence /clone=oleb25c05 /clone_end=3' /gb=DK121220 /gi=187582738 /ug=Ola.12897 /len=954	0	0	0	0	0	0	0	0	0	0
Ola#S44127810	DK106184 OLEB Oryzias latipes cDNA clone oleb48a13 5', mRNA sequence /clone=oleb48a13 /clone_end=5' /gb=DK106184 /gi=187673825 /ug=Ola.19748 /len=800	1	1	1	0	0	0	1	1	1	1
Ola#S19117703	BJ735821 MF015DA cDNA Oryzias latipes cDNA clone MF015DA023h09 5', mRNA sequence /clone=MF015DA023h09 /clone_end=5' /gb=BJ735821 /gi=45333083 /ug=Ola.9004 /len=725	0	0	0	0	0	0	0	0	0	0
Ola#S44086215	DK040293 OLBR Oryzias latipes cDNA clone olbr52e07 3', mRNA sequence /clone=olbr52e07 /clone_end=3' /gb=DK040293 /gi=187634382 /ug=Ola.4520 /len=905	1	1	1	1	1	1	1	1	1	1
Ola#S43940987	DK119789 OLEB Oryzias latipes cDNA clone oleb21c11 3', mRNA sequence /clone=oleb21c11 /clone_end=3' /gb=DK119789 /gi=187418596 /ug=Ola.5215 /len=907	1	1	1	1	1	1	1	1	1	1
Ola#S43907855	DK031614 OLBR Oryzias latipes cDNA clone olbr27c11 3', mRNA sequence /clone=olbr27c11 /clone_end=3' /gb=DK031614 /gi=187383929 /ug=Ola.24192 /len=948	1	1	1	0	0	0	0	0	1	1
Ola#S53056221	FS551753 OLTE Oryzias latipes cDNA clone olte55e04 3', mRNA sequence /clone=olte55e04 /clone_end=3' /gb=FS551753 /gi=255394507 /ug=Ola.11781 /len=866	1	1	1	1	0	1	1	1	1	1
Ola#S29037766	AM142251 Oryzias latipes CAB gastrula Oryzias latipes cDNA clone McF0013C03-MGRbd1, mRNA sequence /clone=McF0013C03-MGRbd1 /gb=AM142251 /gi=81503209 /ug=Ola.26012 /len=835	1	1	1	1	1	1	1	1	1	1
Ola#S51751158	Oryzias latipes forkhead box B1.2 mRNA, complete cds /cds=p(1,942) /gb=FJ792650 /gi=226441704 /ug=Ola.4950 /len=942	1	1	1	0	0	0	0	0	1	1
Ola#S53062972	FS509240 OLTE Oryzias latipes cDNA clone olte1n15 5', mRNA sequence /clone=olte1n15 /clone_end=5' /gb=FS509240 /gi=255406253 /ug=Ola.5214 /len=685	0	0	0	0	0	0	0	0	0	0
Ola#S34400125	AM324045 Oryzias latipes whole embryo Cab stages 18, 24, 32, 36 Oryzias latipes cDNA clone FOE002-P00078-DPE-F_A10, mRNA sequence /clone=FOE002-P00078-DPE-F_A10 /gb=AM324045 /gi=112270790 /ug=Ola.26177 /len=757	1	1	1	0	0	0	1	1	1	1
Ola#S43916623	DK096002 OLEB Oryzias latipes cDNA clone oleb19f10 5', mRNA sequence /clone=oleb19f10 /clone_end=5' /gb=DK096002 /gi=187393211 /ug=Ola.11780 /len=745	1	1	0	1	1	0	0	0	0	1
Ola#S53040336	FS535351 OLTE Oryzias latipes cDNA clone olte7a17 3', mRNA sequence /clone=olte7a17 /clone_end=3' /gb=FS535351 /gi=255371017 /ug=Ola.26290 /len=964	0	0	1	0	1	1	1	1	1	1
Ola#S43964683	DK074669 OLEA Oryzias latipes cDNA clone olea22i12 3', mRNA sequence /clone=olea22i12 /clone_end=3' /gb=DK074669 /gi=187463020 /ug=Ola.4757 /len=908	1	1	1	1	1	1	1	1	1	1
Ola#S44151734	DK011992 OLBR Oryzias latipes cDNA clone olbr35h21 5', mRNA sequence /clone=olbr35h21 /clone_end=5' /gb=DK011992 /gi=187698550 /ug=Ola.25748 /len=268	0	0	0	0	0	0	0	0	0	0
Ola#S14535839	BJ517110 MF01FSA cDNA Oryzias latipes cDNA clone MF01FSA052H19 3', mRNA sequence /clone=MF01FSA052H19 /clone_end=3' /gb=BJ517110 /gi=22175922 /ug=Ola.9623 /len=629	1	1	1	0	1	1	1	0	0	1
Ola#S44150416	DK017807 OLBR Oryzias latipes cDNA clone olbr52d09 5', mRNA sequence /clone=olbr52d09 /clone_end=5' /gb=DK017807 /gi=187699728 /ug=Ola.12103 /len=794	1	1	1	1	1	1	1	1	1	1
Ola#S44033526	DK218251 OLOVA Oryzias latipes cDNA clone olova38i11 3', mRNA sequence /clone=olova38i11 /clone_end=3' /gb=DK218251 /gi=187559843 /ug=Ola.20593 /len=899	0	1	1	1	1	1	1	1	1	1
Ola#S53045516	FS540134 OLTE Oryzias latipes cDNA clone olte20n01 3', mRNA sequence /clone=olte20n01 /clone_end=3' /gb=FS540134 /gi=255373210 /ug=Ola.4486 /len=896	0	0	0	0	0	0	0	0	0	0
Ola#S24889368	BJ916910 MF01ALA cDNA Oryzias latipes cDNA clone MF01ALA012j08 3', mRNA sequence /clone=MF01ALA012j08 /clone_end=3' /gb=BJ916910 /gi=66757187 /ug=Ola.8259 /len=697	0	0	0	0	0	0	0	0	0	0
Ola#S34450691	AM331849 Oryzias latipes whole embryo Cab stages 18, 24, 32, 36 Oryzias latipes cDNA clone FOE002-P00100-DPE-F_E01, mRNA sequence /clone=FOE002-P00100-DPE-F_E01 /gb=AM331849 /gi=112318447 /ug=Ola.18886 /len=788	1	1	1	1	1	1	1	1	1	1
Ola#S44105567	DK205557 OLOVA Oryzias latipes cDNA clone olova3a14 3', mRNA sequence /clone=olova3a14 /clone_end=3' /gb=DK205557 /gi=187655583 /ug=Ola.20368 /len=906	1	1	1	1	1	1	1	1	1	1
Ola#S29033451	AM147965 Oryzias latipes ovary CAB Oryzias latipes cDNA clone McF0053F05-MGRbd1, mRNA sequence /clone=McF0053F05-MGRbd1 /gb=AM147965 /gi=81496421 /ug=Ola.11054 /len=536	0	0	0	0	0	0	0	0	0	0
Ola#S44088032	DK085585 OLEA Oryzias latipes cDNA clone olea54f13 3', mRNA sequence /clone=olea54f13 /clone_end=3' /gb=DK085585 /gi=187632936 /ug=Ola.17002 /len=940	1	1	1	1	1	1	1	1	1	1
Ola#S43983550	DK015954 OLBR Oryzias latipes cDNA clone olbr46o03 5', mRNA sequence /clone=olbr46o03 /clone_end=5' /gb=DK015954 /gi=187509208 /ug=Ola.20264 /len=821	1	1	1	0	0	0	0	0	1	1
Ola#S44100587	DK213304 OLOVA Oryzias latipes cDNA clone olova24k23 3', mRNA sequence /clone=olova24k23 /clone_end=3' /gb=DK213304 /gi=187646274 /ug=Ola.24835 /len=878	1	1	1	1	1	1	1	1	1	1
Ola#S14561269	BJ542742 MF01SSB cDNA Oryzias latipes cDNA clone MF01SSB039D17 3', mRNA sequence /clone=MF01SSB039D17 /clone_end=3' /gb=BJ542742 /gi=22201554 /ug=Ola.2182 /len=763	0	0	0	0	0	0	1	1	0	0
Ola#S53051676	FS547287 OLTE Oryzias latipes cDNA clone olte41g23 3', mRNA sequence /clone=olte41g23 /clone_end=3' /gb=FS547287 /gi=255388310 /ug=Ola.27271 /len=921	1	0	1	0	0	1	1	1	1	1
Ola#S34419460	AM356837 Oryzias latipes whole embryo Cab stages 18, 24, 32, 36 Oryzias latipes cDNA clone FOE002-P00032-DPE-R_P09, mRNA sequence /clone=FOE002-P00032-DPE-R_P09 /gb=AM356837 /gi=112290340 /ug=Ola.27552 /len=716	0	1	1	0	0	0	0	0	0	0
Ola#S44142125	DK072117 OLEA Oryzias latipes cDNA clone olea15c11 3', mRNA sequence /clone=olea15c11 /clone_end=3' /gb=DK072117 /gi=187688051 /ug=Ola.1709 /len=691	1	1	1	1	1	1	1	1	1	1
Ola#S44160489	DK024418 OLBR Oryzias latipes cDNA clone olbr6e14 3', mRNA sequence /clone=olbr6e14 /clone_end=3' /gb=DK024418 /gi=187707550 /ug=Ola.21423 /len=866	0	0	0	0	0	0	0	0	0	0
Ola#S44031654	DK160046 OLEC Oryzias latipes cDNA clone olec4j01 3', mRNA sequence /clone=olec4j01 /clone_end=3' /gb=DK160046 /gi=187557019 /ug=Ola.12274 /len=903	0	0	1	0	0	0	0	0	1	1
Ola#S53061596	FS519031 OLTE Oryzias latipes cDNA clone olte30b19 5', mRNA sequence /clone=olte30b19 /clone_end=5' /gb=FS519031 /gi=255402186 /ug=Ola.28484 /len=210	0	0	0	0	0	0	0	0	0	0
Ola#S44115786	DK149628 OLEC Oryzias latipes cDNA clone olec41o07 5', mRNA sequence /clone=olec41o07 /clone_end=5' /gb=DK149628 /gi=187661759 /ug=Ola.18790 /len=790	1	1	1	0	0	1	1	0	1	1
Ola#S44031698	DK160090 OLEC Oryzias latipes cDNA clone olec4l01 3', mRNA sequence /clone=olec4l01 /clone_end=3' /gb=DK160090 /gi=187557147 /ug=Ola.7783 /len=939	0	0	0	0	0	1	0	0	0	1
Ola#S19128933	BJ747039 MF015DA cDNA Oryzias latipes cDNA clone MF015DA015h10 3', mRNA sequence /clone=MF015DA015h10 /clone_end=3' /gb=BJ747039 /gi=45344307 /ug=Ola.8493 /len=850	1	1	1	0	0	0	0	0	1	1
Ola#S19079640	BJ730259 MF015DA cDNA Oryzias latipes cDNA clone MF015DA007p09 5', mRNA sequence /clone=MF015DA007p09 /clone_end=5' /gb=BJ730259 /gi=45297571 /ug=Ola.6999 /len=923	0	0	0	0	0	0	0	0	0	0
Ola#S14478863	BJ005594 MF01SSA cDNA Oryzias latipes cDNA clone MF01SSA081E12 5', mRNA sequence /clone=MF01SSA081E12 /clone_end=5' /gb=BJ005594 /gi=17362214 /ug=Ola.20674 /len=728	1	1	1	0	0	0	1	1	1	1
Ola#S43978415	DK183095 OLOVA Oryzias latipes cDNA clone olova4g03 5', mRNA sequence /clone=olova4g03 /clone_end=5' /gb=DK183095 /gi=187502653 /ug=Ola.22476 /len=794	1	1	1	1	1	0	0	1	1	0
Ola#S43946084	DK009826 OLBR Oryzias latipes cDNA clone olbr29e09 5', mRNA sequence /clone=olbr29e09 /clone_end=5' /gb=DK009826 /gi=187443842 /ug=Ola.22173 /len=815	1	1	1	1	1	1	1	1	1	1
Ola#S43965593	DK116309 OLEB Oryzias latipes cDNA clone oleb11g08 3', mRNA sequence /clone=oleb11g08 /clone_end=3' /gb=DK116309 /gi=187465213 /ug=Ola.17006 /len=875	1	1	1	1	1	1	1	1	1	1
Ola#S43927765	DK038090 OLBR Oryzias latipes cDNA clone olbr45o11 3', mRNA sequence /clone=olbr45o11 /clone_end=3' /gb=DK038090 /gi=187405715 /ug=Ola.21726 /len=883	0	0	1	0	0	1	1	1	0	0
Ola#S44017404	DK116924 OLEB Oryzias latipes cDNA clone oleb13b13 3', mRNA sequence /clone=oleb13b13 /clone_end=3' /gb=DK116924 /gi=187547057 /ug=Ola.24240 /len=837	0	1	0	1	1	0	1	1	0	0
Ola#S43961433	DK124104 OLEB Oryzias latipes cDNA clone oleb33d12 3', mRNA sequence /clone=oleb33d12 /clone_end=3' /gb=DK124104 /gi=187460744 /ug=Ola.21816 /len=927	0	0	0	0	0	0	0	0	0	0
Ola#S43987856	DK253256 OLVL Oryzias latipes cDNA clone olvl22m23 3', mRNA sequence /clone=olvl22m23 /clone_end=3' /gb=DK253256 /gi=187515893 /ug=Ola.2086 /len=772	0	0	0	0	0	0	0	0	0	0
Ola#S44150232	DK077449 OLEA Oryzias latipes cDNA clone olea30j10 3', mRNA sequence /clone=olea30j10 /clone_end=3' /gb=DK077449 /gi=187697107 /ug=Ola.2374 /len=899	1	1	1	1	1	1	1	1	1	1
Ola#S43967857	DK220489 OLOVA Oryzias latipes cDNA clone olova44m17 3', mRNA sequence /clone=olova44m17 /clone_end=3' /gb=DK220489 /gi=187493387 /ug=Ola.1196 /len=910	1	1	1	1	1	1	1	1	1	1
Ola#S43974368	DK104700 OLEB Oryzias latipes cDNA clone oleb43n11 5', mRNA sequence /clone=oleb43n11 /clone_end=5' /gb=DK104700 /gi=187498475 /ug=Ola.6083 /len=814	0	0	0	0	0	0	0	0	0	0
Ola#S19126272	BJ744525 MF015DA cDNA Oryzias latipes cDNA clone MF015DA024g14 3', mRNA sequence /clone=MF015DA024g14 /clone_end=3' /gb=BJ744525 /gi=45341794 /ug=Ola.7662 /len=761	0	0	0	0	1	1	0	0	0	0
Ola#S43984726	DK163394 OLEC Oryzias latipes cDNA clone olec15p17 3', mRNA sequence /clone=olec15p17 /clone_end=3' /gb=DK163394 /gi=187511684 /ug=Ola.22984 /len=907	0	0	0	0	0	0	0	0	0	0
Ola#S43998175	DK155592 OLEC Oryzias latipes cDNA clone olec56o22 5', mRNA sequence /clone=olec56o22 /clone_end=5' /gb=DK155592 /gi=187524853 /ug=Ola.25382 /len=239	0	0	0	0	0	0	0	0	0	0
Ola#S44052796	DK075455 OLEA Oryzias latipes cDNA clone olea24m17 3', mRNA sequence /clone=olea24m17 /clone_end=3' /gb=DK075455 /gi=187581351 /ug=Ola.23831 /len=876	1	1	1	0	1	1	1	1	1	1
Ola#S29032481	AM142737 Oryzias latipes CAB gastrula Oryzias latipes cDNA clone McF0017N05-MGRbd1, mRNA sequence /clone=McF0017N05-MGRbd1 /gb=AM142737 /gi=81495192 /ug=Ola.11089 /len=676	1	1	1	0	1	1	1	1	1	1
Ola#S44143717	DK086601 OLEA Oryzias latipes cDNA clone olea58e17 3', mRNA sequence /clone=olea58e17 /clone_end=3' /gb=DK086601 /gi=187689732 /ug=Ola.4743 /len=861	1	1	1	1	1	1	1	1	1	1
Ola#S43957800	DK033156 OLBR Oryzias latipes cDNA clone olbr31k01 3', mRNA sequence /clone=olbr31k01 /clone_end=3' /gb=DK033156 /gi=187454760 /ug=Ola.3796 /len=883	0	0	1	0	0	0	0	1	0	1
Ola#S19122355	BJ740537 MF015DA cDNA Oryzias latipes cDNA clone MF015DA003k11 3', mRNA sequence /clone=MF015DA003k11 /clone_end=3' /gb=BJ740537 /gi=45337807 /ug=Ola.7492 /len=920	1	1	1	1	1	1	1	1	1	1
Ola#S53064187	FS538289 OLTE Oryzias latipes cDNA clone olte15i05 3', mRNA sequence /clone=olte15i05 /clone_end=3' /gb=FS538289 /gi=255401613 /ug=Ola.4078 /len=994	1	1	1	0	1	1	1	1	1	1
Ola#S14528486	BJ513996 MF01FSA cDNA Oryzias latipes cDNA clone MF01FSA010N08 3', mRNA sequence /clone=MF01FSA010N08 /clone_end=3' /gb=BJ513996 /gi=22172808 /ug=Ola.4378 /len=678	0	0	0	0	0	0	0	0	0	0
Ola#S43926915	DK014913 OLBR Oryzias latipes cDNA clone olbr43n16 5', mRNA sequence /clone=olbr43n16 /clone_end=5' /gb=DK014913 /gi=187408561 /ug=Ola.24554 /len=221	0	0	0	0	0	0	0	0	0	0
Ola#S14510156	BJ502284 MF01FSA cDNA Oryzias latipes cDNA clone MF01FSA052M01 5', mRNA sequence /clone=MF01FSA052M01 /clone_end=5' /gb=BJ502284 /gi=22154246 /ug=Ola.15593 /len=666	1	1	1	0	0	1	1	1	1	1
Ola#S44061971	DK105524 OLEB Oryzias latipes cDNA clone oleb46c15 5', mRNA sequence /clone=oleb46c15 /clone_end=5' /gb=DK105524 /gi=187591968 /ug=Ola.24735 /len=652	0	1	1	1	1	1	1	1	1	0
Ola#S44012346	DK217137 OLOVA Oryzias latipes cDNA clone olova35g01 3', mRNA sequence /clone=olova35g01 /clone_end=3' /gb=DK217137 /gi=187541010 /ug=Ola.5782 /len=942	0	0	0	0	0	0	0	1	1	0
Ola#S43964703	DK074689 OLEA Oryzias latipes cDNA clone olea22j13 3', mRNA sequence /clone=olea22j13 /clone_end=3' /gb=DK074689 /gi=187463712 /ug=Ola.9127 /len=718	1	1	1	1	1	1	1	1	1	1
Ola#S44062758	DK169334 OLEC Oryzias latipes cDNA clone olec32h20 3', mRNA sequence /clone=olec32h20 /clone_end=3' /gb=DK169334 /gi=187593911 /ug=Ola.3663 /len=902	1	1	1	0	1	1	1	0	1	1
Ola#S43946016	DK009758 OLBR Oryzias latipes cDNA clone olbr29b03 5', mRNA sequence /clone=olbr29b03 /clone_end=5' /gb=DK009758 /gi=187443564 /ug=Ola.21708 /len=791	1	1	1	1	1	1	1	1	1	1
Ola#S44151643	DK006509 OLBR Oryzias latipes cDNA clone olbr19l15 5', mRNA sequence /clone=olbr19l15 /clone_end=5' /gb=DK006509 /gi=187698336 /ug=Ola.25951 /len=592	0	0	0	0	0	0	0	0	0	0
Ola#S53079709	FS539155 OLTE Oryzias latipes cDNA clone olte17p16 3', mRNA sequence /clone=olte17p16 /clone_end=3' /gb=FS539155 /gi=255443904 /ug=Ola.26320 /len=927	1	1	1	1	1	1	1	1	1	1
Ola#S53075214	FS538696 OLTE Oryzias latipes cDNA clone olte16l01 3', mRNA sequence /clone=olte16l01 /clone_end=3' /gb=FS538696 /gi=255433626 /ug=Ola.27861 /len=347	1	1	1	1	1	1	1	1	1	1
Ola#S19123062	BJ741163 MF015DA cDNA Oryzias latipes cDNA clone MF015DA005m07 3', mRNA sequence /clone=MF015DA005m07 /clone_end=3' /gb=BJ741163 /gi=45338432 /ug=Ola.7198 /len=928	1	1	1	0	0	0	0	0	1	1
Ola#S19062779	BJ705809 MF01FFA cDNA Oryzias latipes cDNA clone MF01FFA015h04 5', mRNA sequence /clone=MF01FFA015h04 /clone_end=5' /gb=BJ705809 /gi=45246688 /ug=Ola.639 /len=686	1	1	1	0	0	0	0	1	1	1
Ola#S44048082	DK125129 OLEB Oryzias latipes cDNA clone oleb36b14 3', mRNA sequence /clone=oleb36b14 /clone_end=3' /gb=DK125129 /gi=187581019 /ug=Ola.8548 /len=973	1	1	1	0	0	0	1	1	1	1
Ola#S43923245	DK026411 OLBR Oryzias latipes cDNA clone olbr12b22 3', mRNA sequence /clone=olbr12b22 /clone_end=3' /gb=DK026411 /gi=187397342 /ug=Ola.8991 /len=921	1	1	1	1	1	1	1	1	1	1
Ola#S43936079	DK219784 OLOVA Oryzias latipes cDNA clone olova42m19 3', mRNA sequence /clone=olova42m19 /clone_end=3' /gb=DK219784 /gi=187412496 /ug=Ola.24706 /len=1204	0	0	0	0	0	0	0	0	0	0
Ola#S44143174	DK076925 OLEA Oryzias latipes cDNA clone olea29a03 3', mRNA sequence /clone=olea29a03 /clone_end=3' /gb=DK076925 /gi=187689287 /ug=Ola.20199 /len=907	0	0	0	0	0	0	0	0	0	0
Ola#S53081771	FS525363 OLTE Oryzias latipes cDNA clone olte49f01 5', mRNA sequence /clone=olte49f01 /clone_end=5' /gb=FS525363 /gi=255437902 /ug=Ola.28361 /len=809	0	1	1	0	0	0	0	1	1	1
Ola#S43992049	DK039373 OLBR Oryzias latipes cDNA clone olbr49j20 3', mRNA sequence /clone=olbr49j20 /clone_end=3' /gb=DK039373 /gi=187518378 /ug=Ola.27820 /len=830	1	1	1	0	0	0	1	1	1	1
Ola#S37718581	DC269313 Oryzias latipes regenerating fin 10 days postamputation cDNA library Oryzias latipes cDNA clone olrf34b07 5', mRNA sequence /clone=olrf34b07 /clone_end=5' /gb=DC269313 /gi=141589396 /ug=Ola.319 /len=931	1	1	1	1	1	1	1	1	1	1
Ola#S53069284	FS544563 OLTE Oryzias latipes cDNA clone olte33j03 3', mRNA sequence /clone=olte33j03 /clone_end=3' /gb=FS544563 /gi=255419421 /ug=Ola.17562 /len=853	0	0	0	0	1	0	0	0	0	0
Ola#S14548741	BJ540120 MF01SSB cDNA Oryzias latipes cDNA clone MF01SSB029M04 3', mRNA sequence /clone=MF01SSB029M04 /clone_end=3' /gb=BJ540120 /gi=22198932 /ug=Ola.21397 /len=651	1	1	1	1	1	1	1	1	1	1
Ola#S44033416	DK218141 OLOVA Oryzias latipes cDNA clone olova38d08 3', mRNA sequence /clone=olova38d08 /clone_end=3' /gb=DK218141 /gi=187558291 /ug=Ola.2717 /len=899	1	1	1	1	1	1	1	1	1	1
Ola#S14551026	BJ519410 MF01SSB cDNA Oryzias latipes cDNA clone MF01SSB012I08 5', mRNA sequence /clone=MF01SSB012I08 /clone_end=5' /gb=BJ519410 /gi=22178222 /ug=Ola.28814 /len=634	1	1	1	0	0	0	0	1	1	1
Ola#S14539635	BJ524623 MF01SSB cDNA Oryzias latipes cDNA clone MF01SSB005L14 5', mRNA sequence /clone=MF01SSB005L14 /clone_end=5' /gb=BJ524623 /gi=22183435 /ug=Ola.4648 /len=559	1	1	1	0	0	0	1	1	1	1
Ola#S43951787	DK163019 OLEC Oryzias latipes cDNA clone olec14o24 3', mRNA sequence /clone=olec14o24 /clone_end=3' /gb=DK163019 /gi=187446895 /ug=Ola.5280 /len=904	1	1	1	1	1	1	1	1	1	1
Ola#S43977155	DK159431 OLEC Oryzias latipes cDNA clone olec2n19 3', mRNA sequence /clone=olec2n19 /clone_end=3' /gb=DK159431 /gi=187504823 /ug=Ola.21482 /len=873	1	0	1	1	1	1	1	1	1	1
Ola#S44057526	DK011043 OLBR Oryzias latipes cDNA clone olbr32l21 5', mRNA sequence /clone=olbr32l21 /clone_end=5' /gb=DK011043 /gi=187587939 /ug=Ola.26299 /len=800	1	1	1	1	1	0	1	1	1	1
Ola#S43912278	DK037452 OLBR Oryzias latipes cDNA clone olbr44a18 3', mRNA sequence /clone=olbr44a18 /clone_end=3' /gb=DK037452 /gi=187389425 /ug=Ola.27704 /len=779	0	0	1	0	0	0	1	0	1	1
Ola#S53071982	FS545418 OLTE Oryzias latipes cDNA clone olte36a07 3', mRNA sequence /clone=olte36a07 /clone_end=3' /gb=FS545418 /gi=255422073 /ug=Ola.10029 /len=864	1	1	1	1	1	1	1	1	1	1
Ola#S44153543	DK006662 OLBR Oryzias latipes cDNA clone olbr20c13 5', mRNA sequence /clone=olbr20c13 /clone_end=5' /gb=DK006662 /gi=187698388 /ug=Ola.26848 /len=794	1	1	1	0	0	0	0	0	1	1
Ola#S29037887	AM142180 Oryzias latipes CAB gastrula Oryzias latipes cDNA clone McF0017F10-MGRbd1, mRNA sequence /clone=McF0017F10-MGRbd1 /gb=AM142180 /gi=81503417 /ug=Ola.2312 /len=707	0	0	0	0	0	0	0	0	0	0
Ola#S44119934	DK174350 OLEC Oryzias latipes cDNA clone olec46i14 3', mRNA sequence /clone=olec46i14 /clone_end=3' /gb=DK174350 /gi=187666472 /ug=Ola.3244 /len=933	1	1	1	1	1	1	1	1	1	1
Ola#S14464741	AU167348 Ol-br-ad cDNA Oryzias latipes cDNA clone br0496, mRNA sequence /clone=br0496 /gb=AU167348 /gi=55830087 /ug=Ola.15521 /len=1055	1	1	1	1	1	1	1	1	1	1
Ola#S43905618	DK025411 OLBR Oryzias latipes cDNA clone olbr9c13 3', mRNA sequence /clone=olbr9c13 /clone_end=3' /gb=DK025411 /gi=187382339 /ug=Ola.22787 /len=930	1	1	1	0	0	0	0	0	1	1
Ola#S43931269	DK123607 OLEB Oryzias latipes cDNA clone oleb31n08 3', mRNA sequence /clone=oleb31n08 /clone_end=3' /gb=DK123607 /gi=187405237 /ug=Ola.5442 /len=926	1	1	1	1	1	0	1	1	1	1
Ola#S44085880	DK028839 OLBR Oryzias latipes cDNA clone olbr19c18 3', mRNA sequence /clone=olbr19c18 /clone_end=3' /gb=DK028839 /gi=187634621 /ug=Ola.24212 /len=876	1	1	1	1	1	1	1	1	1	1
Ola#S43951167	DK151067 OLEC Oryzias latipes cDNA clone olec45p05 5', mRNA sequence /clone=olec45p05 /clone_end=5' /gb=DK151067 /gi=187448481 /ug=Ola.10403 /len=668	1	1	1	1	1	1	1	0	1	1
Ola#S24895581	BJ912776 MF01ALA cDNA Oryzias latipes cDNA clone MF01ALA037i02 5', mRNA sequence /clone=MF01ALA037i02 /clone_end=5' /gb=BJ912776 /gi=66753053 /ug=Ola.18366 /len=240	0	0	0	0	0	0	0	0	0	0
Ola#S29046120	AM154172 Oryzias latipes CAB organogenesis (Iwamatsu stage 24-33) Oryzias latipes cDNA clone McF0046I12-MGRbd1, mRNA sequence /clone=McF0046I12-MGRbd1 /gb=AM154172 /gi=81516107 /ug=Ola.22612 /len=551	1	1	1	1	1	1	1	1	1	1
Ola#S14562217	Oryzias latipes hatching enzyme constituent protease (hce) mRNA, complete cds /cds=p(26,865) /gb=M96171 /gi=213503 /ug=Ola.28790 /len=940	1	0	1	0	0	0	0	1	1	1
Ola#S53051659	FS540904 OLTE Oryzias latipes cDNA clone olte23a17 3', mRNA sequence /clone=olte23a17 /clone_end=3' /gb=FS540904 /gi=255388293 /ug=Ola.27638 /len=961	1	1	1	0	0	0	1	1	1	1
Ola#S44093544	DK263824 OLVL Oryzias latipes cDNA clone olvl58p14 3', mRNA sequence /clone=olvl58p14 /clone_end=3' /gb=DK263824 /gi=187641428 /ug=Ola.474 /len=896	0	0	0	0	0	0	0	0	0	0
Ola#S43942830	DK150972 OLEC Oryzias latipes cDNA clone olec45k24 5', mRNA sequence /clone=olec45k24 /clone_end=5' /gb=DK150972 /gi=187421096 /ug=Ola.24796 /len=464	0	0	0	0	0	0	0	0	0	0
Ola#S44015423	DK075237 OLEA Oryzias latipes cDNA clone olea24c19 3', mRNA sequence /clone=olea24c19 /clone_end=3' /gb=DK075237 /gi=187539130 /ug=Ola.6521 /len=937	1	1	1	1	1	1	1	1	1	1
Ola#S53050143	FS513130 OLTE Oryzias latipes cDNA clone olte13b14 5', mRNA sequence /clone=olte13b14 /clone_end=5' /gb=FS513130 /gi=255383610 /ug=Ola.15932 /len=845	1	1	1	1	1	1	1	1	1	1
Ola#S14560309	BJ540774 MF01SSB cDNA Oryzias latipes cDNA clone MF01SSB032N09 3', mRNA sequence /clone=MF01SSB032N09 /clone_end=3' /gb=BJ540774 /gi=22199586 /ug=Ola.21344 /len=692	1	1	1	1	1	1	1	1	1	1
Ola#S45454726	FM170445 PJR-M1 Oryzias latipes cDNA clone m008--D10_074, mRNA sequence /clone=m008--D10_074 /gb=FM170445 /gi=190674507 /ug=Ola.27592 /len=530	1	0	1	0	0	0	0	1	1	1
Ola#S45455672	FM166184 PJR-M1 Oryzias latipes cDNA clone M042--F8_054, mRNA sequence /clone=M042--F8_054 /gb=FM166184 /gi=190674333 /ug=Ola.23955 /len=697	1	1	1	1	1	1	1	1	1	1
Ola#S44160453	DK024382 OLBR Oryzias latipes cDNA clone olbr6c23 3', mRNA sequence /clone=olbr6c23 /clone_end=3' /gb=DK024382 /gi=187707514 /ug=Ola.4866 /len=897	0	0	0	0	0	0	0	0	0	0
Ola#S14510813	BJ503547 MF01FSA cDNA Oryzias latipes cDNA clone MF01FSA003O05 3', mRNA sequence /clone=MF01FSA003O05 /clone_end=3' /gb=BJ503547 /gi=22155509 /ug=Ola.9209 /len=695	1	1	1	1	1	1	1	1	1	1
Ola#S29033294	AM146422 Oryzias latipes CAB gastrula Oryzias latipes cDNA clone McF0021L01-MGRbd1, mRNA sequence /clone=McF0021L01-MGRbd1 /gb=AM146422 /gi=81496227 /ug=Ola.11710 /len=677	0	0	0	0	0	0	0	1	1	1
Ola#S44145701	DK072326 OLEA Oryzias latipes cDNA clone olea15m04 3', mRNA sequence /clone=olea15m04 /clone_end=3' /gb=DK072326 /gi=187695011 /ug=Ola.8980 /len=896	1	1	1	1	1	1	1	1	1	1
Ola#S53068763	FS542172 OLTE Oryzias latipes cDNA clone olte26l19 3', mRNA sequence /clone=olte26l19 /clone_end=3' /gb=FS542172 /gi=255417282 /ug=Ola.27980 /len=840	1	1	1	0	0	0	1	1	1	1
Ola#S44083621	DK200774 OLOVA Oryzias latipes cDNA clone olova51g06 5', mRNA sequence /clone=olova51g06 /clone_end=5' /gb=DK200774 /gi=187629085 /ug=Ola.25804 /len=356	0	0	0	0	0	0	0	0	0	0
Ola#S19077203	BJ727904 MF015DA cDNA Oryzias latipes cDNA clone MF015DA012c03 5', mRNA sequence /clone=MF015DA012c03 /clone_end=5' /gb=BJ727904 /gi=45294934 /ug=Ola.203 /len=841	0	0	0	0	0	0	0	0	0	0
Ola#S43907844	DK031603 OLBR Oryzias latipes cDNA clone olbr27b24 3', mRNA sequence /clone=olbr27b24 /clone_end=3' /gb=DK031603 /gi=187383918 /ug=Ola.24190 /len=926	1	1	1	0	0	0	0	0	1	1
Ola#S37734368	DC260494 Oryzias latipes regenerating fin 3 days postamputation cDNA library Oryzias latipes cDNA clone olrfe3l23 3', mRNA sequence /clone=olrfe3l23 /clone_end=3' /gb=DC260494 /gi=141617522 /ug=Ola.18930 /len=642	0	0	0	0	0	0	0	0	0	0
Ola#S34436357	AM315069 Oryzias latipes whole embryo Cab stages 18, 24, 32, 36 Oryzias latipes cDNA clone FOE002-P00052-DPE-F_M07, mRNA sequence /clone=FOE002-P00052-DPE-F_M07 /gb=AM315069 /gi=112304103 /ug=Ola.6954 /len=778	1	1	1	0	1	1	1	1	1	1
Ola#S44047563	DK117255 OLEB Oryzias latipes cDNA clone oleb14a05 3', mRNA sequence /clone=oleb14a05 /clone_end=3' /gb=DK117255 /gi=187578097 /ug=Ola.14104 /len=895	1	1	1	1	1	1	1	1	1	1
Ola#S29037074	AM143496 Oryzias latipes CAB gastrula Oryzias latipes cDNA clone McF0017N17-MGRbd1, mRNA sequence /clone=McF0017N17-MGRbd1 /gb=AM143496 /gi=81502006 /ug=Ola.18500 /len=450	0	0	0	0	0	0	0	0	0	0
Ola#S43927715	DK038040 OLBR Oryzias latipes cDNA clone olbr45m01 3', mRNA sequence /clone=olbr45m01 /clone_end=3' /gb=DK038040 /gi=187409095 /ug=Ola.4265 /len=902	1	1	1	1	1	1	1	1	1	1
Ola#S44112429	DK170297 OLEC Oryzias latipes cDNA clone olec35c13 3', mRNA sequence /clone=olec35c13 /clone_end=3' /gb=DK170297 /gi=187657557 /ug=Ola.1408 /len=930	1	1	1	1	1	1	1	1	1	1
Ola#S53070547	FS556973 OLTE Oryzias latipes cDNA clone olte43d09 3', mRNA sequence /clone=olte43d09 /clone_end=3' /gb=FS556973 /gi=255420105 /ug=Ola.18185 /len=890	1	1	1	1	0	1	1	1	1	1
Ola#S53047925	FS550504 OLTE Oryzias latipes cDNA clone olte51k07 3', mRNA sequence /clone=olte51k07 /clone_end=3' /gb=FS550504 /gi=255362984 /ug=Ola.8487 /len=871	0	0	0	0	0	0	0	0	0	0
Ola#S14498858	BJ025521 MF01SSA cDNA Oryzias latipes cDNA clone MF01SSA161E02 3', mRNA sequence /clone=MF01SSA161E02 /clone_end=3' /gb=BJ025521 /gi=17413247 /ug=Ola.8716 /len=651	0	0	0	0	0	0	0	0	0	0
Ola#S43923679	DK037964 OLBR Oryzias latipes cDNA clone olbr45i13 3', mRNA sequence /clone=olbr45i13 /clone_end=3' /gb=DK037964 /gi=187400586 /ug=Ola.13805 /len=913	1	1	1	0	0	0	1	0	1	1
Ola#S43965319	DK112648 OLEB Oryzias latipes cDNA clone oleb1a20 3', mRNA sequence /clone=oleb1a20 /clone_end=3' /gb=DK112648 /gi=187463614 /ug=Ola.10836 /len=965	1	1	1	1	1	1	1	1	1	1
Ola#S44053021	DK080238 OLEA Oryzias latipes cDNA clone olea38k19 3', mRNA sequence /clone=olea38k19 /clone_end=3' /gb=DK080238 /gi=187584848 /ug=Ola.1236 /len=822	1	1	1	1	1	1	1	1	1	1
Ola#S43984648	DK220953 OLOVA Oryzias latipes cDNA clone olova46b10 3', mRNA sequence /clone=olova46b10 /clone_end=3' /gb=DK220953 /gi=187511313 /ug=Ola.1417 /len=984	1	1	1	1	1	1	1	1	1	1
Ola#S43974885	DK112961 OLEB Oryzias latipes cDNA clone oleb1o24 3', mRNA sequence /clone=oleb1o24 /clone_end=3' /gb=DK112961 /gi=187501444 /ug=Ola.2921 /len=896	1	1	1	1	1	1	1	1	1	1
Ola#S34391319	AM301258 Oryzias latipes whole embryo Cab stages 18, 24, 32, 36 Oryzias latipes cDNA clone FOE002-P00013-DPE-F_O13, mRNA sequence /clone=FOE002-P00013-DPE-F_O13 /gb=AM301258 /gi=112261984 /ug=Ola.18595 /len=827	0	0	0	0	1	1	1	0	1	1
Ola#S44142049	DK072041 OLEA Oryzias latipes cDNA clone olea14o21 3', mRNA sequence /clone=olea14o21 /clone_end=3' /gb=DK072041 /gi=187687975 /ug=Ola.13241 /len=920	1	1	1	0	0	0	0	0	0	0
Ola#S53071828	FS543473 OLTE Oryzias latipes cDNA clone olte30h13 3', mRNA sequence /clone=olte30h13 /clone_end=3' /gb=FS543473 /gi=255426174 /ug=Ola.17133 /len=875	1	1	1	1	1	1	1	1	1	1
Ola#S53039560	FS539733 OLTE Oryzias latipes cDNA clone olte19k07 3', mRNA sequence /clone=olte19k07 /clone_end=3' /gb=FS539733 /gi=255353584 /ug=Ola.2237 /len=921	1	1	1	1	1	1	1	1	1	1
Ola#S29040291	AM146724 Oryzias latipes CAB organogenesis (Iwamatsu stage 24-33) Oryzias latipes cDNA clone McF0043A03-MGRbd1, mRNA sequence /clone=McF0043A03-MGRbd1 /gb=AM146724 /gi=81507455 /ug=Ola.11420 /len=769	1	1	1	1	1	1	1	1	1	1
Ola#S43917731	DK171088 OLEC Oryzias latipes cDNA clone olec37g05 3', mRNA sequence /clone=olec37g05 /clone_end=3' /gb=DK171088 /gi=187394040 /ug=Ola.10612 /len=914	0	0	1	0	1	1	1	1	1	1
Ola#S37734141	DC257871 Oryzias latipes regenerating fin 3 days postamputation cDNA library Oryzias latipes cDNA clone olrfe22a08 3', mRNA sequence /clone=olrfe22a08 /clone_end=3' /gb=DC257871 /gi=141617145 /ug=Ola.17974 /len=743	1	1	1	0	1	1	1	1	1	1
Ola#S43918516	DK162738 OLEC Oryzias latipes cDNA clone olec14c09 3', mRNA sequence /clone=olec14c09 /clone_end=3' /gb=DK162738 /gi=187396393 /ug=Ola.6911 /len=931	1	1	1	1	1	1	1	1	1	1
Ola#S24862026	BJ897854 MF01ASD cDNA Oryzias latipes cDNA clone MF01ASD033n22 3', mRNA sequence /clone=MF01ASD033n22 /clone_end=3' /gb=BJ897854 /gi=66699223 /ug=Ola.10240 /len=737	1	1	1	0	1	1	0	1	0	1
Ola#S44048338	DK132374 OLEB Oryzias latipes cDNA clone oleb57j04 3', mRNA sequence /clone=oleb57j04 /clone_end=3' /gb=DK132374 /gi=187579810 /ug=Ola.15192 /len=881	1	1	1	1	1	1	1	1	1	1
Ola#S43961984	DK135236 OLEB Oryzias latipes cDNA clone oleb65i23 3', mRNA sequence /clone=oleb65i23 /clone_end=3' /gb=DK135236 /gi=187458795 /ug=Ola.23734 /len=880	1	1	1	1	1	1	1	1	1	1
Ola#S31542958	Oryzias latipes kal1.1 mRNA for anosmin-1.1, complete cds /cds=p(55,2076) /gb=AB191203 /gi=88595353 /ug=Ola.12268 /len=3060	1	1	1	0	0	0	1	1	1	1
Ola#S43951897	DK163129 OLEC Oryzias latipes cDNA clone olec15d24 3', mRNA sequence /clone=olec15d24 /clone_end=3' /gb=DK163129 /gi=187448833 /ug=Ola.5561 /len=933	1	0	1	0	0	0	0	1	1	1
Ola#S19119261	BJ737568 MF015DA cDNA Oryzias latipes cDNA clone MF015DA036i06 5', mRNA sequence /clone=MF015DA036i06 /clone_end=5' /gb=BJ737568 /gi=45334839 /ug=Ola.28847 /len=715	1	1	1	1	1	1	1	1	1	1
Ola#S44012475	DK217266 OLOVA Oryzias latipes cDNA clone olova35l17 3', mRNA sequence /clone=olova35l17 /clone_end=3' /gb=DK217266 /gi=187542315 /ug=Ola.20795 /len=827	1	1	1	0	0	0	1	1	1	1
Ola#S37723908	DC259885 Oryzias latipes regenerating fin 3 days postamputation cDNA library Oryzias latipes cDNA clone olrfe27o06 3', mRNA sequence /clone=olrfe27o06 /clone_end=3' /gb=DC259885 /gi=141599988 /ug=Ola.19210 /len=721	0	0	1	0	0	0	0	0	0	1
Ola#S44154271	DK023857 OLBR Oryzias latipes cDNA clone olbr4k11 3', mRNA sequence /clone=olbr4k11 /clone_end=3' /gb=DK023857 /gi=187702449 /ug=Ola.23022 /len=720	1	1	1	1	0	1	0	1	1	1
Ola#S52457838	Oryzias latipes mRNA for glucocorticoid receptor, complete cds /cds=p(1,2334) /gb=AB284183 /gi=237858342 /ug=Ola.15829 /len=2508	1	1	1	1	1	1	1	1	1	1
Ola#S14543868	BJ532747 MF01SSB cDNA Oryzias latipes cDNA clone MF01SSB014N12 3', mRNA sequence /clone=MF01SSB014N12 /clone_end=3' /gb=BJ532747 /gi=22191559 /ug=Ola.4809 /len=625	1	1	1	1	1	1	1	1	1	1
Ola#S37732268	DC253439 Oryzias latipes regenerating fin 3 days postamputation cDNA library Oryzias latipes cDNA clone olrfe9l14 5', mRNA sequence /clone=olrfe9l14 /clone_end=5' /gb=DC253439 /gi=141614116 /ug=Ola.18963 /len=615	1	1	1	1	1	1	1	1	1	1
Ola#S44087774	DK080768 OLEA Oryzias latipes cDNA clone olea40e04 3', mRNA sequence /clone=olea40e04 /clone_end=3' /gb=DK080768 /gi=187635704 /ug=Ola.20689 /len=936	0	0	1	1	1	0	0	0	0	1
Ola#S34388888	AM359692 Oryzias latipes whole embryo Cab stages 18, 24, 32, 36 Oryzias latipes cDNA clone FOE002-P00043-DPE-R_D13, mRNA sequence /clone=FOE002-P00043-DPE-R_D13 /gb=AM359692 /gi=112259553 /ug=Ola.14279 /len=621	0	1	1	0	0	0	1	0	1	1
Ola#S44048261	DK128904 OLEB Oryzias latipes cDNA clone oleb46o18 3', mRNA sequence /clone=oleb46o18 /clone_end=3' /gb=DK128904 /gi=187583210 /ug=Ola.24077 /len=942	1	1	1	0	0	0	1	1	1	1
Ola#S53059742	FS547714 OLTE Oryzias latipes cDNA clone olte42k12 3', mRNA sequence /clone=olte42k12 /clone_end=3' /gb=FS547714 /gi=255406485 /ug=Ola.27923 /len=864	1	1	1	0	1	1	1	1	1	1
Ola#S53080127	FS545992 OLTE Oryzias latipes cDNA clone olte37k16 3', mRNA sequence /clone=olte37k16 /clone_end=3' /gb=FS545992 /gi=255440723 /ug=Ola.10298 /len=909	1	1	1	1	1	1	1	1	1	1
Ola#S34468679	AM322600 Oryzias latipes whole embryo Cab stages 18, 24, 32, 36 Oryzias latipes cDNA clone FOE002-P00073-DPE-F_P19, mRNA sequence /clone=FOE002-P00073-DPE-F_P19 /gb=AM322600 /gi=112336435 /ug=Ola.12574 /len=740	1	1	1	0	1	1	1	1	1	1
Ola#S34454259	AM299393 Oryzias latipes whole embryo Cab stages 18, 24, 32, 36 Oryzias latipes cDNA clone FOE002-P00008-DPE-F_M21, mRNA sequence /clone=FOE002-P00008-DPE-F_M21 /gb=AM299393 /gi=112322015 /ug=Ola.22951 /len=793	1	1	1	0	1	1	1	1	1	1
Ola#S44123489	DK122161 OLEB Oryzias latipes cDNA clone oleb27l19 3', mRNA sequence /clone=oleb27l19 /clone_end=3' /gb=DK122161 /gi=187671600 /ug=Ola.23136 /len=893	0	0	0	0	0	0	0	0	1	0
Ola#S44020306	DK222751 OLOVA Oryzias latipes cDNA clone olova51b11 3', mRNA sequence /clone=olova51b11 /clone_end=3' /gb=DK222751 /gi=187549251 /ug=Ola.2844 /len=870	1	1	1	1	1	1	1	1	1	1
Ola#S24865434	BJ877338 MF01ASD cDNA Oryzias latipes cDNA clone MF01ASD014a08 5', mRNA sequence /clone=MF01ASD014a08 /clone_end=5' /gb=BJ877338 /gi=66674424 /ug=Ola.10320 /len=560	0	0	0	0	0	0	0	0	0	0
Ola#S44070875	DK101994 OLEB Oryzias latipes cDNA clone oleb36c06 5', mRNA sequence /clone=oleb36c06 /clone_end=5' /gb=DK101994 /gi=187621041 /ug=Ola.20182 /len=717	1	0	1	1	0	1	1	1	1	1
Ola#S19123184	BJ741416 MF015DA cDNA Oryzias latipes cDNA clone MF015DA006i16 3', mRNA sequence /clone=MF015DA006i16 /clone_end=3' /gb=BJ741416 /gi=45338685 /ug=Ola.14928 /len=902	0	0	0	0	0	0	0	0	0	0
Ola#S43965637	DK116353 OLEB Oryzias latipes cDNA clone oleb11i06 3', mRNA sequence /clone=oleb11i06 /clone_end=3' /gb=DK116353 /gi=187463246 /ug=Ola.10568 /len=917	0	0	0	1	1	1	0	0	0	0
Ola#S29031091	AM140353 Oryzias latipes CAB gastrula Oryzias latipes cDNA clone McF0005M12-MGRbd1, mRNA sequence /clone=McF0005M12-MGRbd1 /gb=AM140353 /gi=81493312 /ug=Ola.11161 /len=580	1	1	1	0	1	1	1	1	1	1
Ola#S44111721	DK193763 OLOVA Oryzias latipes cDNA clone olova34h08 5', mRNA sequence /clone=olova34h08 /clone_end=5' /gb=DK193763 /gi=187656296 /ug=Ola.25417 /len=281	0	0	0	0	0	0	0	0	0	0
Ola#S19078567	BJ729025 MF015DA cDNA Oryzias latipes cDNA clone MF015DA003n05 5', mRNA sequence /clone=MF015DA003n05 /clone_end=5' /gb=BJ729025 /gi=45296337 /ug=Ola.5250 /len=806	0	0	0	0	0	0	0	0	0	0
Ola#S43946251	DK015363 OLBR Oryzias latipes cDNA clone olbr45c17 5', mRNA sequence /clone=olbr45c17 /clone_end=5' /gb=DK015363 /gi=187442422 /ug=Ola.22708 /len=810	0	1	1	0	0	0	0	0	1	1
Ola#S43910283	DK037237 OLBR Oryzias latipes cDNA clone olbr43g10 3', mRNA sequence /clone=olbr43g10 /clone_end=3' /gb=DK037237 /gi=187389866 /ug=Ola.11314 /len=854	0	0	0	0	1	0	0	0	0	1
Ola#S19054046	BJ726494 MF01FFA cDNA Oryzias latipes cDNA clone MF01FFA039e17 3', mRNA sequence /clone=MF01FFA039e17 /clone_end=3' /gb=BJ726494 /gi=45267586 /ug=Ola.9063 /len=768	1	1	1	1	1	1	1	1	1	1
Ola#S44145798	DK077172 OLEA Oryzias latipes cDNA clone olea29l23 3', mRNA sequence /clone=olea29l23 /clone_end=3' /gb=DK077172 /gi=187695963 /ug=Ola.782 /len=861	1	1	1	1	1	1	1	1	1	1
Ola#S44035417	DK172625 OLEC Oryzias latipes cDNA clone olec41k22 3', mRNA sequence /clone=olec41k22 /clone_end=3' /gb=DK172625 /gi=187565619 /ug=Ola.21461 /len=867	0	1	1	0	0	0	1	1	0	0
Ola#S14464891	AU167674 Ol-br-ad cDNA Oryzias latipes cDNA clone br0904, mRNA sequence /clone=br0904 /gb=AU167674 /gi=12589743 /ug=Ola.722 /len=480	0	0	0	0	0	0	0	0	0	0
Ola#S44002690	DK221653 OLOVA Oryzias latipes cDNA clone olova48a02 3', mRNA sequence /clone=olova48a02 /clone_end=3' /gb=DK221653 /gi=187530527 /ug=Ola.24740 /len=903	0	0	0	0	0	0	1	0	1	1
Ola#S14518984	BJ499242 MF01FSA cDNA Oryzias latipes cDNA clone MF01FSA018K12 5', mRNA sequence /clone=MF01FSA018K12 /clone_end=5' /gb=BJ499242 /gi=22151204 /ug=Ola.4063 /len=520	0	0	0	0	0	0	0	0	0	0
Ola#S53062196	FS537145 OLTE Oryzias latipes cDNA clone olte12d13 3', mRNA sequence /clone=olte12d13 /clone_end=3' /gb=FS537145 /gi=255402491 /ug=Ola.5477 /len=809	0	0	1	1	1	1	1	0	0	1
Ola#S44150703	DK029277 OLBR Oryzias latipes cDNA clone olbr20g20 3', mRNA sequence /clone=olbr20g20 /clone_end=3' /gb=DK029277 /gi=187698264 /ug=Ola.23640 /len=892	0	0	0	0	0	1	0	0	0	0
Ola#S29036124	AM143010 Oryzias latipes CAB gastrula Oryzias latipes cDNA clone McF0003M21-MGRbd1, mRNA sequence /clone=McF0003M21-MGRbd1 /gb=AM143010 /gi=81500396 /ug=Ola.10949 /len=485	1	1	1	1	1	1	1	1	1	1
Ola#S43990651	DK216672 OLOVA Oryzias latipes cDNA clone olova34b11 3', mRNA sequence /clone=olova34b11 /clone_end=3' /gb=DK216672 /gi=187521046 /ug=Ola.2029 /len=787	1	1	1	1	1	1	1	1	1	1
Ola#S53074979	FS534068 OLTE Oryzias latipes cDNA clone olte3g02 3', mRNA sequence /clone=olte3g02 /clone_end=3' /gb=FS534068 /gi=255432393 /ug=Ola.27883 /len=818	1	0	0	1	1	1	1	1	1	1
Ola#S43914257	DK178679 OLEC Oryzias latipes cDNA clone olec56n08 3', mRNA sequence /clone=olec56n08 /clone_end=3' /gb=DK178679 /gi=187393127 /ug=Ola.8516 /len=903	0	0	0	1	0	0	0	0	0	0
Ola#S44111068	DK162571 OLEC Oryzias latipes cDNA clone olec13l02 3', mRNA sequence /clone=olec13l02 /clone_end=3' /gb=DK162571 /gi=187657232 /ug=Ola.6581 /len=913	1	1	1	1	1	1	1	1	1	1
Ola#S19078107	BJ728677 MF015DA cDNA Oryzias latipes cDNA clone MF015DA002j24 5', mRNA sequence /clone=MF015DA002j24 /clone_end=5' /gb=BJ728677 /gi=45295989 /ug=Ola.17913 /len=938	0	0	0	0	0	0	0	1	1	1
Ola#S24871770	BJ890066 MF01ASD cDNA Oryzias latipes cDNA clone MF01ASD011f10 3', mRNA sequence /clone=MF01ASD011f10 /clone_end=3' /gb=BJ890066 /gi=66687152 /ug=Ola.8908 /len=461	0	0	0	0	0	0	0	0	0	0
Ola#S45459300	FM168032 PJR-M1 Oryzias latipes cDNA clone m010--E12_088, mRNA sequence /clone=m010--E12_088 /gb=FM168032 /gi=190680675 /ug=Ola.28048 /len=595	1	0	1	0	0	1	1	1	1	1
Ola#S37736953	DC255587 Oryzias latipes regenerating fin 3 days postamputation cDNA library Oryzias latipes cDNA clone olrfe16d03 3', mRNA sequence /clone=olrfe16d03 /clone_end=3' /gb=DC255587 /gi=141622398 /ug=Ola.18825 /len=705	1	1	1	1	1	1	0	1	1	0
Ola#S14542617	BJ530503 MF01SSB cDNA Oryzias latipes cDNA clone MF01SSB038P20 5', mRNA sequence /clone=MF01SSB038P20 /clone_end=5' /gb=BJ530503 /gi=22189315 /ug=Ola.4754 /len=602	0	0	0	0	0	0	0	0	0	0
Ola#S44055462	DK129177 OLEB Oryzias latipes cDNA clone oleb47l04 3', mRNA sequence /clone=oleb47l04 /clone_end=3' /gb=DK129177 /gi=187587765 /ug=Ola.7480 /len=854	0	1	1	1	0	0	0	1	1	0
Ola#S43931341	DK123679 OLEB Oryzias latipes cDNA clone oleb32a12 3', mRNA sequence /clone=oleb32a12 /clone_end=3' /gb=DK123679 /gi=187406897 /ug=Ola.14688 /len=876	1	1	1	1	1	1	1	1	1	1
Ola#S43907547	DK073017 OLEA Oryzias latipes cDNA clone olea17m01 3', mRNA sequence /clone=olea17m01 /clone_end=3' /gb=DK073017 /gi=187383397 /ug=Ola.14256 /len=856	1	0	1	0	0	0	1	1	0	1
Ola#S14562163	Oryzias latipes mRNA for Mhc class I A, complete cds /cds=p(56,1126) /gb=AB026977 /gi=4803839 /ug=Ola.4188 /len=1807	1	1	1	1	1	1	1	1	1	1
Ola#S29038275	AM144208 Oryzias latipes CAB gastrula Oryzias latipes cDNA clone McF0011O13-MGRbd1, mRNA sequence /clone=McF0011O13-MGRbd1 /gb=AM144208 /gi=81504063 /ug=Ola.18525 /len=694	0	0	0	0	0	0	0	0	0	0
Ola#S19122183	BJ740191 MF015DA cDNA Oryzias latipes cDNA clone MF015DA002h10 3', mRNA sequence /clone=MF015DA002h10 /clone_end=3' /gb=BJ740191 /gi=45337461 /ug=Ola.16112 /len=945	1	1	1	1	1	1	1	1	1	1
Ola#S43913770	DK073302 OLEA Oryzias latipes cDNA clone olea18j03 3', mRNA sequence /clone=olea18j03 /clone_end=3' /gb=DK073302 /gi=187395371 /ug=Ola.1970 /len=946	1	1	1	1	1	1	1	1	1	1
Ola#S43904275	DK031001 OLBR Oryzias latipes cDNA clone olbr25g11 3', mRNA sequence /clone=olbr25g11 /clone_end=3' /gb=DK031001 /gi=187381122 /ug=Ola.5394 /len=970	0	0	1	0	0	0	0	0	0	0
Ola#S44034218	DK188162 OLOVA Oryzias latipes cDNA clone olova18k23 5', mRNA sequence /clone=olova18k23 /clone_end=5' /gb=DK188162 /gi=187565414 /ug=Ola.10842 /len=736	1	1	0	1	1	1	1	1	1	1
Ola#S44039249	DK164418 OLEC Oryzias latipes cDNA clone olec18n05 3', mRNA sequence /clone=olec18n05 /clone_end=3' /gb=DK164418 /gi=187568422 /ug=Ola.3547 /len=893	0	0	0	0	0	0	0	0	0	0
Ola#S43986745	DK216390 OLOVA Oryzias latipes cDNA clone olova33e19 3', mRNA sequence /clone=olova33e19 /clone_end=3' /gb=DK216390 /gi=187514823 /ug=Ola.8095 /len=858	1	1	1	1	1	1	1	0	1	0
Ola#S45460829	FM169508 PJR-M1 Oryzias latipes cDNA clone m013--F2_006, mRNA sequence /clone=m013--F2_006 /gb=FM169508 /gi=190675960 /ug=Ola.10465 /len=559	0	0	0	0	0	0	0	0	0	0
Ola#S44017872	DK217462 OLOVA Oryzias latipes cDNA clone olova36e13 3', mRNA sequence /clone=olova36e13 /clone_end=3' /gb=DK217462 /gi=187544614 /ug=Ola.9879 /len=868	0	0	0	0	0	0	1	0	1	1
Ola#S19079690	BJ730358 MF015DA cDNA Oryzias latipes cDNA clone MF015DA008e07 5', mRNA sequence /clone=MF015DA008e07 /clone_end=5' /gb=BJ730358 /gi=45297670 /ug=Ola.6688 /len=887	1	1	1	1	1	1	1	1	1	1
Ola#S53070466	FS556892 OLTE Oryzias latipes cDNA clone olte70p18 3', mRNA sequence /clone=olte70p18 /clone_end=3' /gb=FS556892 /gi=255420023 /ug=Ola.28281 /len=376	1	1	1	0	0	0	1	1	1	1
Ola#S14502525	BJ019419 MF01SSA cDNA Oryzias latipes cDNA clone MF01SSA079G11 3', mRNA sequence /clone=MF01SSA079G11 /clone_end=3' /gb=BJ019419 /gi=17415580 /ug=Ola.16962 /len=715	1	1	1	0	0	0	1	1	1	1
Ola#S43997085	DK135598 OLEB Oryzias latipes cDNA clone oleb52i17 3', mRNA sequence /clone=oleb52i17 /clone_end=3' /gb=DK135598 /gi=187525723 /ug=Ola.25371 /len=887	0	0	0	0	0	0	0	1	1	1
Ola#S14544904	BJ532372 MF01SSB cDNA Oryzias latipes cDNA clone MF01SSB013L16 3', mRNA sequence /clone=MF01SSB013L16 /clone_end=3' /gb=BJ532372 /gi=22191184 /ug=Ola.13513 /len=688	1	1	1	1	1	1	1	1	1	1
Ola#S44035099	DK164163 OLEC Oryzias latipes cDNA clone olec18b23 3', mRNA sequence /clone=olec18b23 /clone_end=3' /gb=DK164163 /gi=187565343 /ug=Ola.24587 /len=919	1	1	1	1	1	1	1	1	1	1
Ola#S53042297	FS535705 OLTE Oryzias latipes cDNA clone olte8b01 3', mRNA sequence /clone=olte8b01 /clone_end=3' /gb=FS535705 /gi=255359299 /ug=Ola.5950 /len=915	1	1	1	1	1	1	1	1	1	1
Ola#S43900989	DK042222 OLBR Oryzias latipes cDNA clone olbr57o02 3', mRNA sequence /clone=olbr57o02 /clone_end=3' /gb=DK042222 /gi=187379793 /ug=Ola.15952 /len=910	1	1	1	1	1	1	1	1	1	1
Ola#S19130226	BJ748339 MF015DA cDNA Oryzias latipes cDNA clone MF015DA032p06 3', mRNA sequence /clone=MF015DA032p06 /clone_end=3' /gb=BJ748339 /gi=45345607 /ug=Ola.5043 /len=743	1	1	1	0	0	1	1	1	1	1
Ola#S53066804	FS548595 OLTE Oryzias latipes cDNA clone olte46c12 3', mRNA sequence /clone=olte46c12 /clone_end=3' /gb=FS548595 /gi=255398491 /ug=Ola.18490 /len=917	1	1	1	0	1	1	1	1	1	1
Ola#S14529434	BJ515791 MF01FSA cDNA Oryzias latipes cDNA clone MF01FSA034N09 3', mRNA sequence /clone=MF01FSA034N09 /clone_end=3' /gb=BJ515791 /gi=22174603 /ug=Ola.6131 /len=621	1	1	1	1	1	1	1	1	1	1
Ola#S19056073	BJ714641 MF01FFA cDNA Oryzias latipes cDNA clone MF01FFA040j12 5', mRNA sequence /clone=MF01FFA040j12 /clone_end=5' /gb=BJ714641 /gi=45255482 /ug=Ola.9036 /len=752	1	1	1	0	0	0	1	1	1	1
Ola#S44082278	DK173450 OLEC Oryzias latipes cDNA clone olec43p21 3', mRNA sequence /clone=olec43p21 /clone_end=3' /gb=DK173450 /gi=187628582 /ug=Ola.17307 /len=918	0	0	0	0	0	0	0	1	1	0
Ola#S53053364	FS547580 OLTE Oryzias latipes cDNA clone olte42e08 3', mRNA sequence /clone=olte42e08 /clone_end=3' /gb=FS547580 /gi=255383994 /ug=Ola.11358 /len=774	0	0	0	0	0	0	0	0	0	0
Ola#S43969802	DK226528 OLOVA Oryzias latipes cDNA clone olova61n01 3', mRNA sequence /clone=olova61n01 /clone_end=3' /gb=DK226528 /gi=187493092 /ug=Ola.25125 /len=900	1	1	1	1	1	1	1	1	1	1
Ola#S53041953	FS546495 OLTE Oryzias latipes cDNA clone olte39b24 3', mRNA sequence /clone=olte39b24 /clone_end=3' /gb=FS546495 /gi=255359132 /ug=Ola.15912 /len=833	0	1	1	1	1	1	1	1	1	0
Ola#S53053599	FS551201 OLTE Oryzias latipes cDNA clone olte53k22 3', mRNA sequence /clone=olte53k22 /clone_end=3' /gb=FS551201 /gi=255384113 /ug=Ola.27389 /len=768	0	0	0	0	0	0	0	0	0	0
Ola#S44142026	DK072018 OLEA Oryzias latipes cDNA clone olea14n20 3', mRNA sequence /clone=olea14n20 /clone_end=3' /gb=DK072018 /gi=187690982 /ug=Ola.17534 /len=890	1	1	1	1	1	1	1	1	1	1
Ola#S44112055	DK165963 OLEC Oryzias latipes cDNA clone olec23b21 3', mRNA sequence /clone=olec23b21 /clone_end=3' /gb=DK165963 /gi=187656903 /ug=Ola.14283 /len=876	0	0	0	0	0	0	0	0	0	0
Ola#S19078093	BJ728649 MF015DA cDNA Oryzias latipes cDNA clone MF015DA002i14 5', mRNA sequence /clone=MF015DA002i14 /clone_end=5' /gb=BJ728649 /gi=45295961 /ug=Ola.20496 /len=865	1	1	1	1	0	1	1	0	1	1
Ola#S53074992	FS534081 OLTE Oryzias latipes cDNA clone olte3g15 3', mRNA sequence /clone=olte3g15 /clone_end=3' /gb=FS534081 /gi=255432406 /ug=Ola.12096 /len=840	0	0	0	0	0	0	1	0	0	0
Ola#S43980197	DK060704 OLEA Oryzias latipes cDNA clone olea46j19 5', mRNA sequence /clone=olea46j19 /clone_end=5' /gb=DK060704 /gi=187510730 /ug=Ola.11055 /len=703	1	0	0	1	1	1	0	0	0	1
Ola#S43925186	DK078387 OLEA Oryzias latipes cDNA clone olea33d23 3', mRNA sequence /clone=olea33d23 /clone_end=3' /gb=DK078387 /gi=187402971 /ug=Ola.27189 /len=941	0	0	0	1	0	1	0	0	0	1
Ola#S44018135	DK222346 OLOVA Oryzias latipes cDNA clone olova49p11 3', mRNA sequence /clone=olova49p11 /clone_end=3' /gb=DK222346 /gi=187545478 /ug=Ola.25518 /len=901	1	1	1	0	1	1	1	1	1	1
Ola#S43911980	DK026035 OLBR Oryzias latipes cDNA clone olbr11a01 3', mRNA sequence /clone=olbr11a01 /clone_end=3' /gb=DK026035 /gi=187389142 /ug=Ola.2988 /len=927	1	1	1	1	1	1	1	1	1	1
Ola#S43999235	DK247080 OLVL Oryzias latipes cDNA clone olvl1m02 3', mRNA sequence /clone=olvl1m02 /clone_end=3' /gb=DK247080 /gi=187529956 /ug=Ola.20877 /len=956	0	0	0	1	1	1	1	1	1	1
Ola#S44015571	DK079943 OLEA Oryzias latipes cDNA clone olea37m14 3', mRNA sequence /clone=olea37m14 /clone_end=3' /gb=DK079943 /gi=187541981 /ug=Ola.5389 /len=922	1	0	1	1	1	1	1	1	1	1
Ola#S44105797	DK209761 OLOVA Oryzias latipes cDNA clone olova14m02 3', mRNA sequence /clone=olova14m02 /clone_end=3' /gb=DK209761 /gi=187654496 /ug=Ola.4161 /len=905	0	1	0	1	1	1	1	0	0	0
Ola#S44102702	DK193161 OLOVA Oryzias latipes cDNA clone olova32m03 5', mRNA sequence /clone=olova32m03 /clone_end=5' /gb=DK193161 /gi=187648272 /ug=Ola.22507 /len=559	0	0	0	0	0	0	1	1	1	1
Ola#S34464271	AM305961 Oryzias latipes whole embryo Cab stages 18, 24, 32, 36 Oryzias latipes cDNA clone FOE002-P00027-DPE-F_A03, mRNA sequence /clone=FOE002-P00027-DPE-F_A03 /gb=AM305961 /gi=112332027 /ug=Ola.7578 /len=830	1	1	1	1	1	1	1	1	1	1
Ola#S29031636	AM143868 Oryzias latipes CAB gastrula Oryzias latipes cDNA clone McF0010E10-MGRbd1, mRNA sequence /clone=McF0010E10-MGRbd1 /gb=AM143868 /gi=81494030 /ug=Ola.11138 /len=686	1	1	1	0	0	0	0	0	1	1
Ola#S14523141	BJ508201 MF01FSA cDNA Oryzias latipes cDNA clone MF01FSA032F24 3', mRNA sequence /clone=MF01FSA032F24 /clone_end=3' /gb=BJ508201 /gi=22160163 /ug=Ola.13286 /len=707	1	1	1	1	1	1	1	1	1	1
Ola#S44030758	DK208322 OLOVA Oryzias latipes cDNA clone olova10l23 3', mRNA sequence /clone=olova10l23 /clone_end=3' /gb=DK208322 /gi=187558811 /ug=Ola.11399 /len=862	1	1	1	0	0	0	1	1	1	1
Ola#S44081675	DK161522 OLEC Oryzias latipes cDNA clone olec10m01 3', mRNA sequence /clone=olec10m01 /clone_end=3' /gb=DK161522 /gi=187630057 /ug=Ola.9840 /len=909	1	1	1	0	0	1	1	1	1	1
Ola#S53055535	FS544103 OLTE Oryzias latipes cDNA clone olte32e13 3', mRNA sequence /clone=olte32e13 /clone_end=3' /gb=FS544103 /gi=255393231 /ug=Ola.7240 /len=848	1	1	1	0	0	1	1	1	1	1
Ola#S43990990	DK227487 OLOVA Oryzias latipes cDNA clone olova64h24 3', mRNA sequence /clone=olova64h24 /clone_end=3' /gb=DK227487 /gi=187517361 /ug=Ola.25321 /len=872	0	0	0	0	0	0	0	0	0	0
Ola#S53063879	FS533792 OLTE Oryzias latipes cDNA clone olte2j10 3', mRNA sequence /clone=olte2j10 /clone_end=3' /gb=FS533792 /gi=255413231 /ug=Ola.10797 /len=797	1	1	1	1	1	1	1	1	1	1
Ola#S44125495	DK170879 OLEC Oryzias latipes cDNA clone olec36m13 3', mRNA sequence /clone=olec36m13 /clone_end=3' /gb=DK170879 /gi=187673288 /ug=Ola.5604 /len=922	1	1	1	1	1	1	1	1	1	1
Ola#S53041326	FS535532 OLTE Oryzias latipes cDNA clone olte7j02 3', mRNA sequence /clone=olte7j02 /clone_end=3' /gb=FS535532 /gi=255371180 /ug=Ola.3973 /len=946	0	0	0	0	0	0	0	0	0	0
Ola#S24900321	BJ922265 MF01ALA cDNA Oryzias latipes cDNA clone MF01ALA028b21 3', mRNA sequence /clone=MF01ALA028b21 /clone_end=3' /gb=BJ922265 /gi=66762542 /ug=Ola.28851 /len=535	0	0	0	0	0	0	0	0	0	0
Ola#S19128718	BJ746923 MF015DA cDNA Oryzias latipes cDNA clone MF015DA015b02 3', mRNA sequence /clone=MF015DA015b02 /clone_end=3' /gb=BJ746923 /gi=45344191 /ug=Ola.8488 /len=860	1	1	1	0	1	1	1	1	1	1
Ola#S44129568	DK126633 OLEB Oryzias latipes cDNA clone oleb40h16 3', mRNA sequence /clone=oleb40h16 /clone_end=3' /gb=DK126633 /gi=187676997 /ug=Ola.9648 /len=852	1	0	1	0	0	0	1	1	1	1
Ola#S53036737	FS520981 OLTE Oryzias latipes cDNA clone olte35k11 5', mRNA sequence /clone=olte35k11 /clone_end=5' /gb=FS520981 /gi=255358334 /ug=Ola.28147 /len=324	0	0	0	0	0	0	0	0	0	0
Ola#S19129202	BJ747253 MF015DA cDNA Oryzias latipes cDNA clone MF015DA016d12 3', mRNA sequence /clone=MF015DA016d12 /clone_end=3' /gb=BJ747253 /gi=45344521 /ug=Ola.14185 /len=856	1	1	1	1	0	1	1	1	1	1
Ola#S44079910	DK126104 OLEB Oryzias latipes cDNA clone oleb38n13 3', mRNA sequence /clone=oleb38n13 /clone_end=3' /gb=DK126104 /gi=187624533 /ug=Ola.3985 /len=897	1	1	1	1	1	1	1	1	1	1
Ola#S44015403	DK075217 OLEA Oryzias latipes cDNA clone olea24b22 3', mRNA sequence /clone=olea24b22 /clone_end=3' /gb=DK075217 /gi=187539082 /ug=Ola.5499 /len=953	1	1	1	1	1	1	0	1	0	1
Ola#S44142191	DK076733 OLEA Oryzias latipes cDNA clone olea28h02 3', mRNA sequence /clone=olea28h02 /clone_end=3' /gb=DK076733 /gi=187689074 /ug=Ola.5321 /len=852	1	0	1	0	0	0	0	1	1	1
Ola#S34471203	AM348585 Oryzias latipes whole embryo Cab stages 18, 24, 32, 36 Oryzias latipes cDNA clone FOE002-P00004-DPE-R_E15, mRNA sequence /clone=FOE002-P00004-DPE-R_E15 /gb=AM348585 /gi=112338959 /ug=Ola.3399 /len=717	1	0	1	1	0	0	0	0	1	1
Ola#S44037467	DK176701 OLEC Oryzias latipes cDNA clone olec51d07 3', mRNA sequence /clone=olec51d07 /clone_end=3' /gb=DK176701 /gi=187567844 /ug=Ola.5672 /len=965	1	1	1	1	1	1	1	1	1	1
Ola#S45458675	FM167407 PJR-M1 Oryzias latipes cDNA clone m014--H3_017, mRNA sequence /clone=m014--H3_017 /gb=FM167407 /gi=190678386 /ug=Ola.26425 /len=614	0	0	0	0	0	0	0	0	0	0
Ola#S53063983	FS533896 OLTE Oryzias latipes cDNA clone olte2o05 3', mRNA sequence /clone=olte2o05 /clone_end=3' /gb=FS533896 /gi=255401410 /ug=Ola.29007 /len=872	1	1	1	1	1	1	1	1	1	1
Ola#S19122987	BJ741017 MF015DA cDNA Oryzias latipes cDNA clone MF015DA005f14 3', mRNA sequence /clone=MF015DA005f14 /clone_end=3' /gb=BJ741017 /gi=45338286 /ug=Ola.206 /len=906	1	1	1	1	1	1	1	1	1	1
Ola#S43904777	DK008389 OLBR Oryzias latipes cDNA clone olbr25b23 5', mRNA sequence /clone=olbr25b23 /clone_end=5' /gb=DK008389 /gi=187380315 /ug=Ola.11240 /len=1001	0	0	0	0	0	0	0	0	0	0
Ola#S19128690	BJ746867 MF015DA cDNA Oryzias latipes cDNA clone MF015DA014n18 3', mRNA sequence /clone=MF015DA014n18 /clone_end=3' /gb=BJ746867 /gi=45344135 /ug=Ola.9210 /len=897	1	1	1	0	0	0	0	0	1	1
Ola#S24318210	Oryzias latipes clone MF01SSA088G09 caspase-8 mRNA, complete cds /cds=p(153,1598) /gb=AY518733 /gi=46397545 /ug=Ola.3179 /len=1694	1	1	1	1	1	1	1	1	1	1
Ola#S34414413	AM350939 Oryzias latipes whole embryo Cab stages 18, 24, 32, 36 Oryzias latipes cDNA clone FOE002-P00012-DPE-R_B07, mRNA sequence /clone=FOE002-P00012-DPE-R_B07 /gb=AM350939 /gi=112285293 /ug=Ola.21544 /len=699	1	1	1	1	1	1	1	1	1	1
Ola#S14494736	BJ024834 MF01SSA cDNA Oryzias latipes cDNA clone MF01SSA152F05 3', mRNA sequence /clone=MF01SSA152F05 /clone_end=3' /gb=BJ024834 /gi=17389972 /ug=Ola.15271 /len=628	1	1	1	1	1	1	1	1	1	1
Ola#S44007351	DK124564 OLEB Oryzias latipes cDNA clone oleb34i04 3', mRNA sequence /clone=oleb34i04 /clone_end=3' /gb=DK124564 /gi=187536689 /ug=Ola.864 /len=889	1	1	1	0	0	0	0	0	1	1
Ola#S43973183	DK079498 OLEA Oryzias latipes cDNA clone olea36i03 3', mRNA sequence /clone=olea36i03 /clone_end=3' /gb=DK079498 /gi=187500482 /ug=Ola.7415 /len=876	1	1	1	1	1	1	1	1	1	1
Ola#S34396340	AM355393 Oryzias latipes whole embryo Cab stages 18, 24, 32, 36 Oryzias latipes cDNA clone FOE002-P00027-DPE-R_N15, mRNA sequence /clone=FOE002-P00027-DPE-R_N15 /gb=AM355393 /gi=112267005 /ug=Ola.14819 /len=721	0	0	0	0	0	0	0	0	1	0
Ola#S44090365	DK034915 OLBR Oryzias latipes cDNA clone olbr36l07 3', mRNA sequence /clone=olbr36l07 /clone_end=3' /gb=DK034915 /gi=187634724 /ug=Ola.20262 /len=924	0	0	0	0	0	0	0	0	0	0
Ola#S43907157	DK036881 OLBR Oryzias latipes cDNA clone olbr42g03 3', mRNA sequence /clone=olbr42g03 /clone_end=3' /gb=DK036881 /gi=187383679 /ug=Ola.12262 /len=923	1	1	1	1	1	1	1	1	1	1
Ola#S19128742	BJ746975 MF015DA cDNA Oryzias latipes cDNA clone MF015DA015e01 3', mRNA sequence /clone=MF015DA015e01 /clone_end=3' /gb=BJ746975 /gi=45344243 /ug=Ola.8474 /len=228	0	0	0	0	0	0	0	0	0	0
Ola#S53064049	FS538151 OLTE Oryzias latipes cDNA clone olte15b19 3', mRNA sequence /clone=olte15b19 /clone_end=3' /gb=FS538151 /gi=255401476 /ug=Ola.350 /len=869	1	1	1	1	1	1	1	1	1	1
Ola#S44017848	DK217438 OLOVA Oryzias latipes cDNA clone olova36d10 3', mRNA sequence /clone=olova36d10 /clone_end=3' /gb=DK217438 /gi=187544590 /ug=Ola.21007 /len=888	0	0	0	0	0	0	0	0	0	0
Ola#S19126995	BJ745125 MF015DA cDNA Oryzias latipes cDNA clone MF015DA026f24 3', mRNA sequence /clone=MF015DA026f24 /clone_end=3' /gb=BJ745125 /gi=45342393 /ug=Ola.8460 /len=760	1	1	0	0	0	0	0	0	1	1
Ola#S53063027	FS514493 OLTE Oryzias latipes cDNA clone olte17a08 5', mRNA sequence /clone=olte17a08 /clone_end=5' /gb=FS514493 /gi=255415027 /ug=Ola.28500 /len=287	1	1	1	0	0	0	0	0	0	0
Ola#S34465389	AM337789 Oryzias latipes whole embryo Cab stages 18, 24, 32, 36 Oryzias latipes cDNA clone FOE002-P00117-DPE-F_E10, mRNA sequence /clone=FOE002-P00117-DPE-F_E10 /gb=AM337789 /gi=112333145 /ug=Ola.23487 /len=688	0	0	0	1	1	1	1	1	1	1
Ola#S44112143	DK166051 OLEC Oryzias latipes cDNA clone olec23f18 3', mRNA sequence /clone=olec23f18 /clone_end=3' /gb=DK166051 /gi=187658697 /ug=Ola.8798 /len=821	0	0	0	0	0	0	0	0	0	0
Ola#S43927521	DK032474 OLBR Oryzias latipes cDNA clone olbr29k08 3', mRNA sequence /clone=olbr29k08 /clone_end=3' /gb=DK032474 /gi=187406283 /ug=Ola.10078 /len=931	0	1	0	1	0	1	0	0	1	0
Ola#S44073860	DK005814 OLBR Oryzias latipes cDNA clone olbr17l22 5', mRNA sequence /clone=olbr17l22 /clone_end=5' /gb=DK005814 /gi=187621310 /ug=Ola.11250 /len=758	1	1	1	1	1	1	1	1	1	1
Ola#S44032132	DK168078 OLEC Oryzias latipes cDNA clone olec28p17 3', mRNA sequence /clone=olec28p17 /clone_end=3' /gb=DK168078 /gi=187559079 /ug=Ola.25585 /len=839	0	0	0	0	0	0	0	0	0	0
Ola#S44034729	DK160217 OLEC Oryzias latipes cDNA clone olec5a15 3', mRNA sequence /clone=olec5a15 /clone_end=3' /gb=DK160217 /gi=187562254 /ug=Ola.21257 /len=833	0	0	0	0	0	0	0	0	0	0
Ola#S43918656	DK166854 OLEC Oryzias latipes cDNA clone olec25j07 3', mRNA sequence /clone=olec25j07 /clone_end=3' /gb=DK166854 /gi=187392947 /ug=Ola.10406 /len=892	0	0	0	0	0	0	0	0	0	0
Ola#S53035834	FS510547 OLTE Oryzias latipes cDNA clone olte5j08 5', mRNA sequence /clone=olte5j08 /clone_end=5' /gb=FS510547 /gi=255354160 /ug=Ola.28101 /len=286	0	0	0	0	0	0	0	0	0	0
Ola#S43932865	DK038240 OLBR Oryzias latipes cDNA clone olbr46f08 3', mRNA sequence /clone=olbr46f08 /clone_end=3' /gb=DK038240 /gi=187409891 /ug=Ola.28718 /len=915	1	0	0	0	0	0	0	0	0	1
Ola#S53053734	FS555112 OLTE Oryzias latipes cDNA clone olte65n06 3', mRNA sequence /clone=olte65n06 /clone_end=3' /gb=FS555112 /gi=255384190 /ug=Ola.27295 /len=888	0	0	0	0	0	0	1	1	1	1
Ola#S44047535	DK117227 OLEB Oryzias latipes cDNA clone oleb13o21 3', mRNA sequence /clone=oleb13o21 /clone_end=3' /gb=DK117227 /gi=187578013 /ug=Ola.23538 /len=849	1	1	1	1	1	1	1	1	1	1
Ola#S44017256	DK113389 OLEB Oryzias latipes cDNA clone oleb3c09 3', mRNA sequence /clone=oleb3c09 /clone_end=3' /gb=DK113389 /gi=187545061 /ug=Ola.3488 /len=888	1	1	1	0	0	0	1	1	1	0
Ola#S43930987	DK112385 OLEB Oryzias latipes cDNA clone oleb65e20 5', mRNA sequence /clone=oleb65e20 /clone_end=5' /gb=DK112385 /gi=187406389 /ug=Ola.23188 /len=694	1	1	1	0	1	1	1	1	1	1
Ola#S29031827	AM142088 Oryzias latipes CAB gastrula Oryzias latipes cDNA clone McF0015D05-MGRbd1, mRNA sequence /clone=McF0015D05-MGRbd1 /gb=AM142088 /gi=81494298 /ug=Ola.12020 /len=866	1	1	1	1	1	1	1	1	1	1
Ola#S44128345	DK162417 OLEC Oryzias latipes cDNA clone olec13e03 3', mRNA sequence /clone=olec13e03 /clone_end=3' /gb=DK162417 /gi=187678617 /ug=Ola.10667 /len=937	1	1	1	1	1	1	1	1	1	1
Ola#S44063779	DK184858 OLOVA Oryzias latipes cDNA clone olova9f01 5', mRNA sequence /clone=olova9f01 /clone_end=5' /gb=DK184858 /gi=187594391 /ug=Ola.26042 /len=730	1	1	1	0	0	0	0	0	0	0
Ola#S53052717	FS532199 OLTE Oryzias latipes cDNA clone olte70a08 5', mRNA sequence /clone=olte70a08 /clone_end=5' /gb=FS532199 /gi=255382316 /ug=Ola.28425 /len=399	0	0	0	0	0	0	0	1	1	1
Ola#S53053666	FS555044 OLTE Oryzias latipes cDNA clone olte65k03 3', mRNA sequence /clone=olte65k03 /clone_end=3' /gb=FS555044 /gi=255386023 /ug=Ola.18059 /len=878	1	1	1	1	1	1	1	1	1	1
Ola#S34420216	AM303028 Oryzias latipes whole embryo Cab stages 18, 24, 32, 36 Oryzias latipes cDNA clone FOE002-P00019-DPE-F_N03, mRNA sequence /clone=FOE002-P00019-DPE-F_N03 /gb=AM303028 /gi=112291095 /ug=Ola.5824 /len=788	1	1	1	1	1	1	1	1	1	1
Ola#S53083476	FS529989 OLTE Oryzias latipes cDNA clone olte63j16 5', mRNA sequence /clone=olte63j16 /clone_end=5' /gb=FS529989 /gi=255436587 /ug=Ola.28352 /len=416	0	0	0	0	0	0	0	0	0	0
Ola#S53083018	FS516209 OLTE Oryzias latipes cDNA clone olte21o17 5', mRNA sequence /clone=olte21o17 /clone_end=5' /gb=FS516209 /gi=255435719 /ug=Ola.20370 /len=801	1	1	1	1	1	1	1	1	1	1
Ola#S14512257	BJ506440 MF01FSA cDNA Oryzias latipes cDNA clone MF01FSA026J04 3', mRNA sequence /clone=MF01FSA026J04 /clone_end=3' /gb=BJ506440 /gi=22158402 /ug=Ola.4639 /len=878	1	0	1	0	0	1	1	1	1	1
Ola#S44030825	DK208389 OLOVA Oryzias latipes cDNA clone olova10p01 3', mRNA sequence /clone=olova10p01 /clone_end=3' /gb=DK208389 /gi=187560195 /ug=Ola.10535 /len=861	0	0	1	0	0	0	0	0	0	1
Ola#S43906355	DK013951 OLBR Oryzias latipes cDNA clone olbr41b06 5', mRNA sequence /clone=olbr41b06 /clone_end=5' /gb=DK013951 /gi=187385983 /ug=Ola.22013 /len=719	1	1	1	0	0	0	0	0	1	1
Ola#S14542456	BJ530181 MF01SSB cDNA Oryzias latipes cDNA clone MF01SSB038B02 5', mRNA sequence /clone=MF01SSB038B02 /clone_end=5' /gb=BJ530181 /gi=22188993 /ug=Ola.1684 /len=634	0	0	1	0	0	0	0	0	0	1
Ola#S43897673	DK030534 OLBR Oryzias latipes cDNA clone olbr24b03 3', mRNA sequence /clone=olbr24b03 /clone_end=3' /gb=DK030534 /gi=187375734 /ug=Ola.20595 /len=928	1	1	1	0	0	0	0	1	1	1
Ola#S51751148	Oryzias latipes forkhead box F1-like mRNA, complete sequence /gb=FJ792660 /gi=226441724 /ug=Ola.9001 /len=1191	0	0	0	0	1	1	1	1	1	1
Ola#S43993274	DK074956 OLEA Oryzias latipes cDNA clone olea23f23 3', mRNA sequence /clone=olea23f23 /clone_end=3' /gb=DK074956 /gi=187518966 /ug=Ola.7337 /len=902	1	1	1	1	1	1	1	1	1	1
Ola#S44004648	DK216800 OLOVA Oryzias latipes cDNA clone olova34h01 3', mRNA sequence /clone=olova34h01 /clone_end=3' /gb=DK216800 /gi=187531606 /ug=Ola.1759 /len=893	1	1	1	1	1	1	1	1	1	1
Ola#S34391251	AM301190 Oryzias latipes whole embryo Cab stages 18, 24, 32, 36 Oryzias latipes cDNA clone FOE002-P00013-DPE-F_L15, mRNA sequence /clone=FOE002-P00013-DPE-F_L15 /gb=AM301190 /gi=112261916 /ug=Ola.14284 /len=772	0	0	0	0	1	1	1	1	1	1
Ola#S14562087	Oryzias latipes mRNA for SOX3 protein /cds=p(192,1094) /gb=AJ245396 /gi=6688923 /ug=Ola.1246 /len=1786	1	1	1	0	0	0	0	0	1	1
Ola#S43993445	DK079685 OLEA Oryzias latipes cDNA clone olea37a13 3', mRNA sequence /clone=olea37a13 /clone_end=3' /gb=DK079685 /gi=187516596 /ug=Ola.4706 /len=904	1	1	1	1	1	1	0	1	1	1
Ola#S29030283	AM139498 Oryzias latipes CAB gastrula Oryzias latipes cDNA clone McF0012F08-MGRbd1, mRNA sequence /clone=McF0012F08-MGRbd1 /gb=AM139498 /gi=81492282 /ug=Ola.11194 /len=452	0	0	0	0	0	0	0	0	0	0
Ola#S29035596	AM142927 Oryzias latipes CAB gastrula Oryzias latipes cDNA clone McF0008A17-MGRbd1, mRNA sequence /clone=McF0008A17-MGRbd1 /gb=AM142927 /gi=81499537 /ug=Ola.18384 /len=786	1	1	1	0	0	0	0	0	1	1
Ola#S14902395	Oryzias latipes cytosolic malate dehydrogenase A (MdhA) mRNA, complete cds /cds=p(70,1071) /gb=AY161292 /gi=29242788 /ug=Ola.5592 /len=1126	1	1	1	1	1	1	1	1	1	1
Ola#S14461308	AV670301 OLHNI cell line cDNA library (OLb) Oryzias latipes cDNA clone OLb21.06a, mRNA sequence /clone=OLb21.06a /clone_end=5' /gb=AV670301 /gi=9936099 /ug=Ola.307 /len=396	0	0	1	0	0	0	0	0	1	1
Ola#S44116946	DK149909 OLEC Oryzias latipes cDNA clone olec42k23 5', mRNA sequence /clone=olec42k23 /clone_end=5' /gb=DK149909 /gi=187663466 /ug=Ola.22692 /len=785	1	1	1	1	1	1	1	1	1	1
Ola#S34404606	AM335062 Oryzias latipes whole embryo Cab stages 18, 24, 32, 36 Oryzias latipes cDNA clone FOE002-P00109-DPE-F_H18, mRNA sequence /clone=FOE002-P00109-DPE-F_H18 /gb=AM335062 /gi=112275271 /ug=Ola.13725 /len=761	1	1	1	1	1	1	1	1	1	1
Ola#S43931330	DK123668 OLEB Oryzias latipes cDNA clone oleb31p23 3', mRNA sequence /clone=oleb31p23 /clone_end=3' /gb=DK123668 /gi=187406872 /ug=Ola.22308 /len=868	1	1	1	0	0	0	1	1	1	1
Ola#S24896648	BJ914913 MF01ALA cDNA Oryzias latipes cDNA clone MF01ALA006m04 3', mRNA sequence /clone=MF01ALA006m04 /clone_end=3' /gb=BJ914913 /gi=66755190 /ug=Ola.10435 /len=773	0	0	0	1	1	1	0	0	1	1
Ola#S43957904	DK038632 OLBR Oryzias latipes cDNA clone olbr47h09 3', mRNA sequence /clone=olbr47h09 /clone_end=3' /gb=DK038632 /gi=187454962 /ug=Ola.3528 /len=875	1	1	1	0	0	0	0	0	1	1
Ola#S44083811	DK204940 OLOVA Oryzias latipes cDNA clone olova1e23 3', mRNA sequence /clone=olova1e23 /clone_end=3' /gb=DK204940 /gi=187627526 /ug=Ola.22156 /len=874	0	0	0	0	0	0	0	0	0	0
Ola#S43959207	DK069727 OLEA Oryzias latipes cDNA clone olea8b18 3', mRNA sequence /clone=olea8b18 /clone_end=3' /gb=DK069727 /gi=187459238 /ug=Ola.25028 /len=864	1	1	1	1	1	1	1	1	1	1
Ola#S20343940	Oryzias latipes oleed mRNA for embryonic ectoderm development protein, complete cds /cds=p(28,1362) /gb=AB180923 /gi=48147236 /ug=Ola.16163 /len=1737	1	1	1	1	1	1	1	1	1	1
Ola#S29036003	AM143133 Oryzias latipes CAB gastrula Oryzias latipes cDNA clone McF0003N07-MGRbd1, mRNA sequence /clone=McF0003N07-MGRbd1 /gb=AM143133 /gi=81500191 /ug=Ola.12222 /len=814	1	1	1	0	0	0	0	0	1	1
Ola#S43951939	DK163171 OLEC Oryzias latipes cDNA clone olec15f20 3', mRNA sequence /clone=olec15f20 /clone_end=3' /gb=DK163171 /gi=187451003 /ug=Ola.3583 /len=947	0	0	0	0	0	0	0	0	0	0
Ola#S34392317	AM329135 Oryzias latipes whole embryo Cab stages 18, 24, 32, 36 Oryzias latipes cDNA clone FOE002-P00093-DPE-F_I10, mRNA sequence /clone=FOE002-P00093-DPE-F_I10 /gb=AM329135 /gi=112262982 /ug=Ola.13428 /len=723	0	0	1	0	0	0	0	0	0	0
Ola#S43923861	DK043710 OLBR Oryzias latipes cDNA clone olbr62d01 3', mRNA sequence /clone=olbr62d01 /clone_end=3' /gb=DK043710 /gi=187399427 /ug=Ola.20521 /len=868	1	1	1	1	1	1	0	1	1	1
Ola#S44051133	DK034062 OLBR Oryzias latipes cDNA clone olbr34e04 3', mRNA sequence /clone=olbr34e04 /clone_end=3' /gb=DK034062 /gi=187582400 /ug=Ola.7603 /len=930	1	1	1	1	1	1	1	1	1	1
Ola#S34432369	AM303442 Oryzias latipes whole embryo Cab stages 18, 24, 32, 36 Oryzias latipes cDNA clone FOE002-P00018-DPE-F_P18, mRNA sequence /clone=FOE002-P00018-DPE-F_P18 /gb=AM303442 /gi=112300115 /ug=Ola.14340 /len=785	1	1	1	1	1	1	1	1	1	1
Ola#S14513402	BJ508119 MF01FSA cDNA Oryzias latipes cDNA clone MF01FSA032B17 3', mRNA sequence /clone=MF01FSA032B17 /clone_end=3' /gb=BJ508119 /gi=22160081 /ug=Ola.17226 /len=677	0	0	0	0	0	0	0	0	0	0
Ola#S34401119	AM374481 Oryzias latipes whole embryo Cab stages 18, 24, 32, 36 Oryzias latipes cDNA clone FOE002-P00101-DPE-R_C05, mRNA sequence /clone=FOE002-P00101-DPE-R_C05 /gb=AM374481 /gi=112271784 /ug=Ola.15191 /len=683	0	0	0	0	0	0	0	0	0	0
Ola#S53066791	FS548582 OLTE Oryzias latipes cDNA clone olte46b21 3', mRNA sequence /clone=olte46b21 /clone_end=3' /gb=FS548582 /gi=255404924 /ug=Ola.6849 /len=819	1	1	1	1	1	1	0	1	0	1
Ola#S44120146	DK190003 OLOVA Oryzias latipes cDNA clone olova23o03 5', mRNA sequence /clone=olova23o03 /clone_end=5' /gb=DK190003 /gi=187664644 /ug=Ola.22544 /len=736	1	1	1	0	0	0	0	1	0	0
Ola#S43991709	DK033661 OLBR Oryzias latipes cDNA clone olbr33b07 3', mRNA sequence /clone=olbr33b07 /clone_end=3' /gb=DK033661 /gi=187518647 /ug=Ola.3935 /len=668	0	0	0	0	1	1	0	0	0	0
Ola#S43984784	DK163452 OLEC Oryzias latipes cDNA clone olec16c07 3', mRNA sequence /clone=olec16c07 /clone_end=3' /gb=DK163452 /gi=187512456 /ug=Ola.25262 /len=671	0	0	0	0	0	0	0	0	0	0
Ola#S34476317	AM317694 Oryzias latipes whole embryo Cab stages 18, 24, 32, 36 Oryzias latipes cDNA clone FOE002-P00060-DPE-F_A04, mRNA sequence /clone=FOE002-P00060-DPE-F_A04 /gb=AM317694 /gi=112344073 /ug=Ola.12378 /len=778	1	1	1	0	1	1	1	1	1	1
Ola#S34476149	AM312166 Oryzias latipes whole embryo Cab stages 18, 24, 32, 36 Oryzias latipes cDNA clone FOE002-P00044-DPE-F_J05, mRNA sequence /clone=FOE002-P00044-DPE-F_J05 /gb=AM312166 /gi=112343905 /ug=Ola.12411 /len=797	1	1	1	1	1	1	1	1	1	1
Ola#S29037411	AM138469 Oryzias latipes CAB gastrula Oryzias latipes cDNA clone McF0017N22-MGRbd1, mRNA sequence /clone=McF0017N22-MGRbd1 /gb=AM138469 /gi=81502590 /ug=Ola.11791 /len=825	0	1	1	0	0	1	1	1	1	1
Ola#S44052854	DK075513 OLEA Oryzias latipes cDNA clone olea24p09 3', mRNA sequence /clone=olea24p09 /clone_end=3' /gb=DK075513 /gi=187587663 /ug=Ola.3189 /len=743	1	1	1	1	1	1	1	1	1	1
Ola#S44087891	DK085444 OLEA Oryzias latipes cDNA clone olea53o20 3', mRNA sequence /clone=olea53o20 /clone_end=3' /gb=DK085444 /gi=187637053 /ug=Ola.16814 /len=808	0	0	0	0	0	0	0	0	0	0
Ola#S53056143	FS551675 OLTE Oryzias latipes cDNA clone olte55a13 3', mRNA sequence /clone=olte55a13 /clone_end=3' /gb=FS551675 /gi=255393694 /ug=Ola.11915 /len=885	1	1	1	1	1	1	1	1	1	1
Ola#S44062540	DK161368 OLEC Oryzias latipes cDNA clone olec10f03 3', mRNA sequence /clone=olec10f03 /clone_end=3' /gb=DK161368 /gi=187591077 /ug=Ola.21128 /len=842	1	1	1	0	1	1	0	0	1	1
Ola#S44051322	DK039623 OLBR Oryzias latipes cDNA clone olbr50f12 3', mRNA sequence /clone=olbr50f12 /clone_end=3' /gb=DK039623 /gi=187580646 /ug=Ola.5718 /len=961	1	1	1	1	1	1	1	1	1	1
Ola#S43941959	DK134978 OLEB Oryzias latipes cDNA clone oleb64n07 3', mRNA sequence /clone=oleb64n07 /clone_end=3' /gb=DK134978 /gi=187422068 /ug=Ola.15646 /len=871	1	1	1	1	1	1	1	1	1	1
Ola#S44009365	DK163614 OLEC Oryzias latipes cDNA clone olec16j07 3', mRNA sequence /clone=olec16j07 /clone_end=3' /gb=DK163614 /gi=187536939 /ug=Ola.1768 /len=910	1	0	1	1	0	0	0	0	0	0
Ola#S44159972	DK012694 OLBR Oryzias latipes cDNA clone olbr37i06 5', mRNA sequence /clone=olbr37i06 /clone_end=5' /gb=DK012694 /gi=187708996 /ug=Ola.15299 /len=775	1	1	1	1	1	1	1	1	1	1
Ola#S43959428	DK074514 OLEA Oryzias latipes cDNA clone olea22b06 3', mRNA sequence /clone=olea22b06 /clone_end=3' /gb=DK074514 /gi=187462063 /ug=Ola.24879 /len=828	1	1	1	1	1	1	1	0	1	1
Ola#S44096295	DK243603 OLVL Oryzias latipes cDNA clone olvl54l18 5', mRNA sequence /clone=olvl54l18 /clone_end=5' /gb=DK243603 /gi=187646043 /ug=Ola.15260 /len=797	1	1	1	1	1	1	1	1	1	1
Ola#S44046235	DK173013 OLEC Oryzias latipes cDNA clone olec42l24 3', mRNA sequence /clone=olec42l24 /clone_end=3' /gb=DK173013 /gi=187577609 /ug=Ola.5076 /len=756	1	1	1	1	1	1	1	1	1	1
Ola#S44030845	DK208409 OLOVA Oryzias latipes cDNA clone olova10p22 3', mRNA sequence /clone=olova10p22 /clone_end=3' /gb=DK208409 /gi=187560229 /ug=Ola.465 /len=906	1	1	1	1	1	1	1	1	0	1
Ola#S14463702	AU170635 Ol-br-ad cDNA Oryzias latipes cDNA clone br6452, mRNA sequence /clone=br6452 /gb=AU170635 /gi=12592706 /ug=Ola.585 /len=610	0	0	0	0	0	0	0	0	0	0
Ola#S24869778	BJ886089 MF01ASD cDNA Oryzias latipes cDNA clone MF01ASD040h10 5', mRNA sequence /clone=MF01ASD040h10 /clone_end=5' /gb=BJ886089 /gi=66683175 /ug=Ola.18239 /len=649	0	0	1	0	0	0	0	1	1	1
Ola#S14520857	BJ503607 MF01FSA cDNA Oryzias latipes cDNA clone MF01FSA004B02 3', mRNA sequence /clone=MF01FSA004B02 /clone_end=3' /gb=BJ503607 /gi=22155569 /ug=Ola.4136 /len=695	0	0	1	0	0	0	0	1	1	1
Ola#S44070031	DK085257 OLEA Oryzias latipes cDNA clone olea53f22 3', mRNA sequence /clone=olea53f22 /clone_end=3' /gb=DK085257 /gi=187613703 /ug=Ola.5455 /len=857	1	1	1	1	1	1	1	1	1	1
Ola#S43927459	DK026665 OLBR Oryzias latipes cDNA clone olbr12n15 3', mRNA sequence /clone=olbr12n15 /clone_end=3' /gb=DK026665 /gi=187406109 /ug=Ola.20560 /len=865	1	1	1	1	1	1	1	1	1	1
Ola#S22761333	Oryzias latipes mRNA for ganglioside GD3 synthase (siat8a gene) /cds=p(1,999) /gb=AJ871606 /gi=57162060 /ug=Ola.9875 /len=999	1	1	1	0	0	0	1	1	1	1
Ola#S53075826	FS553157 OLTE Oryzias latipes cDNA clone olte59e12 3', mRNA sequence /clone=olte59e12 /clone_end=3' /gb=FS553157 /gi=255429687 /ug=Ola.7900 /len=826	1	1	1	1	1	1	1	1	1	1
Ola#S44122125	DK174589 OLEC Oryzias latipes cDNA clone olec8d03 3', mRNA sequence /clone=olec8d03 /clone_end=3' /gb=DK174589 /gi=187669815 /ug=Ola.13977 /len=849	1	1	1	1	1	1	1	1	1	1
Ola#S14458964	AV668617 Sugano Kawakami 5' enriched cDNA library (OLa) Oryzias latipes cDNA clone OLa05.04d, mRNA sequence /clone=OLa05.04d /clone_end=5' /gb=AV668617 /gi=9933364 /ug=Ola.191 /len=313	1	0	1	0	0	0	0	0	1	1
Ola#S24886831	BJ911839 MF01ALA cDNA Oryzias latipes cDNA clone MF01ALA034l08 5', mRNA sequence /clone=MF01ALA034l08 /clone_end=5' /gb=BJ911839 /gi=66752116 /ug=Ola.22142 /len=670	0	0	0	1	0	0	0	0	0	0
Ola#S19082687	BJ733313 MF015DA cDNA Oryzias latipes cDNA clone MF015DA022f07 5', mRNA sequence /clone=MF015DA022f07 /clone_end=5' /gb=BJ733313 /gi=45300625 /ug=Ola.16714 /len=752	1	0	0	1	1	1	0	1	1	1
Ola#S43953588	DK198352 OLOVA Oryzias latipes cDNA clone olova47h19 5', mRNA sequence /clone=olova47h19 /clone_end=5' /gb=DK198352 /gi=187456159 /ug=Ola.20718 /len=754	1	1	1	1	1	1	1	1	1	1
Ola#S44040985	DK196471 OLOVA Oryzias latipes cDNA clone olova42b08 5', mRNA sequence /clone=olova42b08 /clone_end=5' /gb=DK196471 /gi=187573383 /ug=Ola.23585 /len=792	1	1	1	1	1	1	1	1	1	1
Ola#S43996264	DK120415 OLEB Oryzias latipes cDNA clone oleb22o11 3', mRNA sequence /clone=oleb22o11 /clone_end=3' /gb=DK120415 /gi=187522935 /ug=Ola.16142 /len=784	1	0	1	0	0	0	0	0	1	1
Ola#S43953030	DK186662 OLOVA Oryzias latipes cDNA clone olova14g19 5', mRNA sequence /clone=olova14g19 /clone_end=5' /gb=DK186662 /gi=187451688 /ug=Ola.14082 /len=736	0	0	1	0	0	0	1	1	1	1
Ola#S43930838	DK112236 OLEB Oryzias latipes cDNA clone oleb64o06 5', mRNA sequence /clone=oleb64o06 /clone_end=5' /gb=DK112236 /gi=187408662 /ug=Ola.23588 /len=759	1	1	1	1	1	1	1	1	1	1
Ola#S53078368	FS534705 OLTE Oryzias latipes cDNA clone olte5c22 3', mRNA sequence /clone=olte5c22 /clone_end=3' /gb=FS534705 /gi=255435843 /ug=Ola.7628 /len=894	1	1	1	1	1	1	1	1	1	1
Ola#S43993311	DK074993 OLEA Oryzias latipes cDNA clone olea23h17 3', mRNA sequence /clone=olea23h17 /clone_end=3' /gb=DK074993 /gi=187519954 /ug=Ola.15389 /len=850	0	0	0	0	0	0	0	0	0	0
Ola#S53074320	FS519882 OLTE Oryzias latipes cDNA clone olte32i18 5', mRNA sequence /clone=olte32i18 /clone_end=5' /gb=FS519882 /gi=255429821 /ug=Ola.13984 /len=683	1	1	1	1	1	1	0	1	1	1
Ola#S44144021	DK095449 OLEB Oryzias latipes cDNA clone oleb17m17 5', mRNA sequence /clone=oleb17m17 /clone_end=5' /gb=DK095449 /gi=187687693 /ug=Ola.23289 /len=728	0	0	0	0	0	0	0	0	0	0
Ola#S43947271	DK032952 OLBR Oryzias latipes cDNA clone olbr31a10 3', mRNA sequence /clone=olbr31a10 /clone_end=3' /gb=DK032952 /gi=187442826 /ug=Ola.28999 /len=910	0	0	0	0	0	0	0	0	0	0
Ola#S44066075	DK223394 OLOVA Oryzias latipes cDNA clone olova52o12 3', mRNA sequence /clone=olova52o12 /clone_end=3' /gb=DK223394 /gi=187614199 /ug=Ola.28723 /len=889	0	0	0	0	0	0	0	0	0	0
Ola#S44049217	DK132660 OLEB Oryzias latipes cDNA clone oleb58f14 3', mRNA sequence /clone=oleb58f14 /clone_end=3' /gb=DK132660 /gi=187578981 /ug=Ola.7879 /len=934	1	1	1	0	0	0	0	1	1	1
Ola#S43951653	DK159307 OLEC Oryzias latipes cDNA clone olec2i06 3', mRNA sequence /clone=olec2i06 /clone_end=3' /gb=DK159307 /gi=187451557 /ug=Ola.21289 /len=1013	0	1	1	0	1	1	0	0	1	1
Ola#S29029168	AM137668 Oryzias latipes CAB gastrula Oryzias latipes cDNA clone McF0013E12-MGRbd1, mRNA sequence /clone=McF0013E12-MGRbd1 /gb=AM137668 /gi=81490870 /ug=Ola.2102 /len=796	1	1	1	1	1	1	1	1	1	1
Ola#S14552824	BJ523091 MF01SSB cDNA Oryzias latipes cDNA clone MF01SSB026O05 5', mRNA sequence /clone=MF01SSB026O05 /clone_end=5' /gb=BJ523091 /gi=22181903 /ug=Ola.5038 /len=468	0	0	0	0	0	0	1	0	1	1
Ola#S44017591	DK120685 OLEB Oryzias latipes cDNA clone oleb23k10 3', mRNA sequence /clone=oleb23k10 /clone_end=3' /gb=DK120685 /gi=187545466 /ug=Ola.25514 /len=805	1	1	1	0	0	0	1	1	1	1
Ola#S34480116	AM312373 Oryzias latipes whole embryo Cab stages 18, 24, 32, 36 Oryzias latipes cDNA clone FOE002-P00045-DPE-F_C11, mRNA sequence /clone=FOE002-P00045-DPE-F_C11 /gb=AM312373 /gi=112347872 /ug=Ola.13660 /len=784	1	1	1	1	1	1	1	1	1	1
Ola#S44140450	DK062289 OLEA Oryzias latipes cDNA clone olea51c24 5', mRNA sequence /clone=olea51c24 /clone_end=5' /gb=DK062289 /gi=187689461 /ug=Ola.25922 /len=119	0	0	1	0	0	0	1	0	1	1
Ola#S43962940	DK027449 OLBR Oryzias latipes cDNA clone olbr15c05 3', mRNA sequence /clone=olbr15c05 /clone_end=3' /gb=DK027449 /gi=187465220 /ug=Ola.19479 /len=795	0	0	0	0	0	0	0	0	0	0
Ola#S44041548	DK144231 OLEC Oryzias latipes cDNA clone olec26l09 5', mRNA sequence /clone=olec26l09 /clone_end=5' /gb=DK144231 /gi=187572038 /ug=Ola.7003 /len=632	1	1	1	0	0	0	0	0	1	1
Ola#S44106721	DK209895 OLOVA Oryzias latipes cDNA clone olova15c05 3', mRNA sequence /clone=olova15c05 /clone_end=3' /gb=DK209895 /gi=187652459 /ug=Ola.12111 /len=887	1	1	1	1	1	1	1	1	1	1
Ola#S43975073	DK116536 OLEB Oryzias latipes cDNA clone oleb12a08 3', mRNA sequence /clone=oleb12a08 /clone_end=3' /gb=DK116536 /gi=187502643 /ug=Ola.3701 /len=912	0	0	0	1	1	1	1	1	1	1
Ola#S44134813	DK094751 OLEB Oryzias latipes cDNA clone oleb15n01 5', mRNA sequence /clone=oleb15n01 /clone_end=5' /gb=DK094751 /gi=187681424 /ug=Ola.22530 /len=742	1	1	1	1	0	1	1	1	0	1
Ola#S53052937	FS536613 OLTE Oryzias latipes cDNA clone olte10l01 3', mRNA sequence /clone=olte10l01 /clone_end=3' /gb=FS536613 /gi=255383654 /ug=Ola.2358 /len=943	1	1	1	1	1	1	1	1	1	1
Ola#S53075817	FS553148 OLTE Oryzias latipes cDNA clone olte59e03 3', mRNA sequence /clone=olte59e03 /clone_end=3' /gb=FS553148 /gi=255429678 /ug=Ola.28060 /len=870	1	1	1	1	1	1	1	1	1	1
Ola#S44124281	DK137900 OLEC Oryzias latipes cDNA clone olec6p19 5', mRNA sequence /clone=olec6p19 /clone_end=5' /gb=DK137900 /gi=187669381 /ug=Ola.25641 /len=176	0	0	0	0	0	0	0	0	0	0
Ola#S24875162	BJ896951 MF01ASD cDNA Oryzias latipes cDNA clone MF01ASD031e02 3', mRNA sequence /clone=MF01ASD031e02 /clone_end=3' /gb=BJ896951 /gi=66698320 /ug=Ola.22052 /len=942	0	0	0	0	0	0	0	0	0	0
Ola#S44010005	DK175769 OLEC Oryzias latipes cDNA clone olec48i16 3', mRNA sequence /clone=olec48i16 /clone_end=3' /gb=DK175769 /gi=187536067 /ug=Ola.23884 /len=869	0	0	0	1	0	0	0	0	0	0
Ola#S34479324	AM317931 Oryzias latipes whole embryo Cab stages 18, 24, 32, 36 Oryzias latipes cDNA clone FOE002-P00060-DPE-F_K18, mRNA sequence /clone=FOE002-P00060-DPE-F_K18 /gb=AM317931 /gi=112347080 /ug=Ola.1120 /len=782	1	1	1	1	1	1	1	1	1	1
Ola#S43925704	DK092008 OLEB Oryzias latipes cDNA clone oleb8b17 5', mRNA sequence /clone=oleb8b17 /clone_end=5' /gb=DK092008 /gi=187404223 /ug=Ola.23791 /len=773	1	1	1	1	1	1	1	1	1	1
Ola#S43932434	DK026690 OLBR Oryzias latipes cDNA clone olbr12o21 3', mRNA sequence /clone=olbr12o21 /clone_end=3' /gb=DK026690 /gi=187413275 /ug=Ola.8928 /len=889	1	1	1	0	0	0	1	1	1	1
Ola#S53053901	FS513504 OLTE Oryzias latipes cDNA clone olte14d05 5', mRNA sequence /clone=olte14d05 /clone_end=5' /gb=FS513504 /gi=255386140 /ug=Ola.1719 /len=731	0	0	1	0	0	0	0	0	0	0
Ola#S37720140	DC275819 Oryzias latipes regenerating fin 10 days postamputation cDNA library Oryzias latipes cDNA clone olrf5j19 3', mRNA sequence /clone=olrf5j19 /clone_end=3' /gb=DC275819 /gi=141593096 /ug=Ola.19148 /len=754	0	0	0	0	0	0	0	0	0	0
Ola#S44062606	DK165212 OLEC Oryzias latipes cDNA clone olec21a14 3', mRNA sequence /clone=olec21a14 /clone_end=3' /gb=DK165212 /gi=187592981 /ug=Ola.5202 /len=950	1	1	1	1	1	1	1	1	1	1
Ola#S43983898	DK027510 OLBR Oryzias latipes cDNA clone olbr15f03 3', mRNA sequence /clone=olbr15f03 /clone_end=3' /gb=DK027510 /gi=187511123 /ug=Ola.3539 /len=936	1	1	1	0	0	0	0	0	1	1
Ola#S44129367	DK122653 OLEB Oryzias latipes cDNA clone oleb29b13 3', mRNA sequence /clone=oleb29b13 /clone_end=3' /gb=DK122653 /gi=187678281 /ug=Ola.2837 /len=882	1	1	1	1	1	1	1	1	1	1
Ola#S34479477	AM306668 Oryzias latipes whole embryo Cab stages 18, 24, 32, 36 Oryzias latipes cDNA clone FOE002-P00028-DPE-F_P15, mRNA sequence /clone=FOE002-P00028-DPE-F_P15 /gb=AM306668 /gi=112347233 /ug=Ola.17451 /len=824	1	1	1	0	1	1	1	1	1	1
Ola#S14516304	BJ493896 MF01FSA cDNA Oryzias latipes cDNA clone MF01FSA034N24 5', mRNA sequence /clone=MF01FSA034N24 /clone_end=5' /gb=BJ493896 /gi=22145822 /ug=Ola.3977 /len=359	1	1	1	0	0	0	0	0	1	1
Ola#S34391024	AM333995 Oryzias latipes whole embryo Cab stages 18, 24, 32, 36 Oryzias latipes cDNA clone FOE002-P00106-DPE-F_F18, mRNA sequence /clone=FOE002-P00106-DPE-F_F18 /gb=AM333995 /gi=112261689 /ug=Ola.12147 /len=766	1	1	1	1	1	1	1	1	1	1
Ola#S53064088	FS538190 OLTE Oryzias latipes cDNA clone olte15d13 3', mRNA sequence /clone=olte15d13 /clone_end=3' /gb=FS538190 /gi=255401515 /ug=Ola.7821 /len=932	1	1	1	1	1	1	1	1	1	1
Ola#S34391272	AM301211 Oryzias latipes whole embryo Cab stages 18, 24, 32, 36 Oryzias latipes cDNA clone FOE002-P00013-DPE-F_M12, mRNA sequence /clone=FOE002-P00013-DPE-F_M12 /gb=AM301211 /gi=112261937 /ug=Ola.14538 /len=781	1	1	1	0	1	1	1	1	1	1
Ola#S44090272	DK034822 OLBR Oryzias latipes cDNA clone olbr36g20 3', mRNA sequence /clone=olbr36g20 /clone_end=3' /gb=DK034822 /gi=187634463 /ug=Ola.7851 /len=852	1	1	1	0	0	0	0	1	1	1
Ola#S43910386	DK037340 OLBR Oryzias latipes cDNA clone olbr43l10 3', mRNA sequence /clone=olbr43l10 /clone_end=3' /gb=DK037340 /gi=187386164 /ug=Ola.5525 /len=867	1	1	1	1	1	1	1	1	1	1
Ola#S44045976	DK148716 OLEC Oryzias latipes cDNA clone olec39f12 5', mRNA sequence /clone=olec39f12 /clone_end=5' /gb=DK148716 /gi=187575496 /ug=Ola.25267 /len=374	0	0	0	0	0	0	0	0	0	0
Ola#S44089954	DK023187 OLBR Oryzias latipes cDNA clone olbr2l03 3', mRNA sequence /clone=olbr2l03 /clone_end=3' /gb=DK023187 /gi=187635210 /ug=Ola.21489 /len=795	1	1	1	1	1	1	1	1	1	1
Ola#S34454328	AM299462 Oryzias latipes whole embryo Cab stages 18, 24, 32, 36 Oryzias latipes cDNA clone FOE002-P00008-DPE-F_P22, mRNA sequence /clone=FOE002-P00008-DPE-F_P22 /gb=AM299462 /gi=112322084 /ug=Ola.12917 /len=886	1	1	1	0	0	0	1	0	1	1
Ola#S34433811	AM357462 Oryzias latipes whole embryo Cab stages 18, 24, 32, 36 Oryzias latipes cDNA clone FOE002-P00035-DPE-R_C22, mRNA sequence /clone=FOE002-P00035-DPE-R_C22 /gb=AM357462 /gi=112301557 /ug=Ola.27571 /len=565	0	0	0	0	0	0	0	0	0	0
Ola#S44042017	DK188394 OLOVA Oryzias latipes cDNA clone olova19f06 5', mRNA sequence /clone=olova19f06 /clone_end=5' /gb=DK188394 /gi=187569203 /ug=Ola.20944 /len=506	0	0	0	0	0	0	1	0	1	1
Ola#S53038839	FS511570 OLTE Oryzias latipes cDNA clone olte8i18 5', mRNA sequence /clone=olte8i18 /clone_end=5' /gb=FS511570 /gi=255353206 /ug=Ola.28223 /len=110	0	0	0	0	0	0	0	0	0	0
Ola#S34470601	AM382463 Oryzias latipes whole embryo Cab stages 18, 24, 32, 36 Oryzias latipes cDNA clone FOE002-P00133-DPE-R_G06, mRNA sequence /clone=FOE002-P00133-DPE-R_G06 /gb=AM382463 /gi=112338357 /ug=Ola.23529 /len=441	0	0	0	0	0	0	0	0	0	0
Ola#S35176200	Oryzias latipes mMYHL3 mRNA for myosin heavy chain, partial cds /cds=p(1,365) /gb=AB256933 /gi=116062096 /ug=Ola.19738 /len=508	1	0	1	0	0	0	0	0	1	1
Ola#S19127856	BJ745964 MF015DA cDNA Oryzias latipes cDNA clone MF015DA029n21 3', mRNA sequence /clone=MF015DA029n21 /clone_end=3' /gb=BJ745964 /gi=45343232 /ug=Ola.7733 /len=751	1	1	1	0	1	1	1	0	1	1
Ola#S19080135	BJ730791 MF015DA cDNA Oryzias latipes cDNA clone MF015DA009k22 5', mRNA sequence /clone=MF015DA009k22 /clone_end=5' /gb=BJ730791 /gi=45298103 /ug=Ola.7177 /len=847	1	1	1	1	1	1	1	1	1	1
Ola#S53050136	FS513123 OLTE Oryzias latipes cDNA clone olte13b06 5', mRNA sequence /clone=olte13b06 /clone_end=5' /gb=FS513123 /gi=255383603 /ug=Ola.28399 /len=254	0	0	0	0	0	0	0	0	0	0
Ola#S37743876	DC245264 Oryzias latipes regenerating fin 3 days postamputation cDNA library Oryzias latipes cDNA clone olrfe12b14 5', mRNA sequence /clone=olrfe12b14 /clone_end=5' /gb=DC245264 /gi=141633421 /ug=Ola.27507 /len=760	0	0	1	1	0	0	0	0	0	1
Ola#S44047277	DK169292 OLEC Oryzias latipes cDNA clone olec32f23 3', mRNA sequence /clone=olec32f23 /clone_end=3' /gb=DK169292 /gi=187575296 /ug=Ola.21025 /len=924	0	0	0	0	0	0	0	0	0	0
Ola#S14491824	BJ002138 MF01SSA cDNA Oryzias latipes cDNA clone MF01SSA031C11 5', mRNA sequence /clone=MF01SSA031C11 /clone_end=5' /gb=BJ002138 /gi=17361905 /ug=Ola.2395 /len=439	0	0	0	0	0	0	0	0	0	0
Ola#S43910344	DK037298 OLBR Oryzias latipes cDNA clone olbr43j09 3', mRNA sequence /clone=olbr43j09 /clone_end=3' /gb=DK037298 /gi=187389927 /ug=Ola.24251 /len=913	0	0	0	0	1	0	0	0	0	0
Ola#S43963453	DK044645 OLBR Oryzias latipes cDNA clone olbr64o05 3', mRNA sequence /clone=olbr64o05 /clone_end=3' /gb=DK044645 /gi=187464277 /ug=Ola.26652 /len=896	1	1	1	1	1	1	1	1	1	1
Ola#S43908662	DK031630 OLBR Oryzias latipes cDNA clone olbr27d05 3', mRNA sequence /clone=olbr27d05 /clone_end=3' /gb=DK031630 /gi=187390709 /ug=Ola.21329 /len=903	1	1	1	1	1	1	1	1	1	1
Ola#S44134104	DK080939 OLEA Oryzias latipes cDNA clone olea40m09 3', mRNA sequence /clone=olea40m09 /clone_end=3' /gb=DK080939 /gi=187681051 /ug=Ola.17197 /len=270	0	0	0	0	0	0	0	0	0	0
Ola#S14542794	BJ530855 MF01SSB cDNA Oryzias latipes cDNA clone MF01SSB040B07 5', mRNA sequence /clone=MF01SSB040B07 /clone_end=5' /gb=BJ530855 /gi=22189667 /ug=Ola.4762 /len=424	0	0	0	0	0	0	0	0	0	0
Ola#S43925340	DK083100 OLEA Oryzias latipes cDNA clone olea47b07 3', mRNA sequence /clone=olea47b07 /clone_end=3' /gb=DK083100 /gi=187403293 /ug=Ola.19025 /len=905	0	0	0	0	1	1	1	0	1	1
Ola#S19122023	BJ740188 MF015DA cDNA Oryzias latipes cDNA clone MF015DA002h06 3', mRNA sequence /clone=MF015DA002h06 /clone_end=3' /gb=BJ740188 /gi=45337458 /ug=Ola.4020 /len=892	1	1	1	1	1	1	1	1	1	1
Ola#S43919450	DK158906 OLEC Oryzias latipes cDNA clone olec1g12 3', mRNA sequence /clone=olec1g12 /clone_end=3' /gb=DK158906 /gi=187400837 /ug=Ola.27005 /len=918	1	1	1	0	1	1	1	1	1	1
Ola#S44149464	DK058020 OLEA Oryzias latipes cDNA clone olea38m03 5', mRNA sequence /clone=olea38m03 /clone_end=5' /gb=DK058020 /gi=187700288 /ug=Ola.26841 /len=764	0	0	0	0	0	0	0	0	0	0
Ola#S43908603	DK025824 OLBR Oryzias latipes cDNA clone olbr10g07 3', mRNA sequence /clone=olbr10g07 /clone_end=3' /gb=DK025824 /gi=187389250 /ug=Ola.1065 /len=932	1	1	1	1	1	1	1	1	1	1
Ola#S44073416	DK000400 OLBR Oryzias latipes cDNA clone olbr2b23 5', mRNA sequence /clone=olbr2b23 /clone_end=5' /gb=DK000400 /gi=187618487 /ug=Ola.13212 /len=789	1	1	1	1	1	1	1	1	1	1
Ola#S34432599	AM309133 Oryzias latipes whole embryo Cab stages 18, 24, 32, 36 Oryzias latipes cDNA clone FOE002-P00035-DPE-F_O16, mRNA sequence /clone=FOE002-P00035-DPE-F_O16 /gb=AM309133 /gi=112300345 /ug=Ola.116 /len=737	1	1	1	0	0	0	0	0	1	1
Ola#S44154248	DK023834 OLBR Oryzias latipes cDNA clone olbr4j09 3', mRNA sequence /clone=olbr4j09 /clone_end=3' /gb=DK023834 /gi=187702398 /ug=Ola.20415 /len=947	1	1	1	0	0	0	0	0	1	1
Ola#S53068453	FS537892 OLTE Oryzias latipes cDNA clone olte14g02 3', mRNA sequence /clone=olte14g02 /clone_end=3' /gb=FS537892 /gi=255417588 /ug=Ola.25056 /len=911	0	0	0	0	0	0	0	0	0	0
Ola#S45454579	FM170297 PJR-M1 Oryzias latipes cDNA clone M030--E2_008, mRNA sequence /clone=M030--E2_008 /gb=FM170297 /gi=190673875 /ug=Ola.26372 /len=537	0	0	0	0	0	0	0	0	0	0
Ola#S43912513	DK043251 OLBR Oryzias latipes cDNA clone olbr60o05 3', mRNA sequence /clone=olbr60o05 /clone_end=3' /gb=DK043251 /gi=187387579 /ug=Ola.1708 /len=830	1	1	1	0	0	0	1	1	1	1
Ola#S19129956	BJ748119 MF015DA cDNA Oryzias latipes cDNA clone MF015DA032d02 3', mRNA sequence /clone=MF015DA032d02 /clone_end=3' /gb=BJ748119 /gi=45345387 /ug=Ola.4346 /len=733	0	0	0	0	0	0	0	0	0	0
Ola#S24861247	BJ896301 MF01ASD cDNA Oryzias latipes cDNA clone MF01ASD029g07 3', mRNA sequence /clone=MF01ASD029g07 /clone_end=3' /gb=BJ896301 /gi=66697670 /ug=Ola.7873 /len=921	1	1	1	0	0	0	1	1	1	1
Ola#S37732568	DC255278 Oryzias latipes regenerating fin 3 days postamputation cDNA library Oryzias latipes cDNA clone olrfe15e19 3', mRNA sequence /clone=olrfe15e19 /clone_end=3' /gb=DC255278 /gi=141614582 /ug=Ola.19300 /len=105	0	0	0	0	0	0	0	0	0	0
Ola#S43908588	DK025809 OLBR Oryzias latipes cDNA clone olbr10f13 3', mRNA sequence /clone=olbr10f13 /clone_end=3' /gb=DK025809 /gi=187389207 /ug=Ola.19991 /len=750	0	0	0	0	1	1	1	0	1	1
Ola#S53041437	FS540009 OLTE Oryzias latipes cDNA clone olte20g21 3', mRNA sequence /clone=olte20g21 /clone_end=3' /gb=FS540009 /gi=255371192 /ug=Ola.9658 /len=882	1	1	1	1	1	1	1	1	1	1
Ola#S44079932	DK126126 OLEB Oryzias latipes cDNA clone oleb38o13 3', mRNA sequence /clone=oleb38o13 /clone_end=3' /gb=DK126126 /gi=187624583 /ug=Ola.11566 /len=860	1	1	1	0	1	1	1	1	1	1
Ola#S53073706	FS553685 OLTE Oryzias latipes cDNA clone olte61m12 3', mRNA sequence /clone=olte61m12 /clone_end=3' /gb=FS553685 /gi=255425975 /ug=Ola.8108 /len=936	1	1	1	0	0	0	1	1	1	1
Ola#S19079445	BJ730119 MF015DA cDNA Oryzias latipes cDNA clone MF015DA007i13 5', mRNA sequence /clone=MF015DA007i13 /clone_end=5' /gb=BJ730119 /gi=45297431 /ug=Ola.10203 /len=876	1	1	1	1	1	1	1	1	1	1
Ola#S14488655	BJ003647 MF01SSA cDNA Oryzias latipes cDNA clone MF01SSA049H06 5', mRNA sequence /clone=MF01SSA049H06 /clone_end=5' /gb=BJ003647 /gi=17355558 /ug=Ola.2254 /len=206	0	0	0	0	0	0	0	0	0	0
Ola#S14496212	BJ028523 MF01SSA cDNA Oryzias latipes cDNA clone MF01SSA198H06 3', mRNA sequence /clone=MF01SSA198H06 /clone_end=3' /gb=BJ028523 /gi=17396267 /ug=Ola.2759 /len=604	0	0	0	0	0	0	0	0	0	0
Ola#S44066036	DK218492 OLOVA Oryzias latipes cDNA clone olova39d03 3', mRNA sequence /clone=olova39d03 /clone_end=3' /gb=DK218492 /gi=187612564 /ug=Ola.863 /len=920	0	1	1	1	1	1	1	1	1	1
Ola#S43918929	DK123544 OLEB Oryzias latipes cDNA clone oleb31k12 3', mRNA sequence /clone=oleb31k12 /clone_end=3' /gb=DK123544 /gi=187397142 /ug=Ola.21860 /len=874	1	1	1	1	1	1	1	1	1	1
Ola#S34389126	AM301044 Oryzias latipes whole embryo Cab stages 18, 24, 32, 36 Oryzias latipes cDNA clone FOE002-P00013-DPE-F_F09, mRNA sequence /clone=FOE002-P00013-DPE-F_F09 /gb=AM301044 /gi=112259791 /ug=Ola.14548 /len=762	1	1	1	0	0	0	1	1	1	1
Ola#S44079713	DK121929 OLEB Oryzias latipes cDNA clone oleb27b16 3', mRNA sequence /clone=oleb27b16 /clone_end=3' /gb=DK121929 /gi=187626270 /ug=Ola.25786 /len=908	0	0	1	1	1	1	0	0	1	1
Ola#S34420653	AM314285 Oryzias latipes whole embryo Cab stages 18, 24, 32, 36 Oryzias latipes cDNA clone FOE002-P00050-DPE-F_J09, mRNA sequence /clone=FOE002-P00050-DPE-F_J09 /gb=AM314285 /gi=112291532 /ug=Ola.13671 /len=761	1	1	1	0	1	1	1	1	1	1
Ola#S44034986	DK164034 OLEC Oryzias latipes cDNA clone olec17m05 3', mRNA sequence /clone=olec17m05 /clone_end=3' /gb=DK164034 /gi=187562108 /ug=Ola.11774 /len=915	1	1	1	1	1	1	0	1	1	1
Ola#S53059539	FS541146 OLTE Oryzias latipes cDNA clone olte23l21 3', mRNA sequence /clone=olte23l21 /clone_end=3' /gb=FS541146 /gi=255409678 /ug=Ola.13269 /len=820	1	1	1	1	1	1	1	1	1	1
Ola#S43932724	DK032727 OLBR Oryzias latipes cDNA clone olbr30g05 3', mRNA sequence /clone=olbr30g05 /clone_end=3' /gb=DK032727 /gi=187411703 /ug=Ola.12483 /len=920	1	1	1	0	0	0	1	1	1	1
Ola#S43984735	DK163403 OLEC Oryzias latipes cDNA clone olec16a02 3', mRNA sequence /clone=olec16a02 /clone_end=3' /gb=DK163403 /gi=187511693 /ug=Ola.2903 /len=926	1	1	1	1	1	1	1	1	1	1
Ola#S44122235	DK114233 OLEB Oryzias latipes cDNA clone oleb5i02 3', mRNA sequence /clone=oleb5i02 /clone_end=3' /gb=DK114233 /gi=187671452 /ug=Ola.24358 /len=917	0	0	0	0	0	0	0	0	0	0
Ola#S44106176	DK219437 OLOVA Oryzias latipes cDNA clone olova41n07 3', mRNA sequence /clone=olova41n07 /clone_end=3' /gb=DK219437 /gi=187654637 /ug=Ola.25496 /len=792	1	1	1	0	0	1	1	1	1	1
Ola#S43975265	DK120302 OLEB Oryzias latipes cDNA clone oleb22j09 3', mRNA sequence /clone=oleb22j09 /clone_end=3' /gb=DK120302 /gi=187506053 /ug=Ola.12826 /len=871	1	1	1	0	0	0	1	1	1	1
Ola#S44087959	DK085512 OLEA Oryzias latipes cDNA clone olea54c02 3', mRNA sequence /clone=olea54c02 /clone_end=3' /gb=DK085512 /gi=187632723 /ug=Ola.2028 /len=910	1	1	1	1	1	1	1	1	1	1
Ola#S43990736	DK221379 OLOVA Oryzias latipes cDNA clone olova47d21 3', mRNA sequence /clone=olova47d21 /clone_end=3' /gb=DK221379 /gi=187517947 /ug=Ola.25317 /len=872	0	0	0	0	0	0	1	1	1	1
Ola#S53064044	FS538146 OLTE Oryzias latipes cDNA clone olte15b14 3', mRNA sequence /clone=olte15b14 /clone_end=3' /gb=FS538146 /gi=255401471 /ug=Ola.21578 /len=948	0	0	0	0	0	0	0	0	0	0
Ola#S44147846	DK035345 OLBR Oryzias latipes cDNA clone olbr37p09 3', mRNA sequence /clone=olbr37p09 /clone_end=3' /gb=DK035345 /gi=187694581 /ug=Ola.3819 /len=890	1	1	1	1	1	1	1	1	1	1
Ola#S14466803	AU171770 Ol-br-ad cDNA Oryzias latipes cDNA clone br8091, mRNA sequence /clone=br8091 /gb=AU171770 /gi=12593841 /ug=Ola.489 /len=764	0	0	0	0	0	0	1	0	1	1
Ola#S44123832	DK133859 OLEB Oryzias latipes cDNA clone oleb61m02 3', mRNA sequence /clone=oleb61m02 /clone_end=3' /gb=DK133859 /gi=187667962 /ug=Ola.25857 /len=386	0	0	0	0	0	0	0	0	0	0
Ola#S44113067	DK174101 OLEC Oryzias latipes cDNA clone olec45n12 3', mRNA sequence /clone=olec45n12 /clone_end=3' /gb=DK174101 /gi=187657709 /ug=Ola.5634 /len=913	1	1	1	1	1	1	1	1	1	1
Ola#S14538351	BJ522530 MF01SSB cDNA Oryzias latipes cDNA clone MF01SSB025C13 5', mRNA sequence /clone=MF01SSB025C13 /clone_end=5' /gb=BJ522530 /gi=22181342 /ug=Ola.4602 /len=564	1	1	1	0	0	0	0	0	1	1
Ola#S45455338	FM165850 PJR-M1 Oryzias latipes cDNA clone M011--C1_011, mRNA sequence /clone=M011--C1_011 /gb=FM165850 /gi=190673983 /ug=Ola.26381 /len=778	0	0	0	0	0	0	0	0	0	0
Ola#S24889658	BJ917487 MF01ALA cDNA Oryzias latipes cDNA clone MF01ALA014d18 3', mRNA sequence /clone=MF01ALA014d18 /clone_end=3' /gb=BJ917487 /gi=66757764 /ug=Ola.18344 /len=685	0	0	0	0	0	0	0	0	0	0
Ola#S44090381	DK034931 OLBR Oryzias latipes cDNA clone olbr36m01 3', mRNA sequence /clone=olbr36m01 /clone_end=3' /gb=DK034931 /gi=187636799 /ug=Ola.18316 /len=916	0	1	1	0	1	0	1	1	0	0
Ola#S44118922	DK154081 OLEC Oryzias latipes cDNA clone olec52j17 5', mRNA sequence /clone=olec52j17 /clone_end=5' /gb=DK154081 /gi=187665929 /ug=Ola.18209 /len=603	1	0	1	0	0	0	1	1	1	1
Ola#S43948832	DK074235 OLEA Oryzias latipes cDNA clone olea21e09 3', mRNA sequence /clone=olea21e09 /clone_end=3' /gb=DK074235 /gi=187449828 /ug=Ola.27764 /len=877	1	1	1	0	0	0	1	0	0	0
Ola#S53057898	FS548402 OLTE Oryzias latipes cDNA clone olte45j17 3', mRNA sequence /clone=olte45j17 /clone_end=3' /gb=FS548402 /gi=255394343 /ug=Ola.28289 /len=909	1	1	1	0	0	0	1	1	1	1
Ola#S34406402	AM296878 Oryzias latipes whole embryo Cab stages 18, 24, 32, 36 Oryzias latipes cDNA clone FOE002-P00001-DPE-F_O08, mRNA sequence /clone=FOE002-P00001-DPE-F_O08 /gb=AM296878 /gi=112277067 /ug=Ola.22925 /len=385	1	1	1	1	1	1	1	1	1	1
Ola#S29030220	AM139435 Oryzias latipes CAB gastrula Oryzias latipes cDNA clone McF0012J17-MGRbd1, mRNA sequence /clone=McF0012J17-MGRbd1 /gb=AM139435 /gi=81492203 /ug=Ola.22230 /len=725	1	1	1	0	0	0	1	1	1	1
Ola#S44154768	DK041240 OLBR Oryzias latipes cDNA clone olbr55a16 3', mRNA sequence /clone=olbr55a16 /clone_end=3' /gb=DK041240 /gi=187705931 /ug=Ola.14318 /len=901	0	0	0	0	0	0	0	0	0	0
Ola#S53056837	FS555944 OLTE Oryzias latipes cDNA clone olte68e09 3', mRNA sequence /clone=olte68e09 /clone_end=3' /gb=FS555944 /gi=255395828 /ug=Ola.27749 /len=859	1	1	1	1	1	1	1	1	1	1
Ola#S44013805	DK033889 OLBR Oryzias latipes cDNA clone olbr33l21 3', mRNA sequence /clone=olbr33l21 /clone_end=3' /gb=DK033889 /gi=187541433 /ug=Ola.10227 /len=829	1	1	1	1	1	1	1	1	1	1
Ola#S14530087	BJ517102 MF01FSA cDNA Oryzias latipes cDNA clone MF01FSA052H09 3', mRNA sequence /clone=MF01FSA052H09 /clone_end=3' /gb=BJ517102 /gi=22175914 /ug=Ola.4414 /len=741	1	1	1	1	1	1	1	1	1	1
Ola#S43967532	DK265458 OLVL Oryzias latipes cDNA clone olvl64k24 3', mRNA sequence /clone=olvl64k24 /clone_end=3' /gb=DK265458 /gi=187493814 /ug=Ola.3111 /len=912	1	1	1	1	1	1	1	1	1	1
Ola#S43903372	DK077564 OLEA Oryzias latipes cDNA clone olea30o09 3', mRNA sequence /clone=olea30o09 /clone_end=3' /gb=DK077564 /gi=187382025 /ug=Ola.9714 /len=848	1	1	1	1	1	1	1	1	1	1
Ola#S44150302	DK017670 OLBR Oryzias latipes cDNA clone olbr51n06 5', mRNA sequence /clone=olbr51n06 /clone_end=5' /gb=DK017670 /gi=187698311 /ug=Ola.24041 /len=768	1	1	1	0	0	0	0	0	1	1
Ola#S29043723	AM151094 Oryzias latipes CAB gastrula Oryzias latipes cDNA clone McF0035O06-MGRbd1, mRNA sequence /clone=McF0035O06-MGRbd1 /gb=AM151094 /gi=81512311 /ug=Ola.10569 /len=265	0	0	1	0	0	0	0	0	0	0
Ola#S44003180	DK240679 OLVL Oryzias latipes cDNA clone olvl44l19 5', mRNA sequence /clone=olvl44l19 /clone_end=5' /gb=DK240679 /gi=187528511 /ug=Ola.22800 /len=687	0	0	0	0	0	0	0	0	0	0
Ola#S43903014	DK082368 OLEA Oryzias latipes cDNA clone olea44p21 3', mRNA sequence /clone=olea44p21 /clone_end=3' /gb=DK082368 /gi=187379452 /ug=Ola.7125 /len=891	0	0	0	0	0	0	0	0	0	0
Ola#S53051965	FS550962 OLTE Oryzias latipes cDNA clone olte52p22 3', mRNA sequence /clone=olte52p22 /clone_end=3' /gb=FS550962 /gi=255382179 /ug=Ola.21684 /len=892	1	1	1	0	0	1	1	1	1	1
Ola#S19123274	BJ741289 MF015DA cDNA Oryzias latipes cDNA clone MF015DA006c06 3', mRNA sequence /clone=MF015DA006c06 /clone_end=3' /gb=BJ741289 /gi=45338558 /ug=Ola.1980 /len=925	1	1	1	0	0	0	1	1	1	1
Ola#S44058465	DK016758 OLBR Oryzias latipes cDNA clone olbr49d11 5', mRNA sequence /clone=olbr49d11 /clone_end=5' /gb=DK016758 /gi=187591780 /ug=Ola.24350 /len=465	0	0	0	0	0	0	0	0	0	0
Ola#S53071423	FS538886 OLTE Oryzias latipes cDNA clone olte17d16 3', mRNA sequence /clone=olte17d16 /clone_end=3' /gb=FS538886 /gi=255421894 /ug=Ola.11665 /len=937	1	0	1	1	0	0	0	0	0	1
Ola#S44015709	DK084640 OLEA Oryzias latipes cDNA clone olea51j04 3', mRNA sequence /clone=olea51j04 /clone_end=3' /gb=DK084640 /gi=187539000 /ug=Ola.2160 /len=940	1	1	1	1	1	1	0	1	1	1
Ola#S53072243	FS545679 OLTE Oryzias latipes cDNA clone olte36m07 3', mRNA sequence /clone=olte36m07 /clone_end=3' /gb=FS545679 /gi=255426588 /ug=Ola.7597 /len=919	1	1	1	1	1	1	1	1	1	1
Ola#S44135743	DK134648 OLEB Oryzias latipes cDNA clone oleb63o20 3', mRNA sequence /clone=oleb63o20 /clone_end=3' /gb=DK134648 /gi=187681975 /ug=Ola.13114 /len=930	1	1	1	1	1	1	1	1	1	1
Ola#S44028303	DK212368 OLOVA Oryzias latipes cDNA clone olova22b07 3', mRNA sequence /clone=olova22b07 /clone_end=3' /gb=DK212368 /gi=187552346 /ug=Ola.10738 /len=946	1	1	1	1	1	1	1	1	1	1
Ola#S19130388	BJ748658 MF015DA cDNA Oryzias latipes cDNA clone MF015DA034a10 3', mRNA sequence /clone=MF015DA034a10 /clone_end=3' /gb=BJ748658 /gi=45345926 /ug=Ola.9917 /len=783	1	1	1	0	0	0	1	1	1	1
Ola#S43962506	DK015807 OLBR Oryzias latipes cDNA clone olbr46h06 5', mRNA sequence /clone=olbr46h06 /clone_end=5' /gb=DK015807 /gi=187461117 /ug=Ola.21402 /len=809	0	0	0	0	0	0	0	0	0	0
Ola#S44125923	DK122175 OLEB Oryzias latipes cDNA clone oleb27m11 3', mRNA sequence /clone=oleb27m11 /clone_end=3' /gb=DK122175 /gi=187674276 /ug=Ola.24541 /len=865	1	1	1	1	1	1	1	1	1	1
Ola#S37729817	DC259383 Oryzias latipes regenerating fin 3 days postamputation cDNA library Oryzias latipes cDNA clone olrfe26g20 3', mRNA sequence /clone=olrfe26g20 /clone_end=3' /gb=DC259383 /gi=141610070 /ug=Ola.19272 /len=350	0	0	0	0	0	0	0	0	0	0
Ola#S44042366	DK140511 OLEC Oryzias latipes cDNA clone olec16f06 5', mRNA sequence /clone=olec16f06 /clone_end=5' /gb=DK140511 /gi=187568744 /ug=Ola.12718 /len=920	1	1	1	1	1	1	1	1	0	1
Ola#S44105023	DK213749 OLOVA Oryzias latipes cDNA clone olova25o08 3', mRNA sequence /clone=olova25o08 /clone_end=3' /gb=DK213749 /gi=187651675 /ug=Ola.22565 /len=855	1	1	1	1	1	0	1	1	1	1
Ola#S44028036	DK212101 OLOVA Oryzias latipes cDNA clone olova21f06 3', mRNA sequence /clone=olova21f06 /clone_end=3' /gb=DK212101 /gi=187552989 /ug=Ola.6034 /len=914	1	1	1	1	1	1	1	1	1	1
Ola#S34433954	AM330766 Oryzias latipes whole embryo Cab stages 18, 24, 32, 36 Oryzias latipes cDNA clone FOE002-P00097-DPE-F_D11, mRNA sequence /clone=FOE002-P00097-DPE-F_D11 /gb=AM330766 /gi=112301700 /ug=Ola.14373 /len=759	1	1	1	0	1	1	1	1	1	1
Ola#S34420816	AM297324 Oryzias latipes whole embryo Cab stages 18, 24, 32, 36 Oryzias latipes cDNA clone FOE002-P00003-DPE-F_C03, mRNA sequence /clone=FOE002-P00003-DPE-F_C03 /gb=AM297324 /gi=112291695 /ug=Ola.13957 /len=801	1	1	1	0	1	1	1	1	1	1
Ola#S53066713	FS548504 OLTE Oryzias latipes cDNA clone olte45o08 3', mRNA sequence /clone=olte45o08 /clone_end=3' /gb=FS548504 /gi=255398399 /ug=Ola.2975 /len=659	0	0	0	0	0	0	0	0	0	0
Ola#S44160248	DK018539 OLBR Oryzias latipes cDNA clone olbr54f01 5', mRNA sequence /clone=olbr54f01 /clone_end=5' /gb=DK018539 /gi=187709104 /ug=Ola.98 /len=755	1	1	1	1	1	1	1	1	1	1
Ola#S53046142	FS554288 OLTE Oryzias latipes cDNA clone olte63h22 3', mRNA sequence /clone=olte63h22 /clone_end=3' /gb=FS554288 /gi=255372902 /ug=Ola.4863 /len=892	1	1	1	1	1	1	1	0	1	1
Ola#S43950253	DK225622 OLOVA Oryzias latipes cDNA clone olova59d10 3', mRNA sequence /clone=olova59d10 /clone_end=3' /gb=DK225622 /gi=187451821 /ug=Ola.1676 /len=916	1	0	1	1	1	1	1	0	1	1
Ola#S44060572	DK075574 OLEA Oryzias latipes cDNA clone olea25c01 3', mRNA sequence /clone=olea25c01 /clone_end=3' /gb=DK075574 /gi=187591451 /ug=Ola.18463 /len=860	1	0	1	1	1	1	0	1	0	1
Ola#S44138166	DK111791 OLEB Oryzias latipes cDNA clone oleb63k18 5', mRNA sequence /clone=oleb63k18 /clone_end=5' /gb=DK111791 /gi=187686962 /ug=Ola.22772 /len=792	0	0	1	0	0	0	1	1	1	1
Ola#S44090477	DK040399 OLBR Oryzias latipes cDNA clone olbr52j01 3', mRNA sequence /clone=olbr52j01 /clone_end=3' /gb=DK040399 /gi=187637147 /ug=Ola.11817 /len=918	1	1	1	1	1	1	1	1	1	1
Ola#S44034374	DK188318 OLOVA Oryzias latipes cDNA clone olova19b21 5', mRNA sequence /clone=olova19b21 /clone_end=5' /gb=DK188318 /gi=187561546 /ug=Ola.14528 /len=616	1	1	1	1	1	1	1	1	1	1
Ola#S44118197	DK166246 OLEC Oryzias latipes cDNA clone olec23o11 3', mRNA sequence /clone=olec23o11 /clone_end=3' /gb=DK166246 /gi=187665470 /ug=Ola.25891 /len=177	0	0	0	0	0	0	0	0	0	0
Ola#S53052653	FS527755 OLTE Oryzias latipes cDNA clone olte56c22 5', mRNA sequence /clone=olte56c22 /clone_end=5' /gb=FS527755 /gi=255379761 /ug=Ola.25865 /len=125	0	0	0	0	0	0	0	0	0	0
Ola#S44066147	DK223466 OLOVA Oryzias latipes cDNA clone olova53b14 3', mRNA sequence /clone=olova53b14 /clone_end=3' /gb=DK223466 /gi=187614439 /ug=Ola.9957 /len=896	1	1	1	1	1	1	1	1	1	1
Ola#S53049921	FS554683 OLTE Oryzias latipes cDNA clone olte64j17 3', mRNA sequence /clone=olte64j17 /clone_end=3' /gb=FS554683 /gi=255382270 /ug=Ola.13460 /len=861	0	0	0	0	0	0	0	0	1	0
Ola#S44014289	DK045309 OLEA Oryzias latipes cDNA clone olea1n03 5', mRNA sequence /clone=olea1n03 /clone_end=5' /gb=DK045309 /gi=187539606 /ug=Ola.24139 /len=805	1	1	1	1	1	1	1	1	1	1
Ola#S19056958	BJ717272 MF01FFA cDNA Oryzias latipes cDNA clone MF01FFA015n13 3', mRNA sequence /clone=MF01FFA015n13 /clone_end=3' /gb=BJ717272 /gi=45258113 /ug=Ola.11398 /len=685	0	0	0	0	0	0	0	0	0	0
Ola#S53049686	FS550672 OLTE Oryzias latipes cDNA clone olte52c01 3', mRNA sequence /clone=olte52c01 /clone_end=3' /gb=FS550672 /gi=255381919 /ug=Ola.28078 /len=854	1	1	0	0	0	1	0	1	0	1
Ola#S14523513	BJ509000 MF01FSA cDNA Oryzias latipes cDNA clone MF01FSA038O11 3', mRNA sequence /clone=MF01FSA038O11 /clone_end=3' /gb=BJ509000 /gi=22160962 /ug=Ola.3396 /len=779	0	0	0	0	0	0	0	0	0	0
Ola#S29038869	AM144752 Oryzias latipes CAB gastrula Oryzias latipes cDNA clone McF0021I10-MGRbd1, mRNA sequence /clone=McF0021I10-MGRbd1 /gb=AM144752 /gi=81505063 /ug=Ola.19635 /len=577	0	0	0	0	0	0	0	0	0	0
Ola#S43903217	DK087122 OLEA Oryzias latipes cDNA clone olea59o03 3', mRNA sequence /clone=olea59o03 /clone_end=3' /gb=DK087122 /gi=187381352 /ug=Ola.14818 /len=926	1	1	1	1	1	1	1	1	1	1
Ola#S44069874	DK080541 OLEA Oryzias latipes cDNA clone olea39i22 3', mRNA sequence /clone=olea39i22 /clone_end=3' /gb=DK080541 /gi=187611992 /ug=Ola.8818 /len=921	1	1	1	1	1	1	1	1	1	1
Ola#S43962026	DK135278 OLEB Oryzias latipes cDNA clone oleb65k20 3', mRNA sequence /clone=oleb65k20 /clone_end=3' /gb=DK135278 /gi=187458921 /ug=Ola.6233 /len=878	1	1	1	1	1	1	1	1	1	1
Ola#S24861451	BJ896708 MF01ASD cDNA Oryzias latipes cDNA clone MF01ASD030i23 3', mRNA sequence /clone=MF01ASD030i23 /clone_end=3' /gb=BJ896708 /gi=66698077 /ug=Ola.3763 /len=910	1	0	1	1	1	1	0	1	1	1
Ola#S43934762	DK083612 OLEA Oryzias latipes cDNA clone olea48i21 3', mRNA sequence /clone=olea48i21 /clone_end=3' /gb=DK083612 /gi=187412075 /ug=Ola.24680 /len=886	0	0	0	0	0	0	0	0	0	0
Ola#S43957884	DK038612 OLBR Oryzias latipes cDNA clone olbr47g10 3', mRNA sequence /clone=olbr47g10 /clone_end=3' /gb=DK038612 /gi=187454928 /ug=Ola.9823 /len=864	0	0	0	0	0	0	0	0	0	0
Ola#S43931182	DK119739 OLEB Oryzias latipes cDNA clone oleb21a05 3', mRNA sequence /clone=oleb21a05 /clone_end=3' /gb=DK119739 /gi=187408132 /ug=Ola.16695 /len=910	1	1	1	1	1	1	1	1	1	1
Ola#S44115159	DK206099 OLOVA Oryzias latipes cDNA clone olova4i17 3', mRNA sequence /clone=olova4i17 /clone_end=3' /gb=DK206099 /gi=187663219 /ug=Ola.3363 /len=899	1	1	1	1	1	1	1	1	1	1
Ola#S44099776	DK213184 OLOVA Oryzias latipes cDNA clone olova24f13 3', mRNA sequence /clone=olova24f13 /clone_end=3' /gb=DK213184 /gi=187644029 /ug=Ola.15399 /len=914	1	1	1	1	1	1	1	1	1	1
Ola#S14562204	Oryzias latipes mRNA for Cytochrome P-450 17alpha-hydroxylase/C17,20-lyase, complete cds /cds=p(42,1595) /gb=D87121 /gi=1507675 /ug=Ola.85 /len=2421	1	1	1	1	1	1	1	1	1	1
Ola#S43936047	DK219752 OLOVA Oryzias latipes cDNA clone olova42l08 3', mRNA sequence /clone=olova42l08 /clone_end=3' /gb=DK219752 /gi=187410987 /ug=Ola.4913 /len=928	1	1	1	1	1	1	1	1	1	1
Ola#S44047177	DK169192 OLEC Oryzias latipes cDNA clone olec32b09 3', mRNA sequence /clone=olec32b09 /clone_end=3' /gb=DK169192 /gi=187577431 /ug=Ola.15128 /len=913	1	1	1	1	1	1	1	1	1	1
Ola#S44041607	DK144290 OLEC Oryzias latipes cDNA clone olec26n24 5', mRNA sequence /clone=olec26n24 /clone_end=5' /gb=DK144290 /gi=187573515 /ug=Ola.8006 /len=590	1	1	1	1	1	1	1	1	1	1
Ola#S53058504	FS556367 OLTE Oryzias latipes cDNA clone olte69h14 3', mRNA sequence /clone=olte69h14 /clone_end=3' /gb=FS556367 /gi=255408462 /ug=Ola.23501 /len=822	1	1	1	0	1	1	1	1	1	1
Ola#S44146896	DK029241 OLBR Oryzias latipes cDNA clone olbr20f07 3', mRNA sequence /clone=olbr20f07 /clone_end=3' /gb=DK029241 /gi=187693449 /ug=Ola.7288 /len=926	1	1	1	0	0	0	1	1	1	1
Ola#S43921583	DK026135 OLBR Oryzias latipes cDNA clone olbr11e22 3', mRNA sequence /clone=olbr11e22 /clone_end=3' /gb=DK026135 /gi=187401999 /ug=Ola.1636 /len=922	1	1	1	1	1	1	1	1	1	1
Ola#S44098265	DK257860 OLVL Oryzias latipes cDNA clone olvl38k11 3', mRNA sequence /clone=olvl38k11 /clone_end=3' /gb=DK257860 /gi=187644255 /ug=Ola.25855 /len=181	0	0	0	0	0	0	0	0	0	0
Ola#S43900242	DK019215 OLBR Oryzias latipes cDNA clone olbr56e14 5', mRNA sequence /clone=olbr56e14 /clone_end=5' /gb=DK019215 /gi=187377731 /ug=Ola.23987 /len=244	0	0	0	0	0	0	0	0	0	0
Ola#S44058671	DK022602 OLBR Oryzias latipes cDNA clone olbr1b01 3', mRNA sequence /clone=olbr1b01 /clone_end=3' /gb=DK022602 /gi=187589896 /ug=Ola.14422 /len=837	1	1	1	1	1	1	1	1	1	1
Ola#S14462171	AU167760 Ol-br-ad cDNA Oryzias latipes cDNA clone br1015, mRNA sequence /clone=br1015 /gb=AU167760 /gi=12589829 /ug=Ola.26925 /len=669	1	1	1	0	0	0	0	0	1	1
Ola#S43932608	DK026864 OLBR Oryzias latipes cDNA clone olbr13g16 3', mRNA sequence /clone=olbr13g16 /clone_end=3' /gb=DK026864 /gi=187414941 /ug=Ola.352 /len=972	1	1	1	1	1	1	1	1	1	1
Ola#S43914141	DK082790 OLEA Oryzias latipes cDNA clone olea46d07 3', mRNA sequence /clone=olea46d07 /clone_end=3' /gb=DK082790 /gi=187396288 /ug=Ola.1537 /len=952	1	1	1	1	1	1	1	1	1	1
Ola#S43923852	DK043701 OLBR Oryzias latipes cDNA clone olbr62c15 3', mRNA sequence /clone=olbr62c15 /clone_end=3' /gb=DK043701 /gi=187399390 /ug=Ola.3000 /len=948	1	1	1	1	1	1	0	1	1	1
Ola#S44154176	DK023762 OLBR Oryzias latipes cDNA clone olbr4g05 3', mRNA sequence /clone=olbr4g05 /clone_end=3' /gb=DK023762 /gi=187706389 /ug=Ola.3205 /len=895	1	1	1	1	1	1	1	1	1	1
Ola#S34394588	AM301594 Oryzias latipes whole embryo Cab stages 18, 24, 32, 36 Oryzias latipes cDNA clone FOE002-P00014-DPE-F_N10, mRNA sequence /clone=FOE002-P00014-DPE-F_N10 /gb=AM301594 /gi=112265253 /ug=Ola.14656 /len=788	0	0	1	1	0	0	0	0	0	0
Ola#S14474548	AJ410721 Oryzias latipes anterior head Orange-red 30-31 Oryzias latipes cDNA clone OL30VN0479, mRNA sequence /clone=OL30VN0479 /gb=AJ410721 /gi=14522816 /ug=Ola.1265 /len=598	1	1	1	0	1	1	0	1	1	1
Ola#S44024377	DK191421 OLOVA Oryzias latipes cDNA clone olova27n12 5', mRNA sequence /clone=olova27n12 /clone_end=5' /gb=DK191421 /gi=187549360 /ug=Ola.20248 /len=670	1	1	1	1	1	1	1	1	1	1
Ola#S24894720	BJ911054 MF01ALA cDNA Oryzias latipes cDNA clone MF01ALA032e01 5', mRNA sequence /clone=MF01ALA032e01 /clone_end=5' /gb=BJ911054 /gi=66751331 /ug=Ola.16019 /len=655	0	0	0	0	0	0	0	0	0	0
Ola#S29035376	AM137849 Oryzias latipes CAB gastrula Oryzias latipes cDNA clone McF0007H08-MGRbd1, mRNA sequence /clone=McF0007H08-MGRbd1 /gb=AM137849 /gi=81499221 /ug=Ola.1098 /len=584	0	0	0	0	0	0	1	0	0	0
Ola#S24856321	BJ886723 MF01ASD cDNA Oryzias latipes cDNA clone MF01ASD001e12 3', mRNA sequence /clone=MF01ASD001e12 /clone_end=3' /gb=BJ886723 /gi=66683809 /ug=Ola.10317 /len=796	0	0	0	0	0	0	1	0	1	1
Ola#S44018049	DK222260 OLOVA Oryzias latipes cDNA clone olova49l15 3', mRNA sequence /clone=olova49l15 /clone_end=3' /gb=DK222260 /gi=187543408 /ug=Ola.15791 /len=856	1	1	1	1	1	1	0	1	0	0
Ola#S44072475	DK133233 OLEB Oryzias latipes cDNA clone oleb59p04 3', mRNA sequence /clone=oleb59p04 /clone_end=3' /gb=DK133233 /gi=187618820 /ug=Ola.25762 /len=897	1	1	1	0	0	0	0	1	1	1
Ola#S14469166	AU241013 UV irradiated OLHNI cell line cDNA library (OLc) Oryzias latipes cDNA clone OLc32.12c, mRNA sequence /clone=OLc32.12c /clone_end=5' /gb=AU241013 /gi=18153592 /ug=Ola.997 /len=360	0	1	0	0	0	0	1	1	1	1
Ola#S44029119	DK203461 OLOVA Oryzias latipes cDNA clone olova62b06 5', mRNA sequence /clone=olova62b06 /clone_end=5' /gb=DK203461 /gi=187553624 /ug=Ola.27793 /len=852	1	1	1	1	1	1	1	0	1	1
Ola#S43916232	DK087465 OLEA Oryzias latipes cDNA clone olea60o07 3', mRNA sequence /clone=olea60o07 /clone_end=3' /gb=DK087465 /gi=187396531 /ug=Ola.6272 /len=942	0	0	0	0	0	0	0	0	0	0
Ola#S44058129	DK005684 OLBR Oryzias latipes cDNA clone olbr17f20 5', mRNA sequence /clone=olbr17f20 /clone_end=5' /gb=DK005684 /gi=187592326 /ug=Ola.22689 /len=760	0	0	0	1	1	1	0	0	0	0
Ola#S45455247	FM165759 PJR-M1 Oryzias latipes cDNA clone M045--G2_004, mRNA sequence /clone=M045--G2_004 /gb=FM165759 /gi=190675084 /ug=Ola.14234 /len=846	1	1	1	0	1	1	1	1	1	1
Ola#S14464755	AU167378 Ol-br-ad cDNA Oryzias latipes cDNA clone br0538, mRNA sequence /clone=br0538 /gb=AU167378 /gi=12589447 /ug=Ola.7247 /len=1058	1	1	1	0	0	0	1	1	1	1
Ola#S44106202	DK219463 OLOVA Oryzias latipes cDNA clone olova41o13 3', mRNA sequence /clone=olova41o13 /clone_end=3' /gb=DK219463 /gi=187655798 /ug=Ola.15252 /len=900	1	1	1	1	1	1	1	1	1	1
Ola#S44123530	DK126180 OLEB Oryzias latipes cDNA clone oleb39a23 3', mRNA sequence /clone=oleb39a23 /clone_end=3' /gb=DK126180 /gi=187671683 /ug=Ola.7361 /len=928	1	1	1	1	1	1	1	1	1	1
Ola#S53057029	FS528021 OLTE Oryzias latipes cDNA clone olte56p04 5', mRNA sequence /clone=olte56p04 /clone_end=5' /gb=FS528021 /gi=255390446 /ug=Ola.28453 /len=552	0	0	0	0	0	0	0	0	0	0
Ola#S44091766	DK071480 OLEA Oryzias latipes cDNA clone olea13f02 3', mRNA sequence /clone=olea13f02 /clone_end=3' /gb=DK071480 /gi=187641850 /ug=Ola.27181 /len=965	0	0	0	0	0	0	1	1	1	1
Ola#S14476627	BJ012416 MF01SSA cDNA Oryzias latipes cDNA clone MF01SSA175C10 5', mRNA sequence /clone=MF01SSA175C10 /clone_end=5' /gb=BJ012416 /gi=17357738 /ug=Ola.1415 /len=428	0	0	0	0	0	0	0	0	0	0
Ola#S44068417	DK040168 OLBR Oryzias latipes cDNA clone olbr51o16 3', mRNA sequence /clone=olbr51o16 /clone_end=3' /gb=DK040168 /gi=187612999 /ug=Ola.430 /len=928	1	0	1	0	1	1	0	1	0	1
Ola#S43919476	DK158932 OLEC Oryzias latipes cDNA clone olec1h15 3', mRNA sequence /clone=olec1h15 /clone_end=3' /gb=DK158932 /gi=187400891 /ug=Ola.1233 /len=872	0	1	1	0	0	0	1	1	1	1
Ola#S14561953	Oryzias latipes Me-HNF3b mRNA for Me-HNF3B, complete cds /cds=p(169,1416) /gb=AB001572 /gi=27877093 /ug=Ola.93 /len=1664	1	1	1	1	1	1	0	0	1	1
Ola#S44663116	Oryzias latipes thiazide-sensitive sodium-chloride cotransporter mRNA, partial cds /cds=p(1,829) /gb=EU677794 /gi=188509860 /ug=Ola.26359 /len=829	0	0	0	0	0	0	0	1	1	1
Ola#S53051764	FS547375 OLTE Oryzias latipes cDNA clone olte41k22 3', mRNA sequence /clone=olte41k22 /clone_end=3' /gb=FS547375 /gi=255388397 /ug=Ola.1398 /len=898	1	1	1	1	1	1	1	1	1	1
Ola#S29037071	AM143492 Oryzias latipes CAB gastrula Oryzias latipes cDNA clone McF0005P20-MGRbd1, mRNA sequence /clone=McF0005P20-MGRbd1 /gb=AM143492 /gi=81502001 /ug=Ola.11325 /len=773	1	1	1	0	1	1	1	1	1	1
Ola#S44058854	DK028355 OLBR Oryzias latipes cDNA clone olbr17m09 3', mRNA sequence /clone=olbr17m09 /clone_end=3' /gb=DK028355 /gi=187591623 /ug=Ola.29013 /len=871	1	0	1	1	1	1	1	1	1	1
Ola#S34472189	AM300363 Oryzias latipes whole embryo Cab stages 18, 24, 32, 36 Oryzias latipes cDNA clone FOE002-P00011-DPE-F_H15, mRNA sequence /clone=FOE002-P00011-DPE-F_H15 /gb=AM300363 /gi=112339945 /ug=Ola.15110 /len=841	1	1	1	0	0	0	0	0	1	1
Ola#S43984550	DK044845 OLBR Oryzias latipes cDNA clone olbr65h09 3', mRNA sequence /clone=olbr65h09 /clone_end=3' /gb=DK044845 /gi=187510926 /ug=Ola.16606 /len=881	1	1	1	1	1	1	1	1	1	1
Ola#S44099909	DK218836 OLOVA Oryzias latipes cDNA clone olova40c14 3', mRNA sequence /clone=olova40c14 /clone_end=3' /gb=DK218836 /gi=187645848 /ug=Ola.25573 /len=1016	0	0	0	0	0	0	0	0	0	0
Ola#S44112406	DK170274 OLEC Oryzias latipes cDNA clone olec35b11 3', mRNA sequence /clone=olec35b11 /clone_end=3' /gb=DK170274 /gi=187657534 /ug=Ola.19312 /len=935	1	1	1	0	0	0	0	0	1	1
Ola#S19130592	BJ748836 MF015DA cDNA Oryzias latipes cDNA clone MF015DA034j20 3', mRNA sequence /clone=MF015DA034j20 /clone_end=3' /gb=BJ748836 /gi=45346104 /ug=Ola.6718 /len=794	0	0	0	0	0	0	0	0	0	0
Ola#S19055054	BJ712443 MF01FFA cDNA Oryzias latipes cDNA clone MF01FFA030l03 5', mRNA sequence /clone=MF01FFA030l03 /clone_end=5' /gb=BJ712443 /gi=45253360 /ug=Ola.6747 /len=214	0	0	0	0	0	0	0	0	0	0
Ola#S43929341	DK078582 OLEA Oryzias latipes cDNA clone olea33n04 3', mRNA sequence /clone=olea33n04 /clone_end=3' /gb=DK078582 /gi=187407873 /ug=Ola.1351 /len=903	1	1	1	1	1	1	1	1	1	1
Ola#S34456834	AM342556 Oryzias latipes whole embryo Cab stages 18, 24, 32, 36 Oryzias latipes cDNA clone FOE002-P00130-DPE-F_P04, mRNA sequence /clone=FOE002-P00130-DPE-F_P04 /gb=AM342556 /gi=112324590 /ug=Ola.12854 /len=724	1	1	1	0	1	1	1	1	1	1
Ola#S44060674	DK075652 OLEA Oryzias latipes cDNA clone olea25f15 3', mRNA sequence /clone=olea25f15 /clone_end=3' /gb=DK075652 /gi=187592925 /ug=Ola.964 /len=831	1	1	0	0	0	0	0	1	0	0
Ola#S34458697	AM347796 Oryzias latipes whole embryo Cab stages 18, 24, 32, 36 Oryzias latipes cDNA clone FOE002-P00001-DPE-R_K20, mRNA sequence /clone=FOE002-P00001-DPE-R_K20 /gb=AM347796 /gi=112326453 /ug=Ola.20937 /len=727	0	0	0	1	1	0	0	0	0	0
Ola#S29043550	AM150843 Oryzias latipes CAB gastrula Oryzias latipes cDNA clone McF0022A14-MGRbd1, mRNA sequence /clone=McF0022A14-MGRbd1 /gb=AM150843 /gi=81512038 /ug=Ola.10571 /len=376	0	1	0	1	1	1	1	1	0	0
Ola#S44051145	DK034074 OLBR Oryzias latipes cDNA clone olbr34e17 3', mRNA sequence /clone=olbr34e17 /clone_end=3' /gb=DK034074 /gi=187582426 /ug=Ola.21302 /len=922	1	1	1	1	1	1	1	1	1	1
Ola#S53041293	FS535499 OLTE Oryzias latipes cDNA clone olte7h12 3', mRNA sequence /clone=olte7h12 /clone_end=3' /gb=FS535499 /gi=255371147 /ug=Ola.9815 /len=952	1	1	1	1	1	1	1	1	1	1
Ola#S34451781	AM321982 Oryzias latipes whole embryo Cab stages 18, 24, 32, 36 Oryzias latipes cDNA clone FOE002-P00072-DPE-F_D11, mRNA sequence /clone=FOE002-P00072-DPE-F_D11 /gb=AM321982 /gi=112319537 /ug=Ola.28816 /len=754	0	0	1	1	0	1	1	0	0	1
Ola#S43941285	DK123868 OLEB Oryzias latipes cDNA clone oleb32i24 3', mRNA sequence /clone=oleb32i24 /clone_end=3' /gb=DK123868 /gi=187417718 /ug=Ola.11524 /len=873	0	0	0	0	0	0	0	0	0	0
Ola#S43943373	DK162847 OLEC Oryzias latipes cDNA clone olec14h06 3', mRNA sequence /clone=olec14h06 /clone_end=3' /gb=DK162847 /gi=187422712 /ug=Ola.27456 /len=922	1	1	1	1	1	1	1	1	1	1
Ola#S19128189	BJ746364 MF015DA cDNA Oryzias latipes cDNA clone MF015DA013c11 3', mRNA sequence /clone=MF015DA013c11 /clone_end=3' /gb=BJ746364 /gi=45343632 /ug=Ola.7178 /len=856	0	0	1	0	0	0	0	0	1	1
Ola#S53079812	FS539258 OLTE Oryzias latipes cDNA clone olte18e17 3', mRNA sequence /clone=olte18e17 /clone_end=3' /gb=FS539258 /gi=255444008 /ug=Ola.12884 /len=945	1	1	1	0	1	0	1	1	1	1
Ola#S44090087	DK028890 OLBR Oryzias latipes cDNA clone olbr19f04 3', mRNA sequence /clone=olbr19f04 /clone_end=3' /gb=DK028890 /gi=187636575 /ug=Ola.15034 /len=869	1	1	1	0	0	0	1	1	1	1
Ola#S24863095	BJ899994 MF01ASD cDNA Oryzias latipes cDNA clone MF01ASD040a24 3', mRNA sequence /clone=MF01ASD040a24 /clone_end=3' /gb=BJ899994 /gi=66701363 /ug=Ola.8843 /len=742	0	0	0	0	0	0	0	0	0	0
Ola#S53080705	FS515740 OLTE Oryzias latipes cDNA clone olte20j03 5', mRNA sequence /clone=olte20j03 /clone_end=5' /gb=FS515740 /gi=255442052 /ug=Ola.28273 /len=368	0	0	0	0	0	0	0	0	0	0
Ola#S34393017	AM349729 Oryzias latipes whole embryo Cab stages 18, 24, 32, 36 Oryzias latipes cDNA clone FOE002-P00008-DPE-R_A23, mRNA sequence /clone=FOE002-P00008-DPE-R_A23 /gb=AM349729 /gi=112263682 /ug=Ola.7385 /len=306	0	0	0	0	0	0	0	0	0	0
Ola#S44130767	DK150546 OLEC Oryzias latipes cDNA clone olec44h18 5', mRNA sequence /clone=olec44h18 /clone_end=5' /gb=DK150546 /gi=187675192 /ug=Ola.22356 /len=742	0	0	0	0	0	0	0	0	1	0
Ola#S19079722	BJ730173 MF015DA cDNA Oryzias latipes cDNA clone MF015DA007l11 5', mRNA sequence /clone=MF015DA007l11 /clone_end=5' /gb=BJ730173 /gi=45297485 /ug=Ola.1930 /len=919	1	1	1	1	1	1	1	1	1	1
Ola#S44063124	DK173274 OLEC Oryzias latipes cDNA clone olec43h21 3', mRNA sequence /clone=olec43h21 /clone_end=3' /gb=DK173274 /gi=187594282 /ug=Ola.21885 /len=1033	0	1	1	0	0	0	0	0	1	1
Ola#S53064025	FS533938 OLTE Oryzias latipes cDNA clone olte3a03 3', mRNA sequence /clone=olte3a03 /clone_end=3' /gb=FS533938 /gi=255413382 /ug=Ola.2863 /len=912	1	1	1	1	1	1	1	1	1	1
Ola#S14561997	Oryzias latipes olgcap2 mRNA for guanylate cyclase activating protein 2, complete cds /cds=p(228,821) /gb=AB055970 /gi=18147630 /ug=Ola.111 /len=1086	0	0	0	0	0	0	0	0	0	0
Ola#S43967964	DK226252 OLOVA Oryzias latipes cDNA clone olova61a14 3', mRNA sequence /clone=olova61a14 /clone_end=3' /gb=DK226252 /gi=187494736 /ug=Ola.2277 /len=921	1	1	1	1	1	1	1	1	1	1
Ola#S53070089	FS552733 OLTE Oryzias latipes cDNA clone olte58a24 3', mRNA sequence /clone=olte58a24 /clone_end=3' /gb=FS552733 /gi=255419879 /ug=Ola.7719 /len=832	1	1	1	1	1	1	0	0	0	0
Ola#S44143375	DK081700 OLEA Oryzias latipes cDNA clone olea43a15 3', mRNA sequence /clone=olea43a15 /clone_end=3' /gb=DK081700 /gi=187688480 /ug=Ola.5301 /len=936	1	1	1	1	1	1	1	1	1	1
Ola#S44056981	DK125556 OLEB Oryzias latipes cDNA clone oleb37e20 3', mRNA sequence /clone=oleb37e20 /clone_end=3' /gb=DK125556 /gi=187583600 /ug=Ola.18027 /len=894	1	1	1	1	1	1	1	1	1	1
Ola#S34401014	AM360484 Oryzias latipes whole embryo Cab stages 18, 24, 32, 36 Oryzias latipes cDNA clone FOE002-P00045-DPE-R_O20, mRNA sequence /clone=FOE002-P00045-DPE-R_O20 /gb=AM360484 /gi=112271679 /ug=Ola.8809 /len=647	0	0	0	0	0	0	0	0	0	0
Ola#S44072682	DK137231 OLEC Oryzias latipes cDNA clone olec5b17 5', mRNA sequence /clone=olec5b17 /clone_end=5' /gb=DK137231 /gi=187617725 /ug=Ola.25389 /len=775	1	1	1	0	0	0	1	1	1	1
Ola#S44019206	DK255551 OLVL Oryzias latipes cDNA clone olvl30l09 3', mRNA sequence /clone=olvl30l09 /clone_end=3' /gb=DK255551 /gi=187544716 /ug=Ola.21738 /len=924	0	0	0	0	0	0	0	0	0	0
Ola#S44038693	DK152135 OLEC Oryzias latipes cDNA clone olec47a01 5', mRNA sequence /clone=olec47a01 /clone_end=5' /gb=DK152135 /gi=187571153 /ug=Ola.7750 /len=720	1	1	1	0	1	1	1	1	1	1
Ola#S44154514	DK035614 OLBR Oryzias latipes cDNA clone olbr38l22 3', mRNA sequence /clone=olbr38l22 /clone_end=3' /gb=DK035614 /gi=187705817 /ug=Ola.18889 /len=797	1	1	1	0	0	0	1	0	1	1
Ola#S34472842	AM317544 Oryzias latipes whole embryo Cab stages 18, 24, 32, 36 Oryzias latipes cDNA clone FOE002-P00059-DPE-F_J16, mRNA sequence /clone=FOE002-P00059-DPE-F_J16 /gb=AM317544 /gi=112340598 /ug=Ola.14058 /len=788	0	0	1	0	1	1	1	0	1	0
Ola#S19078853	BJ729389 MF015DA cDNA Oryzias latipes cDNA clone MF015DA005c14 5', mRNA sequence /clone=MF015DA005c14 /clone_end=5' /gb=BJ729389 /gi=45296701 /ug=Ola.6578 /len=914	1	1	1	0	0	1	0	1	1	1
Ola#S44120192	DK194011 OLOVA Oryzias latipes cDNA clone olova35c09 5', mRNA sequence /clone=olova35c09 /clone_end=5' /gb=DK194011 /gi=187664690 /ug=Ola.25478 /len=390	0	0	0	0	0	0	0	0	0	0
Ola#S14528914	BJ514851 MF01FSA cDNA Oryzias latipes cDNA clone MF01FSA018M07 3', mRNA sequence /clone=MF01FSA018M07 /clone_end=3' /gb=BJ514851 /gi=22173663 /ug=Ola.11549 /len=778	1	1	1	1	1	1	1	1	1	1
Ola#S44126016	DK122268 OLEB Oryzias latipes cDNA clone oleb28a12 3', mRNA sequence /clone=oleb28a12 /clone_end=3' /gb=DK122268 /gi=187674467 /ug=Ola.1210 /len=906	0	0	0	0	0	0	0	0	0	0
Ola#S19127088	BJ745308 MF015DA cDNA Oryzias latipes cDNA clone MF015DA026o24 3', mRNA sequence /clone=MF015DA026o24 /clone_end=3' /gb=BJ745308 /gi=45342576 /ug=Ola.10209 /len=779	0	0	0	0	0	0	0	0	0	0
Ola#S43973347	DK079662 OLEA Oryzias latipes cDNA clone olea36p13 3', mRNA sequence /clone=olea36p13 /clone_end=3' /gb=DK079662 /gi=187498350 /ug=Ola.3039 /len=943	1	1	1	1	1	1	1	1	1	1
Ola#S53079670	FS539116 OLTE Oryzias latipes cDNA clone olte17n23 3', mRNA sequence /clone=olte17n23 /clone_end=3' /gb=FS539116 /gi=255438502 /ug=Ola.818 /len=928	1	1	1	1	1	1	1	1	1	1
Ola#S24900484	BJ922585 MF01ALA cDNA Oryzias latipes cDNA clone MF01ALA029a23 3', mRNA sequence /clone=MF01ALA029a23 /clone_end=3' /gb=BJ922585 /gi=66762862 /ug=Ola.15891 /len=620	1	1	1	1	1	1	1	1	1	1
Ola#S34389061	AM300979 Oryzias latipes whole embryo Cab stages 18, 24, 32, 36 Oryzias latipes cDNA clone FOE002-P00013-DPE-F_C14, mRNA sequence /clone=FOE002-P00013-DPE-F_C14 /gb=AM300979 /gi=112259726 /ug=Ola.12261 /len=853	1	1	1	0	0	0	1	1	1	1
Ola#S43975757	DK131365 OLEB Oryzias latipes cDNA clone oleb54m11 3', mRNA sequence /clone=oleb54m11 /clone_end=3' /gb=DK131365 /gi=187503803 /ug=Ola.22491 /len=699	0	0	0	0	0	0	0	0	0	0
Ola#S53068725	FS542134 OLTE Oryzias latipes cDNA clone olte26k02 3', mRNA sequence /clone=olte26k02 /clone_end=3' /gb=FS542134 /gi=255418685 /ug=Ola.27739 /len=846	1	1	1	0	0	0	1	1	1	1
Ola#S34434531	AM340887 Oryzias latipes whole embryo Cab stages 18, 24, 32, 36 Oryzias latipes cDNA clone FOE002-P00126-DPE-F_C06, mRNA sequence /clone=FOE002-P00126-DPE-F_C06 /gb=AM340887 /gi=112302277 /ug=Ola.15201 /len=874	1	1	1	1	1	1	1	1	1	1
Ola#S34419966	AM297266 Oryzias latipes whole embryo Cab stages 18, 24, 32, 36 Oryzias latipes cDNA clone FOE002-P00002-DPE-F_P09, mRNA sequence /clone=FOE002-P00002-DPE-F_P09 /gb=AM297266 /gi=112290845 /ug=Ola.16284 /len=813	1	1	1	1	1	1	1	1	1	1
Ola#S53073762	FS553741 OLTE Oryzias latipes cDNA clone olte61p04 3', mRNA sequence /clone=olte61p04 /clone_end=3' /gb=FS553741 /gi=255423774 /ug=Ola.10780 /len=902	1	1	1	1	1	1	1	1	1	1
Ola#S29039517	AM145698 Oryzias latipes CAB gastrula Oryzias latipes cDNA clone McF0022P18-MGRbd1, mRNA sequence /clone=McF0022P18-MGRbd1 /gb=AM145698 /gi=81506200 /ug=Ola.10762 /len=260	0	0	0	0	0	0	0	0	0	0
Ola#S43954658	DK215870 OLOVA Oryzias latipes cDNA clone olova31n02 3', mRNA sequence /clone=olova31n02 /clone_end=3' /gb=DK215870 /gi=187454289 /ug=Ola.22055 /len=722	0	0	0	1	1	1	1	1	1	1
Ola#S44161486	DK012949 OLBR Oryzias latipes cDNA clone olbr38d21 5', mRNA sequence /clone=olbr38d21 /clone_end=5' /gb=DK012949 /gi=187706811 /ug=Ola.25586 /len=464	0	0	0	0	0	0	0	0	0	0
Ola#S44032733	DK180150 OLEC Oryzias latipes cDNA clone olec61a06 3', mRNA sequence /clone=olec61a06 /clone_end=3' /gb=DK180150 /gi=187559526 /ug=Ola.6837 /len=938	0	0	0	0	0	0	1	0	1	1
Ola#S53051062	FS527559 OLTE Oryzias latipes cDNA clone olte55j19 5', mRNA sequence /clone=olte55j19 /clone_end=5' /gb=FS527559 /gi=255385645 /ug=Ola.21552 /len=743	1	1	1	0	1	1	1	1	1	1
Ola#S44052812	DK075471 OLEA Oryzias latipes cDNA clone olea24n11 3', mRNA sequence /clone=olea24n11 /clone_end=3' /gb=DK075471 /gi=187581367 /ug=Ola.19233 /len=807	1	1	1	1	1	1	1	1	1	1
Ola#S19062613	BJ704851 MF01FFA cDNA Oryzias latipes cDNA clone MF01FFA011k21 5', mRNA sequence /clone=MF01FFA011k21 /clone_end=5' /gb=BJ704851 /gi=45245736 /ug=Ola.7930 /len=237	0	0	0	0	0	0	0	0	0	0
Ola#S44038357	DK204573 OLOVA Oryzias latipes cDNA clone olova65e13 5', mRNA sequence /clone=olova65e13 /clone_end=5' /gb=DK204573 /gi=187564610 /ug=Ola.25398 /len=572	0	0	0	0	0	0	0	0	0	0
Ola#S43974757	DK112833 OLEB Oryzias latipes cDNA clone oleb1j02 3', mRNA sequence /clone=oleb1j02 /clone_end=3' /gb=DK112833 /gi=187498279 /ug=Ola.1987 /len=934	1	1	1	1	1	1	1	1	1	1
Ola#S44053024	DK080241 OLEA Oryzias latipes cDNA clone olea38k23 3', mRNA sequence /clone=olea38k23 /clone_end=3' /gb=DK080241 /gi=187584851 /ug=Ola.22102 /len=878	0	0	0	0	0	0	0	0	0	0
Ola#S44154116	DK023702 OLBR Oryzias latipes cDNA clone olbr4d09 3', mRNA sequence /clone=olbr4d09 /clone_end=3' /gb=DK023702 /gi=187706273 /ug=Ola.21648 /len=927	1	1	1	1	1	1	1	1	1	1
Ola#S43961432	DK124103 OLEB Oryzias latipes cDNA clone oleb33d11 3', mRNA sequence /clone=oleb33d11 /clone_end=3' /gb=DK124103 /gi=187460743 /ug=Ola.17857 /len=920	1	1	1	1	1	1	1	1	1	1
Ola#S19130255	BJ748396 MF015DA cDNA Oryzias latipes cDNA clone MF015DA033c09 3', mRNA sequence /clone=MF015DA033c09 /clone_end=3' /gb=BJ748396 /gi=45345664 /ug=Ola.8513 /len=235	0	0	0	0	0	0	0	0	0	0
Ola#S44154233	DK023819 OLBR Oryzias latipes cDNA clone olbr4i18 3', mRNA sequence /clone=olbr4i18 /clone_end=3' /gb=DK023819 /gi=187702369 /ug=Ola.7672 /len=930	1	1	1	0	1	1	1	1	1	1
Ola#S14511241	BJ504409 MF01FSA cDNA Oryzias latipes cDNA clone MF01FSA006M04 3', mRNA sequence /clone=MF01FSA006M04 /clone_end=3' /gb=BJ504409 /gi=22156371 /ug=Ola.17170 /len=733	0	0	0	0	0	0	0	0	0	0
Ola#S29030670	AM140797 Oryzias latipes CAB gastrula Oryzias latipes cDNA clone McF0003O17-MGRbd1, mRNA sequence /clone=McF0003O17-MGRbd1 /gb=AM140797 /gi=81492773 /ug=Ola.12029 /len=851	1	1	1	1	1	1	1	1	1	1
Ola#S44088954	DK076188 OLEA Oryzias latipes cDNA clone olea26o04 3', mRNA sequence /clone=olea26o04 /clone_end=3' /gb=DK076188 /gi=187631996 /ug=Ola.3670 /len=954	1	0	1	1	1	1	1	1	1	1
Ola#S43974785	DK112861 OLEB Oryzias latipes cDNA clone oleb1k07 3', mRNA sequence /clone=oleb1k07 /clone_end=3' /gb=DK112861 /gi=187499816 /ug=Ola.23031 /len=934	0	0	0	0	0	0	0	0	0	0
Ola#S53053501	FS551103 OLTE Oryzias latipes cDNA clone olte53g05 3', mRNA sequence /clone=olte53g05 /clone_end=3' /gb=FS551103 /gi=255384073 /ug=Ola.10965 /len=922	1	1	1	1	0	1	1	1	1	1
Ola#S14466578	AU171289 Ol-br-ad cDNA Oryzias latipes cDNA clone br7452, mRNA sequence /clone=br7452 /gb=AU171289 /gi=12593360 /ug=Ola.9706 /len=746	1	1	1	1	1	1	1	1	1	1
Ola#S14520933	BJ503746 MF01FSA cDNA Oryzias latipes cDNA clone MF01FSA004I02 3', mRNA sequence /clone=MF01FSA004I02 /clone_end=3' /gb=BJ503746 /gi=22155708 /ug=Ola.7582 /len=747	1	1	1	0	0	0	1	1	1	1
Ola#S44055404	DK125523 OLEB Oryzias latipes cDNA clone oleb37d05 3', mRNA sequence /clone=oleb37d05 /clone_end=3' /gb=DK125523 /gi=187586489 /ug=Ola.9742 /len=950	1	1	1	1	1	1	1	1	1	1
Ola#S24875545	BJ897718 MF01ASD cDNA Oryzias latipes cDNA clone MF01ASD033h11 3', mRNA sequence /clone=MF01ASD033h11 /clone_end=3' /gb=BJ897718 /gi=66699087 /ug=Ola.2513 /len=517	1	0	1	0	0	0	0	1	1	1
Ola#S44015578	DK079950 OLEA Oryzias latipes cDNA clone olea37m22 3', mRNA sequence /clone=olea37m22 /clone_end=3' /gb=DK079950 /gi=187541988 /ug=Ola.22625 /len=889	1	1	1	1	1	0	1	1	1	1
Ola#S44039454	DK168598 OLEC Oryzias latipes cDNA clone olec30g23 3', mRNA sequence /clone=olec30g23 /clone_end=3' /gb=DK168598 /gi=187572338 /ug=Ola.2001 /len=798	0	1	1	0	0	0	1	0	1	1
Ola#S43975513	DK124331 OLEB Oryzias latipes cDNA clone oleb33n15 3', mRNA sequence /clone=oleb33n15 /clone_end=3' /gb=DK124331 /gi=187504581 /ug=Ola.11404 /len=849	1	1	1	1	1	1	1	1	1	1
Ola#S43905795	DK031136 OLBR Oryzias latipes cDNA clone olbr25m13 3', mRNA sequence /clone=olbr25m13 /clone_end=3' /gb=DK031136 /gi=187383321 /ug=Ola.7743 /len=848	0	1	1	0	1	1	1	0	0	1
Ola#S53040333	FS535348 OLTE Oryzias latipes cDNA clone olte7a12 3', mRNA sequence /clone=olte7a12 /clone_end=3' /gb=FS535348 /gi=255364534 /ug=Ola.26000 /len=897	1	1	1	0	0	0	1	1	1	1
Ola#S44066169	DK223488 OLOVA Oryzias latipes cDNA clone olova53c13 3', mRNA sequence /clone=olova53c13 /clone_end=3' /gb=DK223488 /gi=187614489 /ug=Ola.4594 /len=895	1	1	1	1	1	1	1	1	1	1
Ola#S43903287	DK087192 OLEA Oryzias latipes cDNA clone olea60b12 3', mRNA sequence /clone=olea60b12 /clone_end=3' /gb=DK087192 /gi=187381422 /ug=Ola.24072 /len=912	0	0	0	0	0	0	0	0	0	0
Ola#S44017491	DK120585 OLEB Oryzias latipes cDNA clone oleb23g02 3', mRNA sequence /clone=oleb23g02 /clone_end=3' /gb=DK120585 /gi=187544331 /ug=Ola.4244 /len=870	1	0	1	1	1	0	0	1	0	1
Ola#S44041490	DK144173 OLEC Oryzias latipes cDNA clone olec26i21 5', mRNA sequence /clone=olec26i21 /clone_end=5' /gb=DK144173 /gi=187571924 /ug=Ola.18856 /len=721	1	1	1	0	1	1	1	1	1	1
Ola#S53082072	FS539342 OLTE Oryzias latipes cDNA clone olte18i15 3', mRNA sequence /clone=olte18i15 /clone_end=3' /gb=FS539342 /gi=255434447 /ug=Ola.22383 /len=847	1	1	1	1	1	1	1	1	1	1
Ola#S34468356	AM311747 Oryzias latipes whole embryo Cab stages 18, 24, 32, 36 Oryzias latipes cDNA clone FOE002-P00042-DPE-F_G13, mRNA sequence /clone=FOE002-P00042-DPE-F_G13 /gb=AM311747 /gi=112336112 /ug=Ola.13713 /len=811	1	1	1	1	1	1	1	1	1	1
Ola#S53069351	FS544630 OLTE Oryzias latipes cDNA clone olte33m09 3', mRNA sequence /clone=olte33m09 /clone_end=3' /gb=FS544630 /gi=255424394 /ug=Ola.12932 /len=920	1	1	1	1	1	1	1	1	1	1
Ola#S44103149	DK181299 OLEC Oryzias latipes cDNA clone olec64e16 3', mRNA sequence /clone=olec64e16 /clone_end=3' /gb=DK181299 /gi=187649363 /ug=Ola.23758 /len=877	0	0	0	0	0	0	0	0	0	0
Ola#S44071537	DK113967 OLEB Oryzias latipes cDNA clone oleb4m03 3', mRNA sequence /clone=oleb4m03 /clone_end=3' /gb=DK113967 /gi=187621045 /ug=Ola.19488 /len=937	1	1	1	1	1	1	1	1	1	1
Ola#S14548921	BJ540482 MF01SSB cDNA Oryzias latipes cDNA clone MF01SSB031O12 3', mRNA sequence /clone=MF01SSB031O12 /clone_end=3' /gb=BJ540482 /gi=22199294 /ug=Ola.17587 /len=607	0	0	0	0	0	0	0	0	0	0
Ola#S19081134	BJ731700 MF015DA cDNA Oryzias latipes cDNA clone MF015DA015n09 5', mRNA sequence /clone=MF015DA015n09 /clone_end=5' /gb=BJ731700 /gi=45299012 /ug=Ola.8153 /len=324	0	0	0	0	0	0	0	0	0	0
Ola#S44153883	DK012264 OLBR Oryzias latipes cDNA clone olbr36e07 5', mRNA sequence /clone=olbr36e07 /clone_end=5' /gb=DK012264 /gi=187702649 /ug=Ola.9694 /len=730	1	1	1	1	1	1	1	1	1	1
Ola#S44082054	DK169651 OLEC Oryzias latipes cDNA clone olec33f20 3', mRNA sequence /clone=olec33f20 /clone_end=3' /gb=DK169651 /gi=187630156 /ug=Ola.21160 /len=770	0	0	0	1	1	1	0	0	1	1
Ola#S43998743	DK010629 OLBR Oryzias latipes cDNA clone olbr31i21 5', mRNA sequence /clone=olbr31i21 /clone_end=5' /gb=DK010629 /gi=187523713 /ug=Ola.25324 /len=775	0	0	0	0	1	0	0	0	0	0
Ola#S53068243	FS533688 OLTE Oryzias latipes cDNA clone olte2e14 3', mRNA sequence /clone=olte2e14 /clone_end=3' /gb=FS533688 /gi=255417516 /ug=Ola.27282 /len=904	1	1	1	1	1	1	1	1	1	1
Ola#S53060135	FS552289 OLTE Oryzias latipes cDNA clone olte56m11 3', mRNA sequence /clone=olte56m11 /clone_end=3' /gb=FS552289 /gi=255410042 /ug=Ola.19562 /len=897	1	1	1	1	1	1	1	1	1	1
Ola#S34452597	AM347274 Oryzias latipes whole embryo Cab stages 18, 24, 32, 36 Oryzias latipes cDNA clone FOE002-P00144-DPE-F_C06, mRNA sequence /clone=FOE002-P00144-DPE-F_C06 /gb=AM347274 /gi=112320353 /ug=Ola.12953 /len=775	0	0	1	0	0	0	0	0	1	1
Ola#S34421555	AM314593 Oryzias latipes whole embryo Cab stages 18, 24, 32, 36 Oryzias latipes cDNA clone FOE002-P00051-DPE-F_H03, mRNA sequence /clone=FOE002-P00051-DPE-F_H03 /gb=AM314593 /gi=112292434 /ug=Ola.4886 /len=755	1	1	1	1	1	1	1	1	1	1
Ola#S37728964	DC267499 Oryzias latipes regenerating fin 10 days postamputation cDNA library Oryzias latipes cDNA clone olrf6a24 5', mRNA sequence /clone=olrf6a24 /clone_end=5' /gb=DC267499 /gi=141608750 /ug=Ola.19175 /len=466	0	0	0	0	0	0	0	0	0	0
Ola#S44135725	DK134630 OLEB Oryzias latipes cDNA clone oleb63n24 3', mRNA sequence /clone=oleb63n24 /clone_end=3' /gb=DK134630 /gi=187681957 /ug=Ola.8708 /len=916	1	1	1	1	1	1	1	1	1	1
Ola#S53073435	FS549633 OLTE Oryzias latipes cDNA clone olte49c09 3', mRNA sequence /clone=olte49c09 /clone_end=3' /gb=FS549633 /gi=255416747 /ug=Ola.27199 /len=922	1	1	1	0	0	1	1	1	1	1
Ola#S24443605	Oryzias latipes LEP mRNA for leptin, complete cds /cds=p(143,610) /gb=AB193548 /gi=224809203 /ug=Ola.9853 /len=1098	0	0	0	0	0	0	0	0	0	0
Ola#S44103098	DK181248 OLEC Oryzias latipes cDNA clone olec64c06 3', mRNA sequence /clone=olec64c06 /clone_end=3' /gb=DK181248 /gi=187649200 /ug=Ola.3803 /len=929	1	1	1	1	1	1	1	1	1	0
Ola#S44059118	DK034366 OLBR Oryzias latipes cDNA clone olbr35b23 3', mRNA sequence /clone=olbr35b23 /clone_end=3' /gb=DK034366 /gi=187590539 /ug=Ola.24480 /len=920	0	0	0	0	0	0	0	1	0	0
Ola#S34461333	AM373014 Oryzias latipes whole embryo Cab stages 18, 24, 32, 36 Oryzias latipes cDNA clone FOE002-P00095-DPE-R_H19, mRNA sequence /clone=FOE002-P00095-DPE-R_H19 /gb=AM373014 /gi=112329089 /ug=Ola.13640 /len=847	1	1	1	1	1	1	1	1	1	1
Ola#S53078057	FS534394 OLTE Oryzias latipes cDNA clone olte4e20 3', mRNA sequence /clone=olte4e20 /clone_end=3' /gb=FS534394 /gi=255441456 /ug=Ola.16857 /len=838	1	1	1	1	1	1	1	1	1	1
Ola#S43900563	DK030654 OLBR Oryzias latipes cDNA clone olbr24g14 3', mRNA sequence /clone=olbr24g14 /clone_end=3' /gb=DK030654 /gi=187377954 /ug=Ola.11254 /len=873	1	1	1	1	1	1	1	1	1	1
Ola#S14475951	BJ007988 MF01SSA cDNA Oryzias latipes cDNA clone MF01SSA114B11 5', mRNA sequence /clone=MF01SSA114B11 /clone_end=5' /gb=BJ007988 /gi=17356390 /ug=Ola.1361 /len=218	0	0	0	0	0	0	0	0	0	0
Ola#S44039277	DK164446 OLEC Oryzias latipes cDNA clone olec18o11 3', mRNA sequence /clone=olec18o11 /clone_end=3' /gb=DK164446 /gi=187568478 /ug=Ola.5540 /len=962	1	1	1	1	1	1	1	1	1	1
Ola#S43976673	DK147419 OLEC Oryzias latipes cDNA clone olec35k06 5', mRNA sequence /clone=olec35k06 /clone_end=5' /gb=DK147419 /gi=187503403 /ug=Ola.10549 /len=685	1	1	1	1	1	1	1	1	1	1
Ola#S34468205	AM306332 Oryzias latipes whole embryo Cab stages 18, 24, 32, 36 Oryzias latipes cDNA clone FOE002-P00028-DPE-F_A14, mRNA sequence /clone=FOE002-P00028-DPE-F_A14 /gb=AM306332 /gi=112335961 /ug=Ola.9436 /len=802	1	1	1	1	1	1	1	1	1	1
Ola#S44106900	DK177701 OLEC Oryzias latipes cDNA clone olec54b06 3', mRNA sequence /clone=olec54b06 /clone_end=3' /gb=DK177701 /gi=187655040 /ug=Ola.5333 /len=963	1	1	1	1	1	1	1	1	1	1
Ola#S53041691	FS550213 OLTE Oryzias latipes cDNA clone olte50m08 3', mRNA sequence /clone=olte50m08 /clone_end=3' /gb=FS550213 /gi=255375836 /ug=Ola.1108 /len=925	1	1	1	1	1	1	1	1	1	1
Ola#S44125347	DK170731 OLEC Oryzias latipes cDNA clone olec36f22 3', mRNA sequence /clone=olec36f22 /clone_end=3' /gb=DK170731 /gi=187672916 /ug=Ola.17730 /len=901	1	1	1	0	1	1	1	0	1	1
Ola#S14474368	AU244398 Medaka eye cDNA library (SNK01) Oryzias latipes cDNA clone NGY48.07e similar to pir|S45015|gamma-crystallin M2 - shark (Chiloscyllium colax), mRNA sequence /clone=NGY48.07e /clone_end=5' /gb=AU244398 /gi=18156977 /ug=Ola.10279 /len=541	0	0	0	0	0	0	0	0	0	0
Ola#S19123623	BJ741667 MF015DA cDNA Oryzias latipes cDNA clone MF015DA007g10 3', mRNA sequence /clone=MF015DA007g10 /clone_end=3' /gb=BJ741667 /gi=45338936 /ug=Ola.8085 /len=940	1	1	1	0	0	0	1	1	1	1
Ola#S43910494	DK043012 OLBR Oryzias latipes cDNA clone olbr60d01 3', mRNA sequence /clone=olbr60d01 /clone_end=3' /gb=DK043012 /gi=187387926 /ug=Ola.20977 /len=814	1	1	1	0	0	0	1	0	1	1
Ola#S34454297	AM299431 Oryzias latipes whole embryo Cab stages 18, 24, 32, 36 Oryzias latipes cDNA clone FOE002-P00008-DPE-F_O12, mRNA sequence /clone=FOE002-P00008-DPE-F_O12 /gb=AM299431 /gi=112322053 /ug=Ola.14658 /len=766	1	1	1	1	1	1	1	1	1	1
Ola#S19051155	BJ717669 MF01FFA cDNA Oryzias latipes cDNA clone MF01FFA017d14 3', mRNA sequence /clone=MF01FFA017d14 /clone_end=3' /gb=BJ717669 /gi=45258510 /ug=Ola.7846 /len=797	1	1	1	1	1	1	0	1	0	1
Ola#S43975467	DK124285 OLEB Oryzias latipes cDNA clone oleb33l13 3', mRNA sequence /clone=oleb33l13 /clone_end=3' /gb=DK124285 /gi=187504535 /ug=Ola.21216 /len=913	1	0	1	0	0	0	0	0	1	1
Ola#S14486729	BJ024483 MF01SSA cDNA Oryzias latipes cDNA clone MF01SSA148B01 3', mRNA sequence /clone=MF01SSA148B01 /clone_end=3' /gb=BJ024483 /gi=17379452 /ug=Ola.16542 /len=106	0	0	0	0	0	0	0	0	0	0
Ola#S44133796	DK071706 OLEA Oryzias latipes cDNA clone olea13p07 3', mRNA sequence /clone=olea13p07 /clone_end=3' /gb=DK071706 /gi=187680512 /ug=Ola.1659 /len=969	0	0	0	0	0	0	0	0	0	0
Ola#S34420974	AM297482 Oryzias latipes whole embryo Cab stages 18, 24, 32, 36 Oryzias latipes cDNA clone FOE002-P00003-DPE-F_I23, mRNA sequence /clone=FOE002-P00003-DPE-F_I23 /gb=AM297482 /gi=112291853 /ug=Ola.12603 /len=782	1	1	1	1	1	1	1	1	1	1
Ola#S43959383	DK074469 OLEA Oryzias latipes cDNA clone olea21p03 3', mRNA sequence /clone=olea21p03 /clone_end=3' /gb=DK074469 /gi=187461934 /ug=Ola.4947 /len=926	1	1	1	1	1	1	1	1	1	1
Ola#S43972819	DK252656 OLVL Oryzias latipes cDNA clone olvl20n08 3', mRNA sequence /clone=olvl20n08 /clone_end=3' /gb=DK252656 /gi=187500300 /ug=Ola.16581 /len=865	0	0	0	0	0	0	0	0	0	0
Ola#S43919924	DK134919 OLEB Oryzias latipes cDNA clone oleb64k17 3', mRNA sequence /clone=oleb64k17 /clone_end=3' /gb=DK134919 /gi=187398053 /ug=Ola.3221 /len=845	1	1	1	0	0	0	1	1	1	1
Ola#S19077320	BJ728130 MF015DA cDNA Oryzias latipes cDNA clone MF015DA012o21 5', mRNA sequence /clone=MF015DA012o21 /clone_end=5' /gb=BJ728130 /gi=45295160 /ug=Ola.1355 /len=911	1	1	1	1	1	1	1	1	1	1
Ola#S43909189	DK042894 OLBR Oryzias latipes cDNA clone olbr59n11 3', mRNA sequence /clone=olbr59n11 /clone_end=3' /gb=DK042894 /gi=187390620 /ug=Ola.12716 /len=877	0	0	0	0	0	0	0	1	0	0
Ola#S19041901	BJ709398 MF01FFA cDNA Oryzias latipes cDNA clone MF01FFA009a10 5', mRNA sequence /clone=MF01FFA009a10 /clone_end=5' /gb=BJ709398 /gi=45250338 /ug=Ola.26621 /len=693	0	0	0	0	0	0	0	0	0	0
Ola#S53056013	FS551545 OLTE Oryzias latipes cDNA clone olte54k19 3', mRNA sequence /clone=olte54k19 /clone_end=3' /gb=FS551545 /gi=255394417 /ug=Ola.19207 /len=802	1	1	1	1	0	1	1	1	1	1
Ola#S43965572	DK116288 OLEB Oryzias latipes cDNA clone oleb11f07 3', mRNA sequence /clone=oleb11f07 /clone_end=3' /gb=DK116288 /gi=187465178 /ug=Ola.2561 /len=959	1	1	1	1	1	1	1	1	1	1
Ola#S14562150	Oryzias latipes OlGC2 mRNA for membrane guanylyl cyclase, complete cds /cds=p(270,3461) /gb=AB030274 /gi=5650431 /ug=Ola.51 /len=4373	1	1	1	0	1	1	1	1	1	1
Ola#S37730993	DC262638 Oryzias latipes regenerating fin 10 days postamputation cDNA library Oryzias latipes cDNA clone olrf10b17 5', mRNA sequence /clone=olrf10b17 /clone_end=5' /gb=DC262638 /gi=141611946 /ug=Ola.15601 /len=702	0	0	0	1	1	1	0	0	0	0
Ola#S29029462	AM141037 Oryzias latipes CAB gastrula Oryzias latipes cDNA clone McF0008F09-MGRbd1, mRNA sequence /clone=McF0008F09-MGRbd1 /gb=AM141037 /gi=81491239 /ug=Ola.1382 /len=835	1	1	1	1	1	1	1	1	1	1
Ola#S44069875	DK080542 OLEA Oryzias latipes cDNA clone olea39i24 3', mRNA sequence /clone=olea39i24 /clone_end=3' /gb=DK080542 /gi=187611993 /ug=Ola.3575 /len=748	1	1	1	1	1	1	1	1	1	1
Ola#S43984863	DK163531 OLEC Oryzias latipes cDNA clone olec16f16 3', mRNA sequence /clone=olec16f16 /clone_end=3' /gb=DK163531 /gi=187512787 /ug=Ola.6889 /len=915	1	1	1	0	0	0	1	1	1	1
Ola#S37732481	DC254597 Oryzias latipes regenerating fin 3 days postamputation cDNA library Oryzias latipes cDNA clone olrfe13e08 3', mRNA sequence /clone=olrfe13e08 /clone_end=3' /gb=DC254597 /gi=141614450 /ug=Ola.26515 /len=750	0	0	0	0	0	0	0	0	0	0
Ola#S44010196	DK179695 OLEC Oryzias latipes cDNA clone olec59l07 3', mRNA sequence /clone=olec59l07 /clone_end=3' /gb=DK179695 /gi=187534234 /ug=Ola.12715 /len=948	1	1	1	1	1	1	1	1	1	1
Ola#S34453194	AM362784 Oryzias latipes whole embryo Cab stages 18, 24, 32, 36 Oryzias latipes cDNA clone FOE002-P00054-DPE-R_M12, mRNA sequence /clone=FOE002-P00054-DPE-R_M12 /gb=AM362784 /gi=112320950 /ug=Ola.13659 /len=701	0	0	0	0	0	0	0	0	0	0
Ola#S19121823	BJ740089 MF015DA cDNA Oryzias latipes cDNA clone MF015DA002c03 3', mRNA sequence /clone=MF015DA002c03 /clone_end=3' /gb=BJ740089 /gi=45337359 /ug=Ola.16452 /len=930	0	1	0	1	1	0	1	0	0	0
Ola#S44003594	DK254651 OLVL Oryzias latipes cDNA clone olvl27j05 3', mRNA sequence /clone=olvl27j05 /clone_end=3' /gb=DK254651 /gi=187528393 /ug=Ola.1985 /len=956	0	1	1	1	1	1	1	1	1	1
Ola#S44073175	DK149071 OLEC Oryzias latipes cDNA clone olec40f11 5', mRNA sequence /clone=olec40f11 /clone_end=5' /gb=DK149071 /gi=187620122 /ug=Ola.20271 /len=771	1	1	1	0	0	0	0	1	1	1
Ola#S19120638	BJ738767 MF015DA cDNA Oryzias latipes cDNA clone MF015DA040j16 5', mRNA sequence /clone=MF015DA040j16 /clone_end=5' /gb=BJ738767 /gi=45336037 /ug=Ola.6596 /len=688	1	1	1	1	1	1	1	1	1	1
Ola#S44154605	DK035705 OLBR Oryzias latipes cDNA clone olbr38p24 3', mRNA sequence /clone=olbr38p24 /clone_end=3' /gb=DK035705 /gi=187702111 /ug=Ola.21177 /len=841	1	1	1	1	1	1	1	1	1	1
Ola#S53054809	FS513877 OLTE Oryzias latipes cDNA clone olte15e01 5', mRNA sequence /clone=olte15e01 /clone_end=5' /gb=FS513877 /gi=255396352 /ug=Ola.7931 /len=776	1	1	1	1	1	1	1	1	1	1
Ola#S53052705	FS532187 OLTE Oryzias latipes cDNA clone olte69p20 5', mRNA sequence /clone=olte69p20 /clone_end=5' /gb=FS532187 /gi=255382304 /ug=Ola.2276 /len=746	1	0	1	1	1	1	0	1	1	1
Ola#S14474515	AJ410648 Oryzias latipes anterior head Orange-red 30-31 Oryzias latipes cDNA clone OL30VN0124, mRNA sequence /clone=OL30VN0124 /gb=AJ410648 /gi=14522743 /ug=Ola.1259 /len=700	0	1	1	1	1	0	1	1	1	1
Ola#S44123368	DK190074 OLOVA Oryzias latipes cDNA clone olova24b06 5', mRNA sequence /clone=olova24b06 /clone_end=5' /gb=DK190074 /gi=187670092 /ug=Ola.26349 /len=733	1	1	1	1	1	1	1	1	1	1
Ola#S44134399	DK085793 OLEA Oryzias latipes cDNA clone olea54p06 3', mRNA sequence /clone=olea54p06 /clone_end=3' /gb=DK085793 /gi=187681724 /ug=Ola.14127 /len=919	1	1	1	1	1	1	0	1	0	1
Ola#S53044030	FS512390 OLTE Oryzias latipes cDNA clone olte10p01 5', mRNA sequence /clone=olte10p01 /clone_end=5' /gb=FS512390 /gi=255375246 /ug=Ola.28318 /len=538	1	1	1	1	1	1	1	1	0	1
Ola#S14550446	BJ543477 MF01SSB cDNA Oryzias latipes cDNA clone MF01SSB030I11 3', mRNA sequence /clone=MF01SSB030I11 /clone_end=3' /gb=BJ543477 /gi=22202289 /ug=Ola.27304 /len=758	0	0	0	0	0	0	1	0	0	0
Ola#S44116273	DK174155 OLEC Oryzias latipes cDNA clone olec45p23 3', mRNA sequence /clone=olec45p23 /clone_end=3' /gb=DK174155 /gi=187663857 /ug=Ola.26980 /len=831	0	0	0	0	0	0	0	0	0	0
Ola#S44045308	DK128523 OLEB Oryzias latipes cDNA clone oleb45n17 3', mRNA sequence /clone=oleb45n17 /clone_end=3' /gb=DK128523 /gi=187576346 /ug=Ola.5279 /len=943	1	1	1	0	0	0	0	0	1	1
Ola#S44155522	DK012380 OLBR Oryzias latipes cDNA clone olbr36j16 5', mRNA sequence /clone=olbr36j16 /clone_end=5' /gb=DK012380 /gi=187705481 /ug=Ola.9467 /len=780	1	1	1	0	1	1	1	1	1	1
Ola#S44045336	DK128551 OLEB Oryzias latipes cDNA clone oleb45o22 3', mRNA sequence /clone=oleb45o22 /clone_end=3' /gb=DK128551 /gi=187576374 /ug=Ola.20576 /len=918	1	1	1	1	1	1	1	1	1	1
Ola#S44152653	DK052732 OLEA Oryzias latipes cDNA clone olea23h11 5', mRNA sequence /clone=olea23h11 /clone_end=5' /gb=DK052732 /gi=187699809 /ug=Ola.2737 /len=781	1	1	1	1	1	1	1	1	0	1
Ola#S24881274	BJ909083 MF01ALA cDNA Oryzias latipes cDNA clone MF01ALA026f08 5', mRNA sequence /clone=MF01ALA026f08 /clone_end=5' /gb=BJ909083 /gi=66710452 /ug=Ola.22112 /len=545	0	0	0	0	0	0	0	0	0	0
Ola#S43949603	DK092663 OLEB Oryzias latipes cDNA clone oleb9o17 5', mRNA sequence /clone=oleb9o17 /clone_end=5' /gb=DK092663 /gi=187452109 /ug=Ola.20335 /len=750	0	1	1	0	0	0	1	1	1	1
Ola#S45458460	FM167192 PJR-M1 Oryzias latipes cDNA clone M024--D1_009, mRNA sequence /clone=M024--D1_009 /gb=FM167192 /gi=190675411 /ug=Ola.4470 /len=622	1	1	1	1	0	0	1	1	1	1
Ola#S53076116	FS557421 OLTE Oryzias latipes cDNA clone olte60i03 3', mRNA sequence /clone=olte60i03 /clone_end=3' /gb=FS557421 /gi=255419136 /ug=Ola.6757 /len=916	1	1	1	1	1	1	1	1	1	1
Ola#S53071902	FS545338 OLTE Oryzias latipes cDNA clone olte35m09 3', mRNA sequence /clone=olte35m09 /clone_end=3' /gb=FS545338 /gi=255426248 /ug=Ola.3093 /len=907	1	1	1	1	1	1	1	1	1	1
Ola#S29035989	AM143115 Oryzias latipes CAB gastrula Oryzias latipes cDNA clone McF0009H13-MGRbd1, mRNA sequence /clone=McF0009H13-MGRbd1 /gb=AM143115 /gi=81500168 /ug=Ola.12168 /len=794	1	1	1	0	0	0	0	0	1	1
Ola#S43905362	DK087283 OLEA Oryzias latipes cDNA clone olea60f20 3', mRNA sequence /clone=olea60f20 /clone_end=3' /gb=DK087283 /gi=187381719 /ug=Ola.23730 /len=949	0	0	0	0	0	0	0	0	0	0
Ola#S19121159	BJ739404 MF015DA cDNA Oryzias latipes cDNA clone MF015DA010n05 3', mRNA sequence /clone=MF015DA010n05 /clone_end=3' /gb=BJ739404 /gi=45336674 /ug=Ola.7502 /len=915	1	1	1	0	1	1	1	1	1	1
Ola#S19083401	BJ733997 MF015DA cDNA Oryzias latipes cDNA clone MF015DA025j21 5', mRNA sequence /clone=MF015DA025j21 /clone_end=5' /gb=BJ733997 /gi=45301309 /ug=Ola.8234 /len=469	0	0	0	0	0	0	0	0	0	0
Ola#S19052571	BJ720499 MF01FFA cDNA Oryzias latipes cDNA clone MF01FFA007m22 3', mRNA sequence /clone=MF01FFA007m22 /clone_end=3' /gb=BJ720499 /gi=45261614 /ug=Ola.7818 /len=743	1	1	1	0	0	1	1	0	1	1
Ola#S44082136	DK173308 OLEC Oryzias latipes cDNA clone olec43j11 3', mRNA sequence /clone=olec43j11 /clone_end=3' /gb=DK173308 /gi=187626761 /ug=Ola.9345 /len=853	0	1	1	0	0	0	0	1	1	1
Ola#S44035837	DK212413 OLOVA Oryzias latipes cDNA clone olova22d07 3', mRNA sequence /clone=olova22d07 /clone_end=3' /gb=DK212413 /gi=187565913 /ug=Ola.12828 /len=931	1	1	1	0	0	1	1	1	1	1
Ola#S29037643	AM139867 Oryzias latipes CAB gastrula Oryzias latipes cDNA clone McF0003A07-MGRbd1, mRNA sequence /clone=McF0003A07-MGRbd1 /gb=AM139867 /gi=81502990 /ug=Ola.10818 /len=826	1	1	1	1	1	1	1	1	1	1
Ola#S24897762	BJ917140 MF01ALA cDNA Oryzias latipes cDNA clone MF01ALA013d21 3', mRNA sequence /clone=MF01ALA013d21 /clone_end=3' /gb=BJ917140 /gi=66757417 /ug=Ola.15999 /len=724	0	0	1	0	0	0	0	0	0	0
Ola#S53068968	FS542377 OLTE Oryzias latipes cDNA clone olte27f09 3', mRNA sequence /clone=olte27f09 /clone_end=3' /gb=FS542377 /gi=255424188 /ug=Ola.12933 /len=875	1	1	1	1	1	1	1	1	1	1
Ola#S19052767	BJ714909 MF01FFA cDNA Oryzias latipes cDNA clone MF01FFA033h17 5', mRNA sequence /clone=MF01FFA033h17 /clone_end=5' /gb=BJ714909 /gi=45255750 /ug=Ola.7546 /len=779	1	1	1	1	1	1	0	1	1	1
Ola#S53069688	FS548741 OLTE Oryzias latipes cDNA clone olte46i24 3', mRNA sequence /clone=olte46i24 /clone_end=3' /gb=FS548741 /gi=255424554 /ug=Ola.11114 /len=883	0	0	0	0	0	0	1	1	1	1
Ola#S44044890	DK120927 OLEB Oryzias latipes cDNA clone oleb24f01 3', mRNA sequence /clone=oleb24f01 /clone_end=3' /gb=DK120927 /gi=187578364 /ug=Ola.23436 /len=884	0	0	0	0	0	0	0	0	0	0
Ola#S43998291	DK159681 OLEC Oryzias latipes cDNA clone olec3i17 3', mRNA sequence /clone=olec3i17 /clone_end=3' /gb=DK159681 /gi=187522092 /ug=Ola.19305 /len=942	0	0	0	0	0	0	0	0	0	0
Ola#S53079719	FS539165 OLTE Oryzias latipes cDNA clone olte18a02 3', mRNA sequence /clone=olte18a02 /clone_end=3' /gb=FS539165 /gi=255443855 /ug=Ola.27508 /len=906	1	1	1	1	1	1	1	1	1	1
Ola#S44147083	DK035175 OLBR Oryzias latipes cDNA clone olbr37h16 3', mRNA sequence /clone=olbr37h16 /clone_end=3' /gb=DK035175 /gi=187694406 /ug=Ola.14281 /len=929	1	1	1	0	0	1	1	1	1	1
Ola#S14487314	BJ022661 MF01SSA cDNA Oryzias latipes cDNA clone MF01SSA126C04 3', mRNA sequence /clone=MF01SSA126C04 /clone_end=3' /gb=BJ022661 /gi=17377011 /ug=Ola.17504 /len=359	0	1	1	0	1	1	1	0	1	0
Ola#S24877944	BJ902526 MF01ALA cDNA Oryzias latipes cDNA clone MF01ALA006j08 5', mRNA sequence /clone=MF01ALA006j08 /clone_end=5' /gb=BJ902526 /gi=66703895 /ug=Ola.8749 /len=313	1	0	1	0	0	0	0	1	0	1
Ola#S44122223	DK114249 OLEB Oryzias latipes cDNA clone oleb5i20 3', mRNA sequence /clone=oleb5i20 /clone_end=3' /gb=DK114249 /gi=187671440 /ug=Ola.21532 /len=847	1	0	1	0	0	1	0	0	1	1
Ola#S44068300	DK040051 OLBR Oryzias latipes cDNA clone olbr51j11 3', mRNA sequence /clone=olbr51j11 /clone_end=3' /gb=DK040051 /gi=187616367 /ug=Ola.4873 /len=896	1	1	1	1	1	1	1	1	1	1
Ola#S43908539	DK025760 OLBR Oryzias latipes cDNA clone olbr10d04 3', mRNA sequence /clone=olbr10d04 /clone_end=3' /gb=DK025760 /gi=187389047 /ug=Ola.20346 /len=922	1	1	1	1	1	1	1	1	1	1
Ola#S44143252	DK077003 OLEA Oryzias latipes cDNA clone olea29d20 3', mRNA sequence /clone=olea29d20 /clone_end=3' /gb=DK077003 /gi=187689365 /ug=Ola.14773 /len=912	1	1	1	1	1	1	1	1	1	1
Ola#S34455299	AM299625 Oryzias latipes whole embryo Cab stages 18, 24, 32, 36 Oryzias latipes cDNA clone FOE002-P00009-DPE-F_H06, mRNA sequence /clone=FOE002-P00009-DPE-F_H06 /gb=AM299625 /gi=112323055 /ug=Ola.14941 /len=837	1	1	1	1	1	1	1	1	1	1
Ola#S53045326	FS535770 OLTE Oryzias latipes cDNA clone olte8e02 3', mRNA sequence /clone=olte8e02 /clone_end=3' /gb=FS535770 /gi=255361277 /ug=Ola.4829 /len=848	0	1	1	1	1	1	1	1	1	1
Ola#S14471378	AU179972 Medaka liver cDNA library (OLe) from HNI Oryzias latipes cDNA clone OLe17.08c similar to pir|S13887| hydroxymethylglutaryl-CoA synthase (EC 4.1.3.5) - chicken, mRNA sequence /clone=OLe17.08c /clone_end=5' /gb=AU179972 /gi=13428809 /ug=Ola.15500 /len=620	0	0	0	1	1	1	0	0	0	1
Ola#S53068558	FS537997 OLTE Oryzias latipes cDNA clone olte14k21 3', mRNA sequence /clone=olte14k21 /clone_end=3' /gb=FS537997 /gi=255418635 /ug=Ola.10111 /len=880	1	1	1	1	1	1	1	1	1	1
Ola#S24859425	BJ892659 MF01ASD cDNA Oryzias latipes cDNA clone MF01ASD018o01 3', mRNA sequence /clone=MF01ASD018o01 /clone_end=3' /gb=BJ892659 /gi=66694028 /ug=Ola.5515 /len=651	1	1	1	0	0	0	1	1	1	1
Ola#S14514468	BJ510249 MF01FSA cDNA Oryzias latipes cDNA clone MF01FSA020N08 3', mRNA sequence /clone=MF01FSA020N08 /clone_end=3' /gb=BJ510249 /gi=22162211 /ug=Ola.3893 /len=689	0	0	0	0	0	0	0	0	0	0
Ola#S19122395	BJ740619 MF015DA cDNA Oryzias latipes cDNA clone MF015DA003o19 3', mRNA sequence /clone=MF015DA003o19 /clone_end=3' /gb=BJ740619 /gi=45337888 /ug=Ola.21825 /len=921	1	1	1	0	0	0	1	1	1	1
Ola#S44139369	DK086211 OLEA Oryzias latipes cDNA clone olea56c09 3', mRNA sequence /clone=olea56c09 /clone_end=3' /gb=DK086211 /gi=187684917 /ug=Ola.5462 /len=938	1	1	1	1	1	1	1	1	1	1
Ola#S34472129	AM300303 Oryzias latipes whole embryo Cab stages 18, 24, 32, 36 Oryzias latipes cDNA clone FOE002-P00011-DPE-F_E22, mRNA sequence /clone=FOE002-P00011-DPE-F_E22 /gb=AM300303 /gi=112339885 /ug=Ola.12511 /len=830	1	1	1	1	1	1	1	1	1	1
Ola#S43984130	DK033489 OLBR Oryzias latipes cDNA clone olbr32j09 3', mRNA sequence /clone=olbr32j09 /clone_end=3' /gb=DK033489 /gi=187510954 /ug=Ola.14405 /len=888	1	1	1	0	0	1	1	1	1	1
Ola#S43951928	DK163160 OLEC Oryzias latipes cDNA clone olec15f07 3', mRNA sequence /clone=olec15f07 /clone_end=3' /gb=DK163160 /gi=187448892 /ug=Ola.5581 /len=901	0	0	0	0	0	0	0	0	0	0
Ola#S24874940	BJ896505 MF01ASD cDNA Oryzias latipes cDNA clone MF01ASD029p20 3', mRNA sequence /clone=MF01ASD029p20 /clone_end=3' /gb=BJ896505 /gi=66697874 /ug=Ola.4542 /len=898	1	1	1	0	1	1	1	1	1	1
Ola#S44056455	DK148900 OLEC Oryzias latipes cDNA clone olec39n17 5', mRNA sequence /clone=olec39n17 /clone_end=5' /gb=DK148900 /gi=187587400 /ug=Ola.20552 /len=627	0	0	0	1	1	1	1	1	1	1
Ola#S43906621	DK019855 OLBR Oryzias latipes cDNA clone olbr58c10 5', mRNA sequence /clone=olbr58c10 /clone_end=5' /gb=DK019855 /gi=187384263 /ug=Ola.24029 /len=552	1	0	1	0	0	0	0	0	1	1
Ola#S43904281	DK031007 OLBR Oryzias latipes cDNA clone olbr25g17 3', mRNA sequence /clone=olbr25g17 /clone_end=3' /gb=DK031007 /gi=187381128 /ug=Ola.24096 /len=925	1	1	1	0	0	0	0	1	1	1
Ola#S44136647	DK130573 OLEB Oryzias latipes cDNA clone oleb51j13 3', mRNA sequence /clone=oleb51j13 /clone_end=3' /gb=DK130573 /gi=187684995 /ug=Ola.27229 /len=745	0	0	0	0	0	0	0	0	0	0
Ola#S45459935	FM168667 PJR-M1 Oryzias latipes cDNA clone M077--D7_057, mRNA sequence /clone=M077--D7_057 /gb=FM168667 /gi=190679103 /ug=Ola.26443 /len=577	0	0	0	1	0	0	0	0	0	0
Ola#S44152754	DK052833 OLEA Oryzias latipes cDNA clone olea23m01 5', mRNA sequence /clone=olea23m01 /clone_end=5' /gb=DK052833 /gi=187696227 /ug=Ola.20464 /len=764	1	1	1	0	0	0	1	1	1	1
Ola#S34444758	AM298625 Oryzias latipes whole embryo Cab stages 18, 24, 32, 36 Oryzias latipes cDNA clone FOE002-P00006-DPE-F_L04, mRNA sequence /clone=FOE002-P00006-DPE-F_L04 /gb=AM298625 /gi=112312513 /ug=Ola.9539 /len=804	1	1	1	1	1	1	1	1	1	1
Ola#S43960248	DK096962 OLEB Oryzias latipes cDNA clone oleb22a10 5', mRNA sequence /clone=oleb22a10 /clone_end=5' /gb=DK096962 /gi=187459944 /ug=Ola.5626 /len=564	1	1	1	0	1	1	0	0	1	1
Ola#S43991754	DK033706 OLBR Oryzias latipes cDNA clone olbr33d10 3', mRNA sequence /clone=olbr33d10 /clone_end=3' /gb=DK033706 /gi=187518776 /ug=Ola.2153 /len=872	1	1	0	0	0	0	0	0	0	0
Ola#S53046298	FS554444 OLTE Oryzias latipes cDNA clone olte63o21 3', mRNA sequence /clone=olte63o21 /clone_end=3' /gb=FS554444 /gi=255373057 /ug=Ola.27887 /len=735	1	1	1	1	1	1	1	1	1	1
Ola#S44040708	DK168951 OLEC Oryzias latipes cDNA clone olec31g13 3', mRNA sequence /clone=olec31g13 /clone_end=3' /gb=DK168951 /gi=187569672 /ug=Ola.4027 /len=932	0	0	0	0	0	0	0	0	0	0
Ola#S34473605	AM338193 Oryzias latipes whole embryo Cab stages 18, 24, 32, 36 Oryzias latipes cDNA clone FOE002-P00118-DPE-F_G11, mRNA sequence /clone=FOE002-P00118-DPE-F_G11 /gb=AM338193 /gi=112341361 /ug=Ola.23318 /len=761	0	0	0	0	0	0	1	1	1	1
Ola#S14510683	BJ503291 MF01FSA cDNA Oryzias latipes cDNA clone MF01FSA003B14 3', mRNA sequence /clone=MF01FSA003B14 /clone_end=3' /gb=BJ503291 /gi=22155253 /ug=Ola.8520 /len=749	0	0	0	0	0	0	0	0	0	0
Ola#S43989437	DK253617 OLVL Oryzias latipes cDNA clone olvl24b05 3', mRNA sequence /clone=olvl24b05 /clone_end=3' /gb=DK253617 /gi=187512727 /ug=Ola.22446 /len=900	0	1	1	1	1	1	0	0	1	1
Ola#S43951578	DK159232 OLEC Oryzias latipes cDNA clone olec2e20 3', mRNA sequence /clone=olec2e20 /clone_end=3' /gb=DK159232 /gi=187448850 /ug=Ola.5134 /len=821	1	1	1	0	0	0	1	1	1	1
Ola#S43912565	DK043303 OLBR Oryzias latipes cDNA clone olbr61a16 3', mRNA sequence /clone=olbr61a16 /clone_end=3' /gb=DK043303 /gi=187387631 /ug=Ola.8389 /len=823	1	1	1	0	0	0	0	1	1	1
Ola#S34390112	AM344420 Oryzias latipes whole embryo Cab stages 18, 24, 32, 36 Oryzias latipes cDNA clone FOE002-P00136-DPE-F_C24, mRNA sequence /clone=FOE002-P00136-DPE-F_C24 /gb=AM344420 /gi=112260777 /ug=Ola.22679 /len=842	0	1	0	1	0	0	0	0	1	0
Ola#S53068467	FS537906 OLTE Oryzias latipes cDNA clone olte14g18 3', mRNA sequence /clone=olte14g18 /clone_end=3' /gb=FS537906 /gi=255417543 /ug=Ola.15042 /len=915	0	1	1	0	0	0	1	1	1	1
Ola#S34437483	AM341255 Oryzias latipes whole embryo Cab stages 18, 24, 32, 36 Oryzias latipes cDNA clone FOE002-P00127-DPE-F_C13, mRNA sequence /clone=FOE002-P00127-DPE-F_C13 /gb=AM341255 /gi=112305229 /ug=Ola.5059 /len=735	1	1	1	1	1	1	1	1	1	1
Ola#S34403249	AM302680 Oryzias latipes whole embryo Cab stages 18, 24, 32, 36 Oryzias latipes cDNA clone FOE002-P00017-DPE-F_N02, mRNA sequence /clone=FOE002-P00017-DPE-F_N02 /gb=AM302680 /gi=112273914 /ug=Ola.22881 /len=802	1	1	1	0	1	1	1	1	1	1
Ola#S53078518	FS549977 OLTE Oryzias latipes cDNA clone olte50b18 3', mRNA sequence /clone=olte50b18 /clone_end=3' /gb=FS549977 /gi=255441718 /ug=Ola.27180 /len=902	1	1	1	1	1	1	1	1	1	1
Ola#S53073189	FS545814 OLTE Oryzias latipes cDNA clone olte37c12 3', mRNA sequence /clone=olte37c12 /clone_end=3' /gb=FS545814 /gi=255416619 /ug=Ola.4685 /len=961	1	1	1	0	0	0	0	1	1	1
Ola#S44027944	DK212009 OLOVA Oryzias latipes cDNA clone olova21a24 3', mRNA sequence /clone=olova21a24 /clone_end=3' /gb=DK212009 /gi=187556102 /ug=Ola.2960 /len=890	1	0	1	1	0	0	0	0	0	0
Ola#S44053545	DK093865 OLEB Oryzias latipes cDNA clone oleb13e23 5', mRNA sequence /clone=oleb13e23 /clone_end=5' /gb=DK093865 /gi=187586702 /ug=Ola.25513 /len=775	0	0	0	0	0	0	0	0	0	0
Ola#S43923350	DK032263 OLBR Oryzias latipes cDNA clone olbr29a18 3', mRNA sequence /clone=olbr29a18 /clone_end=3' /gb=DK032263 /gi=187399546 /ug=Ola.8919 /len=902	1	1	1	0	1	1	1	1	1	1
Ola#S44022296	DK207403 OLOVA Oryzias latipes cDNA clone olova8c23 3', mRNA sequence /clone=olova8c23 /clone_end=3' /gb=DK207403 /gi=187547931 /ug=Ola.2720 /len=922	0	0	0	0	0	0	0	0	0	0
Ola#S44048958	DK165022 OLEC Oryzias latipes cDNA clone olec20i03 3', mRNA sequence /clone=olec20i03 /clone_end=3' /gb=DK165022 /gi=187580424 /ug=Ola.21720 /len=926	0	1	1	0	0	0	0	1	1	1
Ola#S43997115	DK135628 OLEB Oryzias latipes cDNA clone oleb52k06 3', mRNA sequence /clone=oleb52k06 /clone_end=3' /gb=DK135628 /gi=187525781 /ug=Ola.20834 /len=847	1	1	1	0	0	1	1	0	1	1
Ola#S43944132	DK178856 OLEC Oryzias latipes cDNA clone olec57f07 3', mRNA sequence /clone=olec57f07 /clone_end=3' /gb=DK178856 /gi=187420802 /ug=Ola.9584 /len=905	1	0	0	1	0	0	1	0	0	0
Ola#S44104185	DK197414 OLOVA Oryzias latipes cDNA clone olova44n07 5', mRNA sequence /clone=olova44n07 /clone_end=5' /gb=DK197414 /gi=187650809 /ug=Ola.25112 /len=416	0	0	0	0	0	0	0	0	0	0
Ola#S58723970	Oryzias latipes Orla-UHA, Orla-UHA, Orla-UHA, Orla-UHA gene for nonclassical MHC class I molecule, alpha chain, complete cds, allele: Orla-UHA*2101 /cds=p(30,1079) /gb=AB604114 /gi=334279191 /ug=Ola.29085 /len=1305	0	0	0	0	0	0	0	0	0	0
Ola#S29036083	AM142956 Oryzias latipes CAB gastrula Oryzias latipes cDNA clone McF0017K12-MGRbd1, mRNA sequence /clone=McF0017K12-MGRbd1 /gb=AM142956 /gi=81500328 /ug=Ola.12041 /len=804	1	1	1	1	1	1	1	1	1	1
Ola#S44135738	DK134643 OLEB Oryzias latipes cDNA clone oleb63o15 3', mRNA sequence /clone=oleb63o15 /clone_end=3' /gb=DK134643 /gi=187681970 /ug=Ola.25364 /len=945	0	1	1	0	1	1	1	1	0	1
Ola#S14511686	BJ505295 MF01FSA cDNA Oryzias latipes cDNA clone MF01FSA013K17 3', mRNA sequence /clone=MF01FSA013K17 /clone_end=3' /gb=BJ505295 /gi=22157257 /ug=Ola.17180 /len=720	0	0	0	0	0	0	0	0	0	0
Ola#S37736762	DC254802 Oryzias latipes regenerating fin 3 days postamputation cDNA library Oryzias latipes cDNA clone olrfe13n22 3', mRNA sequence /clone=olrfe13n22 /clone_end=3' /gb=DC254802 /gi=141622129 /ug=Ola.17566 /len=675	0	0	0	0	1	1	0	0	0	1
Ola#S53050026	FS554788 OLTE Oryzias latipes cDNA clone olte64o12 3', mRNA sequence /clone=olte64o12 /clone_end=3' /gb=FS554788 /gi=255382433 /ug=Ola.13604 /len=802	1	1	1	0	1	1	1	1	1	1
Ola#S55481606	Oryzias latipes Orla-UAA mRNA for classical MHC class I molecule, alpha-chain, complete cds, allele: Orla-UAA*0205 /cds=p(6,1076) /gb=AB450996 /gi=295901555 /ug=Ola.28804 /len=1102	0	0	0	0	0	0	0	0	0	0
Ola#S44148041	DK040912 OLBR Oryzias latipes cDNA clone olbr54b02 3', mRNA sequence /clone=olbr54b02 /clone_end=3' /gb=DK040912 /gi=187696078 /ug=Ola.22181 /len=720	0	0	0	0	0	0	0	0	0	0
Ola#S19042634	BJ710866 MF01FFA cDNA Oryzias latipes cDNA clone MF01FFA025c04 5', mRNA sequence /clone=MF01FFA025c04 /clone_end=5' /gb=BJ710866 /gi=45251810 /ug=Ola.6900 /len=194	0	0	0	0	0	0	0	0	0	0
Ola#S43901489	DK053634 OLEA Oryzias latipes cDNA clone olea26a06 5', mRNA sequence /clone=olea26a06 /clone_end=5' /gb=DK053634 /gi=187377536 /ug=Ola.9631 /len=627	0	0	0	0	0	0	0	0	0	0
Ola#S44124101	DK134128 OLEB Oryzias latipes cDNA clone oleb62h21 3', mRNA sequence /clone=oleb62h21 /clone_end=3' /gb=DK134128 /gi=187670839 /ug=Ola.6613 /len=911	0	0	0	0	0	0	0	0	0	0
Ola#S45455270	FM165782 PJR-M1 Oryzias latipes cDNA clone M055--H2_002, mRNA sequence /clone=M055--H2_002 /gb=FM165782 /gi=190675135 /ug=Ola.8024 /len=821	1	1	1	0	1	1	1	1	1	1
Ola#S43924936	DK073579 OLEA Oryzias latipes cDNA clone olea19f22 3', mRNA sequence /clone=olea19f22 /clone_end=3' /gb=DK073579 /gi=187402664 /ug=Ola.889 /len=838	1	1	1	1	1	1	1	1	1	1
Ola#S32802608	Oryzias latipes Her6.2 mRNA, complete cds /cds=p(1,696) /gb=DQ002915 /gi=66393605 /ug=Ola.12263 /len=696	1	1	1	0	0	0	0	1	1	1
Ola#S53060344	FS555278 OLTE Oryzias latipes cDNA clone olte66f07 3', mRNA sequence /clone=olte66f07 /clone_end=3' /gb=FS555278 /gi=255407792 /ug=Ola.22426 /len=910	1	1	1	1	1	1	1	1	1	1
Ola#S44029844	DK187889 OLOVA Oryzias latipes cDNA clone olova17o13 5', mRNA sequence /clone=olova17o13 /clone_end=5' /gb=DK187889 /gi=187559829 /ug=Ola.21105 /len=243	0	0	0	0	0	0	0	0	0	0
Ola#S34418429	AM330168 Oryzias latipes whole embryo Cab stages 18, 24, 32, 36 Oryzias latipes cDNA clone FOE002-P00095-DPE-F_I07, mRNA sequence /clone=FOE002-P00095-DPE-F_I07 /gb=AM330168 /gi=112289309 /ug=Ola.17999 /len=751	1	1	1	0	0	1	0	1	1	1
Ola#S14463139	AU169575 Ol-br-ad cDNA Oryzias latipes cDNA clone br4830, mRNA sequence /clone=br4830 /gb=AU169575 /gi=12591644 /ug=Ola.511 /len=886	1	0	1	1	0	0	0	1	0	0
Ola#S44026224	DK208159 OLOVA Oryzias latipes cDNA clone olova10e09 3', mRNA sequence /clone=olova10e09 /clone_end=3' /gb=DK208159 /gi=187554915 /ug=Ola.22562 /len=922	1	1	1	0	1	1	1	1	1	1
Ola#S44142735	DK086410 OLEA Oryzias latipes cDNA clone olea56l15 3', mRNA sequence /clone=olea56l15 /clone_end=3' /gb=DK086410 /gi=187687569 /ug=Ola.14945 /len=895	1	1	1	0	0	1	0	0	1	1
Ola#S43903145	DK087050 OLEA Oryzias latipes cDNA clone olea59k22 3', mRNA sequence /clone=olea59k22 /clone_end=3' /gb=DK087050 /gi=187380181 /ug=Ola.6321 /len=885	0	0	0	0	0	0	0	0	0	0
Ola#S44125787	DK118266 OLEB Oryzias latipes cDNA clone oleb16n23 3', mRNA sequence /clone=oleb16n23 /clone_end=3' /gb=DK118266 /gi=187672727 /ug=Ola.21057 /len=888	1	1	1	0	0	0	0	0	1	1
Ola#S43905574	DK025367 OLBR Oryzias latipes cDNA clone olbr9a13 3', mRNA sequence /clone=olbr9a13 /clone_end=3' /gb=DK025367 /gi=187380748 /ug=Ola.23968 /len=956	1	1	1	0	0	0	0	0	1	1
Ola#S43942032	DK135051 OLEB Oryzias latipes cDNA clone oleb65a15 3', mRNA sequence /clone=oleb65a15 /clone_end=3' /gb=DK135051 /gi=187423667 /ug=Ola.26529 /len=917	0	0	0	0	0	0	0	0	0	0
Ola#S34439093	AM304093 Oryzias latipes whole embryo Cab stages 18, 24, 32, 36 Oryzias latipes cDNA clone FOE002-P00021-DPE-F_M12, mRNA sequence /clone=FOE002-P00021-DPE-F_M12 /gb=AM304093 /gi=112306839 /ug=Ola.21701 /len=787	1	1	1	1	1	1	1	1	1	1
Ola#S14539418	BJ524189 MF01SSB cDNA Oryzias latipes cDNA clone MF01SSB004F17 5', mRNA sequence /clone=MF01SSB004F17 /clone_end=5' /gb=BJ524189 /gi=22183001 /ug=Ola.4638 /len=620	0	0	0	0	0	0	0	0	0	0
Ola#S34466044	AM311612 Oryzias latipes whole embryo Cab stages 18, 24, 32, 36 Oryzias latipes cDNA clone FOE002-P00042-DPE-F_A14, mRNA sequence /clone=FOE002-P00042-DPE-F_A14 /gb=AM311612 /gi=112333800 /ug=Ola.18836 /len=831	1	1	1	1	1	1	1	1	1	1
Ola#S34464238	AM305928 Oryzias latipes whole embryo Cab stages 18, 24, 32, 36 Oryzias latipes cDNA clone FOE002-P00026-DPE-F_O11, mRNA sequence /clone=FOE002-P00026-DPE-F_O11 /gb=AM305928 /gi=112331994 /ug=Ola.13918 /len=802	1	1	1	0	1	1	1	1	1	1
Ola#S43961945	DK135197 OLEB Oryzias latipes cDNA clone oleb65h03 3', mRNA sequence /clone=oleb65h03 /clone_end=3' /gb=DK135197 /gi=187458672 /ug=Ola.14376 /len=930	0	0	0	0	0	0	0	0	0	0
Ola#S14466584	AU171303 Ol-br-ad cDNA Oryzias latipes cDNA clone br7471, mRNA sequence /clone=br7471 /gb=AU171303 /gi=12593374 /ug=Ola.9705 /len=748	1	1	1	1	1	1	1	1	1	1
Ola#S43916347	DK087580 OLEA Oryzias latipes cDNA clone olea61d20 3', mRNA sequence /clone=olea61d20 /clone_end=3' /gb=DK087580 /gi=187392990 /ug=Ola.14944 /len=940	1	1	1	1	1	1	1	1	1	1
Ola#S20791462	Oryzias latipes Tra2a4 mRNA for transformer-2a4, complete cds /cds=p(1733,2293) /gb=AB159270 /gi=49204533 /ug=Ola.171 /len=2811	1	1	1	1	1	1	1	1	1	1
Ola#S53045747	FS546731 OLTE Oryzias latipes cDNA clone olte39n02 3', mRNA sequence /clone=olte39n02 /clone_end=3' /gb=FS546731 /gi=255376169 /ug=Ola.16813 /len=870	1	1	1	0	0	0	1	1	1	1
Ola#S53073675	FS553654 OLTE Oryzias latipes cDNA clone olte61l03 3', mRNA sequence /clone=olte61l03 /clone_end=3' /gb=FS553654 /gi=255423746 /ug=Ola.9280 /len=898	0	0	0	0	0	0	0	0	0	0
Ola#S44012809	DK005200 OLBR Oryzias latipes cDNA clone olbr15p17 5', mRNA sequence /clone=olbr15p17 /clone_end=5' /gb=DK005200 /gi=187538536 /ug=Ola.1471 /len=687	1	1	1	1	1	1	1	1	1	1
Ola#S43947085	DK219907 OLOVA Oryzias latipes cDNA clone olova43c09 3', mRNA sequence /clone=olova43c09 /clone_end=3' /gb=DK219907 /gi=187443401 /ug=Ola.2178 /len=824	1	1	1	1	1	1	1	1	1	1
Ola#S19079634	BJ730246 MF015DA cDNA Oryzias latipes cDNA clone MF015DA007o17 5', mRNA sequence /clone=MF015DA007o17 /clone_end=5' /gb=BJ730246 /gi=45297558 /ug=Ola.4910 /len=718	0	1	1	1	1	1	1	1	1	1
Ola#S44162072	DK002404 OLBR Oryzias latipes cDNA clone olbr7o11 5', mRNA sequence /clone=olbr7o11 /clone_end=5' /gb=DK002404 /gi=187709262 /ug=Ola.23996 /len=542	1	1	1	0	0	0	0	0	1	1
Ola#S14495620	BJ028532 MF01SSA cDNA Oryzias latipes cDNA clone MF01SSA199A06 3', mRNA sequence /clone=MF01SSA199A06 /clone_end=3' /gb=BJ028532 /gi=17396276 /ug=Ola.28760 /len=652	0	0	0	0	0	0	0	0	1	0
Ola#S19122238	BJ740306 MF015DA cDNA Oryzias latipes cDNA clone MF015DA002n16 3', mRNA sequence /clone=MF015DA002n16 /clone_end=3' /gb=BJ740306 /gi=45337576 /ug=Ola.6502 /len=936	0	0	0	1	1	1	0	0	1	1
Ola#S19128571	BJ746633 MF015DA cDNA Oryzias latipes cDNA clone MF015DA014a24 3', mRNA sequence /clone=MF015DA014a24 /clone_end=3' /gb=BJ746633 /gi=45343901 /ug=Ola.7674 /len=813	1	1	1	0	0	0	1	1	1	1
Ola#S44079476	DK117919 OLEB Oryzias latipes cDNA clone oleb15o02 3', mRNA sequence /clone=oleb15o02 /clone_end=3' /gb=DK117919 /gi=187623049 /ug=Ola.25548 /len=910	0	0	0	0	0	0	0	0	1	0
Ola#S14550955	BJ519269 MF01SSB cDNA Oryzias latipes cDNA clone MF01SSB012B05 5', mRNA sequence /clone=MF01SSB012B05 /clone_end=5' /gb=BJ519269 /gi=22178081 /ug=Ola.9355 /len=767	1	1	1	1	1	1	1	1	1	1
Ola#S44122560	DK118148 OLEB Oryzias latipes cDNA clone oleb16i10 3', mRNA sequence /clone=oleb16i10 /clone_end=3' /gb=DK118148 /gi=187671174 /ug=Ola.17034 /len=833	1	0	1	0	0	0	0	0	0	0
Ola#S14486417	BJ024091 MF01SSA cDNA Oryzias latipes cDNA clone MF01SSA143A08 3', mRNA sequence /clone=MF01SSA143A08 /clone_end=3' /gb=BJ024091 /gi=17377359 /ug=Ola.28726 /len=680	0	0	0	0	0	0	0	1	0	0
Ola#S53053457	FS547673 OLTE Oryzias latipes cDNA clone olte42i15 3', mRNA sequence /clone=olte42i15 /clone_end=3' /gb=FS547673 /gi=255384088 /ug=Ola.25720 /len=851	1	1	1	0	0	0	0	1	1	1
Ola#S19050194	BJ715742 MF01FFA cDNA Oryzias latipes cDNA clone MF01FFA010f20 3', mRNA sequence /clone=MF01FFA010f20 /clone_end=3' /gb=BJ715742 /gi=45256583 /ug=Ola.6947 /len=821	1	1	1	0	1	1	0	1	1	1
Ola#S43943401	DK162875 OLEC Oryzias latipes cDNA clone olec14i12 3', mRNA sequence /clone=olec14i12 /clone_end=3' /gb=DK162875 /gi=187422740 /ug=Ola.4294 /len=909	1	1	1	1	1	1	1	0	1	0
Ola#S43927377	DK026583 OLBR Oryzias latipes cDNA clone olbr12j19 3', mRNA sequence /clone=olbr12j19 /clone_end=3' /gb=DK026583 /gi=187409499 /ug=Ola.245 /len=975	1	1	1	1	1	1	1	1	1	1
Ola#S53041162	FS535368 OLTE Oryzias latipes cDNA clone olte7b11 3', mRNA sequence /clone=olte7b11 /clone_end=3' /gb=FS535368 /gi=255371079 /ug=Ola.21923 /len=934	1	1	1	0	0	0	0	0	1	1
Ola#S44083846	DK204975 OLOVA Oryzias latipes cDNA clone olova1g13 3', mRNA sequence /clone=olova1g13 /clone_end=3' /gb=DK204975 /gi=187627714 /ug=Ola.21182 /len=872	0	0	0	1	0	0	1	1	0	0
Ola#S34419984	AM297284 Oryzias latipes whole embryo Cab stages 18, 24, 32, 36 Oryzias latipes cDNA clone FOE002-P00003-DPE-F_A06, mRNA sequence /clone=FOE002-P00003-DPE-F_A06 /gb=AM297284 /gi=112290863 /ug=Ola.1501 /len=776	1	1	1	0	1	1	1	1	1	1
Ola#S22761336	Oryzias latipes mRNA for alpha 2,6 sialyltransferase IV (siat7d gene) /cds=p(1,906) /gb=AJ871604 /gi=57162056 /ug=Ola.9873 /len=906	1	1	1	1	1	1	1	1	1	1
Ola#S34436720	AM325773 Oryzias latipes whole embryo Cab stages 18, 24, 32, 36 Oryzias latipes cDNA clone FOE002-P00082-DPE-F_P12, mRNA sequence /clone=FOE002-P00082-DPE-F_P12 /gb=AM325773 /gi=112304466 /ug=Ola.6554 /len=702	1	1	1	1	1	1	1	1	1	1
Ola#S34445073	AM310308 Oryzias latipes whole embryo Cab stages 18, 24, 32, 36 Oryzias latipes cDNA clone FOE002-P00039-DPE-F_G08, mRNA sequence /clone=FOE002-P00039-DPE-F_G08 /gb=AM310308 /gi=112312828 /ug=Ola.1435 /len=795	1	1	1	1	0	0	0	1	1	1
Ola#S44071059	DK105743 OLEB Oryzias latipes cDNA clone oleb46m07 5', mRNA sequence /clone=oleb46m07 /clone_end=5' /gb=DK105743 /gi=187618230 /ug=Ola.20324 /len=769	1	1	1	0	0	0	1	1	1	1
Ola#S44059151	DK034399 OLBR Oryzias latipes cDNA clone olbr35d09 3', mRNA sequence /clone=olbr35d09 /clone_end=3' /gb=DK034399 /gi=187591864 /ug=Ola.19523 /len=903	0	1	0	0	0	0	0	0	0	1
Ola#S29048027	AM156460 Oryzias latipes CAB gastrula Oryzias latipes cDNA clone McF0029C23-MGRbd1, mRNA sequence /clone=McF0029C23-MGRbd1 /gb=AM156460 /gi=81518646 /ug=Ola.10468 /len=647	1	1	1	0	1	1	1	1	1	1
Ola#S44046295	DK173073 OLEC Oryzias latipes cDNA clone olec42o18 3', mRNA sequence /clone=olec42o18 /clone_end=3' /gb=DK173073 /gi=187575675 /ug=Ola.24611 /len=891	0	1	1	0	0	0	0	1	0	0
Ola#S43943405	DK162879 OLEC Oryzias latipes cDNA clone olec14i16 3', mRNA sequence /clone=olec14i16 /clone_end=3' /gb=DK162879 /gi=187422744 /ug=Ola.6722 /len=913	0	0	0	0	0	0	0	1	1	1
Ola#S34403331	AM302762 Oryzias latipes whole embryo Cab stages 18, 24, 32, 36 Oryzias latipes cDNA clone FOE002-P00019-DPE-F_A21, mRNA sequence /clone=FOE002-P00019-DPE-F_A21 /gb=AM302762 /gi=112273996 /ug=Ola.27527 /len=832	1	1	1	1	1	1	1	1	1	1
Ola#S53058274	FS556137 OLTE Oryzias latipes cDNA clone olte68n05 3', mRNA sequence /clone=olte68n05 /clone_end=3' /gb=FS556137 /gi=255396183 /ug=Ola.28236 /len=838	0	0	0	0	0	0	1	1	1	1
Ola#S43917922	DK174847 OLEC Oryzias latipes cDNA clone olec8o14 3', mRNA sequence /clone=olec8o14 /clone_end=3' /gb=DK174847 /gi=187395631 /ug=Ola.20886 /len=831	0	0	0	0	0	0	0	0	0	0
Ola#S44107580	DK231448 OLVL Oryzias latipes cDNA clone olvl12p11 5', mRNA sequence /clone=olvl12p11 /clone_end=5' /gb=DK231448 /gi=187655244 /ug=Ola.25849 /len=525	0	0	0	1	1	1	1	0	1	1
Ola#S43898964	DK115421 OLEB Oryzias latipes cDNA clone oleb8n22 3', mRNA sequence /clone=oleb8n22 /clone_end=3' /gb=DK115421 /gi=187376017 /ug=Ola.23948 /len=841	0	0	0	0	0	0	0	0	0	0
Ola#S44040334	DK164602 OLEC Oryzias latipes cDNA clone olec19f09 3', mRNA sequence /clone=olec19f09 /clone_end=3' /gb=DK164602 /gi=187569032 /ug=Ola.5903 /len=941	1	1	1	0	0	0	1	1	1	1
Ola#S43918766	DK123381 OLEB Oryzias latipes cDNA clone oleb31c20 3', mRNA sequence /clone=oleb31c20 /clone_end=3' /gb=DK123381 /gi=187400027 /ug=Ola.6227 /len=852	0	0	1	0	0	0	0	1	1	1
Ola#S14466472	AU171063 Ol-br-ad cDNA Oryzias latipes cDNA clone br7157, mRNA sequence /clone=br7157 /gb=AU171063 /gi=12593134 /ug=Ola.876 /len=481	0	0	0	0	0	0	0	0	0	0
Ola#S53039670	FS539843 OLTE Oryzias latipes cDNA clone olte19p07 3', mRNA sequence /clone=olte19p07 /clone_end=3' /gb=FS539843 /gi=255354074 /ug=Ola.28243 /len=858	0	0	1	0	0	0	0	1	1	1
Ola#S53070650	FS557076 OLTE Oryzias latipes cDNA clone olte43i06 3', mRNA sequence /clone=olte43i06 /clone_end=3' /gb=FS557076 /gi=255433689 /ug=Ola.22309 /len=904	1	1	1	1	1	1	1	1	1	1
[truncated: 19,805 more rows]

## Sheet: Unigene detail - evalue
gi	description	mRNA_F_brain.Trinity.cHeader.fasta.blastn.latipes.Ola.seq.uniq.outfmt6.w_pct_hit_length				mRNA_M_brain.Trinity.cHeader.fasta.blastn.latipes.Ola.seq.uniq.outfmt6.w_pct_hit_length				mRNA_FM_brain.Trinity.cHeader.fasta.blastn.latipes.Ola.seq.uniq.outfmt6.w_pct_hit_length				mRNA_F_liver.Trinity.cHeader.fasta.blastn.latipes.Ola.seq.uniq.outfmt6.w_pct_hit_length				mRNA_M_liver.Trinity.cHeader.fasta.blastn.latipes.Ola.seq.uniq.outfmt6.w_pct_hit_length				mRNA_FM_liver.Trinity.cHeader.fasta.blastn.latipes.Ola.seq.uniq.outfmt6.w_pct_hit_length				mRNA_F_ovaries.Trinity.cHeader.fasta.blastn.latipes.Ola.seq.uniq.outfmt6.w_pct_hit_length				mRNA_M_testes.Trinity.cHeader.fasta.blastn.latipes.Ola.seq.uniq.outfmt6.w_pct_hit_length				mRNA_all_organs.Trinity.cHeader.fasta.blastn.latipes.Ola.seq.uniq.outfmt6.w_pct_hit_length				idv.assemblies.clustered.cHeader.fasta.blastn.latipes.Ola.seq.uniq.outfmt6.w_pct_hit_length
gi	description	Found?	Percentage identity	E-value	% of alignment on hit	Found?	Percentage identity	E-value	% of alignment on hit	Found?	Percentage identity	E-value	% of alignment on hit	Found?	Percentage identity	E-value	% of alignment on hit	Found?	Percentage identity	E-value	% of alignment on hit	Found?	Percentage identity	E-value	% of alignment on hit	Found?	Percentage identity	E-value	% of alignment on hit	Found?	Percentage identity	E-value	% of alignment on hit	Found?	Percentage identity	E-value	% of alignment on hit	Found?	Percentage identity	E-value	% of alignment on hit
Ola#S44129660	DK126725 OLEB Oryzias latipes cDNA clone oleb40l17 3', mRNA sequence /clone=oleb40l17 /clone_end=3' /gb=DK126725 /gi=187678210 /ug=Ola.24385 /len=867	1	92.33	0	69.67	1	92.33	0	69.67	1	92.33	0	69.67	1	92.94	2e-107	30.8	1	92.48	0	69.67	1	92.48	0	69.67	1	92.73	0	65.74	1	93.97	0	48.79	1	92.17	0	69.67	1	92.33	0	69.67
Ola#S29035414	AM137887 Oryzias latipes CAB gastrula Oryzias latipes cDNA clone McF0005J23-MGRbd1, mRNA sequence /clone=McF0005J23-MGRbd1 /gb=AM137887 /gi=81499266 /ug=Ola.2419 /len=854	0	NA	NA	NA	0	NA	NA	NA	0	NA	NA	NA	0	NA	NA	NA	0	NA	NA	NA	0	NA	NA	NA	0	NA	NA	NA	0	NA	NA	NA	0	NA	NA	NA	0	NA	NA	NA
Ola#S14517208	BJ495703 MF01FSA cDNA Oryzias latipes cDNA clone MF01FSA039L10 5', mRNA sequence /clone=MF01FSA039L10 /clone_end=5' /gb=BJ495703 /gi=22147629 /ug=Ola.4010 /len=348	0	NA	NA	NA	0	NA	NA	NA	0	NA	NA	NA	0	NA	NA	NA	0	NA	NA	NA	0	NA	NA	NA	0	NA	NA	NA	0	NA	NA	NA	0	NA	NA	NA	0	NA	NA	NA
Ola#S44158444	DK006967 OLBR Oryzias latipes cDNA clone olbr21a23 5', mRNA sequence /clone=olbr21a23 /clone_end=5' /gb=DK006967 /gi=187701316 /ug=Ola.13311 /len=810	1	82.3	8e-176	89.51	1	82.25	1e-174	89.26	1	82.3	9e-176	89.51	0	NA	NA	NA	0	NA	NA	NA	0	NA	NA	NA	0	NA	NA	NA	0	NA	NA	NA	1	82.3	9e-176	89.51	1	82.3	9e-176	89.51
Ola#S53053436	FS547652 OLTE Oryzias latipes cDNA clone olte42h16 3', mRNA sequence /clone=olte42h16 /clone_end=3' /gb=FS547652 /gi=255385911 /ug=Ola.9422 /len=866	1	94.24	0	73.67	1	94.24	0	73.67	1	94.24	0	73.67	1	93.93	0	73.67	1	93.93	0	73.67	1	94.08	0	73.67	1	94.24	0	73.67	1	93.93	0	73.67	1	94.08	0	73.67	1	85.98	0	73.67
Ola#S44120026	DK174442 OLEC Oryzias latipes cDNA clone olec46m17 3', mRNA sequence /clone=olec46m17 /clone_end=3' /gb=DK174442 /gi=187667348 /ug=Ola.2792 /len=950	1	95.59	0	100	1	95.59	0	100	1	95.59	0	100	1	95.59	0	100	1	95.59	0	100	1	95.59	0	100	1	95.59	0	100	1	95.7	0	100	1	95.59	0	100	1	95.59	0	100
Ola#S44111974	DK214081 OLOVA Oryzias latipes cDNA clone olova26n03 3', mRNA sequence /clone=olova26n03 /clone_end=3' /gb=DK214081 /gi=187659649 /ug=Ola.8879 /len=899	0	NA	NA	NA	0	NA	NA	NA	1	92.44	2e-90	26.14	0	NA	NA	NA	0	NA	NA	NA	0	NA	NA	NA	1	87.87	0	100	0	NA	NA	NA	1	87.87	0	100	1	87.87	0	100
Ola#S43993266	DK074948 OLEA Oryzias latipes cDNA clone olea23f14 3', mRNA sequence /clone=olea23f14 /clone_end=3' /gb=DK074948 /gi=187518958 /ug=Ola.6626 /len=909	1	89.72	8e-169	51.16	1	89.72	2e-168	51.16	1	89.72	9e-169	51.16	1	89.72	7e-169	51.16	1	89.72	7e-169	51.16	1	89.72	7e-169	51.16	1	89.72	8e-169	51.16	1	89.72	7e-169	51.16	1	89.72	2e-168	51.16	1	89.72	2e-168	51.16
Ola#S53064580	FS542657 OLTE Oryzias latipes cDNA clone olte28c04 3', mRNA sequence /clone=olte28c04 /clone_end=3' /gb=FS542657 /gi=255414970 /ug=Ola.10646 /len=884	1	94.12	0	100	1	94.12	0	100	1	88.5	0	99.66	1	94.12	0	100	1	80.28	0	96.72	1	80.28	0	96.72	1	94	0	100	1	94.12	0	100	1	94.12	0	100	1	94.12	0	100
Ola#S43993125	DK070241 OLEA Oryzias latipes cDNA clone olea9j21 3', mRNA sequence /clone=olea9j21 /clone_end=3' /gb=DK070241 /gi=187517452 /ug=Ola.21186 /len=863	1	86.92	1e-145	54.69	1	86.71	5e-144	54.69	1	86.71	5e-144	54.69	0	NA	NA	NA	0	NA	NA	NA	0	NA	NA	NA	1	81.51	0	99.65	0	NA	NA	NA	1	81.51	0	99.65	1	81.51	0	99.65
Ola#S14468003	AU177633 UV irradiated OLHNI cell line cDNA library (OLc) Oryzias latipes cDNA clone OLc02.10b, mRNA sequence /clone=OLc02.10b /clone_end=5' /gb=AU177633 /gi=13426469 /ug=Ola.948 /len=379	0	NA	NA	NA	0	NA	NA	NA	0	NA	NA	NA	0	NA	NA	NA	0	NA	NA	NA	0	NA	NA	NA	0	NA	NA	NA	0	NA	NA	NA	0	NA	NA	NA	0	NA	NA	NA
Ola#S43996371	DK120522 OLEB Oryzias latipes cDNA clone oleb23d05 3', mRNA sequence /clone=oleb23d05 /clone_end=3' /gb=DK120522 /gi=187524659 /ug=Ola.11746 /len=950	1	83.98	1e-163	66.21	1	83.7	3e-160	66.21	1	83.98	1e-163	66.21	1	91.42	2e-99	27.68	1	91.51	3e-143	39.05	1	83.7	3e-160	66.21	1	83.7	3e-160	66.21	1	89.1	7e-145	44.63	1	83.06	6e-50	24.42	1	83.7	3e-160	66.21
Ola#S44127300	DK134325 OLEB Oryzias latipes cDNA clone oleb63a15 3', mRNA sequence /clone=oleb63a15 /clone_end=3' /gb=DK134325 /gi=187672336 /ug=Ola.25903 /len=896	1	89.29	7e-12	6.14	1	89.29	6e-12	6.14	1	89.29	7e-12	6.14	0	NA	NA	NA	0	NA	NA	NA	0	NA	NA	NA	1	82.61	1e-14	10.16	1	89.29	8e-12	6.14	1	84.21	6e-39	18.53	1	82.61	1e-14	10.16
Ola#S37716645	DC272359 Oryzias latipes regenerating fin 10 days postamputation cDNA library Oryzias latipes cDNA clone olrf19o02 3', mRNA sequence /clone=olrf19o02 /clone_end=3' /gb=DC272359 /gi=141584775 /ug=Ola.17081 /len=635	1	94.24	0	87.4	1	94.24	0	87.4	1	94.24	0	87.4	0	NA	NA	NA	0	NA	NA	NA	0	NA	NA	NA	1	94.24	0	87.4	0	NA	NA	NA	1	94.24	0	87.4	1	94.24	0	87.4
Ola#S43956280	DK220328 OLOVA Oryzias latipes cDNA clone olova44f15 3', mRNA sequence /clone=olova44f15 /clone_end=3' /gb=DK220328 /gi=187457361 /ug=Ola.8004 /len=892	1	91.87	0	82.29	1	91.61	0	79.71	1	91.46	0	97.87	1	91.46	0	97.87	1	91.31	0	85.87	1	91.46	0	97.87	1	91.46	0	97.87	1	91.46	0	97.87	1	91.46	0	97.87	1	91.46	0	97.87
Ola#S44007683	DK128293 OLEB Oryzias latipes cDNA clone oleb45d05 3', mRNA sequence /clone=oleb45d05 /clone_end=3' /gb=DK128293 /gi=187536349 /ug=Ola.27093 /len=195	0	NA	NA	NA	0	NA	NA	NA	0	NA	NA	NA	0	NA	NA	NA	0	NA	NA	NA	0	NA	NA	NA	0	NA	NA	NA	0	NA	NA	NA	0	NA	NA	NA	0	NA	NA	NA
Ola#S53060023	FS551380 OLTE Oryzias latipes cDNA clone olte54d04 3', mRNA sequence /clone=olte54d04 /clone_end=3' /gb=FS551380 /gi=255409988 /ug=Ola.21471 /len=861	1	85.47	6e-151	60.74	1	85.77	6e-153	60.51	1	85.63	5e-153	60.74	0	NA	NA	NA	0	NA	NA	NA	0	NA	NA	NA	1	84.91	4e-126	53.08	1	85.82	1e-154	60.74	1	85.58	3e-151	60.51	1	85.47	6e-151	60.74
Ola#S53047487	FS536140 OLTE Oryzias latipes cDNA clone olte9f05 3', mRNA sequence /clone=olte9f05 /clone_end=3' /gb=FS536140 /gi=255377826 /ug=Ola.10097 /len=832	1	95.34	0	97.96	1	95.42	0	99.64	1	95.3	0	99.64	1	95.42	0	99.64	1	95.42	0	99.64	1	95.42	0	99.64	1	95.42	0	99.64	1	95.42	0	99.64	1	95.42	0	99.64	1	95.42	0	99.64
Ola#S44106634	DK205834 OLOVA Oryzias latipes cDNA clone olova3m24 3', mRNA sequence /clone=olova3m24 /clone_end=3' /gb=DK205834 /gi=187654970 /ug=Ola.25052 /len=924	0	NA	NA	NA	0	NA	NA	NA	0	NA	NA	NA	0	NA	NA	NA	0	NA	NA	NA	0	NA	NA	NA	0	NA	NA	NA	0	NA	NA	NA	0	NA	NA	NA	0	NA	NA	NA
Ola#S43948441	DK064907 OLEA Oryzias latipes cDNA clone olea58p08 5', mRNA sequence /clone=olea58p08 /clone_end=5' /gb=DK064907 /gi=187443315 /ug=Ola.11056 /len=784	1	90.34	0	89.03	1	92.55	1e-128	40.82	1	90.2	0	89.03	0	NA	NA	NA	0	NA	NA	NA	1	86.51	3e-84	36.35	1	88.42	2e-159	59.82	0	NA	NA	NA	1	90.2	0	89.03	1	90.2	0	89.03
Ola#S44070080	DK085306 OLEA Oryzias latipes cDNA clone olea53i08 3', mRNA sequence /clone=olea53i08 /clone_end=3' /gb=DK085306 /gi=187615586 /ug=Ola.11235 /len=925	0	NA	NA	NA	0	NA	NA	NA	0	NA	NA	NA	0	NA	NA	NA	0	NA	NA	NA	0	NA	NA	NA	0	NA	NA	NA	0	NA	NA	NA	0	NA	NA	NA	0	NA	NA	NA
Ola#S44072889	DK141423 OLEC Oryzias latipes cDNA clone olec18o08 5', mRNA sequence /clone=olec18o08 /clone_end=5' /gb=DK141423 /gi=187621697 /ug=Ola.21766 /len=820	1	92.55	0	99.88	1	92.67	0	99.88	1	92.67	0	99.88	0	NA	NA	NA	0	NA	NA	NA	0	NA	NA	NA	1	98.6	2e-105	26.1	1	96.4	0	67.68	1	92.67	0	99.88	1	92.67	0	99.88
Ola#S45457947	FM166679 PJR-M1 Oryzias latipes cDNA clone M084--D9_073, mRNA sequence /clone=M084--D9_073 /gb=FM166679 /gi=190678260 /ug=Ola.8297 /len=650	0	NA	NA	NA	0	NA	NA	NA	1	80.85	2e-11	13.54	0	NA	NA	NA	1	96.08	2e-91	31.38	1	96.08	2e-91	31.38	0	NA	NA	NA	1	90.24	2e-115	48.15	0	NA	NA	NA	1	80.85	2e-11	13.54
Ola#S43953924	DK202457 OLOVA Oryzias latipes cDNA clone olova59d07 5', mRNA sequence /clone=olova59d07 /clone_end=5' /gb=DK202457 /gi=187456523 /ug=Ola.4069 /len=759	1	92.79	0	65.74	1	92.79	0	65.74	1	92.79	0	65.74	0	NA	NA	NA	1	92.53	2e-95	31.75	1	92.79	0	65.74	1	92.79	0	65.74	1	92.79	0	65.74	1	92.79	0	65.74	1	92.79	0	65.74
Ola#S43918818	DK123433 OLEB Oryzias latipes cDNA clone oleb31f04 3', mRNA sequence /clone=oleb31f04 /clone_end=3' /gb=DK123433 /gi=187400135 /ug=Ola.18812 /len=892	0	NA	NA	NA	0	NA	NA	NA	0	NA	NA	NA	0	NA	NA	NA	0	NA	NA	NA	0	NA	NA	NA	0	NA	NA	NA	0	NA	NA	NA	0	NA	NA	NA	0	NA	NA	NA
Ola#S44119473	DK162368 OLEC Oryzias latipes cDNA clone olec13c01 3', mRNA sequence /clone=olec13c01 /clone_end=3' /gb=DK162368 /gi=187664419 /ug=Ola.9933 /len=944	0	NA	NA	NA	0	NA	NA	NA	0	NA	NA	NA	0	NA	NA	NA	0	NA	NA	NA	0	NA	NA	NA	0	NA	NA	NA	0	NA	NA	NA	0	NA	NA	NA	0	NA	NA	NA
Ola#S34392975	AM349687 Oryzias latipes whole embryo Cab stages 18, 24, 32, 36 Oryzias latipes cDNA clone FOE002-P00007-DPE-R_O17, mRNA sequence /clone=FOE002-P00007-DPE-R_O17 /gb=AM349687 /gi=112263640 /ug=Ola.14356 /len=805	1	89.35	0	96.89	1	89.29	9e-164	57.27	1	89.54	0	96.4	1	88.15	2e-65	25.84	1	88.76	5e-174	62.11	1	88.95	1e-175	62.11	0	NA	NA	NA	1	89.61	0	96.89	1	89.67	0	96.4	1	89.61	0	96.89
Ola#S43971858	DK220830 OLOVA Oryzias latipes cDNA clone olova45l23 3', mRNA sequence /clone=olova45l23 /clone_end=3' /gb=DK220830 /gi=187500909 /ug=Ola.25146 /len=880	1	82.38	4e-44	24.2	1	82.38	2e-44	24.2	1	82.38	3e-44	24.2	0	NA	NA	NA	1	78.3	3e-08	12.05	0	NA	NA	NA	1	82.38	2e-44	24.2	1	82.38	2e-44	24.2	1	82.38	2e-44	24.2	1	82.38	4e-44	24.2
Ola#S19121585	BJ739619 MF015DA cDNA Oryzias latipes cDNA clone MF015DA011h18 3', mRNA sequence /clone=MF015DA011h18 /clone_end=3' /gb=BJ739619 /gi=45336889 /ug=Ola.21813 /len=868	1	84.9	0	99.65	1	84.8	0	99.65	1	84.9	0	99.65	0	NA	NA	NA	1	91.61	8e-55	17.63	1	86.93	5e-83	31.34	1	84.9	0	99.65	1	86.46	7e-82	31.91	1	84.9	0	99.65	1	84.9	0	99.65
Ola#S43905483	DK087404 OLEA Oryzias latipes cDNA clone olea60l04 3', mRNA sequence /clone=olea60l04 /clone_end=3' /gb=DK087404 /gi=187380143 /ug=Ola.4559 /len=890	1	78.32	8e-73	51.69	1	78.32	4e-73	51.69	1	78.32	8e-73	51.69	1	78.32	3e-73	51.69	1	78.32	8e-73	51.69	1	78.32	4e-73	51.69	1	78.32	2e-72	51.69	1	78.32	1e-72	51.69	1	78.32	1e-72	51.69	1	78.32	1e-72	51.69
Ola#S44156093	DK029728 OLBR Oryzias latipes cDNA clone olbr21l24 3', mRNA sequence /clone=olbr21l24 /clone_end=3' /gb=DK029728 /gi=187705884 /ug=Ola.6672 /len=816	1	87.45	1e-164	62.62	1	87.45	1e-164	62.62	1	87.45	1e-164	62.62	1	86.39	3e-126	51.35	1	86.8	2e-143	56.62	1	87.45	6e-165	62.62	1	87.45	1e-164	62.62	1	87.45	1e-164	62.62	1	87.45	1e-164	62.62	1	87.45	1e-164	62.62
Ola#S29030533	AM140632 Oryzias latipes CAB gastrula Oryzias latipes cDNA clone McF0006H17-MGRbd1, mRNA sequence /clone=McF0006H17-MGRbd1 /gb=AM140632 /gi=81492600 /ug=Ola.11099 /len=821	0	NA	NA	NA	0	NA	NA	NA	0	NA	NA	NA	0	NA	NA	NA	0	NA	NA	NA	0	NA	NA	NA	0	NA	NA	NA	0	NA	NA	NA	0	NA	NA	NA	0	NA	NA	NA
Ola#S34476370	AM317747 Oryzias latipes whole embryo Cab stages 18, 24, 32, 36 Oryzias latipes cDNA clone FOE002-P00060-DPE-F_C17, mRNA sequence /clone=FOE002-P00060-DPE-F_C17 /gb=AM317747 /gi=112344126 /ug=Ola.13845 /len=762	1	93.42	0	81.63	1	93.42	0	81.63	1	93.42	0	81.63	0	NA	NA	NA	0	NA	NA	NA	0	NA	NA	NA	1	93.42	0	81.63	1	93.42	0	81.63	1	93.42	0	81.63	1	93.42	0	81.63
[truncated: 21,773 more rows]

## Sheet: Unigene - eval+align70%hit
		Brain	Brain	Brain	Liver	Liver	Liver	Ovary	Testes	All organs	All organs
[truncated: 21,804 more rows]

[truncated: 1 more sheets: Unigene detail - eval+a70%hit]
