# Supplementary material for: Tissue-specific transcriptome assemblies of the marine medaka Oryzias melastigma and comparative analysis with the freshwater medaka Oryzias latipes
Source: BMC Genomics. 2015 Feb 27;16(1):135. doi: 10.1186/s12864-015-1325-7 (PMC4352242; doi:10.1186/s12864-015-1325-7)
Supplement: Additional file 6: Table S6. — Recovery of eukaryotic core genes in the assembled transcriptome. Recovery of the 248 eukaryotic core genes in the assembled transcriptome. [file 12864_2015_1325_MOESM6_ESM.xlsx]

## Sheet: CEG - eval +align70%hit
	#Tissues	Brain	Brain	Brain	Liver	Liver	Liver	Ovary	Testes	All organs	All organs
#KOG	description	F	M	FM merged	F	M	FM merged	F	M	Combined assembly	Individual assembly followed by clustering
KOG1112	Ribonucleotide reductase, alpha subunit	1	1	1	0	1	1	1	1	1	1
KOG1322	GDP-mannose pyrophosphorylase/mannose-1-phosphate guanylyltransferase	1	1	1	1	1	1	1	1	1	1
KOG1353	F0F1-type ATP synthase, alpha subunit	1	1	1	1	1	1	1	1	1	1
KOG2044	5'-3' exonuclease HKE1/RAT1	1	1	1	1	1	1	1	1	1	1
KOG3157	Proline synthetase co-transcribed protein	1	1	1	1	1	1	1	1	1	1
KOG0209	P-type ATPase	1	1	1	1	1	1	1	1	1	1
KOG0276	Vesicle coat complex COPI, beta' subunit	1	1	1	1	1	1	1	1	1	1
KOG2775	Metallopeptidase	1	1	1	1	1	1	1	1	1	1
KOG0960	Mitochondrial processing peptidase, beta subunit, and related enzymes (insulinase superfamily)	1	1	1	1	1	1	1	1	1	1
KOG0292	Vesicle coat complex COPI, alpha subunit	1	1	1	1	1	1	1	1	1	1
KOG2613	NMD protein affecting ribosome stability and mRNA decay	1	1	1	1	1	1	1	1	1	1
KOG3499	60S ribosomal protein L38	1	1	1	1	1	1	1	1	1	1
KOG0820	Ribosomal RNA adenine dimethylase	1	1	1	1	1	1	1	1	1	1
KOG3049	Succinate dehydrogenase, Fe-S protein subunit	1	1	1	1	1	1	1	1	1	1
KOG1137	mRNA cleavage and polyadenylation factor II complex, BRR5 (CPSF subunit)	1	1	1	1	1	1	1	1	1	1
KOG0729	26S proteasome regulatory complex, ATPase RPT1	1	1	1	1	1	1	1	1	1	1
KOG1123	RNA polymerase II transcription initiation/nucleotide excision repair factor TFIIH, 3'-5' helicase subunit SSL2	1	1	1	0	0	1	1	1	1	1
KOG3503	H/ACA snoRNP complex, subunit NOP10	1	1	1	1	1	1	1	1	1	1
KOG2535	RNA polymerase II elongator complex, subunit ELP3/histone acetyltransferase	1	1	1	1	1	1	1	1	1	1
KOG0556	Aspartyl-tRNA synthetase	1	1	1	1	1	1	1	1	1	1
KOG2784	Phenylalanyl-tRNA synthetase, beta subunit	1	1	1	1	1	1	1	1	1	1
KOG2909	Vacuolar H+-ATPase V1 sector, subunit C	1	1	1	1	1	1	1	1	1	1
KOG0927	Predicted transporter (ABC superfamily)	1	1	1	1	1	1	1	1	1	1
KOG1637	Threonyl-tRNA synthetase	1	1	1	1	1	1	1	1	1	1
KOG0376	Serine-threonine phosphatase 2A, catalytic subunit	1	1	1	0	1	1	1	1	1	1
KOG1549	Cysteine desulfurase NFS1	1	1	1	0	1	1	1	1	1	1
KOG2948	Predicted metal-binding protein	1	1	1	1	1	1	1	1	1	1
KOG0211	Protein phosphatase 2A regulatory subunit A and related proteins	1	1	1	1	1	1	1	1	1	1
KOG0261	RNA polymerase III, large subunit	1	1	1	1	1	1	1	1	1	1
KOG0346	RNA helicase	1	1	1	0	0	1	1	1	1	1
KOG0225	Pyruvate dehydrogenase E1, alpha subunit	1	1	1	1	1	1	1	1	1	1
KOG2916	Translation initiation factor 2, alpha subunit (eIF-2alpha)	1	1	1	1	1	1	1	1	1	1
KOG2036	Predicted P-loop ATPase fused to an acetyltransferase	1	1	1	0	1	1	1	1	1	1
KOG0462	Elongation factor-type GTP-binding protein	0	0	0	0	1	1	1	1	1	1
KOG1468	Predicted translation initiation factor related to eIF-2B alpha/beta/delta subunits (CIG2/IDI2)	1	1	1	0	0	1	1	1	1	1
KOG1662	Mitochondrial F1F0-ATP synthase, subunit OSCP/ATP5	1	1	1	1	1	1	1	1	1	1
KOG0175	20S proteasome, regulatory subunit beta type PSMB5/PSMB8/PRE2	1	1	1	1	1	1	1	1	1	1
KOG0688	Peptide chain release factor 1 (eRF1)	1	1	1	1	1	1	1	1	1	1
KOG2757	Mannose-6-phosphate isomerase	1	1	1	1	0	1	1	1	1	1
KOG0018	Structural maintenance of chromosome protein 1 (sister chromatid cohesion complex Cohesin, subunit SMC1)	1	1	1	0	1	1	1	1	1	1
KOG1355	Adenylosuccinate synthase	1	1	1	1	1	1	1	1	1	1
KOG2606	OTU (ovarian tumor)-like cysteine protease	1	1	1	1	1	1	1	1	1	1
KOG2967	Uncharacterized conserved protein	0	0	0	0	0	1	0	0	1	0
KOG1760	Molecular chaperone Prefoldin, subunit 4	1	1	1	1	1	1	1	1	1	1
KOG2623	Tyrosyl-tRNA synthetase	1	0	0	0	1	1	1	1	1	1
KOG2825	Putative arsenite-translocating ATPase	1	1	1	1	1	1	1	1	1	1
KOG3013	Exosomal 3'-5' exoribonuclease complex, subunit Rrp4	1	1	1	0	1	1	1	1	1	1
KOG2017	Molybdopterin synthase sulfurylase	0	0	1	1	0	1	1	1	1	1
KOG2537	Phosphoglucomutase/phosphomannomutase	1	1	1	1	1	1	1	1	1	1
KOG0650	WD40 repeat nucleolar protein Bop1, involved in ribosome biogenesis	1	1	1	0	1	1	1	1	1	1
KOG1335	Dihydrolipoamide dehydrogenase	1	1	1	1	1	1	1	1	1	1
KOG1088	Uncharacterized conserved protein	1	1	1	1	1	1	1	1	1	1
KOG1358	Serine palmitoyltransferase	1	1	1	1	1	1	1	1	1	1
KOG1769	Ubiquitin-like proteins	1	1	1	1	1	1	1	1	1	1
KOG2481	Protein required for normal rRNA processing	1	1	1	1	1	1	1	1	1	1
KOG0894	Ubiquitin-protein ligase	1	1	1	1	1	1	1	1	1	1
KOG0363	Chaperonin complex component, TCP-1 beta subunit (CCT2)	1	1	1	1	1	1	1	1	1	1
KOG1099	SAM-dependent methyltransferase/cell division protein FtsJ	1	1	1	1	1	1	1	1	1	1
KOG3361	Iron binding protein involved in Fe-S cluster formation	1	1	1	1	1	1	1	1	1	1
KOG0937	Adaptor complexes medium subunit family	1	1	1	1	1	1	1	1	1	1
KOG3052	Cytochrome c1	1	1	1	1	1	1	1	1	1	1
KOG0948	Nuclear exosomal RNA helicase MTR4, DEAD-box superfamily	1	1	1	0	1	1	1	1	1	1
KOG0184	20S proteasome, regulatory subunit alpha type PSMA3/PRE10	1	1	1	1	1	1	1	1	1	1
KOG1523	Actin-related protein Arp2/3 complex, subunit ARPC1/p41-ARC	1	1	1	1	1	1	1	1	1	1
KOG1439	RAB proteins geranylgeranyltransferase component A (RAB escort protein)	1	1	1	1	1	1	1	1	1	1
KOG3237	Uncharacterized conserved protein	1	1	1	1	1	1	1	1	1	1
KOG1688	Golgi proteins involved in ER retention (RER)	1	1	1	1	1	1	1	1	1	1
KOG0366	Protein geranylgeranyltransferase type II, beta subunit	1	1	1	1	1	1	1	1	1	1
KOG3432	Vacuolar H+-ATPase V1 sector, subunit F	1	1	1	1	1	1	1	1	1	1
KOG1535	Predicted fumarylacetoacetate hydralase	1	1	1	1	1	1	1	1	1	1
KOG2004	Mitochondrial ATP-dependent protease PIM1/LON	1	1	1	1	1	1	1	1	1	1
KOG2311	NAD/FAD-utilizing protein possibly involved in translation	0	1	1	0	1	1	1	1	1	1
KOG0182	20S proteasome, regulatory subunit alpha type PSMA6/SCL1	1	1	1	1	1	1	1	1	1	1
KOG3349	Predicted glycosyltransferase	1	1	1	1	1	1	1	1	1	1
KOG1942	DNA helicase, TBP-interacting protein	1	1	1	1	1	1	1	1	1	1
KOG3185	Translation initiation factor 6 (eIF-6)	1	1	1	1	1	1	1	1	1	1
KOG0329	ATP-dependent RNA helicase	1	1	1	1	1	1	1	1	1	1
KOG0188	Alanyl-tRNA synthetase	1	1	1	1	1	1	1	1	1	1
KOG4392	RNA polymerase, subunit L	1	1	1	1	1	1	1	1	1	1
KOG1775	U6 snRNA-associated Sm-like protein	1	1	1	1	1	1	1	1	1	1
KOG3285	Spindle assembly checkpoint protein	1	1	1	1	1	1	1	1	1	1
KOG0285	Pleiotropic regulator 1	1	1	1	0	1	1	1	1	1	1
KOG0862	Synaptobrevin/VAMP-like protein SEC22	1	1	1	1	1	1	1	1	1	1
KOG1872	Ubiquitin-specific protease	1	1	1	1	1	1	1	1	1	1
KOG2415	Electron transfer flavoprotein ubiquinone oxidoreductase	1	1	1	1	1	1	1	1	1	1
KOG1145	Mitochondrial translation initiation factor 2 (IF-2; GTPase)	0	0	1	0	0	1	0	0	1	1
KOG1540	Ubiquinone biosynthesis methyltransferase COQ5	0	0	1	0	0	0	1	1	1	1
KOG1885	Lysyl-tRNA synthetase (class II)	1	1	1	1	1	1	1	1	1	1
KOG0122	Translation initiation factor 3, subunit g (eIF-3g)	1	1	1	1	1	1	1	1	1	1
KOG3218	RNA polymerase, 25-kDa subunit (common to polymerases I, II and III)	1	1	1	1	1	1	1	1	1	1
KOG0861	SNARE protein YKT6, synaptobrevin/VAMP syperfamily	1	1	1	1	1	1	1	1	1	1
KOG0477	DNA replication licensing factor, MCM2 component	1	1	1	0	1	1	1	1	1	1
KOG0469	Elongation factor 2	1	1	1	1	1	1	1	1	1	1
KOG0524	Pyruvate dehydrogenase E1, beta subunit	1	1	1	1	1	1	1	1	1	1
KOG2303	Predicted NAD synthase, contains CN hydrolase domain	0	0	1	1	1	1	0	0	1	1
KOG1374	Gamma tubulin	1	1	1	1	1	1	1	1	1	1
KOG1533	Predicted GTPase	1	1	1	0	1	1	1	1	1	1
KOG1393	Hydroxymethylglutaryl-CoA synthase	1	1	1	1	1	1	1	1	1	1
KOG3048	Molecular chaperone Prefoldin, subunit 5	1	1	1	1	1	1	1	1	1	1
KOG2908	26S proteasome regulatory complex, subunit RPN9/PSMD13	1	1	1	1	1	1	1	1	1	1
KOG2653	6-phosphogluconate dehydrogenase	1	1	1	1	1	1	1	1	1	1
KOG0062	ATPase component of ABC transporters with duplicated ATPase domains/Translation elongation factor EF-3b	1	1	1	1	1	1	1	1	1	1
KOG0424	Ubiquitin-protein ligase	1	1	1	1	1	1	1	1	1	1
KOG2781	U3 small nucleolar ribonucleoprotein (snoRNP) component	1	1	1	1	1	1	1	1	1	1
KOG1795	U5 snRNP spliceosome subunit	1	1	1	1	1	1	1	1	1	1
KOG2770	Aminomethyl transferase	1	1	1	1	1	1	1	1	1	1
KOG1555	26S proteasome regulatory complex, subunit RPN11	1	1	1	1	1	1	1	1	1	1
KOG2785	C2H2-type Zn-finger protein	1	0	1	1	1	1	1	0	1	1
KOG0142	Isopentenyl pyrophosphate:dimethylallyl pyrophosphate isomerase	1	1	1	1	1	1	1	1	1	1
KOG0002	60s ribosomal protein L39	1	1	1	1	1	1	1	1	1	1
KOG1350	F0F1-type ATP synthase, beta subunit	1	1	1	1	1	1	1	1	1	1
KOG1770	Translation initiation factor 1 (eIF-1/SUI1)	1	1	1	1	1	1	1	1	1	1
KOG3400	RNA polymerase subunit 8	1	1	1	1	1	1	1	1	1	1
KOG1058	Vesicle coat complex COPI, beta subunit	1	1	1	1	1	1	1	1	1	1
KOG0358	Chaperonin complex component, TCP-1 delta subunit (CCT4)	1	1	1	1	1	1	1	1	1	1
KOG3318	Predicted membrane protein	1	1	1	1	1	1	1	1	1	1
KOG2719	Metalloprotease	1	1	1	1	1	1	1	1	1	1
KOG0985	Vesicle coat protein clathrin, heavy chain	1	1	1	1	1	1	1	1	1	1
KOG1541	Predicted protein carboxyl methylase	1	1	1	1	1	1	1	1	1	1
KOG3459	Small nuclear ribonucleoprotein (snRNP) Sm core protein	1	1	1	1	1	1	1	1	1	1
KOG1241	Karyopherin (importin) beta 1	1	1	1	1	1	1	1	1	1	1
KOG2971	RNA-binding protein required for biogenesis of the ribosomal 60S subunit	1	1	1	1	1	1	1	1	1	1
KOG1889	Putative phosphoinositide phosphatase	1	1	1	1	1	1	1	1	1	1
KOG0359	Chaperonin complex component, TCP-1 zeta subunit (CCT6)	1	1	1	1	1	1	1	1	1	1
KOG0964	Structural maintenance of chromosome protein 3 (sister chromatid cohesion complex Cohesin, subunit SMC3)	1	1	1	0	1	1	1	1	1	1
KOG1534	Putative transcription factor FET5	1	1	1	1	1	1	1	1	1	1
KOG2792	Putative cytochrome C oxidase assembly protein	1	1	1	0	1	1	1	1	1	1
KOG0466	Translation initiation factor 2, gamma subunit (eIF-2gamma; GTPase)	1	1	1	1	1	1	1	1	1	1
KOG1596	Fibrillarin and related nucleolar RNA-binding proteins	1	1	1	1	1	1	1	1	1	1
KOG3493	Ubiquitin-like protein	1	1	1	1	1	1	1	1	1	1
KOG1272	WD40-repeat-containing subunit of the 18S rRNA processing complex	1	1	1	1	1	1	1	1	1	1
KOG1643	Triosephosphate isomerase	1	1	1	1	1	1	1	1	1	1
KOG0233	Vacuolar H+-ATPase V0 sector, subunit c''	1	1	1	1	1	1	1	1	1	1
KOG3147	6-phosphogluconolactonase - like protein	1	1	1	1	1	1	1	1	1	1
KOG1373	Transport protein Sec61, alpha subunit	1	1	1	1	1	1	1	1	1	1
KOG0077	Vesicle coat complex COPII, GTPase subunit SAR1	1	1	1	1	1	1	1	1	1	1
KOG2104	Nuclear transport factor 2	1	1	1	1	1	1	1	1	1	1
KOG2519	5'-3' exonuclease	1	1	1	1	1	1	1	1	1	1
KOG2707	Predicted metalloprotease with chaperone activity (RNAse H/HSP70 fold)	1	1	1	0	1	1	1	1	1	1
KOG0567	HEAT repeat-containing protein	1	1	1	1	1	1	1	1	1	1
KOG2035	Replication factor C, subunit RFC3	1	1	1	0	1	1	1	1	1	1
KOG0741	AAA+-type ATPase	1	1	1	1	1	1	1	1	1	1
KOG0780	Signal recognition particle, subunit Srp54	1	1	1	1	1	1	1	1	1	1
KOG0563	Glucose-6-phosphate 1-dehydrogenase	1	1	1	1	1	1	1	1	1	1
KOG3954	Electron transfer flavoprotein, alpha subunit	1	1	1	1	1	1	1	1	1	1
KOG1394	3-oxoacyl-(acyl-carrier-protein) synthase (I and II)	1	1	1	1	1	1	1	1	1	1
KOG2531	Sugar (pentulose and hexulose) kinases	0	1	1	0	1	1	0	0	1	1
KOG0871	Class 2 transcription repressor NC2, beta subunit (Dr1)	0	0	0	0	0	0	0	0	1	0
KOG4655	U3 small nucleolar ribonucleoprotein (snoRNP) component	1	1	1	0	1	1	1	1	1	1
KOG1774	Small nuclear ribonucleoprotein E	1	1	1	1	1	1	1	1	1	1
KOG3387	60S ribosomal protein 15.5kD/SNU13, NHP2/L7A family (includes ribonuclease P subunit p38), involved in splicing	1	1	1	1	1	1	1	1	1	1
KOG0969	DNA polymerase delta, catalytic subunit	1	1	1	0	0	0	1	1	1	1
KOG1211	Amidases	0	1	0	0	1	1	1	1	1	1
KOG3448	Predicted snRNP core protein	1	1	1	1	1	1	1	1	1	1
KOG2930	SCF ubiquitin ligase, Rbx1 component	1	1	1	1	1	1	1	1	1	1
KOG0364	Chaperonin complex component, TCP-1 gamma subunit (CCT3)	1	1	1	1	1	1	1	1	1	1
KOG2874	rRNA processing protein	1	1	1	1	1	1	1	1	1	1
KOG1498	26S proteasome regulatory complex, subunit RPN5/PSMD12	1	1	1	1	1	1	1	1	1	1
KOG1463	26S proteasome regulatory complex, subunit RPN6/PSMD11	1	1	1	1	1	1	1	1	1	1
KOG3313	Molecular chaperone Prefoldin, subunit 3	1	1	1	1	1	1	1	1	1	1
KOG0991	Replication factor C, subunit RFC2	1	1	1	1	1	1	1	0	1	1
KOG0687	26S proteasome regulatory complex, subunit RPN7/PSMD6	1	1	1	1	1	1	1	1	1	1
KOG3167	Box H/ACA snoRNP component, involved in ribosomal RNA pseudouridinylation	1	1	1	1	1	1	1	1	1	1
KOG1597	Transcription initiation factor TFIIB	1	1	1	1	1	1	1	1	1	1
KOG0174	20S proteasome, regulatory subunit beta type PSMB6/PSMB9/PRE3	1	1	1	1	1	1	1	1	1	1
KOG1723	60s ribosomal protein L30 isolog	1	1	1	1	1	1	1	1	1	1
KOG1636	DNA polymerase delta processivity factor (proliferating cell nuclear antigen)	1	1	1	1	1	1	1	1	1	1
KOG0179	20S proteasome, regulatory subunit beta type PSMB1/PRE7	1	1	1	1	1	1	1	1	1	1
KOG0279	G protein beta subunit-like protein	1	1	1	1	1	1	1	1	1	1
KOG0291	WD40-repeat-containing subunit of the 18S rRNA processing complex	0	0	1	0	0	0	1	1	1	1
KOG3180	Electron transfer flavoprotein, beta subunit	1	1	1	1	1	1	1	1	1	1
KOG3855	Monooxygenase involved in coenzyme Q (ubiquinone) biosynthesis	1	1	1	0	1	1	1	1	1	1
KOG2472	Phenylalanyl-tRNA synthetase beta subunit	1	1	1	1	1	1	1	1	1	1
KOG3497	DNA-directed RNA polymerase, subunit RPB10	1	1	1	1	1	1	1	1	1	1
KOG0888	Nucleoside diphosphate kinase	1	1	1	1	1	1	1	1	1	1
KOG3222	Inosine triphosphate pyrophosphatase	1	1	1	1	1	1	1	1	1	1
KOG1936	Histidyl-tRNA synthetase	1	1	1	1	1	1	1	1	1	1
KOG0481	DNA replication licensing factor, MCM5 component	1	1	1	0	1	1	1	1	1	1
KOG2638	UDP-glucose pyrophosphorylase	1	1	1	1	1	1	0	1	1	1
KOG3297	DNA-directed RNA polymerase subunit E'	1	1	1	1	1	1	1	1	1	1
KOG1780	Small Nuclear ribonucleoprotein G	1	1	1	1	1	1	1	1	1	1
KOG2703	C4-type Zn-finger protein	1	1	1	0	0	1	1	1	1	1
KOG2446	Glucose-6-phosphate isomerase	1	1	1	1	1	1	1	1	1	1
KOG2680	DNA helicase TIP49, TBP-interacting protein	1	1	1	1	1	1	1	1	1	1
KOG3232	Vacuolar assembly/sorting protein DID2	1	1	1	1	1	1	1	1	1	1
KOG0176	20S proteasome, regulatory subunit alpha type PSMA5/PUP2	1	1	1	1	1	1	1	1	1	1
KOG1532	GTPase XAB1, interacts with DNA repair protein XPA	1	1	1	1	1	1	1	1	1	1
KOG1556	26S proteasome regulatory complex, subunit RPN8/PSMD7	1	1	1	1	1	1	1	1	1	1
KOG1390	Acetyl-CoA acetyltransferase	1	1	1	1	1	1	1	1	1	1
KOG3404	G10 protein/predicted nuclear transcription regulator	1	1	1	1	1	1	1	1	1	1
KOG1068	Exosomal 3'-5' exoribonuclease complex, subunit Rrp41 and related exoribonucleases	1	1	1	1	1	1	1	1	1	1
KOG0989	Replication factor C, subunit RFC4	1	1	1	0	1	1	1	1	1	1
KOG3405	RNA polymerase subunit K	1	1	1	1	1	1	1	1	1	1
KOG3479	Mitochondrial import inner membrane translocase, subunit TIM9	1	1	1	1	1	1	1	1	1	1
KOG0025	Zn2+-binding dehydrogenase (nuclear receptor binding factor-1)	1	1	1	1	1	1	1	1	1	1
KOG0419	Ubiquitin-protein ligase	1	1	1	1	1	1	1	1	1	1
KOG1746	Defender against cell death protein/oligosaccharyltransferase, epsilon subunit	1	1	1	1	1	1	1	1	1	1
KOG0559	Dihydrolipoamide succinyltransferase (2-oxoglutarate dehydrogenase, E2 subunit)	1	1	1	1	1	1	1	1	1	1
KOG3330	Transport protein particle (TRAPP) complex subunit	1	1	1	1	1	1	1	1	1	1
KOG1758	Mitochondrial F1F0-ATP synthase, subunit delta/ATP16	1	1	1	1	1	1	1	1	1	1
KOG2726	Mitochondrial polypeptide chain release factor	1	1	1	0	1	1	1	1	1	1
KOG1349	Gpi-anchor transamidase	1	1	1	1	1	1	1	1	1	1
KOG2575	Glucosyltransferase - Alg6p	0	1	1	1	1	1	1	1	1	1
KOG1159	NADP-dependent flavoprotein reductase	1	1	1	1	1	1	1	1	1	1
KOG2807	RNA polymerase II transcription initiation/nucleotide excision repair factor TFIIH, subunit SSL1	0	1	1	0	0	0	1	1	1	1
KOG1367	3-phosphoglycerate kinase	1	1	1	1	1	1	1	1	1	1
KOG2728	Uncharacterized conserved protein with similarity to phosphopantothenoylcysteine synthetase/decarboxylase	1	1	1	0	1	1	1	1	1	1
KOG3174	F-actin capping protein, beta subunit	1	1	1	1	1	1	1	1	1	1
KOG0876	Manganese superoxide dismutase	1	1	1	1	1	1	1	1	1	1
KOG1733	Mitochondrial import inner membrane translocase, subunit TIM13	1	1	1	1	1	1	1	1	1	1
KOG3239	Density-regulated protein related to translation initiation factor 1 (eIF-1/SUI1)	1	1	1	1	1	1	1	1	1	1
KOG1466	Translation initiation factor 2B, alpha subunit (eIF-2Balpha/GCN3)	1	1	1	1	1	1	1	1	1	1
KOG0271	Notchless-like WD40 repeat-containing protein	1	1	1	1	1	1	1	1	1	1
KOG1727	Microtubule-binding protein (translationally controlled tumor protein)	1	1	1	1	1	1	1	1	1	1
KOG1980	Uncharacterized conserved protein	0	0	0	1	1	1	1	1	1	1
KOG3205	Rho GDP-dissociation inhibitor	1	1	1	1	1	1	1	1	1	1
KOG3343	Vesicle coat complex COPI, zeta subunit	1	1	1	1	1	1	1	1	1	1
KOG3189	Phosphomannomutase	1	1	1	1	1	1	1	1	1	1
KOG0400	40S ribosomal protein S13	1	1	1	1	1	1	1	1	1	1
KOG0361	Chaperonin complex component, TCP-1 eta subunit (CCT7)	1	1	1	1	1	1	1	1	1	1
KOG2451	Aldehyde dehydrogenase	1	1	1	1	1	1	1	1	1	1
KOG0434	Isoleucyl-tRNA synthetase	1	1	1	1	1	1	1	1	1	1
KOG2851	Eukaryotic-type DNA primase, catalytic (small) subunit	1	1	1	0	0	0	1	1	1	1
KOG2906	RNA polymerase III subunit C11	1	1	1	1	1	1	1	1	1	1
KOG1781	Small Nuclear ribonucleoprotein splicing factor	1	1	1	1	1	1	1	1	1	1
KOG1800	Ferredoxin/adrenodoxin reductase	1	1	1	1	1	1	1	1	1	1
KOG1816	Ubiquitin fusion-degradation protein	1	1	1	1	1	1	1	1	1	1
KOG0181	20S proteasome, regulatory subunit alpha type PSMA2/PRE8	1	1	1	1	1	1	1	1	1	1
KOG0180	20S proteasome, regulatory subunit beta type PSMB3/PUP3	1	1	1	1	1	1	1	1	1	1
KOG1647	Vacuolar H+-ATPase V1 sector, subunit D	1	1	1	1	1	1	0	1	0	1
KOG0815	60S acidic ribosomal protein P0	1	1	1	1	1	1	1	1	1	1
KOG2833	Mevalonate pyrophosphate decarboxylase	1	1	1	0	1	1	1	1	1	1
KOG1235	Predicted unusual protein kinase	1	1	1	1	1	1	1	1	1	1
KOG3482	Small nuclear ribonucleoprotein (snRNP) SMF	1	1	1	1	1	1	1	1	1	1
KOG0177	20S proteasome, regulatory subunit beta type PSMB2/PRE1	1	1	1	1	1	1	1	1	1	1
KOG1712	Adenine phosphoribosyl transferases	1	1	1	1	1	1	1	1	1	1
KOG2572	Ribosome biogenesis protein - Nop58p/Nop5p	1	1	1	1	1	1	1	1	1	1
KOG1299	Vacuolar sorting protein VPS45/Stt10 (Sec1 family)	1	1	1	1	1	1	1	1	1	1
KOG0357	Chaperonin complex component, TCP-1 epsilon subunit (CCT5)	1	1	1	1	1	1	1	1	1	1
KOG0302	Ribosome Assembly protein	1	1	1	1	1	1	1	1	1	1
KOG1664	Vacuolar H+-ATPase V1 sector, subunit E	1	1	1	1	1	1	1	1	1	1
KOG3295	60S Ribosomal protein L13	1	1	1	1	1	1	1	1	1	1
KOG0365	Beta subunit of farnesyltransferase	1	1	1	1	1	1	1	1	1	1
KOG3163	Uncharacterized conserved protein related to ribosomal protein S8E	1	1	1	1	1	1	1	1	1	1
KOG1185	Thiamine pyrophosphate-requiring enzyme	1	1	1	1	1	1	1	1	1	1
KOG1458	Fructose-1,6-bisphosphatase	0	0	0	1	1	1	1	1	1	1
KOG2529	Pseudouridine synthase	1	1	1	1	1	1	1	1	1	1
KOG3275	Zinc-binding protein of the histidine triad (HIT) family	1	1	1	1	1	1	1	1	1	1
	#CEGs found	233	236	241	209	234	242	241	241	247	246
	%CEGs found	0.939516	0.951613	0.971774	0.842742	0.943548	0.975806	0.971774	0.971774	0.995968	0.991935

## Sheet: CEG detail - eval+align70%hit
#Tissues	Brain				Brain				Brain				Liver				Liver				Liver				Ovary				Testes				All organs				All organs
	F				M				FM merged				F				M				FM merged				F				M				Ensemble assembly				Clustered Assembly
KOG	Found?	Percentage identity	E-value	% of alignment on KOG	Found?	Percentage identity	E-value	% of alignment on KOG	Found?	Percentage identity	E-value	% of alignment on KOG	Found?	Percentage identity	E-value	% of alignment on KOG	Found?	Percentage identity	E-value	% of alignment on KOG	Found?	Percentage identity	E-value	% of alignment on KOG	Found?	Percentage identity	E-value	% of alignment on KOG	Found?	Percentage identity	E-value	% of alignment on KOG	Found?	Percentage identity	E-value	% of alignment on KOG	Found?	Percentage identity	E-value	% of alignment on KOG
KOG1112	1	89.53	0	100	1	89.53	0	100	1	88.9	0	100	0	89.01	0	59.72	1	89.47	0	74.24	1	89.41	0	100	1	89.53	0	100	1	89.41	0	100	1	89.53	0	100	1	89.53	0	100
KOG1322	1	81.39	6e-176	100	1	81.39	6e-176	100	1	81.39	6e-176	100	1	81.39	6e-176	100	1	81.39	6e-176	100	1	81.39	6e-176	100	1	34.83	3e-62	100	1	34.83	3e-62	100	1	81.39	7e-176	100	1	81.39	6e-176	100
KOG1353	1	91.76	0	96.56	1	92.39	0	99.82	1	91.76	0	96.56	1	92.21	0	99.82	1	91.76	0	96.56	1	91.76	0	96.56	1	92.39	0	99.82	1	92.39	0	99.82	1	92.39	0	99.82	1	92.39	0	99.82
KOG2044	1	70.63	0	95.58	1	70.63	0	95.58	1	70.63	0	95.58	1	74.22	0	89.26	1	70.63	0	95.58	1	70.63	0	95.58	1	70.63	0	95.58	1	70.15	0	95.58	1	70.63	0	95.58	1	70.63	0	95.58
KOG3157	1	67.32	6e-98	91.64	1	67.32	6e-98	91.64	1	67.32	6e-98	91.64	1	67.32	6e-98	91.64	1	67.32	6e-98	91.64	1	67.32	6e-98	91.64	1	67.32	6e-98	91.64	1	67.32	3e-98	91.64	1	67.32	6e-98	91.64	1	67.32	6e-98	91.64
KOG0209	1	78.21	0	98.8	1	78.21	0	98.8	1	78.21	0	98.8	1	78.21	0	98.8	1	78.21	0	98.8	1	78.21	0	98.8	1	78.21	0	98.8	1	78.21	0	98.8	1	78.21	0	98.8	1	78.21	0	98.8
KOG0276	1	87.91	0	98.01	1	87.91	0	98.01	1	87.91	0	98.01	1	87.91	0	98.01	1	87.91	0	98.01	1	87.91	0	98.01	1	87.91	0	98.01	1	87.91	0	98.01	1	87.91	0	98.01	1	87.91	0	98.01
KOG2775	1	86.51	0	86.82	1	86.51	0	86.82	1	86.51	0	86.82	1	86.51	0	86.82	1	86.51	0	86.82	1	86.51	0	86.82	1	86.51	0	86.82	1	86.51	0	86.82	1	86.51	0	86.82	1	86.51	0	86.82
KOG0960	1	80.64	0	92.23	1	84.04	0	92.23	1	80.64	0	92.23	1	84.04	0	92.23	1	84.04	0	92.23	1	84.04	0	92.23	1	84.04	0	92.23	1	84.04	0	92.23	1	84.04	0	92.23	1	84.04	0	92.23
KOG0292	1	87.58	0	100	1	87.58	0	100	1	87.58	0	100	1	87.5	0	100	1	87.5	0	100	1	87.5	0	100	1	87.58	0	100	1	87.58	0	100	1	87.58	0	100	1	87.58	0	100
KOG2613	1	76.19	0	100	1	76.19	0	100	1	76.19	0	100	1	76.19	0	100	1	76.19	0	100	1	76.19	0	100	1	76.19	0	100	1	76.19	0	100	1	76.19	0	100	1	76.19	0	100
KOG3499	1	100	5e-22	100	1	100	5e-22	100	1	100	5e-22	100	1	100	5e-22	100	1	100	5e-22	100	1	100	5e-22	100	1	100	6e-22	100	1	100	5e-22	100	1	100	8e-22	100	1	100	6e-22	100
KOG0820	1	82.11	1e-141	100	1	82.11	1e-141	100	1	82.11	1e-141	100	1	82.11	1e-141	100	1	82.11	1e-141	100	1	82.11	1e-141	100	1	82.11	1e-141	100	1	82.11	1e-141	100	1	82.11	2e-141	100	1	82.11	1e-141	100
KOG3049	1	82.14	2e-137	98.93	1	82.14	2e-137	98.93	1	82.14	2e-137	98.93	1	82.14	2e-137	98.93	1	82.14	2e-137	98.93	1	82.14	2e-137	98.93	1	82.14	2e-137	98.93	1	82.14	2e-137	98.93	1	82.14	2e-137	98.93	1	82.14	2e-137	98.93
KOG1137	1	80.74	0	99.56	1	83.7	0	99.56	1	83.95	0	98.39	1	83.7	0	99.56	1	83.7	0	99.56	1	83.7	0	99.56	1	83.7	0	99.56	1	83.7	0	99.56	1	80.74	0	99.56	1	83.76	0	97.22
KOG0729	1	99.08	0	100	1	99.08	0	100	1	99.08	0	100	1	99.08	0	100	1	99.08	0	100	1	99.08	0	100	1	99.08	0	100	1	99.08	0	100	1	99.08	0	100	1	99.08	0	100
KOG1123	1	88.23	0	96.16	1	88.23	0	96.16	1	88.23	0	96.16	0	94.38	5e-179	43.22	0	94.86	0	54.73	1	88.23	0	96.16	1	88.23	0	96.16	1	88.23	0	96.16	1	88.23	0	96.16	1	88.23	0	96.16
KOG3503	1	73.44	4e-25	100	1	73.44	3e-25	100	1	73.44	5e-25	100	1	73.44	3e-25	100	1	73.44	3e-25	100	1	73.44	3e-25	100	1	73.44	9e-25	100	1	73.44	3e-25	100	1	73.44	3e-24	100	1	73.44	9e-25	100
KOG2535	1	83.67	0	98.73	1	83.67	0	98.73	1	83.67	0	98.73	1	89.43	0	70.29	1	90.36	0	93.59	1	83.67	0	98.73	1	83.67	0	98.73	1	83.67	0	98.73	1	83.67	0	98.73	1	83.67	0	98.73
KOG0556	1	86.08	0	94.8	1	86.29	0	94.8	1	86.08	0	94.8	1	85.86	0	94.8	1	27.29	4e-37	91.2	1	27.29	4e-37	91.2	1	86.08	0	94.8	1	86.29	0	94.8	1	86.08	0	94.8	1	86.08	0	94.8
KOG2784	1	72.33	0	99.02	1	72.38	0	99.21	1	72.38	0	99.21	1	76.66	0	97.83	1	76.19	0	99.21	1	76.19	0	99.21	1	76.19	0	99.21	1	76.19	0	99.21	1	76.19	0	99.21	1	76.19	0	99.21
KOG2909	1	87.96	0	100	1	87.96	0	100	1	87.43	0	100	1	87.96	0	100	1	87.96	0	100	1	87.96	0	100	1	87.96	0	100	1	87.96	0	100	1	87.17	0	100	1	87.17	0	100
KOG0927	1	85.87	0	99.37	1	85.87	0	99.37	1	85.87	0	99.37	1	85.87	0	99.37	1	85.87	0	99.37	1	85.87	0	99.37	1	85.87	0	99.37	1	85.87	0	99.37	1	85.87	0	99.37	1	85.87	0	99.37
KOG1637	1	70.56	0	97.39	1	70.56	0	97.39	1	70.56	0	97.39	1	74.78	0	96.38	1	70.56	0	97.39	1	70.56	0	97.39	1	70.56	0	97.39	1	70.56	0	97.39	1	70.56	0	97.39	1	70.56	0	97.39
KOG0376	1	85.93	0	91.18	1	85.93	0	91.18	1	85.93	0	91.18	0	41.22	4e-60	58.52	1	85.93	0	91.18	1	85.93	0	91.18	1	85.93	0	91.18	1	85.93	0	91.18	1	85.93	0	91.18	1	85.93	0	91.18
KOG1549	1	83.33	0	87.96	1	83.33	0	87.96	1	83.33	0	87.96	0	26.8	5e-09	49.89	1	83.33	0	87.96	1	83.33	0	87.96	1	83.33	0	87.96	1	83.33	0	87.96	1	83.33	0	87.96	1	83.33	0	87.96
KOG2948	1	64.41	3e-132	90.43	1	64.41	3e-132	90.43	1	64.41	4e-132	90.43	1	64.41	2e-132	90.43	1	64.41	2e-132	90.43	1	64.41	2e-132	90.43	1	64.41	2e-132	90.43	1	64.41	3e-132	90.43	1	64.41	4e-132	90.43	1	64.41	4e-132	90.43
KOG0211	1	89.29	0	97.84	1	89.29	0	97.84	1	89.29	0	97.84	1	89.29	0	97.84	1	89.29	0	97.84	1	89.29	0	97.84	1	89.29	0	97.84	1	89.29	0	97.84	1	89.29	0	97.84	1	89.29	0	97.84
KOG0261	1	89.43	0	100	1	89.43	0	100	1	89.43	0	100	1	33.58	0	97.33	1	33.51	0	97.33	1	89.43	0	100	1	33.58	0	97.33	1	89.43	0	100	1	89.43	0	100	1	89.43	0	100
KOG0346	1	63.03	1e-163	83	1	64.72	0	97.44	1	64.72	0	97.44	0	26.13	6e-32	69.65	0	26.13	6e-32	69.65	1	63.29	8e-166	84.1	1	64.72	0	97.44	1	64.72	0	97.44	1	64.72	0	97.44	1	64.72	0	97.44
KOG0225	1	76.47	2e-156	92.01	1	76.47	2e-156	92.01	1	76.47	2e-156	92.01	1	76.47	1e-156	92.01	1	76.47	2e-156	92.01	1	76.47	2e-156	92.01	1	71.03	3e-157	99.74	1	76.47	2e-156	92.01	1	76.47	2e-156	92.01	1	76.47	2e-156	92.01
KOG2916	1	94.29	8e-150	100	1	94.29	8e-150	100	1	94.29	8e-150	100	1	94.29	7e-150	100	1	94.29	7e-150	100	1	94.29	8e-150	100	1	94.29	2e-149	100	1	94.29	8e-150	100	1	94.29	3e-149	100	1	94.29	2e-149	100
KOG2036	1	78.99	0	79.22	1	81.31	0	97.07	1	81.21	0	97.07	0	83.05	2e-99	23.02	1	81.31	0	97.07	1	81.31	0	97.07	1	81.21	0	97.07	1	81.31	0	97.07	1	81.21	0	97.07	1	81.31	0	97.07
KOG0462	0	24.27	1e-11	48.88	0	69.36	7e-163	53.66	0	80	2e-156	52.32	0	24.4	2e-10	45.27	1	78.09	0	70.25	1	78.09	0	70.25	1	78.87	0	92.68	1	78.55	0	92.68	1	78.71	0	92.68	1	78.43	0	74.14
KOG1468	1	67.97	7e-134	97.29	1	67.97	8e-134	97.29	1	67.97	1e-133	97.29	0	60.1	2e-59	52.3	0	62.27	1e-70	59.62	1	67.97	1e-133	97.29	1	67.97	7e-134	97.29	1	67.97	7e-134	97.29	1	67.97	9e-134	97.29	1	67.97	2e-133	97.29
KOG1662	1	62.56	2e-71	95.31	1	62.56	2e-71	95.31	1	62.56	2e-71	95.31	1	62.56	2e-71	95.31	1	62.56	2e-71	95.31	1	62.56	2e-71	95.31	1	62.56	2e-71	95.31	1	62.56	2e-71	95.31	1	62.56	2e-71	95.31	1	62.56	2e-71	95.31
KOG0175	1	71.64	3e-101	98.1	1	57.93	1e-83	98.1	1	71.64	3e-101	98.1	1	71.64	3e-101	98.1	1	71.64	3e-101	98.1	1	71.64	3e-101	98.1	1	71.64	3e-101	98.1	1	71.64	3e-101	98.1	1	71.64	3e-101	98.1	1	57.93	1e-83	98.1
KOG0688	1	95.6	0	97.48	1	95.6	0	97.48	1	95.6	0	97.48	1	95.6	0	97.48	1	95.6	0	97.48	1	95.6	0	97.48	1	95.6	0	97.48	1	95.6	0	97.48	1	95.6	0	97.48	1	95.6	0	97.48
KOG2757	1	61.24	7e-155	98.82	1	60.99	3e-155	100	1	60.99	2e-155	100	1	60.99	1e-155	100	0	64.49	3e-42	25.3	1	60.99	1e-155	100	1	60.99	2e-155	100	1	60.99	2e-155	100	1	60.99	3e-155	100	1	60.99	2e-155	100
KOG0018	1	90.18	0	99.92	1	90.18	0	99.92	1	90.18	0	99.92	0	19.18	1e-19	69.42	1	19.13	7e-12	76.07	1	21.73	2e-63	87.51	1	90.18	0	99.92	1	90.18	0	99.92	1	90.18	0	99.92	1	90.18	0	99.92
KOG1355	1	83.25	0	78.8	1	74.49	2e-159	78.8	1	79.29	0	78.8	1	74.49	2e-159	78.8	1	74.49	2e-159	78.8	1	74.49	2e-159	78.8	1	74.49	1e-159	78.8	1	74.49	2e-159	78.8	1	83.25	0	78.8	1	83.25	0	78.8
KOG2606	1	45.83	1e-66	95.83	1	45.83	2e-66	95.83	1	45.83	2e-66	95.83	1	46.18	4e-67	95.83	1	45.83	2e-66	95.83	1	45.83	2e-66	95.83	1	45.83	2e-66	95.83	1	45.83	2e-66	95.83	1	45.83	2e-66	95.83	1	45.83	2e-66	95.83
KOG2967	0	31.31	2e-20	68.42	0	31.31	1e-20	68.42	0	31.31	2e-20	68.42	0	35	5e-15	38.38	0	13.55	2e-20	68.42	1	62.06	5e-88	74.63	0	31.31	2e-20	68.42	0	67.4	2e-87	66.96	0	31.31	2e-20	68.42	0	31.31	2e-20	68.42
KOG1760	1	75.37	1e-46	100	1	75.37	1e-46	100	1	74.81	4e-45	100	1	75.37	1e-46	100	1	75.37	1e-46	100	1	75.37	1e-46	100	1	75.37	2e-46	100	1	75.37	1e-46	100	1	75.37	2e-46	100	1	75.37	2e-46	100
KOG2623	1	61.13	3e-129	74.37	0	64.89	5e-87	47.27	0	64.89	4e-87	47.27	0	68.09	1e-76	39.5	1	61.56	9e-132	75.21	1	61.29	3e-159	90.97	1	61.75	5e-160	90.97	1	61.54	6e-128	73.53	1	61.75	6e-160	90.97	1	61.75	5e-160	90.97
KOG2825	1	96.11	2e-179	95.98	1	96.11	2e-179	95.98	1	96.11	2e-179	95.98	1	96.11	2e-179	95.98	1	96.11	2e-179	95.98	1	96.11	2e-179	95.98	1	96.11	3e-179	95.98	1	96.11	3e-179	95.98	1	96.11	3e-179	95.98	1	96.11	3e-179	95.98
KOG3013	1	76.45	1e-129	100	1	76.45	1e-129	100	1	76.45	1e-129	100	0	77.63	6e-70	51.88	1	76.45	9e-130	100	1	76.45	1e-129	100	1	76.45	1e-129	100	1	76.45	1e-129	100	1	76.45	1e-129	100	1	76.45	1e-129	100
KOG2017	0	63.28	4e-114	66.3	0	26.56	2e-10	52.1	1	61.52	1e-148	98.91	1	61.18	9e-146	98.04	0	26.56	2e-10	52.1	1	61.52	1e-148	98.91	1	61.52	1e-148	98.91	1	61.52	2e-148	98.91	1	61.52	1e-148	98.91	1	61.52	1e-148	98.91
KOG2537	1	66.53	0	87.64	1	67.88	7e-154	70.66	1	67.29	0	98.71	1	67.29	0	98.71	1	67.29	0	98.71	1	67.29	0	98.71	1	67.29	0	98.71	1	67.29	0	98.71	1	67.29	0	98.71	1	67.29	0	98.71
KOG0650	1	69.91	0	77.88	1	70.21	0	84.05	1	70.36	0	84.05	0	74.06	2e-144	42.76	1	70.36	0	84.05	1	70.36	0	84.05	1	70.36	0	84.05	1	70.36	0	84.05	1	70.36	0	84.05	1	70.36	0	84.05
KOG1335	1	82.75	0	100	1	82.75	0	100	1	82.75	0	100	1	82.75	0	100	1	82.75	0	100	1	82.75	0	100	1	82.75	0	100	1	82.75	0	100	1	82.75	0	100	1	82.75	0	100
KOG1088	1	60.98	6e-40	97.6	1	60.98	6e-40	97.6	1	60.98	6e-40	97.6	1	60.98	6e-40	97.6	1	60.98	6e-40	97.6	1	60.98	6e-40	97.6	1	60.98	6e-40	97.6	1	60.98	6e-40	97.6	1	60.98	6e-40	97.6	1	60.98	6e-40	97.6
KOG1358	1	25.91	1e-29	81.2	1	80.21	0	99.15	1	80.21	0	99.15	1	25.91	1e-29	81.2	1	80.21	0	99.15	1	80.21	0	99.15	1	80.21	0	99.15	1	80.21	0	99.15	1	80.21	0	99.15	1	80.21	0	99.15
KOG1769	1	70.65	5e-32	97.78	1	70.65	5e-32	97.78	1	70.65	5e-32	97.78	1	70.65	3e-32	97.78	1	70.65	9e-32	97.78	1	69.89	2e-32	97.78	1	69.89	3e-32	97.78	1	70.65	6e-32	97.78	1	70.65	7e-32	97.78	1	70.65	6e-32	97.78
KOG2481	1	71.3	0	96.09	1	71.3	0	96.09	1	71.3	0	96.09	1	71.3	0	96.09	1	71.3	0	96.09	1	71.3	0	96.09	1	71.3	0	96.09	1	71.3	0	96.09	1	71.3	0	96.09	1	71.3	0	96.09
KOG0894	1	81.25	2e-87	99.11	1	81.25	2e-87	99.11	1	81.25	3e-87	99.11	1	81.25	2e-87	99.11	1	84.12	8e-76	75.89	1	81.25	2e-87	99.11	1	81.25	2e-87	99.11	1	81.25	2e-87	99.11	1	81.25	3e-87	99.11	1	81.25	3e-87	99.11
KOG0363	1	86.92	0	100	1	80.52	0	99.81	1	87.69	0	88.04	1	87.69	0	88.04	1	87.69	0	88.04	1	80.52	0	99.81	1	87.69	0	88.04	1	87.69	0	88.04	1	87.69	0	88.04	1	86.92	0	100
KOG1099	1	75.34	4e-125	87.84	1	75.34	4e-125	87.84	1	75.34	8e-125	87.84	1	75.34	2e-125	87.84	1	75.34	5e-125	87.84	1	75.34	5e-125	87.84	1	75.34	5e-125	87.84	1	75.34	3e-125	87.84	1	75.34	5e-125	87.84	1	75.34	6e-125	87.84
KOG3361	1	80.56	3e-62	93.51	1	80.56	4e-62	93.51	1	80.56	4e-62	93.51	1	80.56	3e-62	93.51	1	80.56	3e-62	93.51	1	80.56	4e-62	93.51	1	80.56	4e-62	93.51	1	80.56	5e-62	93.51	1	69.88	4e-58	93.51	1	80.56	5e-62	93.51
KOG0937	1	82.63	0	99.77	1	82.63	0	99.77	1	82.63	0	99.77	1	82.51	0	100	1	82.51	0	100	1	82.51	0	100	1	82.51	0	100	1	82.63	0	99.77	1	81.09	0	100	1	81.09	0	100
KOG3052	1	76.95	2e-128	82.77	1	76.95	3e-128	82.77	1	76.95	3e-128	82.77	1	76.95	2e-128	82.77	1	76.95	3e-128	82.77	1	76.95	2e-128	82.77	1	76.95	2e-128	82.77	1	69.43	3e-129	96	1	69.43	5e-129	96	1	69.43	3e-129	96
KOG0948	1	80.67	0	100	1	81.22	0	100	1	81.22	0	100	0	86.27	0	64.3	1	81.22	0	100	1	81.22	0	100	1	81.22	0	100	1	81.22	0	100	1	81.22	0	100	1	81.22	0	100
KOG0184	1	90.46	7e-129	94.51	1	90.46	7e-129	94.51	1	90.46	7e-129	94.51	1	90.46	1e-128	94.51	1	90.46	7e-129	94.51	1	90.46	7e-129	94.51	1	90.46	2e-128	94.51	1	90.46	8e-129	94.51	1	90.46	4e-128	94.51	1	90.46	1e-128	94.51
KOG1523	1	88.11	0	100	1	69.55	1e-158	100	1	88.11	0	100	1	88.11	0	100	1	88.11	0	100	1	88.11	0	100	1	69.55	1e-158	100	1	69.55	1e-158	100	1	88.11	0	100	1	69.55	1e-158	100
KOG1439	1	88.54	0	100	1	88.54	0	100	1	88.54	0	100	1	84.91	0	99.78	1	84.91	0	99.78	1	84.91	0	99.78	1	88.54	0	100	1	88.54	0	100	1	88.54	0	100	1	88.54	0	100
KOG3237	1	67.33	3e-87	97.23	1	66.93	2e-86	97.23	1	66.93	2e-86	97.23	1	66.93	2e-86	97.23	1	66.93	2e-86	97.23	1	66.93	2e-86	97.23	1	67.33	3e-87	97.23	1	66.93	2e-86	97.23	1	66.93	2e-86	97.23	1	66.93	2e-86	97.23
KOG1688	1	65.91	4e-66	86.7	1	65.91	3e-66	86.7	1	65.91	4e-66	86.7	1	65.91	3e-66	86.7	1	65.91	3e-66	86.7	1	65.91	3e-66	86.7	1	65.91	3e-66	86.7	1	65.91	3e-66	86.7	1	65.91	4e-66	86.7	1	65.91	3e-66	86.7
KOG0366	1	85.5	8e-177	100	1	85.5	6e-177	100	1	85.5	9e-177	100	1	31.96	9e-39	86.1	1	85.5	8e-177	100	1	85.5	9e-177	100	1	85.5	9e-177	100	1	85.8	2e-177	100	1	85.5	9e-177	100	1	85.8	2e-177	100
KOG3432	1	84.87	3e-55	100	1	59.66	3e-55	100	1	84.87	3e-55	100	1	84.87	1e-55	100	1	84.87	1e-55	100	1	84.87	1e-55	100	1	84.87	3e-55	100	1	84.87	3e-55	100	1	84.87	3e-55	100	1	84.87	3e-55	100
KOG1535	1	66.51	1e-89	97.32	1	66.51	2e-89	97.32	1	66.51	2e-89	97.32	1	66.51	2e-89	97.32	1	66.51	2e-89	97.32	1	66.51	2e-89	97.32	1	66.51	1e-89	97.32	1	40.87	7e-38	93.46	1	66.51	2e-89	97.32	1	66.51	2e-89	97.32
KOG2004	1	80.4	0	88.01	1	80.52	0	88.01	1	80.52	0	88.01	1	80.57	0	87.17	1	80.4	0	88.01	1	80.52	0	88.01	1	80.4	0	88.01	1	80.4	0	88.01	1	80.4	0	88.01	1	80.4	0	88.01
KOG2311	0	56.03	2e-85	41.59	1	51.22	6e-154	85.76	1	52.85	0	95.95	0	43.88	4e-51	37.7	1	52.55	0	97.09	1	52.85	0	95.95	1	53.02	0	95.95	1	52.68	0	95.95	1	52.85	0	95.95	1	52.68	0	95.95
KOG0182	1	91.46	3e-133	100	1	91.46	3e-133	100	1	91.46	3e-133	100	1	91.46	3e-133	100	1	78.86	3e-133	100	1	86.59	8e-129	100	1	91.46	3e-133	100	1	86.59	8e-129	100	1	74.39	4e-103	100	1	86.59	2e-128	100
KOG3349	1	58.28	1e-48	91.52	1	58.28	9e-49	91.52	1	58.28	1e-48	91.52	1	58.28	9e-49	91.52	1	58.28	3e-49	91.52	1	58.28	9e-49	91.52	1	58.28	1e-48	91.52	1	58.28	9e-49	91.52	1	58.28	2e-48	91.52	1	58.28	1e-48	91.52
KOG1942	1	90.79	0	100	1	90.57	0	100	1	90.79	0	100	1	90.79	0	80.92	1	90.57	0	100	1	90.57	0	100	1	90.79	0	100	1	90.57	0	100	1	90.57	0	100	1	90.79	0	100
KOG3185	1	91.84	5e-128	99.59	1	91.84	5e-128	99.59	1	91.84	6e-128	99.59	1	91.84	5e-128	99.59	1	91.84	5e-128	99.59	1	91.84	6e-128	99.59	1	91.84	6e-128	99.59	1	91.84	7e-128	99.59	1	91.84	7e-128	99.59	1	91.84	6e-128	99.59
KOG0329	1	34.98	4e-67	95.53	1	34.98	6e-67	95.53	1	34.98	6e-67	95.53	1	34.98	4e-67	95.53	1	34.98	3e-67	95.53	1	34.98	6e-67	95.53	1	34.98	7e-67	95.53	1	34.98	4e-67	95.53	1	34.98	6e-67	95.53	1	34.98	7e-67	95.53
KOG0188	1	80.83	0	99.69	1	80.83	0	99.69	1	80.83	0	99.69	1	80.83	0	99.69	1	80.73	0	99.69	1	80.83	0	99.69	1	80.83	0	99.69	1	80.73	0	99.69	1	80.83	0	99.69	1	80.73	0	99.69
KOG4392	1	35.92	2e-12	85.47	1	35.92	4e-12	85.47	1	35.92	4e-12	85.47	1	35.92	2e-12	85.47	1	35.92	3e-12	85.47	1	35.92	4e-12	85.47	1	35.92	3e-12	85.47	1	35.92	4e-12	85.47	1	35.92	5e-12	85.47	1	35.92	4e-12	85.47
KOG1775	1	92.31	1e-44	100	1	92.31	1e-44	100	1	92.31	1e-44	100	1	92.31	1e-44	100	1	92.31	1e-44	100	1	92.31	1e-44	100	1	92.31	2e-44	100	1	92.31	1e-44	100	1	92.31	6e-44	100	1	92.31	2e-44	100
KOG3285	1	79.69	1e-85	93.66	1	79.69	1e-85	93.66	1	79.69	1e-85	93.66	1	79.69	1e-85	93.66	1	79.69	1e-85	93.66	1	79.69	1e-85	93.66	1	79.69	1e-85	93.66	1	79.69	2e-85	93.66	1	79.69	2e-85	93.66	1	79.69	2e-85	93.66
KOG0285	1	70.74	0	100	1	72.43	0	100	1	76.21	0	100	0	19.89	1e-07	66.46	1	76.21	0	100	1	76.21	0	100	1	76.21	0	100	1	76.21	0	100	1	76.21	0	100	1	70.74	0	100
KOG0862	1	89.95	3e-97	100	1	80.47	5e-99	100	1	89.95	3e-97	100	1	91.63	8e-99	100	1	91.63	8e-99	100	1	80.47	5e-99	100	1	80.47	6e-99	100	1	80.47	4e-99	100	1	91.63	1e-98	100	1	80.47	5e-99	100
KOG1872	1	81.87	0	99.39	1	81.87	0	99.39	1	81.87	0	99.39	1	81.87	0	99.39	1	81.87	0	99.39	1	81.87	0	99.39	1	81.87	0	99.39	1	81.87	0	99.39	1	81.87	0	99.39	1	81.87	0	99.39
KOG2415	1	78.46	0	99.84	1	78.46	0	99.84	1	78.46	0	99.84	1	78.46	0	99.84	1	78.46	0	99.84	1	78.46	0	99.84	1	78.46	0	99.84	1	78.46	0	99.84	1	78.46	0	99.84	1	78.46	0	99.84
KOG1145	0	27.12	2e-33	59.77	0	27.12	2e-33	59.77	1	63.89	0	87.62	0	27.12	2e-33	59.77	0	27.12	3e-33	59.77	1	63.97	0	86.66	0	27.12	3e-33	59.77	0	27.12	2e-33	59.77	1	63.89	0	87.62	1	63.89	0	87.62
KOG1540	0	71.88	2e-63	51.14	0	68.53	5e-75	63.19	1	62.35	1e-109	94.79	0	68.6	3e-65	55.05	0	68.18	3e-75	63.52	0	68.18	3e-75	63.52	1	68.37	2e-114	94.79	1	68.71	8e-115	94.79	1	68.71	1e-114	94.79	1	62.35	5e-110	94.79
KOG1885	1	81.59	0	94.64	1	81.59	0	94.64	1	81.59	0	94.64	1	81.59	0	94.64	1	81.59	0	94.64	1	81.59	0	94.64	1	81.59	0	94.64	1	81.59	0	94.64	1	81.59	0	94.64	1	83.98	0	86.77
KOG0122	1	78.46	2e-137	100	1	78.46	2e-137	100	1	78.46	2e-137	100	1	78.46	2e-137	100	1	78.46	2e-137	100	1	78.46	2e-137	100	1	78.46	2e-137	100	1	78.46	3e-137	100	1	78.46	2e-137	100	1	78.46	3e-137	100
KOG3218	1	85.71	9e-93	96.67	1	85.65	9e-96	99.52	1	85.71	2e-92	96.67	1	85.71	8e-93	96.67	1	85.71	8e-93	96.67	1	85.71	8e-93	96.67	1	85.71	8e-93	96.67	1	85.71	8e-93	96.67	1	85.71	2e-92	96.67	1	85.65	9e-96	99.52
KOG0861	1	83.33	2e-83	100	1	83.33	2e-83	100	1	83.33	2e-83	100	1	83.33	1e-83	100	1	83.33	1e-83	100	1	83.33	1e-83	100	1	83.33	2e-83	100	1	83.33	1e-83	100	1	83.33	2e-83	100	1	83.33	2e-83	100
KOG0477	1	87.04	0	81.97	1	83.31	0	97.12	1	83.31	0	97.12	0	85.29	3e-66	15.04	1	87.04	0	81.97	1	87.04	0	81.97	1	70.53	0	85.51	1	83.31	0	97.12	1	83.31	0	97.12	1	83.31	0	97.12
KOG0469	1	89.01	0	100	1	89.01	0	100	1	89.01	0	100	1	89.01	0	100	1	89.01	0	100	1	89.01	0	100	1	89.01	0	100	1	89.01	0	100	1	89.01	0	100	1	89.01	0	100
KOG0524	1	32.96	1e-45	98.09	1	32.96	2e-45	98.09	1	32.96	2e-45	98.09	1	32.96	2e-45	98.09	1	32.96	2e-45	98.09	1	32.96	1e-45	98.09	1	32.96	2e-45	98.09	1	32.96	2e-45	98.09	1	32.96	2e-45	98.09	1	32.96	2e-45	98.09
KOG2303	0	70.98	0	62.46	0	71.05	0	69.97	1	71.16	0	99.29	1	71.94	0	98.44	1	71.94	0	98.44	1	71.94	0	98.44	0	72.96	4e-156	50.28	0	69.38	2e-168	56.94	0	71.05	0	69.97	1	71.16	0	99.29
KOG1374	1	95.34	0	100	1	95.34	0	100	1	95.34	0	100	1	32.58	1e-58	97.31	1	32.58	3e-58	97.31	1	95.34	0	100	1	95.34	0	100	1	95.34	0	100	1	95.34	0	100	1	95.34	0	100
KOG1533	1	71.48	3e-131	96.13	1	71.48	2e-131	96.13	1	71.48	3e-131	96.13	0	73.03	2e-78	57.42	1	71.48	2e-131	96.13	1	71.48	3e-131	96.13	1	71.48	4e-131	96.13	1	71.48	2e-131	96.13	1	71.48	5e-131	96.13	1	71.48	4e-131	96.13
KOG1393	1	62.92	0	99.61	1	62.92	0	99.61	1	62.92	0	99.61	1	62.92	0	99.61	1	59.74	0	99.61	1	62.92	0	99.61	1	62.92	0	99.61	1	62.92	0	99.61	1	59.74	0	99.61	1	59.74	0	99.61
KOG3048	1	79.29	1e-59	83.83	1	79.29	1e-59	83.83	1	79.29	1e-59	83.83	1	79.29	9e-60	83.83	1	79.29	1e-59	83.83	1	79.29	1e-59	83.83	1	79.29	1e-59	83.83	1	79.29	1e-59	83.83	1	79.29	1e-59	83.83	1	79.29	1e-59	83.83
KOG2908	1	79.63	1e-166	100	1	79.63	1e-166	100	1	79.63	1e-166	100	1	79.63	1e-166	100	1	79.63	1e-166	100	1	79.63	1e-166	100	1	79.63	2e-166	100	1	79.63	2e-166	100	1	79.63	2e-166	100	1	79.63	2e-166	100
KOG2653	1	70.69	0	99.38	1	70.69	0	99.38	1	70.69	0	99.38	1	70.69	0	99.38	1	70.69	0	99.38	1	70.69	0	99.38	1	70.69	0	99.38	1	70.69	0	99.38	1	70.69	0	99.38	1	70.69	0	99.38
KOG0062	1	74.02	0	100	1	74.02	0	100	1	74.02	0	100	1	74.02	0	100	1	77.58	0	88.29	1	74.02	0	100	1	74.02	0	100	1	77.58	0	88.29	1	74.02	0	100	1	74.02	0	100
KOG0424	1	95.57	2e-90	100	1	95.57	2e-90	100	1	95.57	2e-90	100	1	95.57	2e-90	100	1	99.37	3e-93	100	1	95.57	2e-90	100	1	99.37	3e-93	100	1	99.37	3e-93	100	1	95.57	2e-90	100	1	95.57	2e-90	100
KOG2781	1	76.63	1e-134	100	1	76.63	1e-134	100	1	76.63	1e-134	100	1	76.63	1e-134	100	1	76.55	4e-134	99.66	1	76.63	1e-134	100	1	76.63	1e-134	100	1	76.63	1e-134	100	1	76.63	1e-134	100	1	76.63	1e-134	100
KOG1795	1	97.92	0	99.01	1	97.92	0	99.01	1	97.92	0	99.01	1	97.92	0	99.01	1	97.92	0	99.01	1	97.92	0	99.01	1	97.92	0	99.01	1	97.92	0	99.01	1	97.92	0	99.01	1	97.92	0	99.01
KOG2770	1	67.2	2e-145	92.31	1	67.2	2e-145	92.31	1	67.2	3e-145	92.31	1	67.11	7e-147	93.55	1	67.2	3e-145	92.31	1	67.2	3e-145	92.31	1	67.2	3e-145	92.31	1	67.11	6e-147	93.55	1	67.2	3e-145	92.31	1	67.2	3e-145	92.31
KOG1555	1	98.63	4e-166	93.87	1	98.63	4e-166	93.87	1	98.63	5e-166	93.87	1	98.63	4e-166	93.87	1	98.63	4e-166	93.87	1	98.63	4e-166	93.87	1	98.63	4e-166	93.87	1	98.63	5e-166	93.87	1	98.63	4e-166	93.87	1	98.63	5e-166	93.87
KOG2785	1	59.25	7e-131	100	0	73.8	3e-89	47.59	1	59.25	7e-131	100	1	58.15	8e-116	94.34	1	59.04	5e-130	100	1	59.04	5e-130	100	1	59.25	7e-131	100	0	73.8	2e-89	47.59	1	59.25	6e-131	100	1	59.25	7e-131	100
KOG0142	1	79.3	4e-102	99.56	1	79.3	4e-102	99.56	1	79.3	7e-102	99.56	1	79.3	4e-102	99.56	1	79.3	5e-102	99.56	1	79.3	6e-102	99.56	1	79.3	5e-102	99.56	1	79.3	4e-102	99.56	1	79.3	9e-102	99.56	1	79.3	7e-102	99.56
KOG0002	1	100	3e-25	100	1	100	3e-26	100	1	9.8	1e-26	100	1	100	2e-26	100	1	100	2e-26	100	1	100	2e-26	100	1	100	9e-26	100	1	100	2e-26	100	1	100	2e-25	100	1	100	9e-26	100
KOG1350	1	89.13	0	95.55	1	89.13	0	95.55	1	89.13	0	95.55	1	89.13	0	95.55	1	89.13	0	95.55	1	89.13	0	95.55	1	89.13	0	95.55	1	89.13	0	95.55	1	89.13	0	95.55	1	89.13	0	95.55
KOG1770	1	92.04	2e-48	100	1	92.04	2e-48	100	1	92.04	2e-48	100	1	92.04	2e-48	100	1	92.04	2e-48	100	1	92.04	2e-48	100	1	92.04	2e-48	100	1	92.04	2e-48	100	1	92.04	2e-48	100	1	92.04	2e-48	100
KOG3400	1	95.24	3e-78	98	1	95.24	2e-78	98	1	95.24	2e-78	98	1	95.24	2e-78	98	1	95.24	2e-78	98	1	95.24	2e-78	98	1	95.24	3e-78	98	1	95.24	2e-78	98	1	95.24	5e-78	98	1	95.24	3e-78	98
KOG1058	1	94.12	0	99.9	1	94.12	0	99.9	1	94.12	0	99.9	1	94.12	0	99.9	1	94.01	0	99.9	1	94.12	0	99.9	1	94.12	0	99.9	1	94.12	0	99.9	1	94.12	0	99.9	1	94.12	0	99.9
KOG0358	1	30.99	2e-60	94.59	1	87.2	0	100	1	87.38	0	100	1	87.38	0	100	1	87.2	0	100	1	87.2	0	100	1	87.38	0	100	1	87.2	0	100	1	87.38	0	100	1	87.38	0	100
KOG3318	1	75	9e-73	98.36	1	75	8e-73	98.36	1	75	8e-73	98.36	1	75	7e-73	98.36	1	75	7e-73	98.36	1	75	7e-73	98.36	1	75	8e-73	98.36	1	75	9e-73	98.36	1	75	8e-73	98.36	1	75	8e-73	98.36
KOG2719	1	80.89	0	98.53	1	80.89	0	98.53	1	80.89	0	98.53	1	80.89	0	98.53	1	80.89	0	98.53	1	80.89	0	98.53	1	80.89	0	98.53	1	80.89	0	98.53	1	80.89	0	98.53	1	80.89	0	98.53
KOG0985	1	80.19	0	98.33	1	78.52	0	99.76	1	79.9	0	98.33	1	79.89	0	99.76	1	79.84	0	99.76	1	79.84	0	99.76	1	79.89	0	99.76	1	80.24	0	98.33	1	79.89	0	99.76	1	78.52	0	99.76
KOG1541	1	61.87	2e-95	99.28	1	61.51	5e-95	99.28	1	61.51	5e-95	99.28	1	61.87	2e-95	99.28	1	61.51	5e-95	99.28	1	61.51	5e-95	99.28	1	61.51	7e-95	99.28	1	61.51	5e-95	99.28	1	61.51	6e-95	99.28	1	61.51	7e-95	99.28
KOG3459	1	98.31	1e-53	100	1	98.31	1e-53	100	1	98.31	1e-53	100	1	98.31	1e-53	100	1	98.31	1e-53	100	1	98.31	1e-53	100	1	98.31	1e-53	100	1	98.31	1e-53	100	1	98.31	1e-53	100	1	98.31	1e-53	100
KOG1241	1	92.92	0	100	1	92.92	0	100	1	92.92	0	100	1	92.92	0	100	1	92.92	0	100	1	92.92	0	100	1	92.92	0	100	1	92.92	0	100	1	92.92	0	100	1	90.44	0	100
KOG2971	1	70.89	1e-134	98.3	1	70.89	1e-134	98.3	1	70.89	7e-135	98.3	1	70.18	5e-134	96.88	1	70.89	7e-135	98.3	1	70.89	7e-135	98.3	1	70.89	2e-134	98.3	1	70.89	2e-134	98.3	1	70.89	1e-134	98.3	1	70.89	2e-134	98.3
KOG1889	1	75.98	0	100	1	75.81	0	100	1	75.98	0	100	1	75.98	0	100	1	75.81	0	100	1	75.98	0	100	1	75.98	0	100	1	75.81	0	100	1	75.81	0	100	1	75.98	0	100
KOG0359	1	88.14	0	100	1	88.14	0	100	1	88.14	0	100	1	88.14	0	100	1	88.14	0	100	1	88.14	0	100	1	88.14	0	100	1	88.14	0	100	1	88.14	0	100	1	88.14	0	100
KOG0964	1	95.56	0	100	1	95.56	0	100	1	95.56	0	100	0	21.14	5e-11	67.08	1	95.56	0	100	1	95.56	0	100	1	95.56	0	100	1	95.56	0	100	1	95.56	0	100	1	95.56	0	100
KOG1534	1	85.05	6e-142	98.59	1	85.05	6e-142	98.59	1	85.05	6e-142	98.59	1	83.64	9e-109	77.11	1	85.05	5e-142	98.59	1	85.05	6e-142	98.59	1	85.05	6e-142	98.59	1	85.05	6e-142	98.59	1	85.05	7e-142	98.59	1	85.05	6e-142	98.59
KOG2792	1	56.6	8e-68	84.46	1	56.6	7e-68	84.46	1	56.6	7e-68	84.46	0	61.04	1e-56	61.35	1	56.6	6e-68	84.46	1	56.6	7e-68	84.46	1	56.6	8e-68	84.46	1	56.6	8e-68	84.46	1	56.6	8e-68	84.46	1	56.6	8e-68	84.46
KOG0466	1	95.95	0	99.36	1	95.95	0	99.36	1	95.95	0	99.36	1	89.77	0	99.36	1	79.32	0	99.36	1	95.95	0	99.36	1	95.95	0	99.36	1	95.95	0	99.36	1	95.95	0	99.36	1	95.95	0	99.36
KOG1596	1	90.04	6e-122	71.96	1	90.04	4e-122	71.96	1	90.04	6e-122	71.96	1	90.04	6e-122	71.96	1	90.04	6e-122	71.96	1	90.04	6e-122	71.96	1	90.04	7e-122	71.96	1	90.04	8e-122	71.96	1	90.04	8e-122	71.96	1	90.04	9e-122	71.96
KOG3493	1	93.15	3e-37	100	1	93.15	3e-37	100	1	93.15	3e-37	100	1	93.15	2e-37	100	1	93.15	2e-37	100	1	93.15	2e-37	100	1	93.15	1e-36	100	1	93.15	1e-36	100	1	93.15	1e-36	100	1	93.15	1e-36	100
KOG1272	1	57.8	2e-158	81.97	1	54.34	2e-159	92.62	1	53.98	1e-158	92.62	1	57.6	4e-158	81.97	1	58	5e-158	81.97	1	53.98	3e-158	92.62	1	57.6	4e-158	81.97	1	54.16	1e-158	92.62	1	53.81	3e-158	92.62	1	54.16	1e-158	92.62
KOG1643	1	84.9	7e-120	98.39	1	84.9	1e-120	98.39	1	84.9	2e-120	98.39	1	84.9	2e-120	98.39	1	84.9	1e-120	98.39	1	84.9	2e-120	98.39	1	84.9	2e-120	98.39	1	84.9	1e-120	98.39	1	84.9	2e-120	98.39	1	84.9	2e-120	98.39
KOG0233	1	89.27	3e-93	100	1	89.27	2e-93	100	1	89.27	3e-93	100	1	89.27	2e-93	100	1	89.27	2e-93	100	1	89.27	2e-93	100	1	89.27	3e-93	100	1	89.27	3e-93	100	1	89.27	3e-93	100	1	89.27	3e-93	100
KOG3147	1	58.13	7e-78	95.35	1	58.13	6e-78	95.35	1	58.13	7e-78	95.35	1	58.13	6e-78	95.35	1	58.13	7e-78	95.35	1	58.13	7e-78	95.35	1	58.13	7e-78	95.35	1	58.13	6e-78	95.35	1	58.13	2e-77	95.35	1	58.13	7e-78	95.35
KOG1373	1	96.64	0	100	1	96.64	0	100	1	96.64	0	100	1	94.96	0	100	1	94.96	0	100	1	96.64	0	100	1	94.96	0	100	1	94.96	0	100	1	94.96	0	100	1	96.64	0	100
KOG0077	1	85.35	2e-97	100	1	85.35	8e-98	100	1	75.45	4e-93	100	1	89.9	8e-103	100	1	89.9	8e-103	100	1	83.84	1e-98	100	1	89.9	8e-103	100	1	85.35	2e-97	100	1	89.9	8e-103	100	1	89.9	2e-102	100
KOG2104	1	61.18	3e-56	100	1	61.18	3e-56	100	1	61.18	3e-56	100	1	81.89	1e-62	100	1	61.18	3e-56	100	1	81.89	1e-62	100	1	81.89	1e-62	100	1	81.89	1e-62	100	1	61.18	3e-56	100	1	61.18	3e-56	100
KOG2519	1	76.61	1e-145	97.89	1	76.61	1e-145	97.89	1	76.61	1e-145	97.89	1	76.31	2e-141	95.53	1	76.61	9e-146	97.89	1	76.61	1e-145	97.89	1	76.61	1e-145	97.89	1	76.61	1e-145	97.89	1	76.61	1e-145	97.89	1	76.61	1e-145	97.89
KOG2707	1	27.19	2e-25	70.63	1	27.03	1e-25	71.06	1	58.96	3e-99	78.82	0	26.15	3e-15	59.23	1	58.46	3e-91	74.03	1	58.46	3e-91	74.03	1	60.55	1e-124	91.8	1	60.55	1e-124	91.8	1	60.55	1e-124	91.8	1	60.55	1e-124	91.8
KOG0567	1	69.79	3e-110	93.71	1	69.34	2e-110	93.71	1	69.34	2e-110	93.71	1	69.79	3e-110	93.71	1	69.79	2e-110	93.71	1	69.79	2e-110	93.71	1	69.79	4e-110	93.71	1	69.34	2e-110	93.71	1	69.79	5e-110	93.71	1	69.79	4e-110	93.71
KOG2035	1	85.39	0	100	1	85.67	0	100	1	85.39	0	100	0	86.84	2e-74	42.7	1	84.67	2e-144	80.62	1	79.17	2e-176	100	1	85.39	0	100	1	85.67	0	100	1	85.67	0	100	1	79.17	2e-176	100
KOG0741	1	87.91	0	99.08	1	87.91	0	99.08	1	87.91	0	99.08	1	83.36	0	98.92	1	83.36	0	98.92	1	83.36	0	98.92	1	83.36	0	98.92	1	83.36	0	98.92	1	87.91	0	99.08	1	87.91	0	99.08
KOG0780	1	95.5	0	97.02	1	95.5	0	97.02	1	95.5	0	97.02	1	95.5	0	97.02	1	95.5	0	97.02	1	95.5	0	97.02	1	95.5	0	97.02	1	95.5	0	97.02	1	95.5	0	97.02	1	95.5	0	97.02
KOG0563	1	78.98	0	98.83	1	78.98	0	98.83	1	78.98	0	98.83	1	73.62	0	98.64	1	78.98	0	98.83	1	78.98	0	98.83	1	78.98	0	98.83	1	78.98	0	98.83	1	78.98	0	98.83	1	78.98	0	98.83
KOG3954	1	79.28	5e-124	99.7	1	79.28	5e-124	99.7	1	79.28	1e-124	99.7	1	79.28	1e-124	99.7	1	79.28	1e-124	99.7	1	79.28	1e-124	99.7	1	79.28	1e-124	99.7	1	79.28	1e-124	99.7	1	79.28	5e-124	99.7	1	79.28	5e-124	99.7
KOG1394	1	25.39	3e-25	99.06	1	25.39	3e-25	99.06	1	25.39	3e-25	99.06	1	25.39	4e-25	99.06	1	25.39	2e-25	99.06	1	25.39	2e-25	99.06	1	25.39	4e-26	99.06	1	68.75	3e-147	86.71	1	25.39	3e-25	99.06	1	25.39	4e-25	99.06
KOG2531	0	66.4	3e-136	68.84	1	63.91	2e-180	92.54	1	60.48	0	97.2	0	64.71	1e-98	53.92	1	63.15	0	97.2	1	63.15	0	97.2	0	62.77	3e-105	52.61	0	56.72	3e-65	37.5	1	63.15	0	97.2	1	63.15	0	97.2
KOG0871	0	32.79	5e-14	68.75	0	32.79	5e-14	68.75	0	32.79	5e-14	68.75	0	32.79	4e-14	68.75	0	32.79	5e-14	68.75	0	32.79	5e-14	68.75	0	32.79	5e-14	68.75	0	32.79	5e-14	68.75	0	32.79	5e-14	68.75	0	32.79	5e-14	68.75
KOG4655	1	70.33	2e-68	98.91	1	70.33	2e-68	98.91	1	70.33	2e-68	98.91	0	31.45	1e-10	65.76	1	70.33	1e-68	98.91	1	70.33	1e-68	98.91	1	70.33	2e-68	98.91	1	70.33	2e-68	98.91	1	70.33	2e-68	98.91	1	70.33	2e-68	98.91
KOG1774	1	95.65	9e-39	100	1	95.65	9e-39	100	1	95.65	9e-39	100	1	95.65	9e-39	100	1	95.65	9e-39	100	1	95.65	9e-39	100	1	95.65	1e-38	100	1	95.65	9e-39	100	1	95.65	1e-38	100	1	95.65	1e-38	100
KOG3387	1	91.2	7e-52	97.66	1	91.2	9e-52	97.66	1	91.2	7e-52	97.66	1	91.2	6e-52	97.66	1	91.2	8e-52	97.66	1	91.2	8e-52	97.66	1	91.2	7e-52	97.66	1	91.2	7e-52	97.66	1	91.2	7e-52	97.66	1	91.2	7e-52	97.66
KOG0969	1	69.69	0	85.73	1	28.76	6e-79	71.36	1	68.14	0	99.1	0	90	3e-39	9.03	0	71.07	3e-50	10.93	0	79.55	1e-137	28.27	1	68.14	0	99.1	1	68.05	0	99.1	1	68.14	0	99.1	1	68.14	0	99.1
KOG1211	0	67.71	7e-81	42.23	1	66.14	0	95.64	0	29.8	2e-09	52.87	0	64.09	4e-115	63.83	1	66.14	0	95.64	1	66.14	0	95.64	1	65.44	4e-163	87.69	1	66.3	1e-162	85.98	0	64.91	3e-96	53.98	1	65.44	4e-163	87.69
KOG3448	1	98.95	7e-50	100	1	98.95	6e-50	100	1	98.95	8e-50	100	1	98.95	5e-50	100	1	98.95	6e-50	100	1	98.95	6e-50	100	1	98.95	6e-50	100	1	98.95	7e-50	100	1	98.95	9e-50	100	1	98.95	8e-50	100
KOG2930	1	97.22	4e-64	100	1	97.22	5e-64	100	1	97.22	5e-64	100	1	97.22	2e-64	100	1	97.22	4e-64	100	1	97.22	4e-64	100	1	97.22	4e-64	100	1	97.22	7e-64	100	1	97.22	8e-64	100	1	97.22	7e-64	100
KOG0364	1	83.62	0	97.61	1	83.62	0	97.61	1	83.62	0	97.61	1	83.62	0	97.61	1	83.62	0	97.61	1	83.62	0	97.61	1	83.8	0	97.61	1	83.62	0	97.61	1	83.62	0	97.61	1	83.62	0	97.61
KOG2874	1	78.2	5e-150	90.03	1	78.2	5e-150	90.03	1	78.2	5e-150	90.03	1	78.2	4e-150	90.03	1	78.2	5e-150	90.03	1	78.2	5e-150	90.03	1	78.2	5e-150	90.03	1	78.2	4e-150	90.03	1	78.2	5e-150	90.03	1	78.2	5e-150	90.03
KOG1498	1	86.84	0	100	1	86.84	0	100	1	86.84	0	100	1	86.84	0	100	1	86.84	0	100	1	86.84	0	100	1	86.84	0	100	1	86.84	0	100	1	86.84	0	100	1	86.84	0	100
KOG1463	1	93.36	0	100	1	93.36	0	100	1	93.36	0	100	1	93.36	0	100	1	93.36	0	100	1	93.36	0	100	1	93.36	0	100	1	93.36	0	100	1	93.36	0	100	1	93.36	0	100
KOG3313	1	83.05	1e-84	89.85	1	83.05	1e-84	89.85	1	83.05	2e-84	89.85	1	83.05	9e-85	89.85	1	83.05	1e-84	89.85	1	83.05	1e-84	89.85	1	83.05	1e-84	89.85	1	83.05	1e-84	89.85	1	83.05	4e-84	89.85	1	83.05	2e-84	89.85
KOG0991	1	88.85	8e-163	88.7	1	42.28	2e-58	88.89	1	42.28	2e-58	88.89	1	89.32	1e-146	79.38	1	88.85	2e-163	88.7	1	88.85	2e-163	88.7	1	88.85	2e-163	88.7	0	27.02	3e-10	66.47	1	88.85	2e-162	88.7	1	88.85	8e-163	88.7
KOG0687	1	91.52	0	100	1	91.52	0	100	1	91.52	0	100	1	91.52	0	100	1	91.52	0	100	1	91.52	0	100	1	91.52	0	100	1	91.52	0	100	1	91.52	0	100	1	91.52	0	100
KOG3167	1	78.2	5e-62	86.93	1	78.2	5e-62	86.93	1	78.2	5e-62	86.93	1	78.2	4e-62	86.93	1	78.2	4e-62	86.93	1	78.2	4e-62	86.93	1	78.2	7e-62	86.93	1	72.85	8e-63	98.69	1	78.2	9e-62	86.93	1	72.85	9e-63	98.69
KOG1597	1	93.71	7e-160	100	1	93.71	7e-160	100	1	93.71	7e-160	100	1	93.71	7e-160	100	1	93.71	7e-160	100	1	93.71	7e-160	100	1	93.71	8e-160	100	1	93.71	8e-160	100	1	93.71	8e-160	100	1	93.71	8e-160	100
KOG0174	1	75.12	1e-86	87.45	1	75.12	1e-86	87.45	1	75.12	1e-86	87.45	1	75.12	1e-86	87.45	1	75.12	1e-86	87.45	1	75.12	1e-86	87.45	1	75.12	2e-86	87.45	1	75.12	1e-86	87.45	1	75.12	1e-86	87.45	1	75.12	2e-86	87.45
KOG1723	1	80.75	3e-78	98.77	1	80.75	2e-78	98.77	1	80.75	3e-78	98.77	1	80.75	2e-78	98.77	1	80.75	2e-78	98.77	1	80.75	2e-78	98.77	1	80.75	3e-78	98.77	1	80.75	2e-78	98.77	1	80.75	3e-78	98.77	1	80.75	3e-78	98.77
KOG1636	1	91.86	1e-134	98.85	1	91.86	1e-134	98.85	1	91.86	1e-134	98.85	1	91.86	1e-134	98.85	1	91.86	1e-134	98.85	1	91.86	1e-134	98.85	1	91.86	2e-134	98.85	1	91.86	2e-134	98.85	1	91.86	2e-134	98.85	1	91.86	2e-134	98.85
KOG0179	1	84.89	4e-113	93.36	1	84.89	4e-113	93.36	1	84.89	4e-113	93.36	1	84.89	4e-113	93.36	1	84.89	4e-113	93.36	1	84.89	4e-113	93.36	1	84.89	6e-113	93.36	1	84.89	4e-113	93.36	1	84.89	6e-113	93.36	1	84.89	6e-113	93.36
KOG0279	1	94.01	0	100	1	94.01	0	100	1	94.01	0	100	1	94.01	0	100	1	94.01	0	100	1	94.01	0	100	1	94.01	0	100	1	94.01	0	100	1	94.01	0	100	1	94.01	0	100
KOG0291	0	67.71	2e-169	45.16	0	54.23	6e-162	41.13	1	71.64	0	97.82	0	22.25	2e-11	38.88	0	68.84	6e-178	46.79	0	69.04	1e-180	47.44	1	71.64	0	97.82	1	71.64	0	97.82	1	71.64	0	97.82	1	71.64	0	97.82
KOG3180	1	77.29	7e-87	98.43	1	77.29	7e-87	98.43	1	77.29	7e-87	98.43	1	77.29	7e-87	98.43	1	77.29	7e-87	98.43	1	77.29	7e-87	98.43	1	77.29	7e-87	98.43	1	77.29	4e-87	98.43	1	77.29	7e-87	98.43	1	77.29	7e-87	98.43
KOG3855	1	66.67	3e-167	92.74	1	66.67	3e-167	92.74	1	66.67	3e-167	92.74	0	68.18	4e-96	51.5	1	62.53	8e-167	92.74	1	66.67	3e-167	92.74	1	66.67	3e-167	92.74	1	66.67	3e-167	92.74	1	66.67	3e-167	92.74	1	66.67	3e-167	92.74
KOG2472	1	75.59	0	100	1	75.59	0	100	1	75.59	0	100	1	75.76	0	100	1	75.59	0	100	1	75.76	0	100	1	75.76	0	100	1	75.59	0	100	1	75.76	0	100	1	75.59	0	100
KOG3497	1	98.51	2e-34	100	1	98.51	2e-35	100	1	98.51	5e-35	100	1	98.51	1e-35	100	1	98.51	1e-35	100	1	98.51	2e-35	100	1	98.51	1e-34	100	1	98.51	1e-35	100	1	98.51	2e-34	100	1	98.51	1e-34	100
KOG0888	1	69.54	1e-62	99.34	1	69.54	1e-62	99.34	1	69.54	1e-62	99.34	1	56.76	5e-48	97.37	1	69.54	1e-62	99.34	1	69.54	1e-62	99.34	1	43.92	1e-31	97.37	1	64.63	1e-51	96.71	1	69.54	2e-62	99.34	1	69.54	1e-62	99.34
KOG3222	1	73.22	2e-81	94.33	1	73.22	2e-81	94.33	1	73.22	2e-81	94.33	1	73.22	2e-81	94.33	1	73.22	2e-81	94.33	1	73.22	2e-81	94.33	1	73.22	2e-81	94.33	1	73.22	2e-81	94.33	1	73.22	1e-80	94.33	1	73.22	2e-81	94.33
KOG1936	1	75.29	0	99.02	1	75.29	0	99.02	1	75.29	0	99.02	1	75.29	0	99.02	1	75.29	0	99.02	1	75.29	0	99.02	1	75.29	0	99.02	1	75.29	0	99.02	1	75.29	0	99.02	1	75.29	0	99.02
KOG0481	1	82.33	0	70.03	1	78.02	0	100	1	78.02	0	100	0	38.66	5e-17	16.21	1	79.18	0	96.05	1	78.15	0	100	1	78.15	0	100	1	78.15	0	100	1	78.15	0	100	1	78.15	0	100
KOG2638	1	82.8	0	98.43	1	82.8	0	98.43	1	80.47	0	99.8	1	80.51	0	100	1	80.51	0	100	1	80.51	0	100	0	81.44	2e-165	65.75	1	82.8	0	98.43	1	80.51	0	100	1	80.51	0	100
KOG3297	1	76.64	2e-92	99.51	1	76.64	1e-92	99.51	1	76.64	2e-92	99.51	1	76.64	1e-92	99.51	1	76.64	1e-92	99.51	1	76.64	2e-92	99.51	1	76.64	2e-92	99.51	1	76.64	1e-92	99.51	1	76.64	2e-92	99.51	1	76.64	2e-92	99.51
KOG1780	1	90.79	5e-36	100	1	90.79	5e-36	100	1	90.79	5e-36	100	1	90.79	3e-36	100	1	90.79	5e-36	100	1	90.79	5e-36	100	1	90.79	7e-36	100	1	90.79	6e-36	100	1	90.79	7e-36	100	1	90.79	7e-36	100
KOG2703	1	70.79	2e-178	91.94	1	70.79	1e-178	91.94	1	70.56	4e-178	91.94	0	76.92	1e-93	45.1	0	66.51	5e-81	45.75	1	70.56	5e-178	91.94	1	70.79	2e-178	91.94	1	70.56	4e-178	91.94	1	70.56	6e-178	91.94	1	70.79	2e-178	91.94
KOG2446	1	78.69	0	98.39	1	78.69	0	98.39	1	78.69	0	98.39	1	78.69	0	98.39	1	78.69	0	98.39	1	78.69	0	98.39	1	78.69	0	98.39	1	78.69	0	98.39	1	78.69	0	98.39	1	78.69	0	98.39
KOG2680	1	87.47	0	100	1	87.47	0	100	1	87.47	0	100	1	87.47	0	100	1	87.47	0	100	1	87.47	0	100	1	87.47	0	100	1	87.47	0	100	1	87.47	0	100	1	87.47	0	100
KOG3232	1	92.35	3e-78	100	1	92.35	3e-78	100	1	92.35	3e-78	100	1	92.35	3e-78	100	1	92.35	3e-78	100	1	92.35	3e-78	100	1	92.35	3e-78	100	1	92.35	4e-78	100	1	92.35	6e-78	100	1	92.35	4e-78	100
KOG0176	1	95.02	2e-129	100	1	95.02	2e-129	100	1	95.02	2e-129	100	1	95.02	2e-129	100	1	95.02	2e-129	100	1	95.02	2e-129	100	1	95.02	3e-129	100	1	95.02	3e-129	100	1	95.02	3e-129	100	1	95.02	3e-129	100
KOG1532	1	78.57	9e-139	97.06	1	83.5	6e-134	82.62	1	83.5	5e-134	82.62	1	70.22	8e-139	95.19	1	78.53	3e-129	90.91	1	79.49	9e-139	95.19	1	78.17	2e-139	99.2	1	79.49	9e-139	95.19	1	79.49	1e-138	95.19	1	78.17	2e-139	99.2
KOG1556	1	94.7	1e-138	87.35	1	94.7	1e-138	87.35	1	94.7	1e-138	87.35	1	94.7	1e-138	87.35	1	94.7	1e-138	87.35	1	94.7	1e-138	87.35	1	94.7	1e-138	87.35	1	94.7	1e-138	87.35	1	94.7	1e-138	87.35	1	94.7	1e-138	87.35
KOG1390	1	71.76	2e-150	99.53	1	71.76	2e-150	99.53	1	71.76	2e-150	99.53	1	44.39	5e-89	98.73	1	44.64	3e-89	98.73	1	71.76	1e-150	99.53	1	71.76	2e-150	99.53	1	71.76	2e-150	99.53	1	71.76	2e-150	99.53	1	65.17	6e-142	99.53
KOG3404	1	85.29	3e-71	94.44	1	85.29	3e-71	94.44	1	85.29	1e-70	94.44	1	85.29	2e-71	94.44	1	85.29	2e-71	94.44	1	85.29	2e-71	94.44	1	85.29	3e-71	94.44	1	85.29	3e-71	94.44	1	85.29	3e-71	94.44	1	85.29	1e-70	94.44
KOG1068	1	75.62	4e-102	98.78	1	75.62	5e-102	98.78	1	75.62	5e-102	98.78	1	75.31	2e-100	97.55	1	75.62	4e-102	98.78	1	75.62	5e-102	98.78	1	75.62	6e-102	98.78	1	75.62	5e-102	98.78	1	75.62	5e-102	98.78	1	75.62	5e-102	98.78
KOG0989	1	72.93	2e-149	99.72	1	72.93	2e-149	99.72	1	72.93	2e-149	99.72	0	64.41	2e-19	17.35	1	39.2	2e-62	95	1	39.2	2e-62	95	1	72.93	2e-149	99.72	1	72.93	2e-149	99.72	1	72.93	2e-149	99.72	1	72.93	2e-149	99.72
KOG3405	1	92.22	2e-43	70.87	1	92.22	2e-43	70.87	1	92.22	2e-43	70.87	1	92.22	2e-43	70.87	1	92.22	1e-43	70.87	1	92.22	2e-43	70.87	1	92.22	2e-43	70.87	1	92.22	2e-43	70.87	1	92.22	2e-43	70.87	1	92.22	2e-43	70.87
KOG3479	1	89.89	1e-43	100	1	89.89	8e-44	100	1	89.89	2e-43	100	1	89.89	9e-44	100	1	89.89	9e-44	100	1	89.89	1e-43	100	1	89.89	9e-44	100	1	89.89	1e-43	100	1	89.89	2e-43	100	1	89.89	5e-43	100
KOG0025	1	67.17	4e-131	88.47	1	63.36	4e-103	71.31	1	62.29	7e-127	88.47	1	25.94	3e-10	89.97	1	25.94	4e-10	89.97	1	67.17	4e-131	88.47	1	67.17	5e-131	88.47	1	26.25	2e-10	89.97	1	67.17	5e-131	88.47	1	26.25	2e-10	89.97
KOG0419	1	99.34	9e-87	100	1	99.34	9e-87	100	1	99.34	9e-87	100	1	99.34	9e-87	100	1	99.34	9e-87	100	1	99.34	9e-87	100	1	99.34	1e-86	100	1	99.34	3e-86	100	1	99.34	3e-86	100	1	99.34	3e-86	100
KOG1746	1	85.84	3e-52	100	1	85.84	3e-52	100	1	85.84	3e-52	100	1	85.84	3e-52	100	1	85.84	3e-52	100	1	85.84	3e-52	100	1	85.84	3e-52	100	1	85.84	3e-52	100	1	85.84	3e-52	100	1	85.84	3e-52	100
KOG0559	1	70.13	3e-165	100	1	70.13	1e-165	100	1	70.13	1e-165	100	1	70.13	1e-165	100	1	70.13	1e-165	100	1	70.13	1e-165	100	1	70.13	1e-165	100	1	70.13	1e-165	100	1	70.13	3e-165	100	1	70.13	3e-165	100
KOG3330	1	86.11	3e-90	100	1	86.11	3e-90	100	1	86.11	5e-90	100	1	86.11	2e-90	100	1	86.11	2e-90	100	1	86.11	2e-90	100	1	86.11	6e-90	100	1	86.11	2e-90	100	1	86.11	3e-90	100	1	86.11	4e-90	100
KOG1758	1	70.91	2e-49	98.21	1	70.91	1e-49	98.21	1	70.91	1e-49	98.21	1	70.91	1e-49	98.21	1	70.91	9e-50	98.21	1	70.91	1e-49	98.21	1	68.48	1e-49	98.21	1	70.91	2e-49	98.21	1	70.91	2e-49	98.21	1	70.91	1e-49	98.21
KOG2726	1	42.8	5e-71	70	1	65.84	5e-120	83.16	1	65.84	5e-120	83.16	0	51.85	3e-24	26.84	1	68.52	2e-120	80.26	1	66.15	1e-120	83.16	1	68.2	2e-119	80.26	1	65.84	5e-120	83.16	1	68.2	2e-119	80.26	1	68.2	2e-119	80.26
KOG1349	1	83.38	0	92.91	1	83.38	0	92.91	1	83.38	0	92.91	1	83.38	0	92.91	1	83.38	0	92.91	1	83.38	0	92.91	1	83.38	0	92.91	1	83.38	0	92.91	1	83.38	0	92.91	1	83.38	0	92.91
KOG2575	0	52.87	4e-58	51.08	1	30.7	1e-31	80.28	1	62.75	2e-150	97.04	1	62.55	7e-150	97.04	1	62.75	3e-150	97.04	1	62.75	3e-150	97.04	1	62.55	7e-150	97.04	1	62.75	1e-150	97.04	1	62.55	7e-150	97.04	1	62.55	7e-150	97.04
KOG1159	1	62.65	0	100	1	60.48	0	100	1	60.48	0	100	1	31.74	1e-79	99.16	1	62.65	0	100	1	62.65	0	100	1	62.65	0	100	1	62.65	0	100	1	62.65	0	100	1	62.65	0	100
KOG2807	0	82.93	4e-120	62.28	1	79.07	0	97.97	1	79.07	0	97.97	0	NA	NA	NA	0	81.03	2e-52	29.37	0	83.19	2e-110	57.22	1	79.07	0	97.97	1	79.07	0	97.97	1	79.07	0	97.97	1	79.07	0	97.97
KOG1367	1	80.82	0	100	1	80.58	0	100	1	80.82	0	100	1	80.82	0	100	1	80.82	0	100	1	80.82	0	100	1	80.82	0	100	1	80.82	0	100	1	80.82	0	100	1	80.82	0	100
KOG2728	1	60	3e-84	92.61	1	60	4e-84	92.61	1	60	3e-84	92.61	0	65.33	3e-54	52.82	1	59.62	4e-83	92.61	1	59.62	2e-83	92.61	1	60	7e-84	92.61	1	60	8e-84	92.61	1	60	5e-84	92.61	1	60	4e-84	92.61
KOG3174	1	94.07	4e-148	99.26	1	94.07	4e-148	99.26	1	94.07	4e-148	99.26	1	94.07	4e-148	99.26	1	94.07	4e-148	99.26	1	94.07	4e-148	99.26	1	94.07	4e-148	99.26	1	94.07	4e-148	99.26	1	94.07	4e-148	99.26	1	94.07	4e-148	99.26
KOG0876	1	83.74	2e-104	91.44	1	83.74	2e-104	91.44	1	83.74	2e-104	91.44	1	83.74	2e-104	91.44	1	83.74	2e-104	91.44	1	83.74	2e-104	91.44	1	83.74	2e-104	91.44	1	83.74	2e-104	91.44	1	83.74	2e-104	91.44	1	83.74	2e-104	91.44
KOG1733	1	88.75	3e-38	84.21	1	88.75	3e-38	84.21	1	88.75	9e-38	84.21	1	88.75	9e-38	84.21	1	88.75	5e-38	84.21	1	88.75	9e-38	84.21	1	88.75	2e-37	84.21	1	88.75	7e-38	84.21	1	88.75	3e-37	84.21	1	88.75	2e-37	84.21
KOG3239	1	68.4	1e-66	92.93	1	82.35	3e-65	92.93	1	82.35	4e-65	92.93	1	82.35	2e-65	92.93	1	82.35	2e-65	92.93	1	82.35	3e-65	92.93	1	82.35	3e-65	92.93	1	82.35	2e-65	92.93	1	82.35	5e-65	92.93	1	68.4	2e-66	92.93
KOG1466	1	79.8	3e-130	97.38	1	79.8	2e-130	97.38	1	79.8	3e-130	97.38	1	73.56	5e-102	78.03	1	79.8	3e-130	97.38	1	74.06	3e-126	97.38	1	74.06	3e-126	97.38	1	79.8	2e-130	97.38	1	79.8	6e-130	97.38	1	79.8	4e-130	97.38
KOG0271	1	26.86	3e-23	88.84	1	78.78	0	97.94	1	78.78	0	97.94	1	26.86	3e-23	88.84	1	78.78	0	97.94	1	78.78	0	97.94	1	78.78	0	97.94	1	78.78	0	97.94	1	78.78	0	97.94	1	78.78	0	97.94
KOG1727	1	52.38	1e-36	99.4	1	52.38	2e-36	99.4	1	52.38	7e-37	99.4	1	52.38	2e-36	99.4	1	52.38	1e-36	99.4	1	52.38	1e-36	99.4	1	52.38	2e-36	99.4	1	52.38	1e-36	99.4	1	52.38	1e-36	99.4	1	52.38	2e-36	99.4
KOG1980	0	59.21	5e-142	59.6	0	66.19	3e-140	53.2	0	59.21	5e-142	59.6	1	55.87	0	100	1	55.43	0	100	1	55.87	0	100	1	55.87	0	100	1	53.81	0	100	1	53.08	0	100	1	55.87	0	100
KOG3205	1	73.66	2e-87	100	1	73.66	4e-88	100	1	73.66	4e-88	100	1	73.66	4e-88	100	1	73.66	4e-88	100	1	73.66	4e-88	100	1	75.98	2e-81	100	1	75.98	6e-82	100	1	73.66	4e-88	100	1	75.98	6e-82	100
KOG3343	1	93.64	1e-89	97.74	1	93.64	1e-89	97.74	1	93.64	1e-89	97.74	1	93.64	7e-90	97.74	1	93.64	8e-90	97.74	1	93.64	8e-90	97.74	1	93.64	1e-89	97.74	1	93.64	8e-90	97.74	1	93.64	2e-89	97.74	1	93.64	8e-90	97.74
KOG3189	1	72.13	6e-107	99.19	1	72.13	6e-107	99.19	1	72.13	6e-107	99.19	1	72.13	6e-107	99.19	1	72.13	6e-107	99.19	1	72.13	6e-107	99.19	1	72.13	6e-107	99.19	1	72.13	7e-107	99.19	1	72.13	7e-107	99.19	1	72.13	7e-107	99.19
KOG0400	1	98.59	9e-78	94.04	1	98.59	9e-78	94.04	1	98.59	9e-78	94.04	1	98.59	8e-78	94.04	1	98.59	8e-78	94.04	1	98.59	8e-78	94.04	1	98.59	1e-77	94.04	1	98.59	1e-77	94.04	1	98.59	9e-78	94.04	1	98.59	8e-78	94.04
KOG0361	1	90.53	0	97.24	1	90.53	0	97.24	1	90.53	0	97.24	1	90.53	0	97.24	1	90.53	0	97.24	1	90.53	0	97.24	1	90.53	0	97.24	1	90.53	0	97.24	1	90.53	0	97.24	1	90.53	0	97.24
KOG2451	1	65.83	0	97.38	1	65.83	0	97.38	1	65.83	0	97.38	1	31.11	7e-59	93.78	1	65.83	0	97.38	1	65.83	0	97.38	1	65.83	0	97.38	1	65.83	0	97.38	1	27.22	2e-54	93.91	1	65.83	0	97.38
KOG0434	1	75.45	0	99.92	1	75.61	0	99.92	1	75.45	0	99.92	1	75.53	0	99.92	1	75.76	0	95.96	1	75.61	0	99.92	1	75.61	0	99.92	1	75.53	0	99.92	1	75.61	0	99.92	1	75.53	0	99.92
KOG2851	1	67.77	3e-160	99.29	1	67.77	3e-160	99.29	1	67.77	2e-160	99.29	0	NA	NA	NA	0	87.5	1e-44	20.95	0	86.36	5e-56	26.19	1	67.77	3e-160	99.29	1	67.77	3e-160	99.29	1	67.77	3e-160	99.29	1	67.77	3e-160	99.29
KOG2906	1	91.59	8e-60	99.07	1	91.59	4e-59	99.07	1	91.59	8e-60	99.07	1	91.59	7e-60	99.07	1	91.59	8e-60	99.07	1	91.59	8e-60	99.07	1	91.59	6e-59	99.07	1	91.59	8e-60	99.07	1	91.59	4e-59	99.07	1	91.59	6e-59	99.07
KOG1781	1	96.08	5e-53	99.03	1	96.08	5e-53	99.03	1	96.08	5e-53	99.03	1	96.04	1e-52	98.06	1	96.08	4e-53	99.03	1	96.08	4e-53	99.03	1	96.08	6e-53	99.03	1	96.08	5e-53	99.03	1	96.08	6e-53	99.03	1	96.08	6e-53	99.03
KOG1800	1	64.89	2e-163	91.24	1	64.67	2e-162	91.24	1	64.67	3e-162	91.24	1	64.67	2e-162	91.24	1	64.89	5e-163	91.24	1	64.67	3e-162	91.24	1	64.67	1e-162	91.24	1	64.89	3e-163	91.24	1	64.89	4e-163	91.24	1	64.89	5e-163	91.24
KOG1816	1	85.48	2e-143	100	1	85.48	1e-143	100	1	85.48	2e-143	100	1	85.48	1e-143	100	1	85.48	1e-143	100	1	85.48	1e-143	100	1	85.48	1e-143	100	1	85.48	1e-143	100	1	85.48	2e-143	100	1	85.48	2e-143	100
KOG0181	1	94.02	3e-120	100	1	94.02	3e-120	100	1	94.02	3e-120	100	1	94.02	3e-120	100	1	94.02	3e-120	100	1	94.02	3e-120	100	1	94.02	3e-120	100	1	94.02	3e-120	100	1	94.02	3e-120	100	1	94.02	3e-120	100
KOG0180	1	91.22	6e-109	100	1	91.22	6e-109	100	1	91.22	6e-109	100	1	91.22	6e-109	100	1	91.22	6e-109	100	1	91.22	6e-109	100	1	91.22	6e-109	100	1	91.22	6e-109	100	1	91.22	8e-109	100	1	91.22	6e-109	100
KOG1647	1	86.69	1e-108	100	1	86.69	1e-108	100	1	86.69	1e-108	100	1	86.69	1e-108	100	1	86.69	1e-108	100	1	86.69	1e-108	100	0	NA	NA	NA	1	86.69	1e-108	100	0	NA	NA	NA	1	86.69	1e-108	100
KOG0815	1	90.94	1e-134	83.6	1	90.94	1e-134	83.6	1	90.94	1e-134	83.6	1	90.94	1e-134	83.6	1	90.94	1e-134	83.6	1	90.94	1e-134	83.6	1	90.94	1e-134	83.6	1	90.94	1e-134	83.6	1	90.94	1e-134	83.6	1	90.94	1e-134	83.6
KOG2833	1	67.17	1e-150	98.75	1	67.17	1e-150	98.75	1	67.17	1e-150	98.75	0	72.01	1e-102	66.75	1	67.17	1e-150	98.75	1	67.17	1e-150	98.75	1	67.17	1e-150	98.75	1	67.17	1e-150	98.75	1	67.17	1e-150	98.75	1	67.17	1e-150	98.75
KOG1235	1	64.45	9e-154	90.33	1	64.45	8e-154	90.33	1	64.45	9e-154	90.33	1	35.53	9e-70	87.3	1	35.53	2e-69	87.3	1	35.53	3e-69	87.3	1	64.45	7e-154	90.33	1	64.45	1e-153	90.33	1	64.45	9e-154	90.33	1	64.45	9e-154	90.33
KOG3482	1	95.95	4e-39	86.05	1	95.95	2e-39	86.05	1	95.95	2e-39	86.05	1	95.95	3e-39	86.05	1	95.95	2e-39	86.05	1	95.95	3e-39	86.05	1	95.95	3e-39	86.05	1	95.95	3e-39	86.05	1	95.95	2e-38	86.05	1	95.95	4e-39	86.05
KOG0177	1	82.05	4e-93	97.01	1	82.05	4e-93	97.01	1	82.05	5e-93	97.01	1	82.05	4e-93	97.01	1	82.05	4e-93	97.01	1	82.05	4e-93	97.01	1	82.05	4e-93	97.01	1	82.05	4e-93	97.01	1	82.05	4e-93	97.01	1	82.05	5e-93	97.01
KOG1712	1	59.32	1e-57	98.33	1	59.32	3e-57	98.33	1	59.32	1e-57	98.33	1	59.32	1e-57	98.33	1	59.32	1e-57	98.33	1	59.32	3e-57	98.33	1	59.32	1e-57	98.33	1	59.32	1e-57	98.33	1	59.32	3e-57	98.33	1	59.32	3e-57	98.33
KOG2572	1	78.65	0	83.93	1	78.65	0	83.93	1	78.65	0	83.93	1	78.65	0	83.93	1	78.65	0	83.93	1	78.65	0	83.93	1	78.65	0	83.93	1	78.65	0	83.93	1	78.65	0	83.93	1	78.65	0	83.93
KOG1299	1	83.21	0	96.14	1	83.21	0	96.14	1	83.21	0	96.14	1	22.91	2e-28	93.33	1	83.21	0	96.14	1	83.21	0	96.14	1	83.21	0	96.14	1	21.15	3e-25	99.09	1	83.21	0	96.14	1	83.21	0	96.14
KOG0357	1	87.06	0	100	1	87.06	0	100	1	87.06	0	100	1	87.06	0	100	1	87.06	0	100	1	87.06	0	100	1	87.06	0	100	1	87.06	0	100	1	87.06	0	100	1	87.06	0	100
KOG0302	1	62.83	3e-151	93.27	1	62.83	3e-151	93.27	1	62.83	4e-151	93.27	1	30.5	3e-40	89.77	1	62.83	3e-151	93.27	1	32.4	1e-39	73.35	1	62.83	3e-151	93.27	1	62.83	3e-151	93.27	1	62.83	5e-151	93.27	1	62.83	4e-151	93.27
KOG1664	1	78.32	5e-76	100	1	78.32	5e-76	100	1	78.32	5e-76	100	1	78.32	5e-76	100	1	71.68	2e-91	100	1	78.76	4e-76	100	1	78.32	5e-76	100	1	78.32	5e-76	100	1	78.32	5e-76	100	1	71.68	2e-91	100
KOG3295	1	89.57	7e-93	100	1	89.57	6e-93	100	1	89.57	7e-93	100	1	89.57	7e-93	100	1	89.57	7e-93	100	1	89.57	7e-93	100	1	89.57	1e-92	100	1	89.57	7e-93	100	1	89.24	6e-78	74.88	1	89.57	1e-92	100
KOG0365	1	70.14	4e-178	95.42	1	70.14	3e-178	95.42	1	70.14	4e-178	95.42	1	70.97	7e-173	91.08	1	70.14	3e-178	95.42	1	70.14	3e-178	95.42	1	70.14	3e-178	95.42	1	70.14	4e-178	95.42	1	70.14	4e-178	95.42	1	70.14	4e-178	95.42
KOG3163	1	72.31	3e-107	100	1	72.31	3e-107	100	1	72.31	5e-107	100	1	72.31	3e-107	100	1	72.31	3e-107	100	1	72.31	3e-107	100	1	72.31	3e-107	100	1	72.31	3e-107	100	1	72.31	3e-107	100	1	72.31	5e-107	100
KOG1185	1	27.32	3e-24	85.39	1	27.36	2e-24	85.92	1	27.67	6e-32	96.3	1	68.02	0	97.92	1	68.02	0	97.92	1	68.02	0	97.92	1	68.2	0	97.92	1	27.32	4e-24	85.39	1	68.02	0	97.92	1	68.02	0	97.92
KOG1458	0	78.29	3e-56	38.05	0	78.02	3e-38	26.84	0	78.26	2e-61	40.71	1	75.45	3e-150	97.35	1	75.45	3e-150	97.35	1	75.45	3e-150	97.35	1	75.08	1e-148	97.05	1	75.94	1e-145	94.4	1	75.45	4e-150	97.35	1	75.45	3e-150	97.35
KOG2529	1	80.7	0	83.66	1	80.7	0	83.66	1	80.7	0	83.66	1	80.7	0	83.66	1	80.7	0	83.66	1	80.7	0	83.66	1	80.7	0	83.66	1	80.7	0	83.66	1	80.7	0	83.66	1	80.7	0	83.66
KOG3275	1	61.9	3e-43	100	1	61.9	3e-43	100	1	61.9	3e-43	100	1	62.7	1e-43	100	1	61.9	3e-43	100	1	70.69	6e-44	92.06	1	61.9	4e-43	100	1	70.69	6e-44	92.06	1	61.9	4e-43	100	1	61.9	4e-43	100
	Average identity	77.3919	4.85887e-14	93.2608		77.4344	8.22782e-13	93.9944		77.8865	8.08085e-12	95.3026		74.3989	4.29561e-10	88.7711		76.7606	2.45988e-12	92.9304		78.1193	1.63306e-14	94.831		78.0271	1.23482e-14	95.5871		77.8267	2.03246e-12	95.292		78.5002	2.04453e-14	95.9634		78.2671	8.22782e-13	96.3625
