# Supplementary material for: Tissue-specific transcriptome assemblies of the marine medaka Oryzias melastigma and comparative analysis with the freshwater medaka Oryzias latipes
Source: BMC Genomics. 2015 Feb 27;16(1):135. doi: 10.1186/s12864-015-1325-7 (PMC4352242; doi:10.1186/s12864-015-1325-7)
Supplement: Additional file 7: Table S7. — Summary of the recovery of known O. melastigma sequences in the assembled transcriptome. Summary of the recovery of known O. melastigma sequences in the assembled transcriptome. [file 12864_2015_1325_MOESM7_ESM.xlsx]

## Sheet: Oryzias_melastigma.transcript
Recovery of transcript sequences deposited in NCBI's database
Assembly	Transcript type	Count	Within library reocvery %		Recovery within individual assembly
Brain (female)	mRNA	267	0.754237		min	0.745763
Brain (male)	mRNA	264	0.745763		max	0.841808
Brain (female + male)	mRNA	282	0.79661
Liver (female)	mRNA	281	0.793785
Liver (male)	mRNA	283	0.799435
Liver (female + male)	mRNA	298	0.841808
Ovary (female)	mRNA	279	0.788136
Testes (male)	mRNA	272	0.768362
Transcripts from all assemblies	mRNA	327	0.923729
Oryzias_melastigma mRNA sequence in NCBI	all	354	1

## Sheet: Oryzias_melastigma.protein
Recovery of protein sequences deposited in NCBI's database
Assembly	Transcript type	Count	Within library reocvery %		Recovery within individual assembly
Brain (female)	mRNA	269	0.719251		min	0.700535
Brain (male)	mRNA	262	0.700535		max	0.786096
Brain (female + male)	mRNA	284	0.759358
Liver (female)	mRNA	276	0.737968
Liver (male)	mRNA	276	0.737968
Liver (female + male)	mRNA	294	0.786096
Ovary (female)	mRNA	277	0.740642
Testes (male)	mRNA	270	0.721925
Transcripts from all assemblies	mRNA	323	0.863636
Oryzias_melastigma mRNA sequence in NCBI	all	374	1
