# Supplementary material for: Tissue-specific transcriptome assemblies of the marine medaka Oryzias melastigma and comparative analysis with the freshwater medaka Oryzias latipes
Source: BMC Genomics. 2015 Feb 27;16(1):135. doi: 10.1186/s12864-015-1325-7 (PMC4352242; doi:10.1186/s12864-015-1325-7)
Supplement: Additional file 8: Table S8. — Details of the recovery of known O. melastigma mRNA sequences in the assembled transcriptome. Details of the recovery of known O. melastigma mRNA sequences in the assembled transcriptome. [file 12864_2015_1325_MOESM8_ESM.xlsx]

## Sheet: mRNA - eval
		Brain	Brain	Brain	Liver	Liver	Liver	Ovary	Testes	All organs	All organs
		F	M	FM merged	F	M	FM merged	F	M	Reads-combined assembl	Contigs-clustered Assembly
gi	description	Found?	Found?	Found?	Found?	Found?	Found?	Found?	Found?	Found?	Found?
124494531	Oryzias melastigma choriogenin L mRNA, complete cds	1	0	1	1	1	1	1	1	1	1
374093527	Oryzias melastigma bcl2-associated X (BAX) mRNA, partial cds	1	1	1	1	1	1	1	1	1	1
327358512	Oryzias melastigma 3-oxo-5-beta-steroid 4-dehydrogenase mRNA, partial cds	0	0	0	1	1	1	0	1	1	1
327358350	Oryzias melastigma complement regulatory plasma protein mRNA, partial cds	1	1	1	1	1	1	1	1	1	1
508096219	Oryzias melastigma cytochrome P450 (CYP3A38) mRNA, complete cds	0	0	0	1	1	1	0	0	1	1
327358452	Oryzias melastigma stard10 protein mRNA, partial cds	1	1	1	1	1	1	1	1	1	1
339015533	Oryzias melastigma proliferator-activated receptor beta mRNA, partial cds	1	1	1	1	1	1	1	1	1	1
508096215	Oryzias melastigma cytochrome P450 (CYP11A2) mRNA, complete cds	0	0	0	0	0	0	1	1	1	1
220897938	Oryzias melastigma intestinal peptide transporter (IPT) mRNA, partial cds	0	0	1	0	0	0	1	0	1	1
327358580	Oryzias melastigma hypoxanthine phosphoribosyltransferase mRNA, partial cds	1	1	1	1	1	1	1	1	1	1
327358356	Oryzias melastigma alpha-2-macroglobulin mRNA, partial cds	1	1	1	1	1	1	1	1	1	1
342520361	Oryzias melastigma vitellogenin 1 mRNA, partial cds	1	0	1	1	1	1	1	0	1	1
508096237	Oryzias melastigma cytochrome P450 (CYP2U1) mRNA, complete cds	1	1	1	1	1	1	1	1	1	1
508096295	Oryzias melastigma cytochrome P450 (CYP27C1) mRNA, complete cds	1	1	1	0	0	1	1	1	1	1
508096281	Oryzias melastigma cytochrome P450 (CYP2Y6b) mRNA, complete cds	0	0	0	1	1	1	0	1	1	1
571026543	Oryzias melastigma partial mRNA for insulin-like growth factor 1 receptor (igf1r gene)	1	1	1	0	0	0	1	1	1	1
327358466	Oryzias melastigma insulin-like growth factor-I mRNA, partial cds	1	1	1	1	1	1	0	0	1	1
572938341	Oryzias melastigma voucher SAMN02383916 androgen receptor alpha mRNA, partial cds	1	1	1	1	1	1	1	1	1	1
220897920	Oryzias melastigma distal-less homeobox 2 (Dlx2) mRNA, partial cds	1	1	1	0	0	0	0	0	1	1
327358470	Oryzias melastigma insulin-like growth factor binding protein 1 mRNA, complete cds	0	0	0	1	1	1	0	0	1	1
347449200	Oryzias melastigma multidrug resistance-associated protein 1/ATP-binding cassette sub-family C member 1 (ABCC1) mRNA, partial cds	1	1	1	1	1	1	1	1	1	1
327358660	Oryzias melastigma cytochrome P450 family 4 subfamily b polypeptide 1 mRNA, complete cds	0	0	1	1	0	1	0	0	1	1
572938374	Oryzias melastigma voucher SAMN02383916 glucocorticoid receptor 2 mRNA, partial cds	1	1	1	1	1	1	1	1	1	1
327358496	Oryzias melastigma inter-alpha (globulin) inhibitor H3 mRNA, partial cds	0	0	0	1	1	1	1	0	1	1
327358504	Oryzias melastigma hydroxysteroid (17-beta) dehydrogenase 4 mRNA, partial cds	1	1	1	1	1	1	1	1	1	1
327358596	Oryzias melastigma cytochrome c oxidase subunit Va mRNA, partial cds	1	1	1	1	1	1	1	1	1	1
328963195	Oryzias melastigma histidine ammonia-lyase mRNA, partial cds	0	0	1	1	1	1	0	0	1	1
327358324	Oryzias melastigma ferritin heavy chain mRNA, partial cds	1	1	1	1	1	1	1	1	1	1
327358644	Oryzias melastigma protein-O-mannosyltransferase 2 mRNA, partial cds	1	1	1	1	1	1	1	1	1	1
448278793	Oryzias melastigma interleukin 1 beta mRNA, partial cds	0	1	1	0	1	1	0	0	1	1
327358592	Oryzias melastigma cytochrome c oxidase subunit 5A mitochondrial precursor, mRNA, partial cds; nuclear gene for mitochondrial product	1	1	1	1	1	1	1	1	1	1
508096311	Oryzias melastigma cytochrome P450 (CYP11C1v2) mRNA, complete cds	0	0	0	0	0	0	0	0	0	0
327358454	Oryzias melastigma acyl-CoA-binding protein mRNA, partial cds	1	1	1	1	1	1	1	1	1	1
508096275	Oryzias melastigma cytochrome P450 (CYP46A1a) mRNA, complete cds	1	1	1	1	1	1	1	1	1	1
327358500	Oryzias melastigma ribosomal protein L13 mRNA, partial cds	1	1	1	1	1	1	1	1	1	1
328963207	Oryzias melastigma amisyn mRNA, partial cds	1	1	1	1	1	1	1	1	1	1
508096259	Oryzias melastigma cytochrome P450 (CYP2AD7v1) mRNA, complete cds	1	1	1	1	1	1	0	0	1	1
327358406	Oryzias melastigma BCL2/adenovirus E1B 19 kDa protein-interacting protein 3 mRNA, partial cds	1	1	1	1	1	1	1	1	1	1
349606012	Oryzias melastigma claudin 11 (CLDN11) mRNA, partial cds	1	1	1	0	0	0	1	1	1	1
572938440	Oryzias melastigma voucher SAMN02383916 11-beta-hydroxysteroid dehydrogenase mRNA, partial cds	1	1	1	1	1	1	1	1	1	1
327358378	Oryzias melastigma spen-like protein mRNA, partial cds	1	1	1	1	1	1	1	1	1	1
343532561	Oryzias melastigma NK2 transcription factor related 5 (NKX2.5) mRNA, partial cds	0	0	0	0	0	0	0	0	0	0
169260690	Oryzias melastigma Cbp/p300-interacting transactivator 3a mRNA, complete cds	1	1	1	1	1	1	1	1	1	1
327358458	Oryzias melastigma mannose receptor C1-like protein mRNA, partial cds	1	1	1	0	0	0	0	0	1	1
327358420	Oryzias melastigma cold-inducible RNA-binding protein mRNA, partial cds	1	1	1	1	1	1	1	1	1	1
327358564	Oryzias melastigma hydroxymethylglutaryl-CoA lyase mRNA, partial cds	1	1	1	1	1	1	1	1	1	1
327358556	Oryzias melastigma 40S ribosomal protein S18 mRNA, partial cds	1	1	1	1	1	1	1	1	1	1
313112373	Oryzias melastigma myogenin mRNA, partial cds	0	0	0	0	0	0	0	1	1	1
327358336	Oryzias melastigma complement component C3-2 mRNA, partial cds	1	1	1	1	1	1	1	1	1	1
83778885	Oryzias melastigma hypoxia-inducible factor 1 alpha mRNA, complete cds	1	1	1	1	1	1	1	1	1	1
380849724	Oryzias melastigma C1r/s protein mRNA, partial cds	0	0	0	1	1	1	0	0	1	1
327358342	Oryzias melastigma complement C1q-like protein 4 precursor, mRNA, partial cds	0	0	0	0	0	0	0	0	1	0
508096291	Oryzias melastigma cytochrome P450 (CYP2P12v1) mRNA, complete cds	1	1	1	1	1	1	1	1	1	1
350998305	Oryzias melastigma hatching enzyme protease (hce) mRNA, complete cds	1	1	1	0	0	0	0	1	1	1
508096229	Oryzias melastigma cytochrome P450 (CYP1C1) mRNA, complete cds	1	1	1	0	0	0	1	1	1	1
508096323	Oryzias melastigma cytochrome P450 (CYP2K34v2) mRNA, complete cds	0	0	0	1	1	0	1	0	0	1
327179164	Oryzias melastigma vitronectin protein mRNA, partial cds	0	0	0	1	1	1	0	0	1	1
327358410	Oryzias melastigma uncoupling protein 2 mRNA, partial cds	0	0	0	0	0	0	0	0	0	0
327358584	Oryzias melastigma UDP-glucose pyrophosphorylase 2 mRNA, partial cds	1	1	1	1	1	1	1	1	1	1
327358544	Oryzias melastigma farnesyl pyrophosphate synthetase mRNA, partial cds	1	1	1	1	1	1	1	1	1	1
327358462	Oryzias melastigma G protein-coupled receptor 178 mRNA, partial cds	1	1	1	1	1	1	1	1	1	1
339015527	Oryzias melastigma GATA-binding protein 4 mRNA, partial cds	0	0	0	1	1	1	1	0	1	1
508096327	Oryzias melastigma cytochrome P450 (CYP8A2) mRNA, complete cds	0	1	1	0	0	0	1	1	1	1
327358424	Oryzias melastigma plasminogen mRNA, complete cds	1	1	1	1	1	1	1	1	1	1
508096285	Oryzias melastigma cytochrome P450 (CYP2K34v1) mRNA, complete cds	0	0	0	0	0	0	0	0	0	0
328963191	Oryzias melastigma cytochrome P450 1a mRNA, partial cds	0	0	0	0	0	0	0	0	0	0
572938473	Oryzias melastigma voucher SAMN02383916 cytochrome P450 21A mRNA, partial cds	0	0	0	0	0	0	0	0	0	0
327358388	Oryzias melastigma heart-type fatty acid binding protein mRNA, partial cds	1	1	1	1	1	1	1	1	1	1
327358392	Oryzias melastigma ceruloplasmin mRNA, partial cds	0	0	0	1	1	1	1	0	1	1
508096247	Oryzias melastigma cytochrome P450 (CYP26C1) mRNA, complete cds	0	0	1	0	0	0	1	0	1	1
327358400	Oryzias melastigma Yes-associated protein 1 mRNA, partial cds	1	1	1	1	1	1	1	1	1	1
327358488	Oryzias melastigma Gga1 protein mRNA, partial cds	1	1	1	1	1	1	1	1	1	1
327358526	Oryzias melastigma 60S acidic ribosomal protein P0 mRNA, complete cds	1	1	1	1	1	1	1	1	1	1
327358442	Oryzias melastigma antithrombin III mRNA, partial cds	0	0	0	1	1	1	0	1	1	1
508096251	Oryzias melastigma cytochrome P450 (CYP26a1) mRNA, complete cds	1	0	1	0	0	0	1	1	1	1
306071741	Oryzias melastigma hepcidin precursor, mRNA, complete cds	1	1	1	1	1	1	1	1	1	1
508096305	Oryzias melastigma cytochrome P450 (CYP20A1) mRNA, complete cds	1	1	1	1	1	1	1	1	1	1
327179172	Oryzias melastigma complement factor H precursor, mRNA, partial cds	1	1	0	1	1	1	1	1	1	1
508096337	Oryzias melastigma cytochrome P450 (CYP17A1) mRNA, partial cds	1	1	1	1	1	1	1	1	1	1
327358600	Oryzias melastigma Atg12 protein mRNA, partial cds	1	1	1	1	1	1	1	1	1	1
374093537	Oryzias melastigma thyrotropin beta (TSHB) mRNA, partial cds	1	1	1	0	0	1	1	0	1	1
327358626	Oryzias melastigma FK506-binding protein 5 mRNA, partial cds	1	1	1	1	1	1	1	1	1	1
328963187	Oryzias melastigma cytochrome oxidase subunit III mRNA, complete cds; mitochondrial	1	1	1	1	1	1	1	1	1	1
327358574	Oryzias melastigma lipocalin mRNA, partial cds	1	0	1	1	1	1	1	1	1	1
327358516	Oryzias melastigma aldolase B mRNA, partial cds	1	1	1	1	1	1	1	1	1	1
327358612	Oryzias melastigma transketolase mRNA, complete cds	1	1	1	1	1	1	1	1	1	1
327358670	Oryzias melastigma acidic ribosomal protein P0 mRNA, partial cds	0	0	1	0	0	0	0	0	0	0
339015529	Oryzias melastigma cytochrome P450 aromatase 19a mRNA, partial cds	0	0	0	0	0	0	0	0	0	0
327358384	Oryzias melastigma alanine-glyoxylate aminotransferase 2-like 1 mRNA, partial cds	0	0	1	1	1	1	0	0	1	1
508096283	Oryzias melastigma cytochrome P450 (CYP2P15v1) mRNA, complete cds	1	1	1	1	0	1	1	0	1	1
339015537	Oryzias melastigma estrogen receptor alpha mRNA, partial cds	0	0	0	1	0	1	1	1	1	1
327358346	Oryzias melastigma complement component C8 gamma chain mRNA, partial cds	0	0	0	0	0	0	0	0	0	0
327358606	Oryzias melastigma alpha-13-mannosyl-glycoprotein 2-beta-N-acetylglucosaminyltransferase mRNA, partial cds	1	1	1	1	1	1	1	1	1	1
302320874	Oryzias melastigma c-type lysozyme mRNA, complete cds	0	0	0	1	1	1	0	0	1	1
327358560	Oryzias melastigma eukaryotic translation initiation factor 3 subunit 5 epsilon 47kDa mRNA, partial cds	1	1	1	1	1	1	1	1	1	1
327358598	Oryzias melastigma peroxisomal trans-2-enoyl-CoA reductase mRNA, partial cds	1	1	1	1	1	1	1	1	1	1
327358648	Oryzias melastigma glutamate dehydrogenase 1 mRNA, partial cds	1	1	1	1	1	1	1	1	1	1
339015535	Oryzias melastigma proliferator-activated receptor gamma mRNA, partial cds	0	1	1	1	1	1	1	1	1	1
327358368	Oryzias melastigma 26S proteasome non-ATPase regulatory subunit 8 mRNA, partial cds	1	1	1	1	1	1	1	1	1	1
82879990	Oryzias melastigma telomerase reverse transcriptase (TERT) mRNA, complete cds	1	1	1	1	1	1	1	1	1	1
327358650	Oryzias melastigma cytochrome c oxidase subunit I mRNA, partial cds	1	1	1	1	1	1	1	1	1	0
374093531	Oryzias melastigma Kruppel-like factor 9 (KLF9) mRNA, partial cds	1	1	1	1	1	1	1	1	1	1
327358446	Oryzias melastigma peroxiredoxin 3 mRNA, partial cds	1	1	1	1	1	1	1	1	1	1
327358492	Oryzias melastigma solute carrier organic anion transporter family member 2A1 mRNA, partial cds	1	1	1	1	1	1	1	0	1	1
327358482	Oryzias melastigma organic cation transporter like mRNA, complete cds	0	0	0	1	1	1	1	1	1	1
327358326	Oryzias melastigma interleukin-1 receptor type II mRNA, partial cds	0	0	1	0	1	1	1	1	1	1
327358522	Oryzias melastigma purine nucleoside phosphorylase mRNA, partial cds	1	1	1	1	1	1	1	1	1	1
327358576	Oryzias melastigma alpha-N-acetylgalactosaminidase mRNA, complete cds	1	1	1	1	1	1	1	1	1	1
327358540	Oryzias melastigma endonuclease-reverse transcriptase HmRTE-e01 mRNA, partial cds	1	1	1	1	1	1	1	1	1	1
327358534	Oryzias melastigma F-box only protein 9 mRNA, partial cds	1	1	1	1	1	1	1	1	1	1
327358340	Oryzias melastigma complement component 5 mRNA, partial cds	0	0	0	1	1	1	0	1	1	1
328963197	Oryzias melastigma ribosomal protein l27a mRNA, partial cds	1	1	1	1	1	1	1	1	1	1
327358344	Oryzias melastigma C1q-like 23kDa protein mRNA, partial cds	0	0	0	1	1	1	1	1	1	1
327179168	Oryzias melastigma C1 inhibitor mRNA, partial cds	0	0	0	1	1	1	0	1	1	1
327358474	Oryzias melastigma retinal G protein coupled receptor mRNA, partial cds	1	1	1	1	1	1	1	1	1	1
342520766	Oryzias melastigma cytochrome P450 1A mRNA, partial cds	0	0	0	0	0	0	0	0	0	0
328963183	Oryzias melastigma mitochondrial adenylate kinase isoenzyme 2 mRNA, complete cds; nuclear gene for mitochondrial product	1	1	1	1	1	1	1	1	1	1
342520305	Oryzias melastigma estrogen receptor beta mRNA, partial cds	1	1	1	1	1	1	1	1	1	1
327358552	Oryzias melastigma ribosomal protein L23 mRNA, complete cds	1	1	1	1	1	1	1	1	1	1
327358548	Oryzias melastigma growth hormone receptor mRNA, partial cds	1	1	1	1	1	1	1	1	1	1
328963179	Oryzias melastigma transferrin precursor, mRNA, partial cds	1	1	1	1	1	1	1	1	1	1
327358614	Oryzias melastigma allantoicase mRNA, partial cds	0	0	0	1	1	1	0	0	1	1
327358398	Oryzias melastigma zinc finger protein 706 mRNA, complete cds	1	1	1	1	1	1	1	1	1	1
508096265	Oryzias melastigma cytochrome P450 (CYP7A1) mRNA, complete cds	0	0	1	1	1	1	1	1	1	1
572938405	Oryzias melastigma voucher SAMN02383916 cytochrome P450 3A mRNA, partial cds	0	0	0	0	0	0	0	0	0	0
327358448	Oryzias melastigma myocilin mRNA, partial cds	1	1	1	0	1	1	1	1	1	1
448278787	Oryzias melastigma ribosomal protein L7 mRNA, partial cds	1	1	1	1	1	1	1	1	1	1
327358380	Oryzias melastigma transforming growth factor beta receptor III mRNA, partial cds	1	1	1	1	1	1	1	1	1	1
327358364	Oryzias melastigma skin mucus lectin mRNA, partial cds	1	1	1	1	1	1	1	1	1	1
343532563	Oryzias melastigma bone morphogenetic protein 4 (BMP4) mRNA, partial cds	1	1	1	0	1	1	1	1	1	1
327358416	Oryzias melastigma fibrinogen gamma polypeptide mRNA, partial cds	0	0	0	1	1	1	0	0	1	1
508096271	Oryzias melastigma cytochrome P450 (CYP4V2) mRNA, complete cds	0	0	0	1	1	1	0	0	1	1
327358434	Oryzias melastigma matrix metallopeptidase 13 mRNA, complete cds	0	1	1	1	1	1	0	0	1	1
327358570	Oryzias melastigma glyceraldehyde-3-phosphate dehydrogenase mRNA, partial cds	1	1	1	1	1	1	1	1	1	1
220897924	Oryzias melastigma retinal homeobox protein 2 (rx2) mRNA, partial cds	0	0	0	0	0	0	0	0	0	0
374638043	Oryzias melastigma glutamate-cysteine ligase catalytic subunit (GCLC) mRNA, partial cds	1	1	1	1	1	1	1	1	1	1
327358506	Oryzias melastigma ubiquitin mRNA, partial cds	1	1	1	1	1	1	1	1	1	1
327358622	Oryzias melastigma fructose-16-bisphosphatase 1 mRNA, partial cds	0	0	0	1	1	1	1	1	1	1
327358602	Oryzias melastigma AN1 ubiquitin-like protein mRNA, partial cds	1	1	1	1	1	1	1	1	1	1
327358620	Oryzias melastigma epidermis-type lipoxygenase 3 mRNA, partial cds	1	1	1	1	1	1	1	1	1	1
327358530	Oryzias melastigma TGF-beta-inducible nuclear protein 1 mRNA, partial cds	1	1	1	1	1	1	1	1	1	1
327358666	Oryzias melastigma ubiquitin carboxyl-terminal hydrolase isozyme L5 mRNA, partial cds	1	1	1	1	1	1	1	1	1	1
327358330	Oryzias melastigma coagulation factor XI precursor, mRNA, partial cds	1	1	1	1	1	1	0	0	1	1
327358428	Oryzias melastigma myoglobin mRNA, complete cds	1	0	1	1	1	1	0	0	1	1
374638047	Oryzias melastigma cytochrome P450 1A (CYP1A) mRNA, partial cds	0	0	0	0	0	0	0	0	0	0
327358480	Oryzias melastigma proheparin-binding EGF-like growth factor mRNA, partial cds	0	0	0	0	0	0	1	0	1	1
508096333	Oryzias melastigma cytochrome P450 (CYP27A2) mRNA, complete cds	1	1	1	0	0	0	1	1	1	1
508096267	Oryzias melastigma cytochrome P450 (CYP5A1) mRNA, complete cds	1	1	1	1	1	1	1	1	1	1
508096239	Oryzias melastigma cytochrome P450 (CYP2N18) mRNA, complete cds	1	1	1	1	1	1	1	1	0	1
220897928	Oryzias melastigma early growth response 2 (krox-20) mRNA, partial cds	0	0	1	0	0	0	0	0	1	1
508096321	Oryzias melastigma cytochrome P450 (CYP7C1) mRNA, complete cds	1	1	1	1	1	1	1	1	1	1
327358588	Oryzias melastigma cytochrome P450 20A1 mRNA, complete cds	0	0	0	0	0	0	0	0	0	0
448278791	Oryzias melastigma catalase mRNA, partial cds	1	1	1	1	1	1	1	1	1	1
508096225	Oryzias melastigma cytochrome P450 (CYP11c1v1) mRNA, complete cds	1	0	1	0	0	0	0	1	1	1
169260692	Oryzias melastigma Cbp/p300-interacting transactivator 3b mRNA, complete cds	1	1	1	1	1	1	1	1	1	1
327179162	Oryzias melastigma secreted immunoglobulin domain protein 4 mRNA, partial cds	0	0	0	1	1	1	0	0	1	1
327358408	Oryzias melastigma liver angiotensinogen mRNA, complete cds	0	0	0	1	1	1	0	1	1	1
508096277	Oryzias melastigma cytochrome P450 (CYP46A1b) mRNA, complete cds	1	1	1	1	1	1	1	1	1	1
327358514	Oryzias melastigma cytochrome P450 2C33-like protein mRNA, partial cds	0	1	0	0	0	0	0	0	0	0
327358360	Oryzias melastigma proteoglycan 4 mRNA, partial cds	0	0	0	1	1	1	0	1	1	1
327358538	Oryzias melastigma methyltransferase Mb3374 mRNA, partial cds	0	0	0	1	1	1	0	0	1	1
327358404	Oryzias melastigma activity-dependent neuroprotective protein mRNA, partial cds	1	1	1	1	1	1	1	1	1	1
220897932	Oryzias melastigma ubiquitin specific peptidase 2 (USP2) mRNA, partial cds	1	1	1	1	1	1	1	1	1	1
508096335	Oryzias melastigma cytochrome P450 (CYP2N19) mRNA, partial cds	0	0	0	0	0	0	0	0	0	0
508096257	Oryzias melastigma cytochrome P450 (CYP2X14) mRNA, complete cds	1	1	1	1	1	1	1	1	1	1
327358658	Oryzias melastigma phosphotriesterase-like protein mRNA, partial cds	1	1	1	1	1	1	1	1	1	1
327358432	Oryzias melastigma heat shock 70kDa protein 5 mRNA, partial cds	1	1	1	1	1	1	1	1	1	1
374093539	Oryzias melastigma UDP glucuronosyltransferase 1 family polypetide A5 (UGT1A5) mRNA, partial cds	1	1	1	1	1	1	1	1	1	1
327358412	Oryzias melastigma heat shock protein 90 beta mRNA, partial cds	1	1	1	1	1	1	1	1	1	1
508096341	Oryzias melastigma cytochrome P450 (CYP2K27v2) mRNA, partial cds	0	0	0	0	0	0	0	0	0	0
327358568	Oryzias melastigma choriogenin H mRNA, partial cds	0	0	0	1	1	1	1	1	1	1
327358436	Oryzias melastigma peroxiredoxin 1 mRNA, complete cds	1	1	1	1	1	1	1	1	1	1
328963213	Oryzias melastigma apolipoprotein A-I-binding protein precursor, mRNA, partial cds	1	1	1	1	1	1	1	1	1	1
327358372	Oryzias melastigma tripartite motif-containing 55b mRNA, partial cds	0	0	0	1	1	1	0	1	1	1
374093541	Oryzias melastigma tumor suppressor p53 (TP53) mRNA, partial cds	1	1	1	1	1	1	1	1	1	1
327358394	Oryzias melastigma apoptogenic 1 isoform 2 mRNA, partial cds	1	1	1	1	1	1	1	1	1	1
508096317	Oryzias melastigma cytochrome P450 (CYP2Y6a) mRNA, complete cds	1	1	1	1	1	1	1	1	1	1
112258872	Oryzias melastigma leptin receptor (Lep-R) mRNA, complete cds	1	1	1	1	1	1	1	1	1	1
327358662	Oryzias melastigma elongation factor 1 alpha mRNA, partial cds	1	1	1	1	1	1	1	1	1	1
508096303	Oryzias melastigma cytochrome P450 (CYP24A1) mRNA, complete cds	0	0	1	1	1	1	1	1	1	1
508096235	Oryzias melastigma cytochrome P450 (CYP2X20) mRNA, complete cds	0	0	0	1	1	1	0	1	1	1
374638041	Oryzias melastigma metallothionein (MT) mRNA, complete cds	0	0	0	0	0	0	0	0	0	0
508096217	Oryzias melastigma cytochrome P450 (CYP3A40) mRNA, complete cds	1	1	1	1	1	1	1	1	1	1
327358608	Oryzias melastigma elongation factor 2 mRNA, partial cds	1	1	1	1	1	1	1	1	1	1
220897922	Oryzias melastigma orthodenticle homeobox 2 (Otx2) mRNA, partial cds	1	1	1	0	0	0	0	0	1	1
327358542	Oryzias melastigma apolipoprotein C-I mRNA, partial cds	1	1	1	1	1	1	1	1	1	1
327358460	Oryzias melastigma stabilin-2 precursor, mRNA, partial cds	1	1	1	0	1	1	1	1	1	1
508096313	Oryzias melastigma cytochrome P450 (CYP19A1) mRNA, complete cds	0	0	0	0	0	0	1	1	1	1
571026541	Oryzias melastigma partial mRNA for follicle stimulating hormone beta subunit (fshb gene)	1	1	1	0	0	0	0	1	1	1
508096253	Oryzias melastigma cytochrome P450 (CYP2K27v1) mRNA, complete cds	0	0	0	1	0	1	0	0	1	1
508096319	Oryzias melastigma cytochrome P450 (CYP2N20v2) mRNA, complete cds	0	0	0	0	0	0	0	0	0	0
572938357	Oryzias melastigma voucher SAMN02383916 growth hormone receptor mRNA, partial cds	1	1	1	0	0	0	0	1	0	1
508096243	Oryzias melastigma cytochrome P450 (CYP2K35) mRNA, complete cds	0	0	0	0	0	0	0	0	0	0
327358610	Oryzias melastigma 40S ribosomal protein S17 mRNA, partial cds	1	1	1	1	1	1	1	1	1	1
327358468	Oryzias melastigma canopy-1 precursor, mRNA, partial cds	1	1	1	1	1	1	1	1	1	1
359828670	Oryzias melastigma cyclooxygenase-1 mRNA, partial cds	1	1	1	0	0	1	1	1	1	1
327358628	Oryzias melastigma integral membrane protein 1 mRNA, partial cds	1	1	1	1	1	1	1	1	1	1
327358476	Oryzias melastigma ADP-ribosylation factor 4 mRNA, complete cds	1	1	1	1	1	1	1	1	1	1
327358634	Oryzias melastigma hepatic lipase mRNA, partial cds	0	0	0	1	1	1	0	0	1	1
508096339	Oryzias melastigma cytochrome P450 (CYP2R1) mRNA, partial cds	0	0	0	1	1	1	0	1	1	1
327358370	Oryzias melastigma cysteine-rich protein 2 mRNA, partial cds	1	1	1	0	0	0	0	0	1	1
571026539	Oryzias melastigma partial mRNA for cytochrome P450 11beta (cyp11b gene)	0	0	0	0	0	0	0	0	0	0
425906642	Oryzias melastigma cytochrome P450 2K29 (CYP2K29) mRNA, partial cds	0	0	0	1	1	1	0	0	1	1
328963193	Oryzias melastigma glyoxylate reductase mRNA, partial cds	0	0	0	1	1	1	1	1	1	1
83778883	Epinephelus coioides telomerase reverse transcriptase mRNA, complete cds	0	0	0	0	0	0	0	0	0	0
327358450	Oryzias melastigma nuclear receptor 2C2-associated protein mRNA, complete cds	1	1	1	1	1	1	1	1	1	1
327358352	Oryzias melastigma eukocyte cell-derived chemotaxin 2 mRNA, partial cds	1	1	1	1	1	1	1	1	1	1
571026545	Oryzias melastigma partial mRNA for nuclear receptor subfamily-5 groupAmember 2 (nr5a2 gene)	1	1	1	1	1	1	1	1	1	1
327358646	Oryzias melastigma Sich73-252g14.4 protein mRNA, partial cds	1	1	1	1	1	1	0	0	1	1
508096233	Oryzias melastigma cytochrome P450 (CYP1C1/2) mRNA, complete cds	0	0	0	0	0	0	1	0	1	0
508096241	Oryzias melastigma cytochrome P450 (CYP2K30) mRNA, complete cds	0	0	0	1	0	1	0	0	1	1
327358456	Oryzias melastigma ependymin-1 precursor, mRNA, complete cds	1	1	1	1	1	1	1	1	1	1
448278799	Oryzias melastigma C-C motif chemokine 20 mRNA, partial cds	1	1	1	0	0	0	1	1	1	1
374093525	Oryzias melastigma androgen receptor beta subtype (AR) mRNA, partial cds	1	1	1	1	1	1	1	1	1	1
342520866	Oryzias melastigma cytochrome P450 19b mRNA, partial cds	0	0	0	0	0	0	0	0	0	0
327358390	Oryzias melastigma thioredoxin domain containing 5 mRNA, partial cds	1	1	1	1	1	1	1	1	1	1
508096301	Oryzias melastigma cytochrome P450 (CYP27A3) mRNA, complete cds	1	1	1	1	1	1	1	1	1	1
327358348	Oryzias melastigma complement factor B mRNA, partial cds	0	0	0	1	1	1	0	1	1	1
220897926	Oryzias melastigma engrailed 2 (Eng2) mRNA, partial cds	1	1	1	0	0	0	0	0	1	1
327358444	Oryzias melastigma fibrinogen beta chain precursor, mRNA, partial cds	1	0	1	1	1	1	0	0	1	1
327358322	Oryzias melastigma SAM domain and HD domain-containing protein 1 mRNA, partial cds	1	1	1	1	1	1	1	1	1	1
508096299	Oryzias melastigma cytochrome P450 (CYP27A1) mRNA, complete cds	1	1	1	1	1	1	1	1	1	1
508096307	Oryzias melastigma cytochrome P450 (CYP1D1) mRNA, complete cds	1	1	1	0	0	0	1	1	1	1
508096249	Oryzias melastigma cytochrome P450 (CYP26B1) mRNA, complete cds	1	1	1	1	1	1	1	1	1	1
448278795	Oryzias melastigma glutathione peroxidase mRNA, partial cds	1	1	1	1	1	1	1	1	1	1
327358486	Oryzias melastigma solute carrier family 35 member D1 mRNA, partial cds	1	1	1	1	1	1	1	1	1	1
327358494	Oryzias melastigma syntaxin 4 mRNA, partial cds	1	1	1	1	1	1	1	1	1	1
508096245	Oryzias melastigma cytochrome P450 (CYP21A1) mRNA, complete cds	0	0	0	1	1	1	0	1	1	1
508096293	Oryzias melastigma cytochrome P450 (CYP2P15v3) mRNA, complete cds	0	0	0	0	0	1	0	0	1	0
328963209	Oryzias melastigma NAC alpha mRNA, partial cds	1	1	1	1	1	1	1	1	1	1
327358594	Oryzias melastigma methionyl aminopeptidase 2 mRNA, partial cds	1	1	1	1	1	1	1	1	1	1
327358590	Oryzias melastigma elongation factor 1 gamma mRNA, partial cds	1	1	1	1	1	1	1	1	1	1
448278789	Oryzias melastigma complement component C8 mRNA, partial cds	0	0	0	1	1	1	0	0	1	1
327358382	Oryzias melastigma liver-basic fatty acid binding protein mRNA, partial cds	0	0	1	1	1	1	1	0	1	1
327358642	Oryzias melastigma biquitin-conjugating enzyme E2Q 1 mRNA, partial cds	1	1	1	1	1	1	1	1	1	1
327358546	Oryzias melastigma ClpX caseinolytic protease X-like protein mRNA, partial cds	1	1	1	1	1	1	1	1	1	1
327358422	Oryzias melastigma mitochondrial uncoupling protein 3 mRNA, partial cds; nuclear gene for mitochondrial product	0	0	0	1	1	1	0	1	1	1
327358638	Oryzias melastigma ubiquitin and ribosomal protein S27a precursor, mRNA, partial cds	0	0	0	0	0	0	0	0	0	0
572938325	Oryzias melastigma voucher SAMN02383916 gonadotropin-releasing hormone receptor 2 mRNA, partial cds	1	1	1	0	0	0	0	1	1	1
125486694	Oryzias melastigma choriogenin H mRNA, complete cds	1	0	1	1	1	1	1	0	1	1
327358630	Oryzias melastigma dolichyl-diphosphooligosaccharide-protein glycosyltransferase mRNA, partial cds	1	1	1	1	1	1	1	1	1	1
327358316	Oryzias melastigma serine/cysteine proteinase inhibitor mRNA, partial cds	0	0	0	1	0	0	0	0	0	1
220897936	Oryzias melastigma sonic hedgehog-like protein (shh) mRNA, partial cds	1	1	1	0	0	0	0	0	1	1
327358338	Oryzias melastigma complement component 4 mRNA, partial cds	1	1	1	1	1	1	1	1	1	1
327358314	Oryzias melastigma coagulin factor II mRNA, partial cds	0	0	0	1	1	1	1	1	1	1
572938422	Oryzias melastigma voucher SAMN02383916 17-beta-hydroxysteroid dehydrogenase mRNA, partial cds	1	1	1	1	1	1	1	1	1	1
328963205	Oryzias melastigma translocase 2 mRNA, partial cds	1	1	1	1	1	1	1	1	1	1
327358478	Oryzias melastigma glucocorticoid receptor DNA binding factor 1 mRNA, partial cds	1	1	1	1	1	1	1	1	1	1
328963185	Oryzias melastigma carnitine acetyltransferase mRNA, partial cds	1	1	1	1	1	1	1	1	1	1
327358334	Oryzias melastigma complement component 1 q subcomponent-like 4 like mRNA, partial cds	0	0	0	0	0	0	0	0	0	0
327179174	Oryzias melastigma complement factor properdin mRNA, partial cds	0	1	1	1	1	1	1	1	1	1
327179166	Oryzias melastigma serpin peptidase inhibitor clade A member 7 mRNA, partial cds	1	0	1	1	1	1	1	1	1	1
448278797	Oryzias melastigma cluster of differentiation 3 mRNA, partial cds	1	1	1	0	0	1	0	1	1	1
327358376	Oryzias melastigma imitation switch ISWI mRNA, partial cds	1	1	1	1	1	1	1	1	1	1
304323039	Oryzias melastigma hepcidin 2 mRNA, complete cds	1	1	1	1	1	1	1	1	1	1
374638045	Oryzias melastigma ary hydrocarbon receptor (AHR) mRNA, partial cds	1	1	1	1	1	1	1	1	1	1
327358566	Oryzias melastigma ribosomal protein L32 mRNA, partial cds	1	1	1	1	1	1	1	1	1	1
330414283	Oryzias melastigma Na+-K+-ATPase mRNA, partial cds	1	1	1	1	1	1	1	1	1	1
374093535	Oryzias melastigma sodium-iodide symporter NIS (SLC5A5) mRNA, partial cds	1	1	1	0	0	0	0	0	1	1
327358572	Oryzias melastigma 14 kDa apolipoprotein mRNA, complete cds	1	1	1	1	1	1	0	0	1	1
508096231	Oryzias melastigma cytochrome P450 (CYP1C2) mRNA, complete cds	1	1	1	0	0	0	1	1	1	1
327358654	Oryzias melastigma ribosomal protein L4 mRNA, partial cds	1	1	1	1	1	1	1	1	1	1
220897930	Oryzias melastigma myosin heavy chain (MYHL2) mRNA, partial cds	1	0	1	0	0	1	1	1	1	1
328963203	Oryzias melastigma ras-related protein rac1 mRNA, partial cds	1	1	1	0	1	1	1	1	1	1
508096325	Oryzias melastigma cytochrome P450 (CYP2AD7v2) mRNA, complete cds	1	0	0	0	0	0	1	1	1	0
328963189	Oryzias melastigma cytochrome oxidase subunit I mRNA, partial cds; mitochondrial	0	0	0	0	0	0	0	0	0	0
17565379	Caenorhabditis elegans Protein Y32G9A.5 (Y32G9A.5) mRNA, complete cds	0	0	0	0	0	0	0	0	0	0
169260688	Oryzias melastigma Cbp/p300-interacting transactivator 1 mRNA, complete cds	1	1	1	1	1	1	1	1	1	1
350998307	Oryzias melastigma hatching enzyme protease (lce) mRNA, complete cds	0	0	0	0	0	0	0	1	1	1
374093533	Oryzias melastigma c-Fos proto-oncogene (FOS) mRNA, partial cds	1	1	1	1	1	1	1	1	1	1
328963181	Oryzias melastigma 14 kDa apolipoprotein mRNA, partial cds	0	0	1	0	0	0	0	0	0	0
327358554	Oryzias melastigma apolipoprotein B mRNA, partial cds	0	0	0	1	1	1	0	1	1	1
508096255	Oryzias melastigma cytochrome P450 (CYP2K28) mRNA, complete cds	1	1	1	1	1	1	1	0	1	1
327358396	Oryzias melastigma TBT-binding protein mRNA, partial cds	1	1	1	1	1	1	1	1	1	1
313112372	Oryzias melastigma myogenic differentiation factor-like mRNA, partial sequence	0	0	0	0	0	0	0	0	0	0
327358508	Oryzias melastigma cytochrome c oxidase subunit VIa precursor, mRNA, complete cds	1	1	1	1	1	1	1	1	1	1
327358578	Oryzias melastigma biotinidase precursor, mRNA, partial cds	1	1	1	1	1	1	1	1	1	1
508096263	Oryzias melastigma cytochrome P450 (CYP8B1) mRNA, complete cds	0	1	1	1	1	1	1	1	1	1
327358472	Oryzias melastigma IQ motif containing GTPase activating protein 2 mRNA, complete cds	1	1	1	1	1	1	1	1	1	1
327358320	Oryzias melastigma mannose-binding lectin-associated serine protease-3b mRNA, partial cds	0	0	0	1	1	1	1	0	1	1
508096309	Oryzias melastigma cytochrome P450 (CYP1B1) mRNA, complete cds	0	1	1	0	0	0	1	1	1	1
330414279	Oryzias melastigma cardiac muscle specific SET and MYND domain containing 1 (SMYD1) mRNA, partial cds	1	1	1	1	1	1	1	1	1	1
327358438	Oryzias melastigma metallothionein mRNA, complete cds	1	1	1	1	1	1	1	1	1	1
327179170	Oryzias melastigma precerebellin-like protein mRNA, partial cds	0	0	0	1	1	1	0	0	1	1
220897934	Oryzias melastigma zinc finger protein 462 (ZFP462) mRNA, partial cds	1	1	1	0	1	1	1	1	1	1
327358532	Oryzias melastigma 60S ribosomal protein L38 mRNA, partial cds	1	1	1	1	1	1	1	1	1	1
343532565	Oryzias melastigma fibroblast growth factor 8 (FGF8) mRNA, partial cds	1	1	1	0	0	0	0	1	1	1
327358328	Oryzias melastigma alpha-1-antitrypsin mRNA, partial cds	0	0	0	0	1	1	0	0	1	0
327358624	Oryzias melastigma UDP-glucose 4-epimerase mRNA, partial cds	1	1	1	1	1	1	1	1	1	1
327358656	Oryzias melastigma ribosomal protein L35a mRNA, partial cds	0	1	1	0	0	0	0	0	0	0
342520425	Oryzias melastigma vitellogenin II mRNA, partial cds	0	0	0	1	0	1	1	0	1	1
327358366	Oryzias melastigma acyl-CoA synthetase short-chain family member 2 mRNA, partial cds	1	1	1	1	1	1	0	0	1	1
327358402	Oryzias melastigma whey acidic protein precursor, mRNA, partial cds	0	0	0	1	1	1	1	0	1	1
327358464	Oryzias melastigma muscle-specific beta 1 integrin binding protein 2 mRNA, partial cds	1	1	1	1	1	1	1	1	1	1
327358518	Oryzias melastigma cathepsin F mRNA, partial cds	1	1	1	1	1	1	1	1	1	1
508096221	Oryzias melastigma cytochrome P450 (CYP1A) mRNA, complete cds	1	1	1	1	1	1	1	1	1	1
380849722	Oryzias melastigma C9 protein mRNA, partial cds	0	1	1	1	1	1	0	0	1	1
508096279	Oryzias melastigma cytochrome P450 (CYP3B5) mRNA, complete cds	0	0	0	1	1	1	0	1	1	1
220897940	Oryzias melastigma hematopoietically expressed homeobox (hhex) mRNA, partial cds	1	1	1	1	1	1	1	1	1	1
327358636	Oryzias melastigma choriogenin L mRNA, partial cds	0	0	1	0	0	0	1	1	0	1
508096329	Oryzias melastigma cytochrome P450 (CYP2P13) mRNA, complete cds	0	0	0	1	1	1	0	0	1	1
327358558	Oryzias melastigma biotinidase mRNA, complete cds	1	1	0	1	1	1	0	1	1	1
327358362	Oryzias melastigma warm temperature acclimation protein 65 kDa-like protein mRNA, partial cds	0	0	0	1	1	1	0	0	1	1
327358490	Oryzias melastigma alpha-type globin mRNA, complete cds	1	1	1	1	1	1	1	1	1	1
327358510	Oryzias melastigma beta-hydroxysteroid dehydrogenase type 3 mRNA, partial cds	0	0	0	0	0	0	0	0	0	0
327179160	Oryzias melastigma ferritin middle subunit mRNA, complete cds	1	1	1	1	1	1	1	1	1	1
327358528	Oryzias melastigma NADH dehydrogenase subunit 4 mRNA, partial cds	0	0	1	1	1	1	1	0	0	0
327358524	Oryzias melastigma ubiquitin-conjugating enzyme E2B mRNA, partial cds	1	1	1	1	1	1	1	1	1	1
327358386	Oryzias melastigma histone deacetylase 8 mRNA, partial cds	1	1	1	1	1	1	1	1	1	1
508096223	Oryzias melastigma cytochrome P450 (CYP2P15v2) mRNA, complete cds	0	0	0	1	1	0	1	1	0	0
327358632	Oryzias melastigma 40S ribosomal protein S8 mRNA, partial cds	1	1	1	1	1	1	1	1	1	1
508096287	Oryzias melastigma cytochrome P450 (CYP2Z5) mRNA, complete cds	0	0	0	1	1	1	0	0	1	1
327358536	Oryzias melastigma ribosomal protein L37 mRNA, partial cds	1	1	1	1	1	1	1	1	1	1
327358640	Oryzias melastigma ornithine aminotransferase mRNA, partial cds	1	1	1	1	1	1	1	1	1	1
339015531	Oryzias melastigma proliferator-activated receptor alpha mRNA, partial cds	1	1	1	1	1	1	1	1	1	1
327358520	Oryzias melastigma cytosolic malate dehydrogenase A mRNA, partial cds	1	1	1	1	1	1	1	1	1	1
328963201	Oryzias melastigma coxsackie virus and adenovirus receptor precursor, mRNA, partial cds	1	1	1	1	1	1	1	1	1	1
327358502	Oryzias melastigma eukaryotic translation initiation factor 4A isoform 1A mRNA, complete cds	1	1	1	1	1	1	1	1	1	1
327358426	Oryzias melastigma heat shock 70kDa protein 4 mRNA, partial cds	1	1	1	1	1	1	1	1	1	1
327358652	Oryzias melastigma cytochrome c oxidase subunit II mRNA, partial cds	0	0	0	0	0	0	0	1	0	0
327358618	Oryzias melastigma inositol polyphosphate-5-phosphatase A mRNA, partial cds	1	1	1	1	1	1	1	1	1	1
327358418	Oryzias melastigma catalase mRNA, partial cds	0	0	0	0	0	0	0	0	0	0
328963211	Oryzias melastigma oxysterol binding protein-like 9 mRNA, partial cds	1	1	1	1	1	1	1	1	1	1
328963215	Oryzias melastigma diablo-like protein mRNA, partial cds	0	0	0	1	1	1	1	1	1	1
374093529	Oryzias melastigma B-cell lymphoma 2 (BCL2) mRNA, partial cds	1	1	1	1	1	1	1	1	1	1
572938457	Oryzias melastigma voucher SAMN02383916 low density lipoprotein receptor mRNA, partial cds	1	1	1	1	1	1	0	1	1	1
508096273	Oryzias melastigma cytochrome P450 (CYP4T12) mRNA, complete cds	1	1	1	1	1	1	1	1	1	1
508096343	Oryzias melastigma cytochrome P450 (CYP2P12v2) mRNA, partial cds	0	0	0	0	0	0	0	0	0	0
339015539	Oryzias melastigma estrogen receptor gamma mRNA, partial cds	1	1	1	0	0	0	1	1	1	1
327358550	Oryzias melastigma aldehyde dehydrogenase 9A1 mRNA, partial cds	1	1	1	1	1	1	1	1	1	1
89474602	Oryzias melastigma erythropoietin mRNA, partial cds	1	1	1	1	1	1	1	1	1	1
327358484	Oryzias melastigma transient receptor potential cation channel subfamily M member 7 mRNA, partial cds	1	1	1	1	1	1	1	1	1	1
327358332	Oryzias melastigma lipopolysaccharide-binding protein mRNA, partial cds	1	1	1	1	1	1	1	1	1	1
327358586	Oryzias melastigma eukaryotic translation initiation factor 3 subunit 6 interacting protein mRNA, partial cds	1	1	1	1	1	1	1	1	1	1
508096289	Oryzias melastigma cytochrome P450 (CYP2N21) mRNA, complete cds	0	0	0	0	0	0	0	0	0	0
327358668	Oryzias melastigma ketodihydrosphingosine reductase mRNA, partial cds	1	1	1	1	1	1	1	1	1	1
328963199	Oryzias melastigma hypothetical protein mRNA, partial cds	1	1	1	1	1	1	1	1	1	1
327358582	Oryzias melastigma apolipoprotein A-I mRNA, partial cds	1	1	1	1	1	1	1	1	1	1
508096315	Oryzias melastigma cytochrome P450 (CYP19A2) mRNA, complete cds	0	1	1	0	0	0	1	1	1	1
327358358	Oryzias melastigma kininogen-1 precursor, mRNA, partial cds	0	0	0	1	1	1	0	0	1	1
327358498	Oryzias melastigma ubiquitin carboxyl-terminal hydrolase isozyme L3 mRNA, partial cds	1	1	1	1	1	1	1	1	1	1
327358414	Oryzias melastigma vitellogenin 1 mRNA, complete cds	1	0	1	1	0	1	1	1	1	1
327358354	Oryzias melastigma LMP2 mRNA, partial cds	1	1	1	0	1	1	1	1	1	1
327358562	Oryzias melastigma ribosomal protein L22 mRNA, partial cds	1	1	1	1	1	1	1	1	1	1
330414281	Oryzias melastigma cyclooxygenase-2 (COX-2) mRNA, partial cds	1	1	1	0	0	1	1	0	1	1
327358664	Oryzias melastigma apolipoprotein A-IV precursor, mRNA, partial cds	0	0	0	1	1	1	0	0	1	1
342520474	Oryzias melastigma aryl hydrocarbon receptor mRNA, partial cds	0	0	0	0	0	0	0	0	0	0
327358604	Oryzias melastigma membrane-associated ring finger 5 mRNA, partial cds	1	1	1	1	1	1	1	1	1	1
327358430	Oryzias melastigma peroxiredoxin 6 mRNA, partial cds	1	1	1	1	1	1	1	1	1	1
327358374	Oryzias melastigma antileukoproteinase precursor, mRNA, partial cds	0	0	0	0	0	0	0	0	0	0
508096269	Oryzias melastigma cytochrome P450 (CYP51A1) mRNA, complete cds	1	1	1	1	1	1	1	1	1	1
327358440	Oryzias melastigma matrix metalloproteinase 9 mRNA, complete cds	1	1	1	0	1	1	1	0	1	1
508096227	Oryzias melastigma cytochrome P450 (CYP17a2) mRNA, complete cds	0	1	1	0	0	0	1	1	1	1
508096261	Oryzias melastigma cytochrome P450 (CYP2N20v1) mRNA, complete cds	0	1	1	1	1	1	1	0	1	1
327358318	Oryzias melastigma lectin mannose-binding 2 mRNA, partial cds	1	1	1	1	1	1	1	1	1	1
508096331	Oryzias melastigma cytochrome P450 (CYP8A1) mRNA, complete cds	0	1	1	0	0	0	1	1	1	1
508096297	Oryzias melastigma cytochrome P450 (CYP27B1) mRNA, complete cds	1	1	1	1	1	1	1	0	1	1
572938390	Oryzias melastigma voucher SAMN02383916 steroidogenic acute regulatory protein mRNA, partial cds	0	0	0	0	0	1	1	1	1	1
342520667	Oryzias melastigma aryl hydrocarbon receptor nuclear translocator mRNA, partial cds	1	1	1	1	1	1	1	1	1	1
327358616	Oryzias melastigma eukaryotic translation initiation factor 3 subunit 7 zeta mRNA, partial cds	1	1	1	1	1	1	1	1	1	1

## Sheet: mRNA detailed - eval
		mRNA_F_brain.Trinity.cHeader.fasta.blastn.Melastigma.mRNA.ncbi.mRNA.20140327.cHeader.fa.outfmt6.w_pct_hit_length				mRNA_M_brain.Trinity.cHeader.fasta.blastn.Melastigma.mRNA.ncbi.mRNA.20140327.cHeader.fa.outfmt6.w_pct_hit_length				mRNA_FM_brain.Trinity.cHeader.fasta.blastn.Melastigma.mRNA.ncbi.mRNA.20140327.cHeader.fa.outfmt6.w_pct_hit_length				mRNA_F_liver.Trinity.cHeader.fasta.blastn.Melastigma.mRNA.ncbi.mRNA.20140327.cHeader.fa.outfmt6.w_pct_hit_length				mRNA_M_liver.Trinity.cHeader.fasta.blastn.Melastigma.mRNA.ncbi.mRNA.20140327.cHeader.fa.outfmt6.w_pct_hit_length				mRNA_FM_liver.Trinity.cHeader.fasta.blastn.Melastigma.mRNA.ncbi.mRNA.20140327.cHeader.fa.outfmt6.w_pct_hit_length				mRNA_F_ovaries.Trinity.cHeader.fasta.blastn.Melastigma.mRNA.ncbi.mRNA.20140327.cHeader.fa.outfmt6.w_pct_hit_length				mRNA_M_testes.Trinity.cHeader.fasta.blastn.Melastigma.mRNA.ncbi.mRNA.20140327.cHeader.fa.outfmt6.w_pct_hit_length				mRNA_all_organs.Trinity.cHeader.fasta.blastn.Melastigma.mRNA.ncbi.mRNA.20140327.cHeader.fa.outfmt6.w_pct_hit_length				idv.assemblies.clustered.cHeader.fasta.blastn.Melastigma.mRNA.ncbi.mRNA.20140327.cHeader.fa.outfmt6.w_pct_hit_length
gi	description	Found?	Percentage identity	E-value	% of alignment on hit	Found?	Percentage identity	E-value	% of alignment on hit	Found?	Percentage identity	E-value	% of alignment on hit	Found?	Percentage identity	E-value	% of alignment on hit	Found?	Percentage identity	E-value	% of alignment on hit	Found?	Percentage identity	E-value	% of alignment on hit	Found?	Percentage identity	E-value	% of alignment on hit	Found?	Percentage identity	E-value	% of alignment on hit	Found?	Percentage identity	E-value	% of alignment on hit	Found?	Percentage identity	E-value	% of alignment on hit
124494531	Oryzias melastigma choriogenin L mRNA, complete cds	1	99.41	0	36.45	0	NA	NA	NA	1	98.7	0	43.89	1	99.09	0	70.48	1	99.12	0	97.14	1	99.09	0	70.48	1	98.9	0	77.98	1	98.86	0	56.25	1	99.09	0	70.48	1	99.12	0	97.14
374093527	Oryzias melastigma bcl2-associated X (BAX) mRNA, partial cds	1	99.69	1e-169	96.7	1	99.38	5e-168	96.7	1	99.69	1e-169	96.7	1	99.69	8e-170	96.7	1	99.38	5e-168	96.7	1	99.38	5e-168	96.7	1	99.69	1e-169	96.7	1	99.38	5e-168	96.7	1	99.69	1e-169	96.7	1	99.69	1e-169	96.7
327358512	Oryzias melastigma 3-oxo-5-beta-steroid 4-dehydrogenase mRNA, partial cds	0	NA	NA	NA	0	NA	NA	NA	0	NA	NA	NA	1	99.61	0	98.85	1	99.61	0	98.85	1	99.61	0	98.85	0	NA	NA	NA	1	99.74	0	48.85	1	99.61	0	98.85	1	99.61	0	98.85
327358350	Oryzias melastigma complement regulatory plasma protein mRNA, partial cds	1	99.18	0	94.92	1	99.39	0	94.92	1	99.18	0	94.92	1	99.08	1e-168	63.67	1	92.58	0	93.75	1	98.2	0	96.68	1	99.12	1e-175	66.02	1	99.19	0	95.9	1	98.8	0	96.68	1	99.18	0	94.92
508096219	Oryzias melastigma cytochrome P450 (CYP3A38) mRNA, complete cds	0	NA	NA	NA	0	NA	NA	NA	0	NA	NA	NA	1	97.87	0	100	1	98.07	0	100	1	99.8	0	100	0	NA	NA	NA	0	NA	NA	NA	1	92.8	0	53.03	1	99.8	0	100
327358452	Oryzias melastigma stard10 protein mRNA, partial cds	1	98.56	8e-103	60.64	1	99.29	1e-146	82.51	1	98.56	2e-102	60.64	1	97.64	8e-166	97.08	1	99.4	4e-174	97.08	1	99.4	4e-174	97.08	1	97.64	9e-166	97.08	1	99.07	4e-109	62.97	1	97.64	1e-165	97.08	1	99.4	4e-174	97.08
339015533	Oryzias melastigma proliferator-activated receptor beta mRNA, partial cds	1	99.43	0	100	1	99.55	0	100	1	99.55	0	100	1	99.3	0	80.8	1	99.55	0	100	1	99.55	0	100	1	99.43	0	100	1	99.55	0	100	1	99.43	0	100	1	99.43	0	100
508096215	Oryzias melastigma cytochrome P450 (CYP11A2) mRNA, complete cds	0	NA	NA	NA	0	NA	NA	NA	0	NA	NA	NA	0	NA	NA	NA	0	NA	NA	NA	0	NA	NA	NA	1	99.87	0	100	1	99.74	0	100	1	99.87	0	100	1	99.74	0	100
220897938	Oryzias melastigma intestinal peptide transporter (IPT) mRNA, partial cds	0	NA	NA	NA	0	NA	NA	NA	1	100	7e-17	7.72	0	NA	NA	NA	0	NA	NA	NA	0	NA	NA	NA	1	99.6	4e-131	45.06	0	NA	NA	NA	1	99.25	4e-138	48.11	1	99.6	4e-131	45.06
327358580	Oryzias melastigma hypoxanthine phosphoribosyltransferase mRNA, partial cds	1	99.62	0	100	1	99.62	0	100	1	99.62	0	100	1	99.62	0	100	1	99.62	0	100	1	99.62	0	100	1	99.62	0	100	1	99.62	0	100	1	99.62	0	100	1	99.62	0	100
327358356	Oryzias melastigma alpha-2-macroglobulin mRNA, partial cds	1	100	0	100	1	100	0	100	1	100	0	100	1	100	0	100	1	100	0	100	1	100	0	100	1	100	0	100	1	100	0	100	1	100	0	100	1	100	0	100
342520361	Oryzias melastigma vitellogenin 1 mRNA, partial cds	1	100	1e-176	32.07	0	NA	NA	NA	1	100	0	36.25	1	99.9	0	100	1	99.5	0	38.78	1	99.81	0	100	1	99.9	0	100	0	NA	NA	NA	1	94.79	0	100	1	94.79	0	100
508096237	Oryzias melastigma cytochrome P450 (CYP2U1) mRNA, complete cds	1	99.23	0	39.72	1	99.1	0	54.33	1	99.2	0	100	1	99.94	0	100	1	99.82	0	100	1	99.94	0	100	1	99.74	0	47.39	1	98.96	0	100	1	99.94	0	100	1	99.94	0	100
508096295	Oryzias melastigma cytochrome P450 (CYP27C1) mRNA, complete cds	1	99.72	0	100	1	99.79	0	100	1	99.72	0	100	0	NA	NA	NA	0	NA	NA	NA	1	100	6e-165	21.87	1	99.58	0	100	1	99.86	0	100	1	99.65	0	100	1	99.72	0	100
508096281	Oryzias melastigma cytochrome P450 (CYP2Y6b) mRNA, complete cds	0	NA	NA	NA	0	NA	NA	NA	0	NA	NA	NA	1	95.41	0	99.86	1	98.11	0	100	1	98.04	0	100	0	NA	NA	NA	1	98.27	7e-176	23.51	1	98.17	0	100	1	98.04	0	100
571026543	Oryzias melastigma partial mRNA for insulin-like growth factor 1 receptor (igf1r gene)	1	99.14	2e-55	99.15	1	99.14	3e-55	99.15	1	99.15	2e-56	100	0	NA	NA	NA	0	NA	NA	NA	0	NA	NA	NA	1	99.14	2e-54	99.15	1	99.14	2e-54	99.15	1	99.14	7e-55	99.15	1	99.15	2e-56	100
327358466	Oryzias melastigma insulin-like growth factor-I mRNA, partial cds	1	100	2e-109	69.21	1	99.66	4e-154	97.02	1	100	9e-156	97.02	1	100	4e-155	97.02	1	100	4e-155	97.02	1	100	4e-155	97.02	0	NA	NA	NA	0	NA	NA	NA	1	100	4e-155	97.02	1	100	4e-155	97.02
572938341	Oryzias melastigma voucher SAMN02383916 androgen receptor alpha mRNA, partial cds	1	99.84	0	100	1	99.68	0	100	1	99.84	0	100	1	100	0	80.48	1	99.84	0	100	1	99.84	0	100	1	100	0	100	1	99.75	0	62.54	1	100	0	100	1	99.84	0	100
220897920	Oryzias melastigma distal-less homeobox 2 (Dlx2) mRNA, partial cds	1	98.4	0	99.2	1	98.4	0	99.2	1	98.4	0	99.2	0	NA	NA	NA	0	NA	NA	NA	0	NA	NA	NA	0	NA	NA	NA	0	NA	NA	NA	1	98.4	0	99.2	1	98.4	0	99.2
327358470	Oryzias melastigma insulin-like growth factor binding protein 1 mRNA, complete cds	0	NA	NA	NA	0	NA	NA	NA	0	NA	NA	NA	1	99.79	0	89.64	1	98.87	0	100	1	99.06	0	100	0	NA	NA	NA	0	NA	NA	NA	1	99.06	0	100	1	98.87	0	100
347449200	Oryzias melastigma multidrug resistance-associated protein 1/ATP-binding cassette sub-family C member 1 (ABCC1) mRNA, partial cds	1	99.15	0	50	1	99.66	0	50.08	1	99.15	0	50	1	100	6e-140	22.41	1	99.41	0	42.95	1	99.65	0	48.47	1	99.32	0	50	1	99.32	0	50	1	99.32	0	50	1	99.32	0	50
327358660	Oryzias melastigma cytochrome P450 family 4 subfamily b polypeptide 1 mRNA, complete cds	0	NA	NA	NA	0	NA	NA	NA	1	97.83	3e-159	81.96	1	98.21	0	100	0	NA	NA	NA	1	95.65	6e-178	100	0	NA	NA	NA	0	NA	NA	NA	1	97.95	7e-170	87.11	1	95.65	6e-178	100
572938374	Oryzias melastigma voucher SAMN02383916 glucocorticoid receptor 2 mRNA, partial cds	1	99.68	3e-162	100	1	99.68	3e-162	100	1	99.68	3e-162	100	1	99.58	5e-124	77.35	1	100	5e-52	34.3	1	99.58	4e-124	77.35	1	99.68	3e-162	100	1	99.68	3e-162	100	1	99.68	3e-162	100	1	99.68	3e-162	100
327358496	Oryzias melastigma inter-alpha (globulin) inhibitor H3 mRNA, partial cds	0	NA	NA	NA	0	NA	NA	NA	0	NA	NA	NA	1	99.57	2e-119	96.27	1	99.57	2e-119	96.27	1	99.57	3e-119	96.27	1	99.57	2e-119	96.27	0	NA	NA	NA	1	99.57	2e-119	96.27	1	99.57	3e-119	96.27
327358504	Oryzias melastigma hydroxysteroid (17-beta) dehydrogenase 4 mRNA, partial cds	1	100	0	100	1	99.88	0	100	1	100	0	100	1	99.88	0	100	1	100	0	100	1	100	0	100	1	100	0	100	1	99.88	0	100	1	100	0	100	1	99.88	0	100
327358596	Oryzias melastigma cytochrome c oxidase subunit Va mRNA, partial cds	1	99.45	0	97.57	1	99.45	0	97.57	1	99.45	0	97.57	1	99.45	0	97.57	1	99.45	0	97.57	1	99.45	0	97.57	1	99.45	0	97.57	1	99.45	0	97.57	1	99.45	0	97.57	1	99.45	0	97.57
328963195	Oryzias melastigma histidine ammonia-lyase mRNA, partial cds	0	NA	NA	NA	0	NA	NA	NA	1	98.82	7e-130	62.81	1	99.26	0	100	1	99.26	0	100	1	99.51	0	100	0	NA	NA	NA	0	NA	NA	NA	1	99.26	0	100	1	99.26	0	100
327358324	Oryzias melastigma ferritin heavy chain mRNA, partial cds	1	99.86	0	98.66	1	99.46	0	98.66	1	99.86	0	98.66	1	99.86	0	98.66	1	99.46	0	98.66	1	99.86	0	98.66	1	99.59	0	98.66	1	99.19	0	98.66	1	99.86	0	98.66	1	99.59	0	98.66
327358644	Oryzias melastigma protein-O-mannosyltransferase 2 mRNA, partial cds	1	94.15	0	87.29	1	96.2	0	74.91	1	94.15	0	87.29	1	94.31	0	87.29	1	94.31	0	87.29	1	94.31	0	87.29	1	96.74	0	72.34	1	96.2	0	74.91	1	96.2	0	74.91	1	94.15	0	87.29
448278793	Oryzias melastigma interleukin 1 beta mRNA, partial cds	0	NA	NA	NA	1	99.58	0	65.98	1	99.58	0	65.98	0	NA	NA	NA	1	99.73	0	100	1	99.73	0	100	0	NA	NA	NA	0	NA	NA	NA	1	99.73	0	100	1	99.73	0	100
327358592	Oryzias melastigma cytochrome c oxidase subunit 5A mitochondrial precursor, mRNA, partial cds; nuclear gene for mitochondrial product	1	99.3	0	99.54	1	99.3	0	99.54	1	99.3	0	99.54	1	99.3	0	99.54	1	99.3	0	99.54	1	99.3	0	99.54	1	99.3	0	99.54	1	99.3	0	99.54	1	99.3	0	99.54	1	99.3	0	99.54
508096311	Oryzias melastigma cytochrome P450 (CYP11C1v2) mRNA, complete cds	0	NA	NA	NA	0	NA	NA	NA	0	NA	NA	NA	0	NA	NA	NA	0	NA	NA	NA	0	NA	NA	NA	0	NA	NA	NA	0	NA	NA	NA	0	NA	NA	NA	0	NA	NA	NA
327358454	Oryzias melastigma acyl-CoA-binding protein mRNA, partial cds	1	99.66	4e-154	97.03	1	99.66	4e-154	97.03	1	99.66	4e-154	97.03	1	99.66	1e-154	97.03	1	99.66	1e-154	97.03	1	99.66	1e-154	97.03	1	99.66	3e-154	97.03	1	99.66	2e-154	97.03	1	99.66	3e-154	97.03	1	99.66	4e-154	97.03
508096275	Oryzias melastigma cytochrome P450 (CYP46A1a) mRNA, complete cds	1	98.88	0	81.96	1	99.42	0	56.82	1	99.28	0	100	1	96.4	0	99.93	1	98.96	0	81.96	1	97.36	0	81.96	1	99.02	0	100	1	99.54	0	28.67	1	98.72	0	81.96	1	99.02	0	100
327358500	Oryzias melastigma ribosomal protein L13 mRNA, partial cds	1	100	1e-125	95.98	1	100	1e-125	95.98	1	100	1e-125	95.98	1	100	1e-125	95.98	1	100	1e-125	95.98	1	100	1e-125	95.98	1	100	2e-125	95.98	1	100	1e-125	95.98	1	100	2e-117	89.96	1	100	2e-125	95.98
328963207	Oryzias melastigma amisyn mRNA, partial cds	1	99.74	0	72.04	1	99.74	0	72.04	1	99.74	0	72.04	1	99.49	0	72.04	1	99.74	0	72.04	1	99.74	0	72.04	1	99.74	0	72.04	1	99.69	9e-168	58.89	1	99.74	0	72.04	1	99.74	0	72.04
508096259	Oryzias melastigma cytochrome P450 (CYP2AD7v1) mRNA, complete cds	1	100	3e-63	8.57	1	99.66	0	100	1	99.66	0	100	1	99.66	0	100	1	99.46	0	100	1	99.53	0	100	0	NA	NA	NA	0	NA	NA	NA	1	99.66	0	100	1	99.53	0	100
327358406	Oryzias melastigma BCL2/adenovirus E1B 19 kDa protein-interacting protein 3 mRNA, partial cds	1	98.93	0	98.83	1	98.82	0	98.83	1	98.93	0	98.83	1	98.93	0	98.83	1	98.82	0	98.83	1	98.93	0	98.83	1	98.93	0	98.83	1	98.82	0	98.83	1	98.93	0	98.83	1	98.93	0	98.83
349606012	Oryzias melastigma claudin 11 (CLDN11) mRNA, partial cds	1	100	0	100	1	100	0	99.84	1	100	0	99.84	0	NA	NA	NA	0	NA	NA	NA	0	NA	NA	NA	1	100	0	100	1	100	0	100	1	100	0	100	1	100	0	100
572938440	Oryzias melastigma voucher SAMN02383916 11-beta-hydroxysteroid dehydrogenase mRNA, partial cds	1	99.88	0	100	1	100	0	100	1	100	0	100	1	99.88	0	100	1	100	0	100	1	100	0	100	1	99.88	0	100	1	100	0	100	1	100	0	100	1	100	0	100
327358378	Oryzias melastigma spen-like protein mRNA, partial cds	1	99.76	0	100	1	99.76	0	100	1	99.76	0	100	1	99.52	0	100	1	99.52	0	100	1	99.76	0	100	1	99.76	0	100	1	99.76	0	100	1	99.76	0	100	1	99.52	0	100
343532561	Oryzias melastigma NK2 transcription factor related 5 (NKX2.5) mRNA, partial cds	0	NA	NA	NA	0	NA	NA	NA	0	NA	NA	NA	0	NA	NA	NA	0	NA	NA	NA	0	NA	NA	NA	0	NA	NA	NA	0	NA	NA	NA	0	NA	NA	NA	0	NA	NA	NA
169260690	Oryzias melastigma Cbp/p300-interacting transactivator 3a mRNA, complete cds	1	98.43	0	98.34	1	98.48	0	98.34	1	98.48	0	98.34	1	99.74	0	64.62	1	99.69	0	70.93	1	98.44	0	99.28	1	99.92	0	70.71	1	99.71	0	56.42	1	98.43	0	98.34	1	98.48	0	98.34
327358458	Oryzias melastigma mannose receptor C1-like protein mRNA, partial cds	1	99.64	1e-146	74.73	1	99.46	0	97.61	1	99.46	0	97.61	0	NA	NA	NA	0	NA	NA	NA	0	NA	NA	NA	0	NA	NA	NA	0	NA	NA	NA	1	99.46	0	97.61	1	99.46	0	97.61
327358420	Oryzias melastigma cold-inducible RNA-binding protein mRNA, partial cds	1	100	0	98.02	1	100	0	98.02	1	100	0	98.02	1	100	1e-120	50.77	1	100	0	98.02	1	100	1e-120	50.77	1	100	1e-120	50.77	1	100	1e-120	50.77	1	100	0	98.02	1	100	0	98.02
327358564	Oryzias melastigma hydroxymethylglutaryl-CoA lyase mRNA, partial cds	1	98.37	0	100	1	98.14	0	100	1	98.6	0	100	1	99.3	0	100	1	97.91	0	100	1	97.91	0	100	1	98.6	0	100	1	96.51	0	100	1	96.98	0	100	1	98.6	0	100
327358556	Oryzias melastigma 40S ribosomal protein S18 mRNA, partial cds	1	100	2e-137	34.39	1	94.35	6e-147	44.27	1	97.65	7e-168	44.8	1	97.42	2e-131	35.7	1	97.65	1e-167	44.8	1	96.76	6e-163	44.8	1	97.32	1e-126	34.39	1	96.75	7e-131	36.5	1	100	2e-137	34.39	1	97.65	5e-168	44.8
313112373	Oryzias melastigma myogenin mRNA, partial cds	0	NA	NA	NA	0	NA	NA	NA	0	NA	NA	NA	0	NA	NA	NA	0	NA	NA	NA	0	NA	NA	NA	0	NA	NA	NA	1	100	3e-18	7.76	1	100	3e-18	7.76	1	100	3e-18	7.76
327358336	Oryzias melastigma complement component C3-2 mRNA, partial cds	1	89.17	0	94.75	1	97.34	3e-127	22.18	1	89.17	0	94.75	1	95.39	0	99.75	1	99.52	0	70.87	1	95.72	0	99.75	1	89.33	0	46.82	1	99.28	0	47.25	1	95.72	0	99.75	1	95.39	0	99.75
83778885	Oryzias melastigma hypoxia-inducible factor 1 alpha mRNA, complete cds	1	99.62	0	99.54	1	99.62	0	99.19	1	99.59	0	99.54	1	99.56	0	97.6	1	99.62	0	99.04	1	99.62	0	99.04	1	99.56	0	99.54	1	99.59	0	98.18	1	99.59	0	99.54	1	99.62	0	99.54
380849724	Oryzias melastigma C1r/s protein mRNA, partial cds	0	NA	NA	NA	0	NA	NA	NA	0	NA	NA	NA	1	98.72	0	99.95	1	99.2	0	71.43	1	98.62	0	99.95	0	NA	NA	NA	0	NA	NA	NA	1	98.67	0	99.95	1	98.62	0	99.95
327358342	Oryzias melastigma complement C1q-like protein 4 precursor, mRNA, partial cds	0	NA	NA	NA	0	NA	NA	NA	0	NA	NA	NA	0	NA	NA	NA	0	NA	NA	NA	0	NA	NA	NA	0	NA	NA	NA	0	NA	NA	NA	1	98.72	0	63.81	0	NA	NA	NA
508096291	Oryzias melastigma cytochrome P450 (CYP2P12v1) mRNA, complete cds	1	96.21	0	33.4	1	96.45	0	39.48	1	97.62	0	75.82	1	94.79	0	33.27	1	95.32	0	41.35	1	95.16	0	41.35	1	97.24	0	43.42	1	96.19	0	100	1	95.16	0	41.35	1	96.19	0	100
350998305	Oryzias melastigma hatching enzyme protease (hce) mRNA, complete cds	1	90.66	2e-95	25.91	1	100	1e-111	21.56	1	88.33	2e-125	38.06	0	NA	NA	NA	0	NA	NA	NA	0	NA	NA	NA	0	NA	NA	NA	1	97.26	0	40.59	1	98.91	0	46.15	1	97.26	0	40.59
508096229	Oryzias melastigma cytochrome P450 (CYP1C1) mRNA, complete cds	1	99.56	0	100	1	99.62	0	100	1	99.62	0	100	0	NA	NA	NA	0	NA	NA	NA	0	NA	NA	NA	1	100	3e-132	15.84	1	100	2e-130	15.65	1	98.28	0	99.05	1	99.62	0	100
508096323	Oryzias melastigma cytochrome P450 (CYP2K34v2) mRNA, complete cds	0	NA	NA	NA	0	NA	NA	NA	0	NA	NA	NA	1	98.64	0	24.31	1	96.71	0	100	0	NA	NA	NA	1	99.47	0	74.24	0	NA	NA	NA	0	NA	NA	NA	1	96.71	0	100
327179164	Oryzias melastigma vitronectin protein mRNA, partial cds	0	NA	NA	NA	0	NA	NA	NA	0	NA	NA	NA	1	98.13	0	100	1	100	0	100	1	99.2	0	100	0	NA	NA	NA	0	NA	NA	NA	1	98.4	0	100	1	99.2	0	100
327358410	Oryzias melastigma uncoupling protein 2 mRNA, partial cds	0	NA	NA	NA	0	NA	NA	NA	0	NA	NA	NA	0	NA	NA	NA	0	NA	NA	NA	0	NA	NA	NA	0	NA	NA	NA	0	NA	NA	NA	0	NA	NA	NA	0	NA	NA	NA
327358584	Oryzias melastigma UDP-glucose pyrophosphorylase 2 mRNA, partial cds	1	99.19	3e-60	77.99	1	99.19	3e-60	77.99	1	99.19	3e-60	77.99	1	99.33	5e-74	94.34	1	99.33	5e-74	94.34	1	99.33	5e-74	94.34	1	99.19	3e-60	77.99	1	99.33	5e-74	94.34	1	99.33	5e-74	94.34	1	99.33	5e-74	94.34
327358544	Oryzias melastigma farnesyl pyrophosphate synthetase mRNA, partial cds	1	98.96	0	93.18	1	99.16	0	93.18	1	99.16	0	93.18	1	98.75	0	93.18	1	98.75	0	93.18	1	98.75	0	93.18	1	98.75	0	93.18	1	98.96	0	93.18	1	98.75	0	93.18	1	99.16	0	93.18
327358462	Oryzias melastigma G protein-coupled receptor 178 mRNA, partial cds	1	99.48	0	100	1	99.48	0	100	1	99.48	0	100	1	99.48	0	100	1	99.48	0	100	1	99.48	0	100	1	99.48	0	100	1	99.48	0	100	1	99.48	0	100	1	99.48	0	100
339015527	Oryzias melastigma GATA-binding protein 4 mRNA, partial cds	0	NA	NA	NA	0	NA	NA	NA	0	NA	NA	NA	1	100	5e-107	100	1	100	4e-107	100	1	100	9e-107	100	1	100	9e-107	100	0	NA	NA	NA	1	100	9e-107	100	1	100	5e-107	100
508096327	Oryzias melastigma cytochrome P450 (CYP8A2) mRNA, complete cds	0	NA	NA	NA	1	100	4e-105	14.05	1	100	1e-130	17.26	0	NA	NA	NA	0	NA	NA	NA	0	NA	NA	NA	1	99.78	0	62.47	1	99.77	0	30.47	1	99.62	0	72.82	1	99.78	0	62.47
327358424	Oryzias melastigma plasminogen mRNA, complete cds	1	100	9e-76	15.67	1	100	7e-76	15.67	1	100	2e-75	15.67	1	99.37	0	100	1	99.37	0	100	1	99.37	0	100	1	98.66	7e-72	15.67	1	98.66	4e-72	15.67	1	99.37	0	100	1	99.37	0	100
508096285	Oryzias melastigma cytochrome P450 (CYP2K34v1) mRNA, complete cds	0	NA	NA	NA	0	NA	NA	NA	0	NA	NA	NA	0	NA	NA	NA	0	NA	NA	NA	0	NA	NA	NA	0	NA	NA	NA	0	NA	NA	NA	0	NA	NA	NA	0	NA	NA	NA
328963191	Oryzias melastigma cytochrome P450 1a mRNA, partial cds	0	NA	NA	NA	0	NA	NA	NA	0	NA	NA	NA	0	NA	NA	NA	0	NA	NA	NA	0	NA	NA	NA	0	NA	NA	NA	0	NA	NA	NA	0	NA	NA	NA	0	NA	NA	NA
572938473	Oryzias melastigma voucher SAMN02383916 cytochrome P450 21A mRNA, partial cds	0	NA	NA	NA	0	NA	NA	NA	0	NA	NA	NA	0	NA	NA	NA	0	NA	NA	NA	0	NA	NA	NA	0	NA	NA	NA	0	NA	NA	NA	0	NA	NA	NA	0	NA	NA	NA
327358388	Oryzias melastigma heart-type fatty acid binding protein mRNA, partial cds	1	98.53	0	100	1	98.32	0	100	1	98.74	0	100	1	98.53	0	100	1	98.74	0	100	1	98.53	0	100	1	98.53	0	100	1	98.74	0	100	1	98.53	0	100	1	98.53	0	100
327358392	Oryzias melastigma ceruloplasmin mRNA, partial cds	0	NA	NA	NA	0	NA	NA	NA	0	NA	NA	NA	1	99.84	0	98.58	1	99.04	0	98.58	1	99.36	0	98.58	1	85.56	0	97.16	0	NA	NA	NA	1	99.36	0	98.58	1	99.04	0	98.58
508096247	Oryzias melastigma cytochrome P450 (CYP26C1) mRNA, complete cds	0	NA	NA	NA	0	NA	NA	NA	1	99.52	0	26.24	0	NA	NA	NA	0	NA	NA	NA	0	NA	NA	NA	1	98.46	8e-28	4.12	0	NA	NA	NA	1	99.88	0	51.2	1	99.52	0	26.24
327358400	Oryzias melastigma Yes-associated protein 1 mRNA, partial cds	1	99.28	1e-143	61.92	1	98.92	5e-142	61.92	1	99.28	1e-143	61.92	1	99.42	9e-88	38.53	1	99.28	1e-143	61.92	1	99.64	6e-145	61.92	1	99.28	9e-144	61.92	1	99.28	5e-144	61.92	1	99.28	1e-143	61.92	1	99.64	3e-145	61.92
327358488	Oryzias melastigma Gga1 protein mRNA, partial cds	1	100	8e-102	100	1	100	8e-102	100	1	100	9e-102	100	1	100	7e-89	87.82	1	100	2e-88	87.82	1	100	8e-102	100	1	100	1e-101	100	1	100	8e-102	100	1	100	2e-88	87.82	1	100	2e-88	87.82
327358526	Oryzias melastigma 60S acidic ribosomal protein P0 mRNA, complete cds	1	97.55	0	97.66	1	97.55	0	97.47	1	97.55	0	97.66	1	97.53	0	96.54	1	97.65	0	97.66	1	97.55	0	97.66	1	97.55	0	97.66	1	97.65	0	97.66	1	97.55	0	97.66	1	97.65	0	97.66
327358442	Oryzias melastigma antithrombin III mRNA, partial cds	0	NA	NA	NA	0	NA	NA	NA	0	NA	NA	NA	1	99.6	0	95.58	1	98.99	0	95.58	1	99.6	0	95.58	0	NA	NA	NA	1	99.58	2e-123	45.58	1	99.6	0	95.58	1	99.6	0	95.58
508096251	Oryzias melastigma cytochrome P450 (CYP26a1) mRNA, complete cds	1	99.24	1e-136	18	0	NA	NA	NA	1	99.35	0	31.63	0	NA	NA	NA	0	NA	NA	NA	0	NA	NA	NA	1	99.66	0	100	1	99.39	1e-172	22.43	1	99.66	0	100	1	99.66	0	100
306071741	Oryzias melastigma hepcidin precursor, mRNA, complete cds	1	98.94	0	73.09	1	99.28	0	86.94	1	99.28	0	86.94	1	98.87	0	95.96	1	99.45	0	85.07	1	98.87	0	95.96	1	99.26	0	62.83	1	99.27	0	85.07	1	98.87	0	95.96	1	98.87	0	95.96
508096305	Oryzias melastigma cytochrome P450 (CYP20A1) mRNA, complete cds	1	98.85	0	100	1	98.71	0	100	1	98.78	0	100	1	98.78	0	100	1	98.78	0	100	1	98.78	0	100	1	98.78	0	100	1	98.99	0	100	1	98.78	0	100	1	98.78	0	100
327179172	Oryzias melastigma complement factor H precursor, mRNA, partial cds	1	98.04	0	98.71	1	95.06	0	98.71	0	NA	NA	NA	1	98.26	0	98.71	1	94.64	0	98.71	1	94.85	0	98.71	1	97.18	0	98.71	1	95.06	0	98.71	1	97.26	0	93.78	1	98.26	0	98.71
508096337	Oryzias melastigma cytochrome P450 (CYP17A1) mRNA, partial cds	1	99.46	0	24.87	1	99.68	1e-162	20.53	1	99.74	0	25.6	1	99.67	8e-159	20.07	1	99.62	0	35	1	99.88	0	57.27	1	99.93	0	100	1	99.93	0	100	1	99.93	0	100	1	99.93	0	100
327358600	Oryzias melastigma Atg12 protein mRNA, partial cds	1	99.79	0	96.09	1	99.79	0	96.09	1	99.79	0	96.09	1	100	0	88.07	1	99.79	0	97.94	1	99.79	0	97.94	1	99.79	0	97.94	1	99.78	0	92.8	1	99.78	0	92.8	1	99.79	0	97.94
374093537	Oryzias melastigma thyrotropin beta (TSHB) mRNA, partial cds	1	97.63	7e-102	96.35	1	98.1	1e-103	96.35	1	97.63	9e-102	96.35	0	NA	NA	NA	0	NA	NA	NA	1	98.31	2e-86	80.82	1	96.21	7e-97	96.35	0	NA	NA	NA	1	97.63	2e-101	96.35	1	96.21	7e-97	96.35
327358626	Oryzias melastigma FK506-binding protein 5 mRNA, partial cds	1	99.64	3e-144	97.19	1	99.64	2e-144	97.19	1	99.64	2e-144	97.19	1	99.64	1e-144	97.19	1	99.64	4e-144	97.19	1	99.64	2e-144	97.19	1	99.64	2e-144	97.19	1	99.64	9e-145	97.19	1	99.64	3e-144	97.19	1	99.64	4e-144	97.19
328963187	Oryzias melastigma cytochrome oxidase subunit III mRNA, complete cds; mitochondrial	1	99.74	0	96.07	1	99.74	0	96.07	1	99.74	0	96.07	1	99.74	0	96.07	1	99.5	0	98.89	1	99.74	0	96.07	1	99.74	0	96.07	1	99.74	0	96.07	1	99.74	0	96.07	1	99.74	0	96.07
327358574	Oryzias melastigma lipocalin mRNA, partial cds	1	98.86	2e-87	100	0	NA	NA	NA	1	98.86	3e-87	100	1	98.86	4e-87	100	1	98.86	4e-87	100	1	98.86	4e-87	100	1	98.86	4e-87	100	1	98.86	4e-87	100	1	98.86	4e-87	100	1	98.86	4e-87	100
327358516	Oryzias melastigma aldolase B mRNA, partial cds	1	99.64	0	97.95	1	99.55	0	99.11	1	99.64	0	99.11	1	99.64	0	99.11	1	99.64	0	99.11	1	99.71	0	93.4	1	99.64	0	99.11	1	99.64	0	99.11	1	99.71	0	92.77	1	99.64	0	99.11
327358612	Oryzias melastigma transketolase mRNA, complete cds	1	98.25	0	97.03	1	98.25	0	97.03	1	98.25	0	97.03	1	98.25	0	97.03	1	98.25	0	97.03	1	98.25	0	97.03	1	98.25	0	97.03	1	98.25	0	97.03	1	98.25	0	97.03	1	98.25	0	97.03
327358670	Oryzias melastigma acidic ribosomal protein P0 mRNA, partial cds	0	NA	NA	NA	0	NA	NA	NA	1	99.08	4e-111	29.82	0	NA	NA	NA	0	NA	NA	NA	0	NA	NA	NA	0	NA	NA	NA	0	NA	NA	NA	0	NA	NA	NA	0	NA	NA	NA
339015529	Oryzias melastigma cytochrome P450 aromatase 19a mRNA, partial cds	0	NA	NA	NA	0	NA	NA	NA	0	NA	NA	NA	0	NA	NA	NA	0	NA	NA	NA	0	NA	NA	NA	0	NA	NA	NA	0	NA	NA	NA	0	NA	NA	NA	0	NA	NA	NA
327358384	Oryzias melastigma alanine-glyoxylate aminotransferase 2-like 1 mRNA, partial cds	0	NA	NA	NA	0	NA	NA	NA	1	97.2	4e-66	18.92	1	98.78	0	97.75	1	95	0	97.09	1	96.35	0	97.09	0	NA	NA	NA	0	NA	NA	NA	1	96.35	0	97.09	1	98.78	0	97.75
508096283	Oryzias melastigma cytochrome P450 (CYP2P15v1) mRNA, complete cds	1	99.6	0	100	1	99.47	0	100	1	99.53	0	100	1	96.47	0	100	0	NA	NA	NA	1	93.9	0	100	1	99.47	0	100	0	NA	NA	NA	1	90.89	0	100	1	89.78	0	100
339015537	Oryzias melastigma estrogen receptor alpha mRNA, partial cds	0	NA	NA	NA	0	NA	NA	NA	0	NA	NA	NA	1	99.76	0	93.06	0	NA	NA	NA	1	99.76	0	93.06	1	99.55	0	99.55	1	99.7	2e-173	73.38	1	99.55	0	99.55	1	99.55	0	99.55
327358346	Oryzias melastigma complement component C8 gamma chain mRNA, partial cds	0	NA	NA	NA	0	NA	NA	NA	0	NA	NA	NA	0	NA	NA	NA	0	NA	NA	NA	0	NA	NA	NA	0	NA	NA	NA	0	NA	NA	NA	0	NA	NA	NA	0	NA	NA	NA
327358606	Oryzias melastigma alpha-13-mannosyl-glycoprotein 2-beta-N-acetylglucosaminyltransferase mRNA, partial cds	1	99.63	0	100	1	99.63	0	100	1	99.63	0	100	1	99.63	0	100	1	99.63	0	100	1	99.63	0	100	1	99.63	0	100	1	99.63	0	100	1	99.63	0	100	1	99.63	0	100
302320874	Oryzias melastigma c-type lysozyme mRNA, complete cds	0	NA	NA	NA	0	NA	NA	NA	0	NA	NA	NA	1	99.23	0	93.32	1	99.23	0	93.32	1	99.23	0	93.32	0	NA	NA	NA	0	NA	NA	NA	1	99.23	0	93.32	1	99.23	0	93.32
327358560	Oryzias melastigma eukaryotic translation initiation factor 3 subunit 5 epsilon 47kDa mRNA, partial cds	1	99.69	0	100	1	99.69	0	100	1	99.69	0	100	1	99.69	0	100	1	99.69	0	100	1	99.69	0	100	1	99.69	0	100	1	99.69	0	100	1	99.69	0	100	1	99.69	0	100
327358598	Oryzias melastigma peroxisomal trans-2-enoyl-CoA reductase mRNA, partial cds	1	99.3	0	99.13	1	99.3	0	99.13	1	99.3	0	99.13	1	99.3	0	99.13	1	99.3	0	99.13	1	99.3	0	99.13	1	99.3	0	99.13	1	99.3	0	99.13	1	99.3	0	99.13	1	99.3	0	99.13
327358648	Oryzias melastigma glutamate dehydrogenase 1 mRNA, partial cds	1	97.8	1e-86	100	1	97.8	1e-86	100	1	97.8	1e-86	100	1	97.8	1e-86	100	1	97.8	1e-86	100	1	97.8	1e-86	100	1	98.9	5e-90	100	1	97.8	1e-86	100	1	97.8	1e-86	100	1	97.8	1e-86	100
339015535	Oryzias melastigma proliferator-activated receptor gamma mRNA, partial cds	0	NA	NA	NA	1	99.46	6e-94	45.89	1	99.25	0	100	1	99.25	0	100	1	99.25	0	100	1	99.25	0	100	1	99.25	0	100	1	99.25	0	100	1	99.25	0	100	1	99.25	0	100
327358368	Oryzias melastigma 26S proteasome non-ATPase regulatory subunit 8 mRNA, partial cds	1	98.86	0	98.76	1	98.18	0	98.76	1	98.63	0	98.76	1	98.18	0	98.76	1	98.75	0	98.76	1	98.41	0	98.76	1	98.86	0	98.76	1	98.18	0	98.76	1	98.63	0	98.76	1	98.63	0	98.76
82879990	Oryzias melastigma telomerase reverse transcriptase (TERT) mRNA, complete cds	1	99.31	0	31.82	1	99.87	0	20.81	1	99.79	0	39.9	1	98.9	5e-91	5.02	1	99.64	0	23.1	1	99.64	0	30.3	1	99.94	0	99.2	1	99.72	0	98.87	1	99.85	0	91.17	1	99.72	0	98.87
327358650	Oryzias melastigma cytochrome c oxidase subunit I mRNA, partial cds	1	99.82	0	94.34	1	99.66	0	98	1	99.82	0	92.35	1	99.82	0	92.18	1	99.82	0	91.68	1	99.82	0	92.18	1	99.82	0	94.34	1	99.66	0	97.84	1	99.82	0	90.68	0	NA	NA	NA
374093531	Oryzias melastigma Kruppel-like factor 9 (KLF9) mRNA, partial cds	1	99.75	0	100	1	99.75	0	100	1	99.75	0	100	1	99.75	0	100	1	100	2e-160	74.57	1	99.75	0	100	1	99.75	0	100	1	99.75	0	100	1	99.75	0	100	1	99.75	0	100
327358446	Oryzias melastigma peroxiredoxin 3 mRNA, partial cds	1	99.78	0	60.37	1	99.59	0	96.59	1	98.91	0	96.59	1	99.32	0	96.06	1	99.73	0	97.24	1	99.46	0	97.24	1	100	0	60.37	1	100	0	60.37	1	100	0	60.37	1	99.46	0	97.24
327358492	Oryzias melastigma solute carrier organic anion transporter family member 2A1 mRNA, partial cds	1	99.82	0	100	1	100	0	100	1	100	0	100	1	100	0	100	1	100	0	100	1	100	0	100	1	100	2e-145	49.28	0	NA	NA	NA	1	100	0	100	1	100	0	100
327358482	Oryzias melastigma organic cation transporter like mRNA, complete cds	0	NA	NA	NA	0	NA	NA	NA	0	NA	NA	NA	1	94.66	0	96.1	1	94.66	0	96.1	1	94.66	0	96.1	1	99.35	9e-161	60.23	1	97.28	0	78.56	1	94.66	0	96.1	1	94.66	0	96.1
327358326	Oryzias melastigma interleukin-1 receptor type II mRNA, partial cds	0	NA	NA	NA	0	NA	NA	NA	1	100	0	83.47	0	NA	NA	NA	1	99.2	0	75.2	1	99.2	0	75.2	1	99.6	0	100	1	93.69	4e-123	60.69	1	100	0	100	1	99.6	0	100
327358522	Oryzias melastigma purine nucleoside phosphorylase mRNA, partial cds	1	99.45	0	86.9	1	99.54	0	77.64	1	99.73	0	90.26	1	99.6	0	90.26	1	99.73	0	90.26	1	99.73	0	90.26	1	99.45	0	86.9	1	99.31	0	87.02	1	99.6	0	90.26	1	99.73	0	90.26
327358576	Oryzias melastigma alpha-N-acetylgalactosaminidase mRNA, complete cds	1	97.31	0	92.9	1	97.31	0	92.9	1	97.31	0	92.9	1	97.22	0	89.89	1	97.31	0	92.9	1	97.31	0	92.9	1	97.31	0	92.9	1	97.29	0	92.23	1	97.31	0	92.9	1	97.31	0	92.9
327358540	Oryzias melastigma endonuclease-reverse transcriptase HmRTE-e01 mRNA, partial cds	1	99.77	0	78.9	1	99.77	0	78.9	1	99.77	0	78.9	1	99.77	0	78.9	1	99.77	0	78.9	1	99.77	0	78.9	1	99.77	0	78.9	1	99.77	0	78.9	1	99.77	0	78.9	1	99.77	0	78.9
327358534	Oryzias melastigma F-box only protein 9 mRNA, partial cds	1	99.77	0	100	1	99.77	0	100	1	99.77	0	100	1	99.77	0	100	1	99.77	0	100	1	99.77	0	100	1	99.77	0	100	1	99.77	0	100	1	99.77	0	100	1	99.77	0	100
327358340	Oryzias melastigma complement component 5 mRNA, partial cds	0	NA	NA	NA	0	NA	NA	NA	0	NA	NA	NA	1	99.61	0	100	1	99.22	0	100	1	99.41	0	100	0	NA	NA	NA	1	99.64	1e-144	54.21	1	99.61	0	100	1	99.61	0	100
328963197	Oryzias melastigma ribosomal protein l27a mRNA, partial cds	1	99.72	0	99.16	1	99.72	0	100	1	100	5e-178	93.54	1	99.72	0	99.72	1	99.72	0	100	1	99.72	0	99.72	1	99.72	0	100	1	99.72	0	100	1	99.72	0	99.72	1	99.72	0	100
327358344	Oryzias melastigma C1q-like 23kDa protein mRNA, partial cds	0	NA	NA	NA	0	NA	NA	NA	0	NA	NA	NA	1	97.35	0	97	1	98.25	0	91.11	1	97.25	0	90.71	1	99.12	0	90.61	1	97.92	0	90.31	1	90.55	2e-39	11.59	1	97.35	0	97
327179168	Oryzias melastigma C1 inhibitor mRNA, partial cds	0	NA	NA	NA	0	NA	NA	NA	0	NA	NA	NA	1	98.85	0	100	1	99.2	0	100	1	99.2	0	100	0	NA	NA	NA	1	98.24	1e-142	32.64	1	99.2	0	100	1	99.2	0	100
327358474	Oryzias melastigma retinal G protein coupled receptor mRNA, partial cds	1	100	0	76.9	1	99.8	0	75.41	1	99.7	0	98.51	1	99.7	0	98.51	1	99.7	0	98.51	1	99.7	0	98.51	1	99.78	0	69.15	1	100	4e-105	29.96	1	99.7	0	98.51	1	99.7	0	98.51
342520766	Oryzias melastigma cytochrome P450 1A mRNA, partial cds	0	NA	NA	NA	0	NA	NA	NA	0	NA	NA	NA	0	NA	NA	NA	0	NA	NA	NA	0	NA	NA	NA	0	NA	NA	NA	0	NA	NA	NA	0	NA	NA	NA	0	NA	NA	NA
328963183	Oryzias melastigma mitochondrial adenylate kinase isoenzyme 2 mRNA, complete cds; nuclear gene for mitochondrial product	1	98.69	0	53.73	1	98.43	0	53.73	1	98.43	0	53.73	1	98.43	0	53.73	1	98.17	0	53.73	1	98.43	0	53.73	1	98.17	0	53.73	1	98.43	0	53.73	1	98.17	0	53.73	1	98.43	0	53.73
342520305	Oryzias melastigma estrogen receptor beta mRNA, partial cds	1	99.81	0	59.59	1	99.56	0	51.48	1	99.77	0	99.89	1	99.66	0	99.89	1	99.77	0	99.89	1	99.77	0	99.89	1	99.77	0	99.89	1	99.66	0	99.89	1	99.77	0	99.89	1	99.77	0	99.89
327358552	Oryzias melastigma ribosomal protein L23 mRNA, complete cds	1	98.92	0	95.38	1	98.92	0	95.38	1	98.92	0	95.38	1	98.92	0	95.38	1	98.92	0	95.38	1	98.92	0	95.38	1	99.43	0	89.49	1	99.43	0	89.49	1	98.92	0	95.38	1	99.43	0	89.49
327358548	Oryzias melastigma growth hormone receptor mRNA, partial cds	1	98.53	2e-65	39.19	1	97.55	1e-75	46.69	1	99.12	1e-115	65.71	1	99.42	0	100	1	99.42	0	100	1	99.42	0	100	1	99.42	0	100	1	98.85	1e-178	100	1	99.42	0	100	1	99.42	0	100
328963179	Oryzias melastigma transferrin precursor, mRNA, partial cds	1	99.71	0	98.59	1	99.71	0	98.59	1	99.71	0	98.59	1	99.71	0	98.31	1	99.71	0	98.03	1	99.71	0	98.31	1	99.86	0	98.59	1	99.86	0	98.59	1	99.71	0	98.59	1	99.71	0	98.59
327358614	Oryzias melastigma allantoicase mRNA, partial cds	0	NA	NA	NA	0	NA	NA	NA	0	NA	NA	NA	1	99.3	0	91.66	1	99.3	0	91.66	1	99.3	0	91.66	0	NA	NA	NA	0	NA	NA	NA	1	99.3	0	91.66	1	99.3	0	91.66
327358398	Oryzias melastigma zinc finger protein 706 mRNA, complete cds	1	98.84	1e-131	60.28	1	99.22	3e-133	60.28	1	98.84	1e-131	60.28	1	99.01	3e-102	47.2	1	99.22	3e-133	60.28	1	98.84	1e-131	60.28	1	98.83	5e-131	60.05	1	99.22	3e-133	60.28	1	98.84	1e-131	60.28	1	98.84	1e-131	60.28
508096265	Oryzias melastigma cytochrome P450 (CYP7A1) mRNA, complete cds	0	NA	NA	NA	0	NA	NA	NA	1	100	2e-108	13.45	1	99.8	0	32.36	1	99.68	0	100	1	99.68	0	100	1	99.78	0	29.17	1	99.61	0	100	1	99.74	0	100	1	99.68	0	100
572938405	Oryzias melastigma voucher SAMN02383916 cytochrome P450 3A mRNA, partial cds	0	NA	NA	NA	0	NA	NA	NA	0	NA	NA	NA	0	NA	NA	NA	0	NA	NA	NA	0	NA	NA	NA	0	NA	NA	NA	0	NA	NA	NA	0	NA	NA	NA	0	NA	NA	NA
327358448	Oryzias melastigma myocilin mRNA, partial cds	1	100	1e-116	72.55	1	100	5e-102	64.05	1	100	1e-162	100	0	NA	NA	NA	1	100	8e-163	100	1	100	9e-163	100	1	100	9e-163	100	1	100	9e-163	100	1	100	2e-162	100	1	100	9e-163	100
448278787	Oryzias melastigma ribosomal protein L7 mRNA, partial cds	1	98.78	0	98.59	1	98.78	0	98.59	1	98.78	0	98.59	1	98.78	0	98.59	1	98.78	0	98.59	1	98.78	0	98.59	1	98.78	0	98.59	1	98.78	0	98.59	1	98.78	0	98.59	1	98.78	0	98.59
327358380	Oryzias melastigma transforming growth factor beta receptor III mRNA, partial cds	1	99.75	0	97.78	1	99.75	0	97.78	1	99.75	0	97.78	1	99.49	0	97.78	1	99.47	0	93.09	1	99.49	0	97.78	1	99.49	0	97.78	1	99.49	0	97.78	1	99.75	0	97.78	1	99.49	0	97.78
327358364	Oryzias melastigma skin mucus lectin mRNA, partial cds	1	100	4e-158	55.62	1	100	5e-72	26.59	1	100	6e-158	55.62	1	76.56	8e-31	48.88	1	76.56	8e-31	48.88	1	76.56	9e-31	48.88	1	94.9	3e-66	29.21	1	96.71	2e-69	28.46	1	76.56	9e-31	48.88	1	100	6e-158	55.62
343532563	Oryzias melastigma bone morphogenetic protein 4 (BMP4) mRNA, partial cds	1	100	0	100	1	100	0	100	1	100	0	100	0	NA	NA	NA	1	100	0	100	1	100	0	100	1	100	0	100	1	100	0	82.56	1	100	0	100	1	100	0	100
327358416	Oryzias melastigma fibrinogen gamma polypeptide mRNA, partial cds	0	NA	NA	NA	0	NA	NA	NA	0	NA	NA	NA	1	99.4	0	98.24	1	99.4	0	98.24	1	99.4	0	98.24	0	NA	NA	NA	0	NA	NA	NA	1	99.4	0	98.24	1	99.4	0	98.24
508096271	Oryzias melastigma cytochrome P450 (CYP4V2) mRNA, complete cds	0	NA	NA	NA	0	NA	NA	NA	0	NA	NA	NA	1	99.48	0	100	1	99.81	0	100	1	99.61	0	100	0	NA	NA	NA	0	NA	NA	NA	1	99.61	0	100	1	99.61	0	100
327358434	Oryzias melastigma matrix metallopeptidase 13 mRNA, complete cds	0	NA	NA	NA	1	99.43	0	74.08	1	99.44	0	74.82	1	99.44	0	74.71	1	99.44	0	75.24	1	99.44	0	75.24	0	NA	NA	NA	0	NA	NA	NA	1	99.45	0	76.19	1	99.44	0	75.24
327358570	Oryzias melastigma glyceraldehyde-3-phosphate dehydrogenase mRNA, partial cds	1	99.04	9e-49	19.77	1	99.78	0	87.07	1	99.78	0	87.45	1	99.81	0	100	1	99.81	0	100	1	99.81	0	100	1	99.81	0	100	1	99.81	0	100	1	99.81	0	100	1	99.81	0	100
220897924	Oryzias melastigma retinal homeobox protein 2 (rx2) mRNA, partial cds	0	NA	NA	NA	0	NA	NA	NA	0	NA	NA	NA	0	NA	NA	NA	0	NA	NA	NA	0	NA	NA	NA	0	NA	NA	NA	0	NA	NA	NA	0	NA	NA	NA	0	NA	NA	NA
374638043	Oryzias melastigma glutamate-cysteine ligase catalytic subunit (GCLC) mRNA, partial cds	1	99.06	0	99.53	1	99.06	0	99.53	1	99.06	0	99.53	1	99.06	0	99.53	1	99.06	0	99.53	1	99.06	0	99.53	1	99.06	0	99.53	1	99.06	0	99.53	1	99.06	0	99.53	1	99.06	0	99.53
327358506	Oryzias melastigma ubiquitin mRNA, partial cds	1	100	1e-132	49.41	1	100	1e-132	49.41	1	100	2e-145	53.94	1	100	0	98.03	1	100	0	98.03	1	100	0	98.03	1	100	2e-145	53.94	1	100	2e-145	53.94	1	100	2e-145	53.94	1	100	0	98.03
327358622	Oryzias melastigma fructose-16-bisphosphatase 1 mRNA, partial cds	0	NA	NA	NA	0	NA	NA	NA	0	NA	NA	NA	1	97.97	0	98.37	1	97.97	0	98.37	1	97.79	0	98.37	1	98.94	1e-43	17.06	1	97.8	0	66.06	1	97.79	0	98.37	1	97.79	0	98.37
327358602	Oryzias melastigma AN1 ubiquitin-like protein mRNA, partial cds	1	99.79	0	63.93	1	99.79	0	63.93	1	99.79	0	63.93	1	99.79	0	63.93	1	99.79	0	63.93	1	99.79	0	63.93	1	99.79	0	63.93	1	99.79	0	63.93	1	99.79	0	63.93	1	99.79	0	63.93
327358620	Oryzias melastigma epidermis-type lipoxygenase 3 mRNA, partial cds	1	71.69	7e-29	77.93	1	71.69	3e-29	77.93	1	71.69	6e-29	77.93	1	80.34	4e-18	15.34	1	99.73	0	50.47	1	99.73	0	50.47	1	99.73	0	49.13	1	99.32	0	99.19	1	99.19	0	99.19	1	99.32	0	99.19
327358530	Oryzias melastigma TGF-beta-inducible nuclear protein 1 mRNA, partial cds	1	97.3	0	98.34	1	97.57	0	95.69	1	97.3	0	98.34	1	97.57	0	95.69	1	97.5	0	99.67	1	97.34	0	99.67	1	97.57	0	95.69	1	97.57	0	95.69	1	97.32	0	99.17	1	97.3	0	98.34
327358666	Oryzias melastigma ubiquitin carboxyl-terminal hydrolase isozyme L5 mRNA, partial cds	1	99.09	7e-111	96.05	1	99.54	2e-112	96.05	1	99.54	2e-112	96.05	1	98.63	3e-109	96.05	1	99.54	2e-112	96.05	1	98.63	3e-109	96.05	1	99.09	8e-111	96.05	1	99.54	2e-112	96.05	1	99.09	8e-111	96.05	1	99.09	8e-111	96.05
327358330	Oryzias melastigma coagulation factor XI precursor, mRNA, partial cds	1	99.69	3e-169	50.79	1	99.62	3e-139	42.22	1	99.69	3e-169	50.79	1	99.03	0	98.57	1	99.03	0	98.57	1	99.03	0	98.57	0	NA	NA	NA	0	NA	NA	NA	1	99.03	0	98.57	1	99.03	0	98.57
327358428	Oryzias melastigma myoglobin mRNA, complete cds	1	98.62	2e-109	34.82	0	NA	NA	NA	1	98.62	2e-109	34.82	1	99.5	0	96.81	1	99.25	0	84.66	1	99.5	0	96.81	0	NA	NA	NA	0	NA	NA	NA	1	99.5	0	96.81	1	99.5	0	96.81
374638047	Oryzias melastigma cytochrome P450 1A (CYP1A) mRNA, partial cds	0	NA	NA	NA	0	NA	NA	NA	0	NA	NA	NA	0	NA	NA	NA	0	NA	NA	NA	0	NA	NA	NA	0	NA	NA	NA	0	NA	NA	NA	0	NA	NA	NA	0	NA	NA	NA
327358480	Oryzias melastigma proheparin-binding EGF-like growth factor mRNA, partial cds	0	NA	NA	NA	0	NA	NA	NA	0	NA	NA	NA	0	NA	NA	NA	0	NA	NA	NA	0	NA	NA	NA	1	99.7	3e-176	50.15	0	NA	NA	NA	1	99.7	3e-176	50.15	1	99.7	3e-176	50.15
508096333	Oryzias melastigma cytochrome P450 (CYP27A2) mRNA, complete cds	1	99.66	0	93.33	1	99.57	0	88.18	1	99.62	0	100	0	NA	NA	NA	0	NA	NA	NA	0	NA	NA	NA	1	99.69	0	40.19	1	98.35	1e-121	15.28	1	99.37	0	100	1	99.62	0	100
508096267	Oryzias melastigma cytochrome P450 (CYP5A1) mRNA, complete cds	1	99.62	0	97.5	1	99.55	0	97.5	1	99.36	0	97.5	1	99.68	0	97.5	1	99.68	0	97.5	1	99.74	0	97.5	1	99.6	0	63.23	1	99.74	0	97.5	1	99.74	0	97.5	1	99.74	0	97.5
508096239	Oryzias melastigma cytochrome P450 (CYP2N18) mRNA, complete cds	1	99.6	0	100	1	99.6	0	100	1	99.6	0	100	1	93.75	0	100	1	100	2e-165	20.75	1	100	2e-165	20.75	1	99.46	0	100	1	99.67	0	100	0	NA	NA	NA	1	99.6	0	100
220897928	Oryzias melastigma early growth response 2 (krox-20) mRNA, partial cds	0	NA	NA	NA	0	NA	NA	NA	1	99.22	3e-133	62.17	0	NA	NA	NA	0	NA	NA	NA	0	NA	NA	NA	0	NA	NA	NA	0	NA	NA	NA	1	99.22	3e-133	62.17	1	99.22	3e-133	62.17
508096321	Oryzias melastigma cytochrome P450 (CYP7C1) mRNA, complete cds	1	99.73	0	99.73	1	99.35	0	62.42	1	99.73	0	100	1	99.66	0	100	1	99.6	0	100	1	99.6	0	100	1	99.8	0	100	1	99.6	0	100	1	99.66	0	100	1	99.6	0	100
327358588	Oryzias melastigma cytochrome P450 20A1 mRNA, complete cds	0	NA	NA	NA	0	NA	NA	NA	0	NA	NA	NA	0	NA	NA	NA	0	NA	NA	NA	0	NA	NA	NA	0	NA	NA	NA	0	NA	NA	NA	0	NA	NA	NA	0	NA	NA	NA
448278791	Oryzias melastigma catalase mRNA, partial cds	1	99.05	0	100	1	99.05	0	100	1	99.05	0	100	1	99.05	0	100	1	99.05	0	100	1	99.05	0	100	1	99.05	0	100	1	99.05	0	100	1	99.05	0	100	1	99.05	0	100
508096225	Oryzias melastigma cytochrome P450 (CYP11c1v1) mRNA, complete cds	1	99.25	7e-139	16.54	0	NA	NA	NA	1	99.16	0	29.44	0	NA	NA	NA	0	NA	NA	NA	0	NA	NA	NA	0	NA	NA	NA	1	99.2	0	100	1	99.2	0	100	1	99.2	0	100
169260692	Oryzias melastigma Cbp/p300-interacting transactivator 3b mRNA, complete cds	1	99.34	0	98.26	1	99.61	0	98.26	1	99.67	0	98.26	1	99.34	0	98.26	1	99.61	0	98.26	1	99.54	0	98.26	1	99.41	0	98.26	1	99.47	0	98.26	1	99.47	0	98.26	1	99.37	0	91.68
327179162	Oryzias melastigma secreted immunoglobulin domain protein 4 mRNA, partial cds	0	NA	NA	NA	0	NA	NA	NA	0	NA	NA	NA	1	99.71	0	91.18	1	99.71	0	91.58	1	99.71	0	91.58	0	NA	NA	NA	0	NA	NA	NA	1	99.71	0	91.58	1	99.71	0	91.58
327358408	Oryzias melastigma liver angiotensinogen mRNA, complete cds	0	NA	NA	NA	0	NA	NA	NA	0	NA	NA	NA	1	96.91	0	98.33	1	96.25	0	98.33	1	96.83	0	98.33	0	NA	NA	NA	1	99.58	0	79.7	1	96.83	0	98.33	1	96.83	0	98.33
508096277	Oryzias melastigma cytochrome P450 (CYP46A1b) mRNA, complete cds	1	95.53	0	81.96	1	100	0	56.82	1	99.61	0	99.93	1	99.54	0	100	1	97.05	0	99.93	1	99.61	0	100	1	99.76	0	54.13	1	96.61	0	61.81	1	99.61	0	100	1	99.61	0	100
327358514	Oryzias melastigma cytochrome P450 2C33-like protein mRNA, partial cds	0	NA	NA	NA	1	98.26	1e-53	17.14	0	NA	NA	NA	0	NA	NA	NA	0	NA	NA	NA	0	NA	NA	NA	0	NA	NA	NA	0	NA	NA	NA	0	NA	NA	NA	0	NA	NA	NA
327358360	Oryzias melastigma proteoglycan 4 mRNA, partial cds	0	NA	NA	NA	0	NA	NA	NA	0	NA	NA	NA	1	99.61	0	98.27	1	100	0	98.27	1	100	0	98.27	0	NA	NA	NA	1	99.63	2e-142	52.4	1	100	0	98.27	1	100	0	98.27
327358538	Oryzias melastigma methyltransferase Mb3374 mRNA, partial cds	0	NA	NA	NA	0	NA	NA	NA	0	NA	NA	NA	1	97.53	0	82.32	1	97.51	0	90.14	1	97.23	0	50.27	0	NA	NA	NA	0	NA	NA	NA	1	97.23	0	50.27	1	97.51	0	90.14
327358404	Oryzias melastigma activity-dependent neuroprotective protein mRNA, partial cds	1	99.75	0	100	1	99.75	0	100	1	99.75	0	100	1	99.75	0	100	1	99.75	0	100	1	99.75	0	100	1	99.75	0	100	1	99.75	0	100	1	99.75	0	100	1	99.75	0	100
220897932	Oryzias melastigma ubiquitin specific peptidase 2 (USP2) mRNA, partial cds	1	99.87	0	98.82	1	99.73	0	98.82	1	99.87	0	98.82	1	99.87	0	98.82	1	99.87	0	98.82	1	99.87	0	98.82	1	99.73	0	98.82	1	99.73	0	98.82	1	99.73	0	98.82	1	99.87	0	98.82
508096335	Oryzias melastigma cytochrome P450 (CYP2N19) mRNA, partial cds	0	NA	NA	NA	0	NA	NA	NA	0	NA	NA	NA	0	NA	NA	NA	0	NA	NA	NA	0	NA	NA	NA	0	NA	NA	NA	0	NA	NA	NA	0	NA	NA	NA	0	NA	NA	NA
508096257	Oryzias melastigma cytochrome P450 (CYP2X14) mRNA, complete cds	1	78.79	0	95.02	1	78.73	0	95.02	1	78.84	0	95.02	1	100	0	86.91	1	100	0	86.5	1	100	0	86.5	1	78.35	0	95.02	1	78.28	0	95.02	1	100	0	86.5	1	78.79	0	95.02
327358658	Oryzias melastigma phosphotriesterase-like protein mRNA, partial cds	1	99.65	0	100	1	99.82	0	100	1	99.82	0	100	1	99.65	0	100	1	99.82	0	100	1	99.65	0	100	1	99.65	0	100	1	99.82	0	100	1	99.65	0	100	1	99.65	0	100
327358432	Oryzias melastigma heat shock 70kDa protein 5 mRNA, partial cds	1	99.65	7e-148	96.92	1	99.65	7e-148	96.92	1	99.65	7e-148	96.92	1	99.65	7e-148	96.92	1	99.65	7e-148	96.92	1	99.65	7e-148	96.92	1	99.65	8e-148	96.92	1	99.65	8e-148	96.92	1	99.65	8e-148	96.92	1	99.65	8e-148	96.92
374093539	Oryzias melastigma UDP glucuronosyltransferase 1 family polypetide A5 (UGT1A5) mRNA, partial cds	1	98.78	0	100	1	98.78	0	100	1	98.78	0	100	1	98.78	0	100	1	98.78	0	100	1	98.78	0	100	1	98.61	0	100	1	98.78	0	100	1	98.78	0	100	1	98.61	0	100
327358412	Oryzias melastigma heat shock protein 90 beta mRNA, partial cds	1	100	2e-74	100	1	100	2e-74	100	1	100	2e-74	100	1	100	2e-74	100	1	100	2e-74	100	1	100	2e-74	100	1	100	2e-74	100	1	98.65	4e-71	100	1	100	2e-74	100	1	100	2e-74	100
508096341	Oryzias melastigma cytochrome P450 (CYP2K27v2) mRNA, partial cds	0	NA	NA	NA	0	NA	NA	NA	0	NA	NA	NA	0	NA	NA	NA	0	NA	NA	NA	0	NA	NA	NA	0	NA	NA	NA	0	NA	NA	NA	0	NA	NA	NA	0	NA	NA	NA
327358568	Oryzias melastigma choriogenin H mRNA, partial cds	0	NA	NA	NA	0	NA	NA	NA	0	NA	NA	NA	1	99.22	0	41.3	1	99.41	0	41.13	1	98.31	0	43.16	1	99.49	0	31.58	1	99.55	0	35.63	1	99.22	0	41.3	1	98.31	0	43.16
327358436	Oryzias melastigma peroxiredoxin 1 mRNA, complete cds	1	99.37	0	96.93	1	99.37	0	96.93	1	99.37	0	96.93	1	99.37	0	96.93	1	99.37	0	96.93	1	99.37	0	96.93	1	99.47	0	96.93	1	99.37	0	96.93	1	99.37	0	96.93	1	99.37	0	96.93
328963213	Oryzias melastigma apolipoprotein A-I-binding protein precursor, mRNA, partial cds	1	98.54	0	87.85	1	98.3	0	87.85	1	98.7	0	98.29	1	98.7	0	98.29	1	98.26	0	98.29	1	98.7	0	98.29	1	98.7	0	98.29	1	99.13	0	98.29	1	98.92	0	98.29	1	98.7	0	98.29
327358372	Oryzias melastigma tripartite motif-containing 55b mRNA, partial cds	0	NA	NA	NA	0	NA	NA	NA	0	NA	NA	NA	1	98.26	2e-114	39.45	1	98.23	0	67.92	1	98.49	0	68.1	0	NA	NA	NA	1	99.48	0	99.83	1	98.97	0	99.83	1	99.48	0	99.83
374093541	Oryzias melastigma tumor suppressor p53 (TP53) mRNA, partial cds	1	96.88	4e-154	100	1	96.88	3e-154	100	1	96.88	4e-154	100	1	97.2	6e-156	100	1	96.26	6e-151	100	1	96.26	9e-151	100	1	97.2	9e-156	100	1	96.88	4e-154	100	1	97.2	1e-155	100	1	96.88	4e-154	100
327358394	Oryzias melastigma apoptogenic 1 isoform 2 mRNA, partial cds	1	100	0	98.32	1	100	0	98.32	1	100	0	98.32	1	99.82	0	96.13	1	100	0	98.32	1	100	0	98.32	1	100	0	98.32	1	100	0	98.32	1	100	0	98.32	1	100	0	98.32
508096317	Oryzias melastigma cytochrome P450 (CYP2Y6a) mRNA, complete cds	1	93.06	0	77.71	1	93.91	0	94.38	1	93.98	0	100	1	94.57	0	80.89	1	98.89	0	36.65	1	96.53	0	35.09	1	94.2	0	100	1	94.26	0	65.85	1	91.13	0	47.63	1	93.98	0	100
112258872	Oryzias melastigma leptin receptor (Lep-R) mRNA, complete cds	1	99.91	0	24.07	1	100	0	13.19	1	99.88	0	37.82	1	99.48	2e-99	4.36	1	100	0	8.63	1	99.82	0	12.49	1	92.03	1e-116	6.52	1	99.72	0	15.91	1	98.26	0	86.09	1	99.88	0	37.82
327358662	Oryzias melastigma elongation factor 1 alpha mRNA, partial cds	1	98.42	0	98.19	1	98.42	0	98.19	1	97.78	0	98.19	1	98.29	0	98.19	1	98.27	0	97.02	1	98.29	0	98.19	1	98.42	0	98.19	1	98.42	0	98.19	1	99.17	0	78.27	1	98.42	0	98.19
508096303	Oryzias melastigma cytochrome P450 (CYP24A1) mRNA, complete cds	0	NA	NA	NA	0	NA	NA	NA	1	100	9e-143	17.44	1	99.22	0	99.87	1	99.29	0	99.87	1	99.29	0	99.87	1	99.48	0	99.87	1	99.09	0	99.87	1	99.35	0	99.87	1	99.48	0	99.87
508096235	Oryzias melastigma cytochrome P450 (CYP2X20) mRNA, complete cds	0	NA	NA	NA	0	NA	NA	NA	0	NA	NA	NA	1	99.31	0	100	1	99.38	0	100	1	99.38	0	100	0	NA	NA	NA	1	100	4e-98	12.96	1	99.38	0	100	1	99.38	0	100
374638041	Oryzias melastigma metallothionein (MT) mRNA, complete cds	0	NA	NA	NA	0	NA	NA	NA	0	NA	NA	NA	0	NA	NA	NA	0	NA	NA	NA	0	NA	NA	NA	0	NA	NA	NA	0	NA	NA	NA	0	NA	NA	NA	0	NA	NA	NA
508096217	Oryzias melastigma cytochrome P450 (CYP3A40) mRNA, complete cds	1	94.4	0	100	1	94.4	0	100	1	93.84	0	78.13	1	98.92	1e-92	12.33	1	99.12	3e-54	7.55	1	92.67	2e-58	9.94	1	92.44	0	99.2	1	93.82	0	99.14	1	99.12	2e-54	7.55	1	94.4	0	100
327358608	Oryzias melastigma elongation factor 2 mRNA, partial cds	1	98.49	0	100	1	98.49	0	100	1	98.49	0	100	1	98.49	0	100	1	98.49	0	100	1	98.49	0	100	1	98.49	0	100	1	98.49	0	100	1	98.49	0	100	1	98.49	0	100
220897922	Oryzias melastigma orthodenticle homeobox 2 (Otx2) mRNA, partial cds	1	99.43	0	100	1	99.43	0	100	1	99.43	0	100	0	NA	NA	NA	0	NA	NA	NA	0	NA	NA	NA	0	NA	NA	NA	0	NA	NA	NA	1	99.43	0	100	1	99.43	0	100
327358542	Oryzias melastigma apolipoprotein C-I mRNA, partial cds	1	97.39	0	95.04	1	97.69	0	99.05	1	97.31	0	99.24	1	97.29	0	91.41	1	97.89	0	99.62	1	97.37	0	94.27	1	98.2	2e-109	42.18	1	98.98	0	75.19	1	97.32	0	99.62	1	97.31	0	99.24
327358460	Oryzias melastigma stabilin-2 precursor, mRNA, partial cds	1	98.55	1e-138	96.49	1	98.91	5e-140	96.49	1	99.27	3e-141	96.49	0	NA	NA	NA	1	99.44	2e-91	63.16	1	98.05	5e-127	89.82	1	99.05	1e-106	73.68	1	99.27	1e-141	96.49	1	98.91	1e-139	96.49	1	99.27	1e-141	96.49
508096313	Oryzias melastigma cytochrome P450 (CYP19A1) mRNA, complete cds	0	NA	NA	NA	0	NA	NA	NA	0	NA	NA	NA	0	NA	NA	NA	0	NA	NA	NA	0	NA	NA	NA	1	99.74	0	100	1	99.16	3e-122	15.26	1	99.74	0	100	1	99.74	0	100
571026541	Oryzias melastigma partial mRNA for follicle stimulating hormone beta subunit (fshb gene)	1	100	3e-81	100	1	100	3e-81	100	1	100	3e-81	100	0	NA	NA	NA	0	NA	NA	NA	0	NA	NA	NA	0	NA	NA	NA	1	100	2e-81	100	1	100	3e-81	100	1	100	3e-81	100
508096253	Oryzias melastigma cytochrome P450 (CYP2K27v1) mRNA, complete cds	0	NA	NA	NA	0	NA	NA	NA	0	NA	NA	NA	1	98.93	0	99.14	0	NA	NA	NA	1	98.93	0	99.14	0	NA	NA	NA	0	NA	NA	NA	1	98.93	0	99.14	1	98.93	0	99.14
508096319	Oryzias melastigma cytochrome P450 (CYP2N20v2) mRNA, complete cds	0	NA	NA	NA	0	NA	NA	NA	0	NA	NA	NA	0	NA	NA	NA	0	NA	NA	NA	0	NA	NA	NA	0	NA	NA	NA	0	NA	NA	NA	0	NA	NA	NA	0	NA	NA	NA
572938357	Oryzias melastigma voucher SAMN02383916 growth hormone receptor mRNA, partial cds	1	100	2e-159	100	1	99.67	8e-158	100	1	100	2e-159	100	0	NA	NA	NA	0	NA	NA	NA	0	NA	NA	NA	0	NA	NA	NA	1	100	5e-159	100	0	NA	NA	NA	1	100	5e-159	100
508096243	Oryzias melastigma cytochrome P450 (CYP2K35) mRNA, complete cds	0	NA	NA	NA	0	NA	NA	NA	0	NA	NA	NA	0	NA	NA	NA	0	NA	NA	NA	0	NA	NA	NA	0	NA	NA	NA	0	NA	NA	NA	0	NA	NA	NA	0	NA	NA	NA
327358610	Oryzias melastigma 40S ribosomal protein S17 mRNA, partial cds	1	99.8	0	97.22	1	99.79	0	93.64	1	99.79	0	93.64	1	99.79	0	93.64	1	99.38	0	95.83	1	99.38	0	95.83	1	99.58	0	94.63	1	99.59	0	96.82	1	99.59	0	96.82	1	99.59	0	96.82
327358468	Oryzias melastigma canopy-1 precursor, mRNA, partial cds	1	97.99	0	100	1	98.43	0	100	1	98.43	0	100	1	98.43	0	100	1	98.88	0	100	1	98.43	0	100	1	98.21	0	100	1	98.43	0	100	1	98.66	0	100	1	98.43	0	100
359828670	Oryzias melastigma cyclooxygenase-1 mRNA, partial cds	1	99.44	0	100	1	99.44	0	100	1	99.44	0	100	0	NA	NA	NA	0	NA	NA	NA	1	97.62	1e-79	31.58	1	99.24	0	74.62	1	99.44	0	100	1	99.44	0	100	1	99.44	0	100
327358628	Oryzias melastigma integral membrane protein 1 mRNA, partial cds	1	99.29	4e-146	100	1	98.94	2e-144	100	1	98.94	2e-144	100	1	99.29	3e-146	100	1	98.94	2e-144	100	1	99.29	4e-146	100	1	98.94	2e-144	100	1	99.29	4e-146	100	1	99.29	4e-146	100	1	98.94	2e-144	100
327358476	Oryzias melastigma ADP-ribosylation factor 4 mRNA, complete cds	1	99.58	0	99.38	1	98.95	0	99.38	1	99.16	0	99.38	1	99.58	0	99.38	1	99.16	0	99.38	1	99.37	0	99.38	1	99.58	0	99.38	1	99.16	0	99.38	1	99.37	0	99.38	1	99.58	0	99.38
327358634	Oryzias melastigma hepatic lipase mRNA, partial cds	0	NA	NA	NA	0	NA	NA	NA	0	NA	NA	NA	1	98.42	0	93.26	1	98.82	0	93.26	1	98.55	0	93.26	0	NA	NA	NA	0	NA	NA	NA	1	98.55	0	93.26	1	98.55	0	93.26
508096339	Oryzias melastigma cytochrome P450 (CYP2R1) mRNA, partial cds	0	NA	NA	NA	0	NA	NA	NA	0	NA	NA	NA	1	99.57	0	100	1	99.28	0	99.57	1	99.35	0	100	0	NA	NA	NA	1	99.67	5e-161	22.01	1	99.42	0	100	1	99.35	0	100
327358370	Oryzias melastigma cysteine-rich protein 2 mRNA, partial cds	1	98.35	1e-152	98.38	1	99.01	6e-156	98.38	1	99.01	6e-156	98.38	0	NA	NA	NA	0	NA	NA	NA	0	NA	NA	NA	0	NA	NA	NA	0	NA	NA	NA	1	99.01	6e-156	98.38	1	99.01	6e-156	98.38
571026539	Oryzias melastigma partial mRNA for cytochrome P450 11beta (cyp11b gene)	0	NA	NA	NA	0	NA	NA	NA	0	NA	NA	NA	0	NA	NA	NA	0	NA	NA	NA	0	NA	NA	NA	0	NA	NA	NA	0	NA	NA	NA	0	NA	NA	NA	0	NA	NA	NA
425906642	Oryzias melastigma cytochrome P450 2K29 (CYP2K29) mRNA, partial cds	0	NA	NA	NA	0	NA	NA	NA	0	NA	NA	NA	1	99.39	0	100	1	95.93	0	97.4	1	99.24	0	100	0	NA	NA	NA	0	NA	NA	NA	1	99.24	0	100	1	99.24	0	100
328963193	Oryzias melastigma glyoxylate reductase mRNA, partial cds	0	NA	NA	NA	0	NA	NA	NA	0	NA	NA	NA	1	99.54	2e-112	100	1	99.54	4e-112	100	1	99.54	5e-112	100	1	99.54	6e-112	100	1	99.54	6e-112	100	1	99.54	9e-112	100	1	99.54	5e-112	100
83778883	Epinephelus coioides telomerase reverse transcriptase mRNA, complete cds	0	NA	NA	NA	0	NA	NA	NA	0	NA	NA	NA	0	NA	NA	NA	0	NA	NA	NA	0	NA	NA	NA	0	NA	NA	NA	0	NA	NA	NA	0	NA	NA	NA	0	NA	NA	NA
327358450	Oryzias melastigma nuclear receptor 2C2-associated protein mRNA, complete cds	1	99.66	7e-153	96.68	1	99.6	1e-130	83.39	1	99.66	6e-153	96.68	1	99.53	2e-110	71.1	1	99.6	4e-129	82.72	1	99.6	4e-129	82.72	1	99.2	1e-128	83.39	1	99.2	2e-128	83.39	1	99.6	6e-130	83.39	1	99.66	7e-153	96.68
327358352	Oryzias melastigma eukocyte cell-derived chemotaxin 2 mRNA, partial cds	1	100	0	97.92	1	99.57	0	97.92	1	99.57	0	97.92	1	99.57	0	97.92	1	99.57	0	97.92	1	99.57	0	97.92	1	99.57	0	97.92	1	99.57	0	97.92	1	99.57	0	97.92	1	99.57	0	97.92
571026545	Oryzias melastigma partial mRNA for nuclear receptor subfamily-5 groupAmember 2 (nr5a2 gene)	1	100	2e-72	100	1	100	2e-72	100	1	100	3e-72	100	1	100	3e-72	100	1	100	4e-72	100	1	100	4e-72	100	1	100	3e-72	100	1	100	3e-73	100	1	100	3e-72	100	1	100	4e-72	100
327358646	Oryzias melastigma Sich73-252g14.4 protein mRNA, partial cds	1	99.44	0	100	1	99.44	0	100	1	99.44	0	100	1	99.63	0	100	1	99.44	0	100	1	99.44	0	100	0	NA	NA	NA	0	NA	NA	NA	1	99.44	0	100	1	99.63	0	100
508096233	Oryzias melastigma cytochrome P450 (CYP1C1/2) mRNA, complete cds	0	NA	NA	NA	0	NA	NA	NA	0	NA	NA	NA	0	NA	NA	NA	0	NA	NA	NA	0	NA	NA	NA	1	99.85	0	42.83	0	NA	NA	NA	1	98.39	0	99.04	0	NA	NA	NA
508096241	Oryzias melastigma cytochrome P450 (CYP2K30) mRNA, complete cds	0	NA	NA	NA	0	NA	NA	NA	0	NA	NA	NA	1	99.47	0	100	0	NA	NA	NA	1	99.47	0	100	0	NA	NA	NA	0	NA	NA	NA	1	99.47	0	100	1	99.47	0	100
327358456	Oryzias melastigma ependymin-1 precursor, mRNA, complete cds	1	100	2e-105	30.06	1	99.75	0	58.63	1	99.75	0	58.63	1	98.98	0	58.63	1	98.98	0	58.63	1	98.98	0	58.63	1	99.75	0	58.63	1	99.75	0	58.63	1	98.98	0	58.63	1	99.75	0	58.63
448278799	Oryzias melastigma C-C motif chemokine 20 mRNA, partial cds	1	99.21	6e-130	87.5	1	99.38	1e-81	56.25	1	99.31	8e-150	100	0	NA	NA	NA	0	NA	NA	NA	0	NA	NA	NA	1	91.37	3e-73	68.06	1	91.37	7e-73	68.06	1	99.53	2e-109	73.96	1	99.31	8e-150	100
374093525	Oryzias melastigma androgen receptor beta subtype (AR) mRNA, partial cds	1	99.66	0	100	1	99.65	0	98.41	1	99.66	0	100	1	99.66	0	100	1	99.66	0	100	1	99.66	0	100	1	99.66	0	100	1	99.72	0	82.43	1	99.66	0	100	1	99.66	0	100
342520866	Oryzias melastigma cytochrome P450 19b mRNA, partial cds	0	NA	NA	NA	0	NA	NA	NA	0	NA	NA	NA	0	NA	NA	NA	0	NA	NA	NA	0	NA	NA	NA	0	NA	NA	NA	0	NA	NA	NA	0	NA	NA	NA	0	NA	NA	NA
327358390	Oryzias melastigma thioredoxin domain containing 5 mRNA, partial cds	1	98.82	0	91.68	1	99.03	0	100	1	98.92	0	100	1	98.92	0	100	1	99.46	0	100	1	98.92	0	100	1	98.92	0	100	1	98.92	0	100	1	98.92	0	100	1	98.92	0	100
508096301	Oryzias melastigma cytochrome P450 (CYP27A3) mRNA, complete cds	1	99.68	0	99.94	1	99.75	0	99.94	1	99.68	0	99.94	1	99.76	0	78.86	1	99.81	0	99.94	1	99.81	0	99.94	1	100	0	21.9	1	99.73	0	95.49	1	99.81	0	99.94	1	99.81	0	99.94
327358348	Oryzias melastigma complement factor B mRNA, partial cds	0	NA	NA	NA	0	NA	NA	NA	0	NA	NA	NA	1	98.11	0	100	1	97.39	0	100	1	97.97	0	100	0	NA	NA	NA	1	98.58	4e-106	30.81	1	97.39	0	100	1	97.97	0	100
220897926	Oryzias melastigma engrailed 2 (Eng2) mRNA, partial cds	1	100	7e-144	76.26	1	100	4e-144	76.26	1	100	7e-144	76.26	0	NA	NA	NA	0	NA	NA	NA	0	NA	NA	NA	0	NA	NA	NA	0	NA	NA	NA	1	100	4e-144	76.26	1	100	7e-144	76.26
327358444	Oryzias melastigma fibrinogen beta chain precursor, mRNA, partial cds	1	97.86	2e-114	47.26	0	NA	NA	NA	1	98.42	7e-160	63.89	1	98.99	0	100	1	99.39	0	100	1	98.99	0	100	0	NA	NA	NA	0	NA	NA	NA	1	98.99	0	100	1	98.99	0	100
327358322	Oryzias melastigma SAM domain and HD domain-containing protein 1 mRNA, partial cds	1	100	0	100	1	100	2e-144	63.79	1	100	0	100	1	99.53	0	100	1	100	0	100	1	100	0	100	1	100	0	100	1	100	0	100	1	100	0	100	1	100	0	100
508096299	Oryzias melastigma cytochrome P450 (CYP27A1) mRNA, complete cds	1	99.87	0	48.48	1	99.83	0	38.75	1	99.61	0	82.46	1	99.61	0	99.87	1	99.6	0	97.16	1	99.61	0	99.87	1	99.68	0	79.95	1	99.7	9e-174	21.15	1	99.55	0	99.87	1	99.61	0	99.87
508096307	Oryzias melastigma cytochrome P450 (CYP1D1) mRNA, complete cds	1	98.96	0	38.91	1	99.45	0	62.04	1	98.78	0	50.34	0	NA	NA	NA	0	NA	NA	NA	0	NA	NA	NA	1	98.64	0	100	1	99.36	3e-163	21.22	1	98.78	0	100	1	98.64	0	100
508096249	Oryzias melastigma cytochrome P450 (CYP26B1) mRNA, complete cds	1	99.22	0	100	1	99.16	0	100	1	99.16	0	100	1	98.12	0	44.94	1	98.89	0	70.3	1	98.81	0	81.52	1	98.57	0	54.47	1	99.55	1e-115	14.46	1	99.16	0	100	1	99.22	0	100
448278795	Oryzias melastigma glutathione peroxidase mRNA, partial cds	1	78.16	3e-85	91.71	1	99.1	0	100	1	99.28	0	100	1	99.1	0	100	1	99.28	0	100	1	99.28	0	100	1	98.92	0	100	1	99.1	0	100	1	99.28	0	100	1	99.28	0	100
327358486	Oryzias melastigma solute carrier family 35 member D1 mRNA, partial cds	1	98.82	0	62.44	1	99.42	0	50.96	1	99.1	0	98.67	1	99.4	0	98.67	1	99.35	0	90.28	1	99.4	0	98.67	1	99.4	0	98.67	1	99.25	0	98.67	1	99.55	0	98.67	1	99.25	0	98.67
327358494	Oryzias melastigma syntaxin 4 mRNA, partial cds	1	98.82	0	98.34	1	98.82	0	98.34	1	98.82	0	98.34	1	98.82	0	98.34	1	98.82	0	98.34	1	98.82	0	98.34	1	98.82	0	98.34	1	98.82	0	98.34	1	98.82	0	98.34	1	98.82	0	98.34
508096245	Oryzias melastigma cytochrome P450 (CYP21A1) mRNA, complete cds	0	NA	NA	NA	0	NA	NA	NA	0	NA	NA	NA	1	99.13	0	67.92	1	99.13	0	67.92	1	99.13	0	67.92	0	NA	NA	NA	1	99.17	0	53.47	1	99.13	0	67.92	1	99.13	0	67.92
508096293	Oryzias melastigma cytochrome P450 (CYP2P15v3) mRNA, complete cds	0	NA	NA	NA	0	NA	NA	NA	0	NA	NA	NA	0	NA	NA	NA	0	NA	NA	NA	1	99.35	1e-161	20.64	0	NA	NA	NA	0	NA	NA	NA	1	100	0	27.66	0	NA	NA	NA
328963209	Oryzias melastigma NAC alpha mRNA, partial cds	1	99.62	0	97.41	1	98.49	0	97.97	1	98.49	0	97.97	1	99.62	0	98.15	1	98.47	0	96.86	1	98.49	0	98.15	1	98.49	0	98.15	1	98.49	0	98.15	1	98.49	0	98.15	1	98.49	0	98.15
327358594	Oryzias melastigma methionyl aminopeptidase 2 mRNA, partial cds	1	99.6	0	99.21	1	99.6	0	99.21	1	99.6	0	99.21	1	99.6	0	99.21	1	99.6	0	99.21	1	99.6	0	99.21	1	99.6	0	99.21	1	99.6	0	99.21	1	99.6	0	99.21	1	99.6	0	99.21
327358590	Oryzias melastigma elongation factor 1 gamma mRNA, partial cds	1	99.46	0	99.64	1	99.64	0	99.64	1	99.64	0	99.64	1	99.46	0	99.64	1	99.64	0	99.64	1	99.46	0	99.64	1	99.46	0	99.64	1	99.64	0	99.64	1	99.46	0	99.64	1	99.64	0	99.64
448278789	Oryzias melastigma complement component C8 mRNA, partial cds	0	NA	NA	NA	0	NA	NA	NA	0	NA	NA	NA	1	99.84	0	100	1	99.84	0	100	1	99.84	0	100	0	NA	NA	NA	0	NA	NA	NA	1	99.84	0	100	1	99.84	0	100
327358382	Oryzias melastigma liver-basic fatty acid binding protein mRNA, partial cds	0	NA	NA	NA	0	NA	NA	NA	1	99.65	8e-149	66.59	1	99.74	0	89.41	1	99.23	0	91.76	1	99.47	0	89.41	1	99.75	0	92.71	0	NA	NA	NA	1	99.02	0	96.47	1	99.51	0	96.94
327358642	Oryzias melastigma biquitin-conjugating enzyme E2Q 1 mRNA, partial cds	1	100	2e-45	100	1	100	8e-46	100	1	100	1e-45	100	1	97.92	2e-42	100	1	100	1e-45	100	1	100	1e-45	100	1	100	2e-45	100	1	100	6e-42	91.67	1	100	1e-45	100	1	100	2e-45	100
327358546	Oryzias melastigma ClpX caseinolytic protease X-like protein mRNA, partial cds	1	99.59	0	100	1	99.32	0	100	1	99.32	0	100	1	99.32	0	100	1	99.46	0	100	1	99.59	0	100	1	99.32	0	100	1	99.46	0	100	1	99.32	0	100	1	99.32	0	100
327358422	Oryzias melastigma mitochondrial uncoupling protein 3 mRNA, partial cds; nuclear gene for mitochondrial product	0	NA	NA	NA	0	NA	NA	NA	0	NA	NA	NA	1	99.65	0	97.82	1	99.07	0	98.85	1	99.65	0	98.85	0	NA	NA	NA	1	100	8e-59	13.55	1	99.65	0	98.85	1	99.65	0	98.85
327358638	Oryzias melastigma ubiquitin and ribosomal protein S27a precursor, mRNA, partial cds	0	NA	NA	NA	0	NA	NA	NA	0	NA	NA	NA	0	NA	NA	NA	0	NA	NA	NA	0	NA	NA	NA	0	NA	NA	NA	0	NA	NA	NA	0	NA	NA	NA	0	NA	NA	NA
572938325	Oryzias melastigma voucher SAMN02383916 gonadotropin-releasing hormone receptor 2 mRNA, partial cds	1	99.74	0	90.99	1	99.88	0	100	1	99.77	0	100	0	NA	NA	NA	0	NA	NA	NA	0	NA	NA	NA	0	NA	NA	NA	1	99.53	0	100	1	99.53	0	100	1	99.53	0	100
125486694	Oryzias melastigma choriogenin H mRNA, complete cds	1	100	2e-133	12.05	0	NA	NA	NA	1	100	0	20.7	1	99.71	0	66.2	1	99.49	0	66.2	1	99.78	0	66.2	1	100	0	38.86	0	NA	NA	NA	1	99.78	0	66.2	1	98.76	0	69.46
327358630	Oryzias melastigma dolichyl-diphosphooligosaccharide-protein glycosyltransferase mRNA, partial cds	1	100	1e-130	55.09	1	100	9e-131	55.09	1	100	1e-130	55.09	1	100	9e-131	55.09	1	100	9e-131	55.09	1	100	9e-131	55.09	1	100	1e-130	55.09	1	100	8e-131	55.09	1	100	2e-130	55.09	1	100	8e-131	55.09
327358316	Oryzias melastigma serine/cysteine proteinase inhibitor mRNA, partial cds	0	NA	NA	NA	0	NA	NA	NA	0	NA	NA	NA	1	99.35	0	95.77	0	NA	NA	NA	0	NA	NA	NA	0	NA	NA	NA	0	NA	NA	NA	0	NA	NA	NA	1	99.2	0	97.65
220897936	Oryzias melastigma sonic hedgehog-like protein (shh) mRNA, partial cds	1	99.57	0	99.79	1	99.57	0	99.79	1	99.57	0	99.79	0	NA	NA	NA	0	NA	NA	NA	0	NA	NA	NA	0	NA	NA	NA	0	NA	NA	NA	1	99.57	0	99.79	1	99.57	0	99.79
327358338	Oryzias melastigma complement component 4 mRNA, partial cds	1	98.79	0	98.63	1	98.97	0	100	1	98.97	0	100	1	99.83	0	100	1	98.97	0	100	1	98.97	0	100	1	98.97	0	100	1	98.97	0	100	1	98.97	0	100	1	98.97	0	100
327358314	Oryzias melastigma coagulin factor II mRNA, partial cds	0	NA	NA	NA	0	NA	NA	NA	0	NA	NA	NA	1	98.97	0	100	1	99.31	0	100	1	98.97	0	100	1	99.31	0	100	1	99.09	0	100	1	99.09	0	100	1	99.31	0	100
572938422	Oryzias melastigma voucher SAMN02383916 17-beta-hydroxysteroid dehydrogenase mRNA, partial cds	1	99.61	0	100	1	99.84	0	82.24	1	99.87	0	100	1	99.61	0	100	1	100	0	100	1	100	0	100	1	99.74	0	100	1	99.87	0	100	1	99.87	0	100	1	99.74	0	100
328963205	Oryzias melastigma translocase 2 mRNA, partial cds	1	100	0	100	1	100	0	100	1	100	0	100	1	100	0	100	1	100	0	100	1	100	0	100	1	100	0	100	1	100	0	100	1	100	0	100	1	100	0	100
327358478	Oryzias melastigma glucocorticoid receptor DNA binding factor 1 mRNA, partial cds	1	99.84	0	100	1	99.84	0	100	1	99.84	0	100	1	99.84	0	100	1	99.84	0	100	1	99.84	0	100	1	99.84	0	100	1	99.67	0	100	1	99.84	0	100	1	99.84	0	100
328963185	Oryzias melastigma carnitine acetyltransferase mRNA, partial cds	1	100	4e-81	100	1	100	2e-81	100	1	100	4e-81	100	1	100	4e-81	100	1	100	4e-81	100	1	100	4e-81	100	1	100	4e-81	100	1	100	4e-81	100	1	100	5e-81	100	1	100	4e-81	100
327358334	Oryzias melastigma complement component 1 q subcomponent-like 4 like mRNA, partial cds	0	NA	NA	NA	0	NA	NA	NA	0	NA	NA	NA	0	NA	NA	NA	0	NA	NA	NA	0	NA	NA	NA	0	NA	NA	NA	0	NA	NA	NA	0	NA	NA	NA	0	NA	NA	NA
327179174	Oryzias melastigma complement factor properdin mRNA, partial cds	0	NA	NA	NA	1	96.64	0	97.21	1	96.82	0	97.21	1	97	0	97.21	1	97	0	97.21	1	97	0	97.21	1	99.44	5e-90	30.89	1	96.64	0	97.21	1	97	0	97.21	1	97	0	97.21
327179166	Oryzias melastigma serpin peptidase inhibitor clade A member 7 mRNA, partial cds	1	95.26	2e-93	40	0	NA	NA	NA	1	96.85	1e-136	54.29	1	97.29	0	98.1	1	97.39	0	80.19	1	97.16	0	80.19	1	97.48	0	98.1	1	99.47	4e-95	35.62	1	98.59	2e-143	53.9	1	97.29	0	98.1
448278797	Oryzias melastigma cluster of differentiation 3 mRNA, partial cds	1	98.66	0	100	1	97.76	4e-62	25.48	1	97.46	5e-134	52.68	0	NA	NA	NA	0	NA	NA	NA	1	86.35	1e-103	68.39	0	NA	NA	NA	1	98.66	8e-73	28.54	1	89.15	2e-178	98.28	1	98.66	0	100
327358376	Oryzias melastigma imitation switch ISWI mRNA, partial cds	1	100	0	100	1	100	0	100	1	100	0	100	1	100	0	100	1	100	0	100	1	100	0	100	1	100	0	100	1	100	0	100	1	100	0	100	1	100	0	100
304323039	Oryzias melastigma hepcidin 2 mRNA, complete cds	1	97.4	0	69.13	1	97.62	0	61.9	1	97.95	0	87.85	1	97.59	0	61.25	1	98.43	0	94.09	1	98.15	0	97.7	1	97.64	0	69.46	1	97.51	0	65.85	1	98.17	0	98.36	1	98.15	0	97.7
374638045	Oryzias melastigma ary hydrocarbon receptor (AHR) mRNA, partial cds	1	99.12	2e-115	56.64	1	99.05	2e-106	52.63	1	99.12	7e-115	56.64	1	99.02	6e-104	51.38	1	99.03	2e-104	51.63	1	99.03	2e-104	51.63	1	98.84	4e-86	43.36	1	99.46	1e-93	46.37	1	99.47	2e-95	47.12	1	99.12	7e-115	56.64
327358566	Oryzias melastigma ribosomal protein L32 mRNA, partial cds	1	99.34	0	94.2	1	99.34	0	94.2	1	99.34	0	94.2	1	99.34	0	94.2	1	99.34	0	94.2	1	99.34	0	94.2	1	99.34	0	94.2	1	98.92	0	95.65	1	98.71	0	96.27	1	99.34	0	94.2
330414283	Oryzias melastigma Na+-K+-ATPase mRNA, partial cds	1	98.44	0	100	1	98.44	0	100	1	98.53	0	100	1	84.58	0	99.48	1	84.75	0	99.48	1	84.75	0	99.48	1	93.84	0	99.65	1	78.85	0	97.64	1	94.87	0	97.55	1	98.44	0	100
374093535	Oryzias melastigma sodium-iodide symporter NIS (SLC5A5) mRNA, partial cds	1	98.89	0	100	1	99.03	0	100	1	99.03	0	100	0	NA	NA	NA	0	NA	NA	NA	0	NA	NA	NA	0	NA	NA	NA	0	NA	NA	NA	1	99.03	0	100	1	99.03	0	100
327358572	Oryzias melastigma 14 kDa apolipoprotein mRNA, complete cds	1	96.92	0	80.74	1	96.75	0	80.74	1	96.23	0	98.57	1	96.92	0	80.74	1	95.96	0	98.57	1	96.09	0	98.57	0	NA	NA	NA	0	NA	NA	NA	1	96.82	0	78.17	1	96.23	0	98.57
508096231	Oryzias melastigma cytochrome P450 (CYP1C2) mRNA, complete cds	1	98.92	4e-142	17.72	1	90.46	0	44.47	1	94.49	0	80.87	0	NA	NA	NA	0	NA	NA	NA	0	NA	NA	NA	1	95.41	0	92.96	1	99.74	0	99.87	1	99.87	0	100	1	99.74	0	99.87
327358654	Oryzias melastigma ribosomal protein L4 mRNA, partial cds	1	98.68	1e-73	100	1	98.68	1e-73	100	1	98.68	1e-73	100	1	98.68	1e-73	100	1	98.68	1e-73	100	1	98.68	1e-73	100	1	98.68	1e-73	100	1	98.68	1e-73	100	1	98.68	1e-73	100	1	98.68	1e-73	100
220897930	Oryzias melastigma myosin heavy chain (MYHL2) mRNA, partial cds	1	90.78	5e-75	27.09	0	NA	NA	NA	1	89.08	1e-101	38.65	0	NA	NA	NA	0	NA	NA	NA	1	87.54	5e-96	39.31	1	89.19	3e-172	63.61	1	86.64	0	97.48	1	86.46	0	88.58	1	86.64	0	97.48
328963203	Oryzias melastigma ras-related protein rac1 mRNA, partial cds	1	99.3	7e-71	95.33	1	99.3	7e-71	95.33	1	99.3	8e-71	95.33	0	NA	NA	NA	1	99.27	1e-67	91.33	1	99.27	1e-67	91.33	1	99.3	8e-71	95.33	1	99.3	8e-71	95.33	1	99.3	8e-71	95.33	1	99.3	8e-71	95.33
508096325	Oryzias melastigma cytochrome P450 (CYP2AD7v2) mRNA, complete cds	1	99.78	0	93.12	0	NA	NA	NA	0	NA	NA	NA	0	NA	NA	NA	0	NA	NA	NA	0	NA	NA	NA	1	99.6	0	100	1	99.6	0	100	1	99.52	0	70.24	0	NA	NA	NA
328963189	Oryzias melastigma cytochrome oxidase subunit I mRNA, partial cds; mitochondrial	0	NA	NA	NA	0	NA	NA	NA	0	NA	NA	NA	0	NA	NA	NA	0	NA	NA	NA	0	NA	NA	NA	0	NA	NA	NA	0	NA	NA	NA	0	NA	NA	NA	0	NA	NA	NA
17565379	Caenorhabditis elegans Protein Y32G9A.5 (Y32G9A.5) mRNA, complete cds	0	NA	NA	NA	0	NA	NA	NA	0	NA	NA	NA	0	NA	NA	NA	0	NA	NA	NA	0	NA	NA	NA	0	NA	NA	NA	0	NA	NA	NA	0	NA	NA	NA	0	NA	NA	NA
169260688	Oryzias melastigma Cbp/p300-interacting transactivator 1 mRNA, complete cds	1	99.12	0	14.76	1	99.35	6e-160	9.93	1	94.33	0	22.9	1	99.56	3e-117	7.33	1	98.82	0	24.62	1	98.69	0	24.75	1	98.73	0	15.21	1	98.91	0	14.86	1	97.34	0	48.82	1	98.69	0	24.75
350998307	Oryzias melastigma hatching enzyme protease (lce) mRNA, complete cds	0	NA	NA	NA	0	NA	NA	NA	0	NA	NA	NA	0	NA	NA	NA	0	NA	NA	NA	0	NA	NA	NA	0	NA	NA	NA	1	93.38	6e-117	28.33	1	97.57	2e-141	28.43	1	93.38	6e-117	28.33
374093533	Oryzias melastigma c-Fos proto-oncogene (FOS) mRNA, partial cds	1	99.41	0	99.81	1	99.61	0	99.81	1	99.41	0	99.81	1	99.65	7e-149	55.36	1	99.41	0	99.81	1	99.22	0	99.81	1	99.41	0	99.81	1	99.41	0	99.81	1	99.41	0	99.81	1	99.41	0	99.81
328963181	Oryzias melastigma 14 kDa apolipoprotein mRNA, partial cds	0	NA	NA	NA	0	NA	NA	NA	1	99.28	9e-144	70.84	0	NA	NA	NA	0	NA	NA	NA	0	NA	NA	NA	0	NA	NA	NA	0	NA	NA	NA	0	NA	NA	NA	0	NA	NA	NA
327358554	Oryzias melastigma apolipoprotein B mRNA, partial cds	0	NA	NA	NA	0	NA	NA	NA	0	NA	NA	NA	1	98.84	0	100	1	98.95	0	100	1	98.84	0	100	0	NA	NA	NA	1	98.56	6e-104	21.89	1	98.84	0	100	1	98.84	0	100
508096255	Oryzias melastigma cytochrome P450 (CYP2K28) mRNA, complete cds	1	99.42	0	34.33	1	97.66	5e-125	17.03	1	98.86	0	52.36	1	80.87	0	92.48	1	80.73	0	92.48	1	80.94	0	92.48	1	99.61	0	67.53	0	NA	NA	NA	1	84.69	0	100	1	80.94	0	92.48
327358396	Oryzias melastigma TBT-binding protein mRNA, partial cds	1	98.61	0	81.52	1	98.48	0	85.09	1	98.29	0	85.09	1	99.49	0	94.98	1	99.48	0	94	1	99.48	0	94	1	99.53	0	68.72	1	99.4	0	81.52	1	99.49	0	94.81	1	99.48	0	94
313112372	Oryzias melastigma myogenic differentiation factor-like mRNA, partial sequence	0	NA	NA	NA	0	NA	NA	NA	0	NA	NA	NA	0	NA	NA	NA	0	NA	NA	NA	0	NA	NA	NA	0	NA	NA	NA	0	NA	NA	NA	0	NA	NA	NA	0	NA	NA	NA
327358508	Oryzias melastigma cytochrome c oxidase subunit VIa precursor, mRNA, complete cds	1	98.94	0	94.38	1	98.94	0	94.38	1	98.94	0	94.38	1	99.36	0	94.38	1	98.94	0	94.38	1	98.94	0	94.38	1	97.66	0	94.38	1	98.94	0	94.38	1	98.94	0	94.38	1	98.94	0	94.38
327358578	Oryzias melastigma biotinidase precursor, mRNA, partial cds	1	99.13	0	100	1	98.17	7e-107	37.98	1	99.48	0	100	1	99.48	0	100	1	98.61	0	100	1	98.78	0	100	1	99.3	0	100	1	99.65	0	100	1	99.3	0	100	1	99.3	0	100
508096263	Oryzias melastigma cytochrome P450 (CYP8B1) mRNA, complete cds	0	NA	NA	NA	1	98.83	5e-85	11.13	1	98.83	5e-85	11.13	1	99.74	0	100	1	99.28	0	100	1	99.48	0	100	1	99.44	0	81.12	1	99.54	0	100	1	99.41	0	100	1	99.48	0	100
327358472	Oryzias melastigma IQ motif containing GTPase activating protein 2 mRNA, complete cds	1	98.86	0	100	1	99.54	0	100	1	99.31	0	100	1	99.31	0	100	1	99.54	0	100	1	99.31	0	100	1	99.31	0	100	1	99.31	0	100	1	99.31	0	100	1	99.31	0	100
327358320	Oryzias melastigma mannose-binding lectin-associated serine protease-3b mRNA, partial cds	0	NA	NA	NA	0	NA	NA	NA	0	NA	NA	NA	1	98.07	0	98.73	1	98.46	0	98.73	1	98.07	0	98.73	1	97.93	0	98.09	0	NA	NA	NA	1	98.07	0	98.73	1	98.07	0	98.73
508096309	Oryzias melastigma cytochrome P450 (CYP1B1) mRNA, complete cds	0	NA	NA	NA	1	100	8e-68	8.67	1	100	1e-115	14.24	0	NA	NA	NA	0	NA	NA	NA	0	NA	NA	NA	1	100	0	27.18	1	99.18	4e-126	15.86	1	100	0	48.8	1	100	0	27.18
330414279	Oryzias melastigma cardiac muscle specific SET and MYND domain containing 1 (SMYD1) mRNA, partial cds	1	99.67	0	99.5	1	99.83	0	99.5	1	99.83	0	99.5	1	99.79	0	79.77	1	100	0	66.5	1	99.67	0	99.5	1	99.67	0	99.5	1	99.79	0	77.78	1	99.83	0	99.5	1	99.83	0	99.5
327358438	Oryzias melastigma metallothionein mRNA, complete cds	1	99.65	4e-149	88.51	1	99.68	1e-164	97.2	1	99.68	1e-164	97.2	1	99.67	3e-159	94.1	1	99.67	7e-162	95.34	1	99.65	1e-148	88.2	1	99.68	4e-165	97.2	1	99.68	3e-165	97.2	1	99.65	4e-149	88.51	1	99.68	1e-164	97.2
327179170	Oryzias melastigma precerebellin-like protein mRNA, partial cds	0	NA	NA	NA	0	NA	NA	NA	0	NA	NA	NA	1	99.55	0	98.79	1	99.44	0	98.79	1	99.44	0	98.79	0	NA	NA	NA	0	NA	NA	NA	1	99.44	0	98.79	1	99.44	0	98.79
220897934	Oryzias melastigma zinc finger protein 462 (ZFP462) mRNA, partial cds	1	99.2	0	97.65	1	99.33	0	97.65	1	99.33	0	97.65	0	NA	NA	NA	1	99.61	2e-134	33.59	1	99.61	2e-134	33.59	1	99.63	0	71.5	1	99.05	0	68.63	1	99.33	0	97.65	1	99.2	0	97.65
327358532	Oryzias melastigma 60S ribosomal protein L38 mRNA, partial cds	1	99.28	7e-145	51.76	1	99.28	8e-145	51.76	1	99.28	7e-145	51.76	1	99.28	7e-145	51.76	1	99.28	7e-145	51.76	1	99.28	7e-145	51.76	1	99.28	9e-145	51.76	1	99.28	7e-145	51.76	1	99.28	9e-145	51.76	1	99.28	9e-145	51.76
343532565	Oryzias melastigma fibroblast growth factor 8 (FGF8) mRNA, partial cds	1	98.68	7e-115	100	1	99.5	8e-104	88.6	1	100	2e-119	100	0	NA	NA	NA	0	NA	NA	NA	0	NA	NA	NA	0	NA	NA	NA	1	100	5e-102	85.96	1	100	1e-119	100	1	100	2e-119	100
327358328	Oryzias melastigma alpha-1-antitrypsin mRNA, partial cds	0	NA	NA	NA	0	NA	NA	NA	0	NA	NA	NA	0	NA	NA	NA	1	98.9	0	98.37	1	98.9	0	98.37	0	NA	NA	NA	0	NA	NA	NA	1	98.9	0	98.37	0	NA	NA	NA
327358624	Oryzias melastigma UDP-glucose 4-epimerase mRNA, partial cds	1	99.23	4e-133	70.77	1	99.23	4e-133	70.77	1	99.23	5e-133	70.77	1	99.23	4e-133	70.77	1	99.61	9e-135	70.77	1	99.61	9e-135	70.77	1	99.61	1e-134	70.77	1	99.61	8e-135	70.77	1	99.61	1e-134	70.77	1	99.23	5e-133	70.77
327358656	Oryzias melastigma ribosomal protein L35a mRNA, partial cds	0	NA	NA	NA	1	99.37	0	95.59	1	98.74	0	95.59	0	NA	NA	NA	0	NA	NA	NA	0	NA	NA	NA	0	NA	NA	NA	0	NA	NA	NA	0	NA	NA	NA	0	NA	NA	NA
342520425	Oryzias melastigma vitellogenin II mRNA, partial cds	0	NA	NA	NA	0	NA	NA	NA	0	NA	NA	NA	1	98.96	0	59.51	0	NA	NA	NA	1	99.02	0	63.06	1	98.47	5e-166	50.39	0	NA	NA	NA	1	99.02	0	63.06	1	99.02	0	63.06
327358366	Oryzias melastigma acyl-CoA synthetase short-chain family member 2 mRNA, partial cds	1	99.1	0	99.46	1	99.46	0	99.46	1	99.28	0	99.46	1	100	5e-120	41.01	1	99.28	0	99.46	1	99.28	0	99.46	0	NA	NA	NA	0	NA	NA	NA	1	99.28	0	99.46	1	99.28	0	99.46
327358402	Oryzias melastigma whey acidic protein precursor, mRNA, partial cds	0	NA	NA	NA	0	NA	NA	NA	0	NA	NA	NA	1	100	0	95.31	1	100	0	93.17	1	100	0	95.31	1	100	0	95.31	0	NA	NA	NA	1	100	0	95.31	1	100	0	95.31
327358464	Oryzias melastigma muscle-specific beta 1 integrin binding protein 2 mRNA, partial cds	1	99.68	2e-164	100	1	99.04	5e-161	100	1	99.68	2e-164	100	1	99.68	2e-164	100	1	99.04	5e-161	100	1	99.68	2e-164	100	1	99.68	2e-164	100	1	99.68	2e-164	100	1	99.68	6e-164	100	1	99.68	2e-164	100
327358518	Oryzias melastigma cathepsin F mRNA, partial cds	1	96.9	0	98.49	1	96.9	0	98.49	1	96.9	0	98.49	1	96.9	0	98.49	1	96.9	0	98.49	1	96.9	0	98.49	1	96.9	0	98.49	1	96.9	0	98.49	1	96.9	0	98.49	1	96.9	0	98.49
508096221	Oryzias melastigma cytochrome P450 (CYP1A) mRNA, complete cds	1	100	0	100	1	100	0	100	1	100	0	100	1	100	0	100	1	100	0	100	1	100	0	100	1	100	0	100	1	100	0	100	1	100	0	100	1	100	0	100
380849722	Oryzias melastigma C9 protein mRNA, partial cds	0	NA	NA	NA	1	100	5e-125	14.88	1	100	1e-131	15.63	1	99.5	0	100	1	99.5	0	100	1	99.5	0	100	0	NA	NA	NA	0	NA	NA	NA	1	99.5	0	100	1	99.5	0	100
508096279	Oryzias melastigma cytochrome P450 (CYP3B5) mRNA, complete cds	0	NA	NA	NA	0	NA	NA	NA	0	NA	NA	NA	1	99.58	0	100	1	99.37	0	100	1	99.37	0	100	0	NA	NA	NA	1	99.39	0	57.06	1	99.37	0	100	1	99.37	0	100
220897940	Oryzias melastigma hematopoietically expressed homeobox (hhex) mRNA, partial cds	1	99.14	4e-56	21.93	1	100	1e-115	41.59	1	99.65	1e-149	53.88	1	99.81	0	97.92	1	99.61	0	97.92	1	99.61	0	97.92	1	98.53	2e-65	25.71	1	100	2e-108	39.13	1	99.61	0	97.92	1	99.61	0	97.92
327358636	Oryzias melastigma choriogenin L mRNA, partial cds	0	NA	NA	NA	0	NA	NA	NA	1	99.62	3e-138	40	0	NA	NA	NA	0	NA	NA	NA	0	NA	NA	NA	1	99.62	4e-137	39.7	1	99.12	5e-55	17.27	0	NA	NA	NA	1	99.12	5e-55	17.27
508096329	Oryzias melastigma cytochrome P450 (CYP2P13) mRNA, complete cds	0	NA	NA	NA	0	NA	NA	NA	0	NA	NA	NA	1	98.8	0	100	1	90.01	0	100	1	98.86	0	100	0	NA	NA	NA	0	NA	NA	NA	1	98.93	0	100	1	98.86	0	100
327358558	Oryzias melastigma biotinidase mRNA, complete cds	1	98.92	3e-143	31.96	1	98.54	3e-102	23.48	0	NA	NA	NA	1	99.3	4e-71	16.38	1	98.91	0	52.58	1	98.91	0	52.58	0	NA	NA	NA	1	98.69	0	52.58	1	98.91	0	52.58	1	99.56	1e-118	26.23
327358362	Oryzias melastigma warm temperature acclimation protein 65 kDa-like protein mRNA, partial cds	0	NA	NA	NA	0	NA	NA	NA	0	NA	NA	NA	1	98.51	0	100	1	98.83	0	100	1	98.83	0	100	0	NA	NA	NA	0	NA	NA	NA	1	98.83	0	100	1	98.51	0	100
327358490	Oryzias melastigma alpha-type globin mRNA, complete cds	1	99.17	0	100	1	99.17	0	100	1	99.17	0	100	1	99.17	0	100	1	99.17	0	100	1	99.17	0	100	1	99.17	0	100	1	99.17	0	100	1	99.17	0	100	1	99.17	0	100
327358510	Oryzias melastigma beta-hydroxysteroid dehydrogenase type 3 mRNA, partial cds	0	NA	NA	NA	0	NA	NA	NA	0	NA	NA	NA	0	NA	NA	NA	0	NA	NA	NA	0	NA	NA	NA	0	NA	NA	NA	0	NA	NA	NA	0	NA	NA	NA	0	NA	NA	NA
327179160	Oryzias melastigma ferritin middle subunit mRNA, complete cds	1	99.23	0	97.62	1	99.12	0	99.37	1	99.12	0	99.5	1	99.74	0	96.37	1	99.61	0	96.37	1	99.61	0	96.37	1	99.12	0	99.75	1	99.61	0	96.37	1	99.12	0	99.25	1	99.12	0	99.75
327358528	Oryzias melastigma NADH dehydrogenase subunit 4 mRNA, partial cds	0	NA	NA	NA	0	NA	NA	NA	1	100	0	88.09	1	100	0	92.4	1	100	0	92.4	1	100	0	92.4	1	100	0	92.4	0	NA	NA	NA	0	NA	NA	NA	0	NA	NA	NA
327358524	Oryzias melastigma ubiquitin-conjugating enzyme E2B mRNA, partial cds	1	99.63	0	97.94	1	98.17	0	59.15	1	99.16	0	57.82	1	99.63	0	97.94	1	99.17	0	58.06	1	99.17	0	58.06	1	99.63	0	97.94	1	99.5	0	97.94	1	99.63	0	97.94	1	99.63	0	97.94
327358386	Oryzias melastigma histone deacetylase 8 mRNA, partial cds	1	98.83	0	87.03	1	99.56	0	100	1	99.71	0	100	1	98.56	0	90.67	1	100	2e-129	35.71	1	98.98	0	99.85	1	99.56	0	100	1	99.56	0	100	1	99.71	0	100	1	99.56	0	100
508096223	Oryzias melastigma cytochrome P450 (CYP2P15v2) mRNA, complete cds	0	NA	NA	NA	0	NA	NA	NA	0	NA	NA	NA	1	99.14	3e-119	15.56	1	99.15	1e-119	15.63	0	NA	NA	NA	1	95.62	0	87.64	1	99.06	0	28.52	0	NA	NA	NA	0	NA	NA	NA
327358632	Oryzias melastigma 40S ribosomal protein S8 mRNA, partial cds	1	99.59	5e-125	96.02	1	100	2e-114	87.25	1	100	2e-126	96.02	1	100	1e-126	96.02	1	100	1e-126	96.02	1	100	1e-126	96.02	1	100	1e-126	96.02	1	100	1e-126	96.02	1	100	1e-126	96.02	1	100	2e-126	96.02
508096287	Oryzias melastigma cytochrome P450 (CYP2Z5) mRNA, complete cds	0	NA	NA	NA	0	NA	NA	NA	0	NA	NA	NA	1	99.73	0	100	1	99.8	0	100	1	99.53	0	100	0	NA	NA	NA	0	NA	NA	NA	1	99.87	0	100	1	99.73	0	100
327358536	Oryzias melastigma ribosomal protein L37 mRNA, partial cds	1	100	4e-88	94.48	1	99.42	2e-86	94.48	1	100	5e-88	94.48	1	100	4e-88	94.48	1	100	5e-88	94.48	1	100	5e-88	94.48	1	100	5e-88	94.48	1	99.42	3e-86	94.48	1	100	6e-88	94.48	1	99.42	3e-86	94.48
327358640	Oryzias melastigma ornithine aminotransferase mRNA, partial cds	1	99.31	4e-150	100	1	99.31	4e-150	100	1	99.31	4e-150	100	1	99.31	4e-150	100	1	99.31	4e-150	100	1	99.31	4e-150	100	1	99.66	9e-152	100	1	99.31	4e-150	100	1	99.31	3e-150	100	1	99.31	4e-150	100
339015531	Oryzias melastigma proliferator-activated receptor alpha mRNA, partial cds	1	99.29	0	100	1	99.29	0	100	1	99.29	0	100	1	99.18	0	37.03	1	99.19	0	100	1	99.19	0	100	1	99.29	0	100	1	99.19	0	100	1	99.29	0	100	1	99.29	0	100
327358520	Oryzias melastigma cytosolic malate dehydrogenase A mRNA, partial cds	1	99.32	0	90.57	1	99.66	0	89.8	1	99.5	0	93.35	1	99.66	0	90.57	1	99.66	0	91.04	1	99.66	0	91.04	1	99.32	0	90.57	1	99.66	0	92.27	1	99.67	0	93.2	1	99.66	0	92.27
328963201	Oryzias melastigma coxsackie virus and adenovirus receptor precursor, mRNA, partial cds	1	100	2e-158	84.46	1	100	2e-158	84.46	1	100	3e-158	84.46	1	100	2e-158	84.46	1	100	2e-158	84.46	1	100	2e-158	84.46	1	100	3e-158	84.46	1	100	2e-158	84.46	1	100	3e-158	84.46	1	100	3e-158	84.46
327358502	Oryzias melastigma eukaryotic translation initiation factor 4A isoform 1A mRNA, complete cds	1	99.5	0	71.45	1	99.5	0	71.45	1	99.5	0	71.45	1	99.5	0	71.45	1	99.5	0	71.45	1	99.5	0	71.45	1	99.5	0	71.45	1	99.26	0	71.45	1	99.5	0	71.45	1	99.26	0	71.45
327358426	Oryzias melastigma heat shock 70kDa protein 4 mRNA, partial cds	1	99.58	0	98.14	1	97.89	0	98.14	1	99.58	0	98.14	1	99.58	0	98.14	1	99.37	0	98.14	1	99.58	0	98.14	1	99.58	0	98.14	1	99.37	0	98.14	1	99.58	0	98.14	1	97.89	0	98.14
327358652	Oryzias melastigma cytochrome c oxidase subunit II mRNA, partial cds	0	NA	NA	NA	0	NA	NA	NA	0	NA	NA	NA	0	NA	NA	NA	0	NA	NA	NA	0	NA	NA	NA	0	NA	NA	NA	1	100	6e-54	94.83	0	NA	NA	NA	0	NA	NA	NA
327358618	Oryzias melastigma inositol polyphosphate-5-phosphatase A mRNA, partial cds	1	99.71	0	95.72	1	99.15	0	97.79	1	98.73	0	97.79	1	99.28	0	95.86	1	99.27	0	95.03	1	99.28	0	95.86	1	99.26	0	93.79	1	98.88	0	98.62	1	98.88	0	98.62	1	98.88	0	98.62
327358418	Oryzias melastigma catalase mRNA, partial cds	0	NA	NA	NA	0	NA	NA	NA	0	NA	NA	NA	0	NA	NA	NA	0	NA	NA	NA	0	NA	NA	NA	0	NA	NA	NA	0	NA	NA	NA	0	NA	NA	NA	0	NA	NA	NA
328963211	Oryzias melastigma oxysterol binding protein-like 9 mRNA, partial cds	1	99.14	0	100	1	99.31	0	100	1	99.31	0	100	1	99.14	0	100	1	99.31	0	100	1	99.31	0	100	1	99.31	0	100	1	99.49	0	100	1	99.31	0	100	1	99.31	0	100
328963215	Oryzias melastigma diablo-like protein mRNA, partial cds	0	NA	NA	NA	0	NA	NA	NA	0	NA	NA	NA	1	99.53	4e-108	100	1	99.53	4e-108	100	1	99.53	4e-108	100	1	99.53	4e-108	100	1	99.53	3e-108	100	1	99.53	4e-108	100	1	99.53	4e-108	100
374093529	Oryzias melastigma B-cell lymphoma 2 (BCL2) mRNA, partial cds	1	98.57	3e-177	100	1	98.57	3e-177	100	1	98.57	3e-177	100	1	98.57	9e-141	80.17	1	98.57	2e-177	100	1	98.57	3e-177	100	1	98.57	3e-177	100	1	98.57	9e-177	100	1	98.57	3e-177	100	1	98.57	9e-177	100
572938457	Oryzias melastigma voucher SAMN02383916 low density lipoprotein receptor mRNA, partial cds	1	98.69	1e-156	32.8	1	99.63	1e-142	29.15	1	100	0	42.55	1	99.68	0	100	1	99.36	0	100	1	99.68	0	100	0	NA	NA	NA	1	98.85	6e-40	9.32	1	99.57	0	100	1	99.68	0	100
508096273	Oryzias melastigma cytochrome P450 (CYP4T12) mRNA, complete cds	1	99.22	0	100	1	99.22	0	100	1	99.22	0	100	1	99.16	0	100	1	99.29	0	100	1	99.29	0	100	1	98.36	0	62.86	1	98.9	0	100	1	99.29	0	100	1	99.29	0	100
508096343	Oryzias melastigma cytochrome P450 (CYP2P12v2) mRNA, partial cds	0	NA	NA	NA	0	NA	NA	NA	0	NA	NA	NA	0	NA	NA	NA	0	NA	NA	NA	0	NA	NA	NA	0	NA	NA	NA	0	NA	NA	NA	0	NA	NA	NA	0	NA	NA	NA
339015539	Oryzias melastigma estrogen receptor gamma mRNA, partial cds	1	96.27	0	100	1	96.27	0	100	1	99.66	0	100	0	NA	NA	NA	0	NA	NA	NA	0	NA	NA	NA	1	100	3e-68	22.65	1	100	1e-172	54.19	1	99.66	0	100	1	96.27	0	100
327358550	Oryzias melastigma aldehyde dehydrogenase 9A1 mRNA, partial cds	1	98.67	0	98.04	1	98.89	0	98.04	1	98.67	0	98.04	1	98.67	0	98.04	1	98.89	0	98.04	1	98.67	0	98.04	1	98.89	0	98.04	1	98.89	0	98.04	1	98.67	0	98.04	1	98.89	0	98.04
89474602	Oryzias melastigma erythropoietin mRNA, partial cds	1	99.53	0	96.49	1	99.43	0	98.64	1	99.53	0	96.26	1	99.54	0	98.75	1	99.21	0	99.66	1	99.21	0	99.66	1	98.95	1e-147	32.54	1	99.65	0	65.08	1	99.31	0	98.75	1	99.21	0	99.66
327358484	Oryzias melastigma transient receptor potential cation channel subfamily M member 7 mRNA, partial cds	1	99.5	0	100	1	96.84	0	100	1	99.5	0	100	1	99.01	0	100	1	96.84	0	100	1	96.84	0	100	1	99.5	0	100	1	96.84	0	100	1	99.5	0	100	1	96.84	0	100
327358332	Oryzias melastigma lipopolysaccharide-binding protein mRNA, partial cds	1	98.9	0	100	1	99.17	0	100	1	99.17	0	100	1	99.17	0	100	1	99.17	0	100	1	99.17	0	100	1	98.9	0	100	1	99.17	0	100	1	99.17	0	100	1	99.17	0	100
327358586	Oryzias melastigma eukaryotic translation initiation factor 3 subunit 6 interacting protein mRNA, partial cds	1	100	1e-115	96.1	1	100	1e-115	96.1	1	100	1e-115	96.1	1	100	1e-115	96.1	1	100	1e-115	96.1	1	100	1e-115	96.1	1	100	1e-115	96.1	1	100	1e-115	96.1	1	100	1e-115	96.1	1	100	1e-115	96.1
508096289	Oryzias melastigma cytochrome P450 (CYP2N21) mRNA, complete cds	0	NA	NA	NA	0	NA	NA	NA	0	NA	NA	NA	0	NA	NA	NA	0	NA	NA	NA	0	NA	NA	NA	0	NA	NA	NA	0	NA	NA	NA	0	NA	NA	NA	0	NA	NA	NA
327358668	Oryzias melastigma ketodihydrosphingosine reductase mRNA, partial cds	1	99.11	0	99.9	1	99.21	0	99.9	1	99.11	0	99.9	1	98.91	0	99.9	1	99.31	0	99.9	1	99.21	0	99.9	1	98.91	0	99.9	1	99.31	0	99.9	1	99.31	0	99.9	1	99.31	0	99.9
328963199	Oryzias melastigma hypothetical protein mRNA, partial cds	1	94.69	4e-97	100	1	95.58	8e-101	100	1	95.58	5e-100	100	1	94.9	3e-84	86.67	1	95.13	1e-99	100	1	95.58	3e-101	100	1	81.82	1e-34	76	1	95.48	1e-87	88	1	95.58	1e-100	100	1	95.13	3e-99	100
327358582	Oryzias melastigma apolipoprotein A-I mRNA, partial cds	1	99.18	0	97.5	1	99.08	0	97.5	1	99.08	0	97.5	1	99.16	0	94.29	1	99.09	0	97.9	1	99.18	0	96.6	1	99.18	0	97.5	1	99.18	0	97.5	1	99.18	0	97.5	1	99.08	0	97.5
508096315	Oryzias melastigma cytochrome P450 (CYP19A2) mRNA, complete cds	0	NA	NA	NA	1	99.8	0	100	1	99.8	0	100	0	NA	NA	NA	0	NA	NA	NA	0	NA	NA	NA	1	99.6	0	83.2	1	100	4e-67	8.87	1	99.8	0	100	1	99.8	0	100
327358358	Oryzias melastigma kininogen-1 precursor, mRNA, partial cds	0	NA	NA	NA	0	NA	NA	NA	0	NA	NA	NA	1	95.95	0	95.79	1	96.48	0	95.79	1	95.95	0	95.79	0	NA	NA	NA	0	NA	NA	NA	1	95.95	0	95.79	1	95.95	0	95.79
327358498	Oryzias melastigma ubiquitin carboxyl-terminal hydrolase isozyme L3 mRNA, partial cds	1	99.15	0	100	1	99.15	0	100	1	99.15	0	100	1	99.15	0	100	1	99.15	0	100	1	99.15	0	100	1	99.15	0	100	1	99.15	0	100	1	99.15	0	100	1	99.15	0	100
327358414	Oryzias melastigma vitellogenin 1 mRNA, complete cds	1	87.95	1e-71	42.69	0	NA	NA	NA	1	85.82	2e-75	49.81	1	88.52	5e-168	93.08	0	NA	NA	NA	1	88.52	4e-168	93.08	1	88.84	6e-153	83.65	1	98.96	0	73.65	1	88.52	3e-168	93.08	1	98.96	0	73.65
327358354	Oryzias melastigma LMP2 mRNA, partial cds	1	99.25	6e-138	43.37	1	98.62	0	93.69	1	98.35	0	88.19	0	NA	NA	NA	1	98.61	0	93.37	1	98.79	0	93.37	1	98.35	0	88.19	1	98.17	0	88.19	1	99.32	0	94.66	1	98.79	0	93.37
327358562	Oryzias melastigma ribosomal protein L22 mRNA, partial cds	1	98.88	2e-137	67.08	1	98.92	5e-143	69.58	1	98.92	7e-143	69.58	1	98.92	5e-143	69.58	1	98.92	5e-143	69.58	1	98.92	5e-143	69.58	1	98.92	6e-143	69.58	1	98.92	6e-143	69.58	1	98.92	7e-143	69.58	1	98.92	7e-143	69.58
330414281	Oryzias melastigma cyclooxygenase-2 (COX-2) mRNA, partial cds	1	99.79	0	99.79	1	99.66	4e-155	61.46	1	99.79	0	99.79	0	NA	NA	NA	0	NA	NA	NA	1	99.67	7e-160	63.12	1	99.79	0	99.79	0	NA	NA	NA	1	99.79	0	99.79	1	99.79	0	99.79
327358664	Oryzias melastigma apolipoprotein A-IV precursor, mRNA, partial cds	0	NA	NA	NA	0	NA	NA	NA	0	NA	NA	NA	1	98	0	97.44	1	97.99	0	96.83	1	97.98	0	96.71	0	NA	NA	NA	0	NA	NA	NA	1	97.98	0	96.71	1	97.98	0	96.71
342520474	Oryzias melastigma aryl hydrocarbon receptor mRNA, partial cds	0	NA	NA	NA	0	NA	NA	NA	0	NA	NA	NA	0	NA	NA	NA	0	NA	NA	NA	0	NA	NA	NA	0	NA	NA	NA	0	NA	NA	NA	0	NA	NA	NA	0	NA	NA	NA
327358604	Oryzias melastigma membrane-associated ring finger 5 mRNA, partial cds	1	99.53	0	98.96	1	99.53	0	98.96	1	99.53	0	98.96	1	99.42	0	40.16	1	99.78	0	51.85	1	99.76	0	98.38	1	99.42	0	98.96	1	99.53	0	98.96	1	99.65	0	98.96	1	99.53	0	98.96
327358430	Oryzias melastigma peroxiredoxin 6 mRNA, partial cds	1	99.6	0	98.06	1	99.6	0	98.06	1	99.6	0	98.06	1	100	0	98.06	1	100	0	97.67	1	100	0	98.06	1	99.6	0	98.06	1	99.6	0	98.06	1	100	0	98.06	1	100	0	98.06
327358374	Oryzias melastigma antileukoproteinase precursor, mRNA, partial cds	0	NA	NA	NA	0	NA	NA	NA	0	NA	NA	NA	0	NA	NA	NA	0	NA	NA	NA	0	NA	NA	NA	0	NA	NA	NA	0	NA	NA	NA	0	NA	NA	NA	0	NA	NA	NA
508096269	Oryzias melastigma cytochrome P450 (CYP51A1) mRNA, complete cds	1	99.93	0	100	1	99.93	0	100	1	99.93	0	100	1	99.93	0	100	1	99.93	0	100	1	99.93	0	100	1	99.93	0	100	1	99.91	0	78.74	1	99.93	0	100	1	99.93	0	100
327358440	Oryzias melastigma matrix metalloproteinase 9 mRNA, complete cds	1	99.67	9e-160	36.16	1	98.43	0	45.58	1	98.97	0	92.48	0	NA	NA	NA	1	98.69	0	54.53	1	98.47	0	54.53	1	98.54	0	98.09	0	NA	NA	NA	1	98.55	0	98.21	1	98.54	0	98.09
508096227	Oryzias melastigma cytochrome P450 (CYP17a2) mRNA, complete cds	0	NA	NA	NA	1	98.17	3e-79	10.57	1	99.51	0	26.56	0	NA	NA	NA	0	NA	NA	NA	0	NA	NA	NA	1	99.22	0	99.42	1	99.29	0	100	1	99.33	0	96.58	1	99.22	0	99.42
508096261	Oryzias melastigma cytochrome P450 (CYP2N20v1) mRNA, complete cds	0	NA	NA	NA	1	99.77	0	28.66	1	97.34	0	100	1	99.27	0	100	1	99.47	0	100	1	99.33	0	100	1	98.49	7e-134	17.7	0	NA	NA	NA	1	99.33	0	100	1	99.27	0	100
327358318	Oryzias melastigma lectin mannose-binding 2 mRNA, partial cds	1	100	6e-138	100	1	100	6e-138	100	1	100	7e-138	100	1	100	7e-138	100	1	100	6e-138	100	1	100	6e-138	100	1	100	7e-138	100	1	100	7e-138	100	1	100	7e-138	100	1	100	7e-138	100
508096331	Oryzias melastigma cytochrome P450 (CYP8A1) mRNA, complete cds	0	NA	NA	NA	1	100	5e-130	16.91	1	99.4	2e-174	22.82	0	NA	NA	NA	0	NA	NA	NA	0	NA	NA	NA	1	99.79	0	100	1	99.73	0	100	1	99.73	0	100	1	99.79	0	100
508096297	Oryzias melastigma cytochrome P450 (CYP27B1) mRNA, complete cds	1	100	1e-161	20.74	1	99.87	0	52.22	1	99.87	0	52.22	1	99.66	0	100	1	99.84	0	83.64	1	99.86	0	100	1	99.79	0	100	0	NA	NA	NA	1	99.79	0	100	1	99.79	0	100
572938390	Oryzias melastigma voucher SAMN02383916 steroidogenic acute regulatory protein mRNA, partial cds	0	NA	NA	NA	0	NA	NA	NA	0	NA	NA	NA	0	NA	NA	NA	0	NA	NA	NA	1	100	4e-136	100	1	100	9e-136	100	1	99.61	4e-134	100	1	100	8e-136	100	1	100	9e-136	100
342520667	Oryzias melastigma aryl hydrocarbon receptor nuclear translocator mRNA, partial cds	1	99.66	0	99.89	1	99.66	0	99.89	1	99.66	0	99.89	1	99.51	0	68.98	1	99.66	0	99.89	1	99.66	0	99.89	1	99.66	0	99.89	1	99.55	0	99.89	1	99.66	0	99.89	1	99.66	0	99.89
327358616	Oryzias melastigma eukaryotic translation initiation factor 3 subunit 7 zeta mRNA, partial cds	1	99.29	0	95.6	1	99.29	0	95.6	1	99.29	0	95.6	1	99.29	0	94.75	1	99.12	0	95.6	1	99.12	0	95.6	1	99.12	0	95.6	1	99.29	0	95.6	1	99.29	0	95.6	1	99.12	0	95.6
	Number matched	236				238				260				266				268				281				250				254				316				315
	%matched	0.655556				0.661111				0.722222				0.738889				0.744444				0.780556				0.694444				0.705556				0.877778				0.875
		Average identity	98.6992				98.8995				98.8193				98.7505				98.8532				98.7265				98.7943				98.8821				98.839				98.8927

## Sheet: mRNA - eval+align70%hit
		Brain	Brain	Brain	Liver	Liver	Liver	Ovary	Testes	All organs	All organs
		F	M	FM merged	F	M	FM merged	F	M	Reads-combined assembl	Contigs-clustered Assembly
gi	description	Found?	Found?	Found?	Found?	Found?	Found?	Found?	Found?	Found?	Found?
124494531	Oryzias melastigma choriogenin L mRNA, complete cds	0	0	0	1	1	1	1	0	1	1
374093527	Oryzias melastigma bcl2-associated X (BAX) mRNA, partial cds	1	1	1	1	1	1	1	1	1	1
327358512	Oryzias melastigma 3-oxo-5-beta-steroid 4-dehydrogenase mRNA, partial cds	0	0	0	1	1	1	0	0	1	1
327358350	Oryzias melastigma complement regulatory plasma protein mRNA, partial cds	1	1	1	0	1	1	0	1	1	1
508096219	Oryzias melastigma cytochrome P450 (CYP3A38) mRNA, complete cds	0	0	0	1	1	1	0	0	0	1
327358452	Oryzias melastigma stard10 protein mRNA, partial cds	0	1	0	1	1	1	1	0	1	1
339015533	Oryzias melastigma proliferator-activated receptor beta mRNA, partial cds	1	1	1	1	1	1	1	1	1	1
508096215	Oryzias melastigma cytochrome P450 (CYP11A2) mRNA, complete cds	0	0	0	0	0	0	1	1	1	1
220897938	Oryzias melastigma intestinal peptide transporter (IPT) mRNA, partial cds	0	0	0	0	0	0	0	0	0	0
327358580	Oryzias melastigma hypoxanthine phosphoribosyltransferase mRNA, partial cds	1	1	1	1	1	1	1	1	1	1
327358356	Oryzias melastigma alpha-2-macroglobulin mRNA, partial cds	1	1	1	1	1	1	1	1	1	1
342520361	Oryzias melastigma vitellogenin 1 mRNA, partial cds	0	0	0	1	0	1	1	0	1	1
508096237	Oryzias melastigma cytochrome P450 (CYP2U1) mRNA, complete cds	0	0	1	1	1	1	0	1	1	1
508096295	Oryzias melastigma cytochrome P450 (CYP27C1) mRNA, complete cds	1	1	1	0	0	0	1	1	1	1
508096281	Oryzias melastigma cytochrome P450 (CYP2Y6b) mRNA, complete cds	0	0	0	1	1	1	0	0	1	1
571026543	Oryzias melastigma partial mRNA for insulin-like growth factor 1 receptor (igf1r gene)	1	1	1	0	0	0	1	1	1	1
327358466	Oryzias melastigma insulin-like growth factor-I mRNA, partial cds	0	1	1	1	1	1	0	0	1	1
572938341	Oryzias melastigma voucher SAMN02383916 androgen receptor alpha mRNA, partial cds	1	1	1	1	1	1	1	0	1	1
220897920	Oryzias melastigma distal-less homeobox 2 (Dlx2) mRNA, partial cds	1	1	1	0	0	0	0	0	1	1
327358470	Oryzias melastigma insulin-like growth factor binding protein 1 mRNA, complete cds	0	0	0	1	1	1	0	0	1	1
347449200	Oryzias melastigma multidrug resistance-associated protein 1/ATP-binding cassette sub-family C member 1 (ABCC1) mRNA, partial cds	0	0	0	0	0	0	0	0	0	0
327358660	Oryzias melastigma cytochrome P450 family 4 subfamily b polypeptide 1 mRNA, complete cds	0	0	1	1	0	1	0	0	1	1
572938374	Oryzias melastigma voucher SAMN02383916 glucocorticoid receptor 2 mRNA, partial cds	1	1	1	1	0	1	1	1	1	1
327358496	Oryzias melastigma inter-alpha (globulin) inhibitor H3 mRNA, partial cds	0	0	0	1	1	1	1	0	1	1
327358504	Oryzias melastigma hydroxysteroid (17-beta) dehydrogenase 4 mRNA, partial cds	1	1	1	1	1	1	1	1	1	1
327358596	Oryzias melastigma cytochrome c oxidase subunit Va mRNA, partial cds	1	1	1	1	1	1	1	1	1	1
328963195	Oryzias melastigma histidine ammonia-lyase mRNA, partial cds	0	0	0	1	1	1	0	0	1	1
327358324	Oryzias melastigma ferritin heavy chain mRNA, partial cds	1	1	1	1	1	1	1	1	1	1
327358644	Oryzias melastigma protein-O-mannosyltransferase 2 mRNA, partial cds	1	1	1	1	1	1	1	1	1	1
448278793	Oryzias melastigma interleukin 1 beta mRNA, partial cds	0	0	0	0	1	1	0	0	1	1
327358592	Oryzias melastigma cytochrome c oxidase subunit 5A mitochondrial precursor, mRNA, partial cds; nuclear gene for mitochondrial product	1	1	1	1	1	1	1	1	1	1
508096311	Oryzias melastigma cytochrome P450 (CYP11C1v2) mRNA, complete cds	0	0	0	0	0	0	0	0	0	0
327358454	Oryzias melastigma acyl-CoA-binding protein mRNA, partial cds	1	1	1	1	1	1	1	1	1	1
508096275	Oryzias melastigma cytochrome P450 (CYP46A1a) mRNA, complete cds	1	0	1	1	1	1	1	0	1	1
327358500	Oryzias melastigma ribosomal protein L13 mRNA, partial cds	1	1	1	1	1	1	1	1	1	1
328963207	Oryzias melastigma amisyn mRNA, partial cds	1	1	1	1	1	1	1	0	1	1
508096259	Oryzias melastigma cytochrome P450 (CYP2AD7v1) mRNA, complete cds	0	1	1	1	1	1	0	0	1	1
327358406	Oryzias melastigma BCL2/adenovirus E1B 19 kDa protein-interacting protein 3 mRNA, partial cds	1	1	1	1	1	1	1	1	1	1
349606012	Oryzias melastigma claudin 11 (CLDN11) mRNA, partial cds	1	1	1	0	0	0	1	1	1	1
572938440	Oryzias melastigma voucher SAMN02383916 11-beta-hydroxysteroid dehydrogenase mRNA, partial cds	1	1	1	1	1	1	1	1	1	1
327358378	Oryzias melastigma spen-like protein mRNA, partial cds	1	1	1	1	1	1	1	1	1	1
343532561	Oryzias melastigma NK2 transcription factor related 5 (NKX2.5) mRNA, partial cds	0	0	0	0	0	0	0	0	0	0
169260690	Oryzias melastigma Cbp/p300-interacting transactivator 3a mRNA, complete cds	1	1	1	0	1	1	1	0	1	1
327358458	Oryzias melastigma mannose receptor C1-like protein mRNA, partial cds	1	1	1	0	0	0	0	0	1	1
327358420	Oryzias melastigma cold-inducible RNA-binding protein mRNA, partial cds	1	1	1	0	1	0	0	0	1	1
327358564	Oryzias melastigma hydroxymethylglutaryl-CoA lyase mRNA, partial cds	1	1	1	1	1	1	1	1	1	1
327358556	Oryzias melastigma 40S ribosomal protein S18 mRNA, partial cds	0	0	0	0	0	0	0	0	0	0
313112373	Oryzias melastigma myogenin mRNA, partial cds	0	0	0	0	0	0	0	0	0	0
327358336	Oryzias melastigma complement component C3-2 mRNA, partial cds	1	0	1	1	1	1	0	0	1	1
83778885	Oryzias melastigma hypoxia-inducible factor 1 alpha mRNA, complete cds	1	1	1	1	1	1	1	1	1	1
380849724	Oryzias melastigma C1r/s protein mRNA, partial cds	0	0	0	1	1	1	0	0	1	1
327358342	Oryzias melastigma complement C1q-like protein 4 precursor, mRNA, partial cds	0	0	0	0	0	0	0	0	0	0
508096291	Oryzias melastigma cytochrome P450 (CYP2P12v1) mRNA, complete cds	0	0	1	0	0	0	0	1	0	1
350998305	Oryzias melastigma hatching enzyme protease (hce) mRNA, complete cds	0	0	0	0	0	0	0	0	0	0
508096229	Oryzias melastigma cytochrome P450 (CYP1C1) mRNA, complete cds	1	1	1	0	0	0	0	0	1	1
508096323	Oryzias melastigma cytochrome P450 (CYP2K34v2) mRNA, complete cds	0	0	0	0	1	0	1	0	0	1
327179164	Oryzias melastigma vitronectin protein mRNA, partial cds	0	0	0	1	1	1	0	0	1	1
327358410	Oryzias melastigma uncoupling protein 2 mRNA, partial cds	0	0	0	0	0	0	0	0	0	0
327358584	Oryzias melastigma UDP-glucose pyrophosphorylase 2 mRNA, partial cds	1	1	1	1	1	1	1	1	1	1
327358544	Oryzias melastigma farnesyl pyrophosphate synthetase mRNA, partial cds	1	1	1	1	1	1	1	1	1	1
327358462	Oryzias melastigma G protein-coupled receptor 178 mRNA, partial cds	1	1	1	1	1	1	1	1	1	1
339015527	Oryzias melastigma GATA-binding protein 4 mRNA, partial cds	0	0	0	1	1	1	1	0	1	1
508096327	Oryzias melastigma cytochrome P450 (CYP8A2) mRNA, complete cds	0	0	0	0	0	0	0	0	1	0
327358424	Oryzias melastigma plasminogen mRNA, complete cds	0	0	0	1	1	1	0	0	1	1
508096285	Oryzias melastigma cytochrome P450 (CYP2K34v1) mRNA, complete cds	0	0	0	0	0	0	0	0	0	0
328963191	Oryzias melastigma cytochrome P450 1a mRNA, partial cds	0	0	0	0	0	0	0	0	0	0
572938473	Oryzias melastigma voucher SAMN02383916 cytochrome P450 21A mRNA, partial cds	0	0	0	0	0	0	0	0	0	0
327358388	Oryzias melastigma heart-type fatty acid binding protein mRNA, partial cds	1	1	1	1	1	1	1	1	1	1
327358392	Oryzias melastigma ceruloplasmin mRNA, partial cds	0	0	0	1	1	1	1	0	1	1
508096247	Oryzias melastigma cytochrome P450 (CYP26C1) mRNA, complete cds	0	0	0	0	0	0	0	0	0	0
327358400	Oryzias melastigma Yes-associated protein 1 mRNA, partial cds	0	0	0	0	0	0	0	0	0	0
327358488	Oryzias melastigma Gga1 protein mRNA, partial cds	1	1	1	1	1	1	1	1	1	1
327358526	Oryzias melastigma 60S acidic ribosomal protein P0 mRNA, complete cds	1	1	1	1	1	1	1	1	1	1
327358442	Oryzias melastigma antithrombin III mRNA, partial cds	0	0	0	1	1	1	0	0	1	1
508096251	Oryzias melastigma cytochrome P450 (CYP26a1) mRNA, complete cds	0	0	0	0	0	0	1	0	1	1
306071741	Oryzias melastigma hepcidin precursor, mRNA, complete cds	1	1	1	1	1	1	0	1	1	1
508096305	Oryzias melastigma cytochrome P450 (CYP20A1) mRNA, complete cds	1	1	1	1	1	1	1	1	1	1
327179172	Oryzias melastigma complement factor H precursor, mRNA, partial cds	1	1	0	1	1	1	1	1	1	1
508096337	Oryzias melastigma cytochrome P450 (CYP17A1) mRNA, partial cds	0	0	0	0	0	0	1	1	1	1
327358600	Oryzias melastigma Atg12 protein mRNA, partial cds	1	1	1	1	1	1	1	1	1	1
374093537	Oryzias melastigma thyrotropin beta (TSHB) mRNA, partial cds	1	1	1	0	0	1	1	0	1	1
327358626	Oryzias melastigma FK506-binding protein 5 mRNA, partial cds	1	1	1	1	1	1	1	1	1	1
328963187	Oryzias melastigma cytochrome oxidase subunit III mRNA, complete cds; mitochondrial	1	1	1	1	1	1	1	1	1	1
327358574	Oryzias melastigma lipocalin mRNA, partial cds	1	0	1	1	1	1	1	1	1	1
327358516	Oryzias melastigma aldolase B mRNA, partial cds	1	1	1	1	1	1	1	1	1	1
327358612	Oryzias melastigma transketolase mRNA, complete cds	1	1	1	1	1	1	1	1	1	1
327358670	Oryzias melastigma acidic ribosomal protein P0 mRNA, partial cds	0	0	0	0	0	0	0	0	0	0
339015529	Oryzias melastigma cytochrome P450 aromatase 19a mRNA, partial cds	0	0	0	0	0	0	0	0	0	0
327358384	Oryzias melastigma alanine-glyoxylate aminotransferase 2-like 1 mRNA, partial cds	0	0	0	1	1	1	0	0	1	1
508096283	Oryzias melastigma cytochrome P450 (CYP2P15v1) mRNA, complete cds	1	1	1	1	0	1	1	0	1	1
339015537	Oryzias melastigma estrogen receptor alpha mRNA, partial cds	0	0	0	1	0	1	1	1	1	1
327358346	Oryzias melastigma complement component C8 gamma chain mRNA, partial cds	0	0	0	0	0	0	0	0	0	0
327358606	Oryzias melastigma alpha-13-mannosyl-glycoprotein 2-beta-N-acetylglucosaminyltransferase mRNA, partial cds	1	1	1	1	1	1	1	1	1	1
302320874	Oryzias melastigma c-type lysozyme mRNA, complete cds	0	0	0	1	1	1	0	0	1	1
327358560	Oryzias melastigma eukaryotic translation initiation factor 3 subunit 5 epsilon 47kDa mRNA, partial cds	1	1	1	1	1	1	1	1	1	1
327358598	Oryzias melastigma peroxisomal trans-2-enoyl-CoA reductase mRNA, partial cds	1	1	1	1	1	1	1	1	1	1
327358648	Oryzias melastigma glutamate dehydrogenase 1 mRNA, partial cds	1	1	1	1	1	1	1	1	1	1
339015535	Oryzias melastigma proliferator-activated receptor gamma mRNA, partial cds	0	0	1	1	1	1	1	1	1	1
327358368	Oryzias melastigma 26S proteasome non-ATPase regulatory subunit 8 mRNA, partial cds	1	1	1	1	1	1	1	1	1	1
82879990	Oryzias melastigma telomerase reverse transcriptase (TERT) mRNA, complete cds	0	0	0	0	0	0	1	1	1	1
327358650	Oryzias melastigma cytochrome c oxidase subunit I mRNA, partial cds	1	1	1	1	1	1	1	1	1	0
374093531	Oryzias melastigma Kruppel-like factor 9 (KLF9) mRNA, partial cds	1	1	1	1	1	1	1	1	1	1
327358446	Oryzias melastigma peroxiredoxin 3 mRNA, partial cds	0	1	1	1	1	1	0	0	0	1
327358492	Oryzias melastigma solute carrier organic anion transporter family member 2A1 mRNA, partial cds	1	1	1	1	1	1	0	0	1	1
327358482	Oryzias melastigma organic cation transporter like mRNA, complete cds	0	0	0	1	1	1	0	1	1	1
327358326	Oryzias melastigma interleukin-1 receptor type II mRNA, partial cds	0	0	1	0	1	1	1	0	1	1
327358522	Oryzias melastigma purine nucleoside phosphorylase mRNA, partial cds	1	1	1	1	1	1	1	1	1	1
327358576	Oryzias melastigma alpha-N-acetylgalactosaminidase mRNA, complete cds	1	1	1	1	1	1	1	1	1	1
327358540	Oryzias melastigma endonuclease-reverse transcriptase HmRTE-e01 mRNA, partial cds	1	1	1	1	1	1	1	1	1	1
327358534	Oryzias melastigma F-box only protein 9 mRNA, partial cds	1	1	1	1	1	1	1	1	1	1
327358340	Oryzias melastigma complement component 5 mRNA, partial cds	0	0	0	1	1	1	0	0	1	1
328963197	Oryzias melastigma ribosomal protein l27a mRNA, partial cds	1	1	1	1	1	1	1	1	1	1
327358344	Oryzias melastigma C1q-like 23kDa protein mRNA, partial cds	0	0	0	1	1	1	1	1	0	1
327179168	Oryzias melastigma C1 inhibitor mRNA, partial cds	0	0	0	1	1	1	0	0	1	1
327358474	Oryzias melastigma retinal G protein coupled receptor mRNA, partial cds	1	1	1	1	1	1	0	0	1	1
342520766	Oryzias melastigma cytochrome P450 1A mRNA, partial cds	0	0	0	0	0	0	0	0	0	0
328963183	Oryzias melastigma mitochondrial adenylate kinase isoenzyme 2 mRNA, complete cds; nuclear gene for mitochondrial product	0	0	0	0	0	0	0	0	0	0
342520305	Oryzias melastigma estrogen receptor beta mRNA, partial cds	0	0	1	1	1	1	1	1	1	1
327358552	Oryzias melastigma ribosomal protein L23 mRNA, complete cds	1	1	1	1	1	1	1	1	1	1
327358548	Oryzias melastigma growth hormone receptor mRNA, partial cds	0	0	0	1	1	1	1	1	1	1
328963179	Oryzias melastigma transferrin precursor, mRNA, partial cds	1	1	1	1	1	1	1	1	1	1
327358614	Oryzias melastigma allantoicase mRNA, partial cds	0	0	0	1	1	1	0	0	1	1
327358398	Oryzias melastigma zinc finger protein 706 mRNA, complete cds	0	0	0	0	0	0	0	0	0	0
508096265	Oryzias melastigma cytochrome P450 (CYP7A1) mRNA, complete cds	0	0	0	0	1	1	0	1	1	1
572938405	Oryzias melastigma voucher SAMN02383916 cytochrome P450 3A mRNA, partial cds	0	0	0	0	0	0	0	0	0	0
327358448	Oryzias melastigma myocilin mRNA, partial cds	1	0	1	0	1	1	1	1	1	1
448278787	Oryzias melastigma ribosomal protein L7 mRNA, partial cds	1	1	1	1	1	1	1	1	1	1
327358380	Oryzias melastigma transforming growth factor beta receptor III mRNA, partial cds	1	1	1	1	1	1	1	1	1	1
327358364	Oryzias melastigma skin mucus lectin mRNA, partial cds	0	0	0	0	0	0	0	0	0	0
343532563	Oryzias melastigma bone morphogenetic protein 4 (BMP4) mRNA, partial cds	1	1	1	0	1	1	1	1	1	1
327358416	Oryzias melastigma fibrinogen gamma polypeptide mRNA, partial cds	0	0	0	1	1	1	0	0	1	1
508096271	Oryzias melastigma cytochrome P450 (CYP4V2) mRNA, complete cds	0	0	0	1	1	1	0	0	1	1
327358434	Oryzias melastigma matrix metallopeptidase 13 mRNA, complete cds	0	1	1	1	1	1	0	0	1	1
327358570	Oryzias melastigma glyceraldehyde-3-phosphate dehydrogenase mRNA, partial cds	0	1	1	1	1	1	1	1	1	1
220897924	Oryzias melastigma retinal homeobox protein 2 (rx2) mRNA, partial cds	0	0	0	0	0	0	0	0	0	0
374638043	Oryzias melastigma glutamate-cysteine ligase catalytic subunit (GCLC) mRNA, partial cds	1	1	1	1	1	1	1	1	1	1
327358506	Oryzias melastigma ubiquitin mRNA, partial cds	0	0	0	1	1	1	0	0	0	1
327358622	Oryzias melastigma fructose-16-bisphosphatase 1 mRNA, partial cds	0	0	0	1	1	1	0	0	1	1
327358602	Oryzias melastigma AN1 ubiquitin-like protein mRNA, partial cds	0	0	0	0	0	0	0	0	0	0
327358620	Oryzias melastigma epidermis-type lipoxygenase 3 mRNA, partial cds	1	1	1	0	0	0	0	1	1	1
327358530	Oryzias melastigma TGF-beta-inducible nuclear protein 1 mRNA, partial cds	1	1	1	1	1	1	1	1	1	1
327358666	Oryzias melastigma ubiquitin carboxyl-terminal hydrolase isozyme L5 mRNA, partial cds	1	1	1	1	1	1	1	1	1	1
327358330	Oryzias melastigma coagulation factor XI precursor, mRNA, partial cds	0	0	0	1	1	1	0	0	1	1
327358428	Oryzias melastigma myoglobin mRNA, complete cds	0	0	0	1	1	1	0	0	1	1
374638047	Oryzias melastigma cytochrome P450 1A (CYP1A) mRNA, partial cds	0	0	0	0	0	0	0	0	0	0
327358480	Oryzias melastigma proheparin-binding EGF-like growth factor mRNA, partial cds	0	0	0	0	0	0	0	0	0	0
508096333	Oryzias melastigma cytochrome P450 (CYP27A2) mRNA, complete cds	1	1	1	0	0	0	0	0	1	1
508096267	Oryzias melastigma cytochrome P450 (CYP5A1) mRNA, complete cds	1	1	1	1	1	1	0	1	1	1
508096239	Oryzias melastigma cytochrome P450 (CYP2N18) mRNA, complete cds	1	1	1	1	0	0	1	1	0	1
220897928	Oryzias melastigma early growth response 2 (krox-20) mRNA, partial cds	0	0	0	0	0	0	0	0	0	0
508096321	Oryzias melastigma cytochrome P450 (CYP7C1) mRNA, complete cds	1	0	1	1	1	1	1	1	1	1
327358588	Oryzias melastigma cytochrome P450 20A1 mRNA, complete cds	0	0	0	0	0	0	0	0	0	0
448278791	Oryzias melastigma catalase mRNA, partial cds	1	1	1	1	1	1	1	1	1	1
508096225	Oryzias melastigma cytochrome P450 (CYP11c1v1) mRNA, complete cds	0	0	0	0	0	0	0	1	1	1
169260692	Oryzias melastigma Cbp/p300-interacting transactivator 3b mRNA, complete cds	1	1	1	1	1	1	1	1	1	1
327179162	Oryzias melastigma secreted immunoglobulin domain protein 4 mRNA, partial cds	0	0	0	1	1	1	0	0	1	1
327358408	Oryzias melastigma liver angiotensinogen mRNA, complete cds	0	0	0	1	1	1	0	1	1	1
508096277	Oryzias melastigma cytochrome P450 (CYP46A1b) mRNA, complete cds	1	0	1	1	1	1	0	0	1	1
327358514	Oryzias melastigma cytochrome P450 2C33-like protein mRNA, partial cds	0	0	0	0	0	0	0	0	0	0
327358360	Oryzias melastigma proteoglycan 4 mRNA, partial cds	0	0	0	1	1	1	0	0	1	1
327358538	Oryzias melastigma methyltransferase Mb3374 mRNA, partial cds	0	0	0	1	1	0	0	0	0	1
327358404	Oryzias melastigma activity-dependent neuroprotective protein mRNA, partial cds	1	1	1	1	1	1	1	1	1	1
220897932	Oryzias melastigma ubiquitin specific peptidase 2 (USP2) mRNA, partial cds	1	1	1	1	1	1	1	1	1	1
508096335	Oryzias melastigma cytochrome P450 (CYP2N19) mRNA, partial cds	0	0	0	0	0	0	0	0	0	0
508096257	Oryzias melastigma cytochrome P450 (CYP2X14) mRNA, complete cds	1	1	1	1	1	1	1	1	1	1
327358658	Oryzias melastigma phosphotriesterase-like protein mRNA, partial cds	1	1	1	1	1	1	1	1	1	1
327358432	Oryzias melastigma heat shock 70kDa protein 5 mRNA, partial cds	1	1	1	1	1	1	1	1	1	1
374093539	Oryzias melastigma UDP glucuronosyltransferase 1 family polypetide A5 (UGT1A5) mRNA, partial cds	1	1	1	1	1	1	1	1	1	1
327358412	Oryzias melastigma heat shock protein 90 beta mRNA, partial cds	1	1	1	1	1	1	1	1	1	1
508096341	Oryzias melastigma cytochrome P450 (CYP2K27v2) mRNA, partial cds	0	0	0	0	0	0	0	0	0	0
327358568	Oryzias melastigma choriogenin H mRNA, partial cds	0	0	0	0	0	0	0	0	0	0
327358436	Oryzias melastigma peroxiredoxin 1 mRNA, complete cds	1	1	1	1	1	1	1	1	1	1
328963213	Oryzias melastigma apolipoprotein A-I-binding protein precursor, mRNA, partial cds	1	1	1	1	1	1	1	1	1	1
327358372	Oryzias melastigma tripartite motif-containing 55b mRNA, partial cds	0	0	0	0	0	0	0	1	1	1
374093541	Oryzias melastigma tumor suppressor p53 (TP53) mRNA, partial cds	1	1	1	1	1	1	1	1	1	1
327358394	Oryzias melastigma apoptogenic 1 isoform 2 mRNA, partial cds	1	1	1	1	1	1	1	1	1	1
508096317	Oryzias melastigma cytochrome P450 (CYP2Y6a) mRNA, complete cds	1	1	1	1	0	0	1	0	0	1
112258872	Oryzias melastigma leptin receptor (Lep-R) mRNA, complete cds	0	0	0	0	0	0	0	0	1	0
327358662	Oryzias melastigma elongation factor 1 alpha mRNA, partial cds	1	1	1	1	1	1	1	1	1	1
508096303	Oryzias melastigma cytochrome P450 (CYP24A1) mRNA, complete cds	0	0	0	1	1	1	1	1	1	1
508096235	Oryzias melastigma cytochrome P450 (CYP2X20) mRNA, complete cds	0	0	0	1	1	1	0	0	1	1
374638041	Oryzias melastigma metallothionein (MT) mRNA, complete cds	0	0	0	0	0	0	0	0	0	0
508096217	Oryzias melastigma cytochrome P450 (CYP3A40) mRNA, complete cds	1	1	1	0	0	0	1	1	0	1
327358608	Oryzias melastigma elongation factor 2 mRNA, partial cds	1	1	1	1	1	1	1	1	1	1
220897922	Oryzias melastigma orthodenticle homeobox 2 (Otx2) mRNA, partial cds	1	1	1	0	0	0	0	0	1	1
327358542	Oryzias melastigma apolipoprotein C-I mRNA, partial cds	1	1	1	1	1	1	0	1	1	1
327358460	Oryzias melastigma stabilin-2 precursor, mRNA, partial cds	1	1	1	0	0	1	1	1	1	1
508096313	Oryzias melastigma cytochrome P450 (CYP19A1) mRNA, complete cds	0	0	0	0	0	0	1	0	1	1
571026541	Oryzias melastigma partial mRNA for follicle stimulating hormone beta subunit (fshb gene)	1	1	1	0	0	0	0	1	1	1
508096253	Oryzias melastigma cytochrome P450 (CYP2K27v1) mRNA, complete cds	0	0	0	1	0	1	0	0	1	1
508096319	Oryzias melastigma cytochrome P450 (CYP2N20v2) mRNA, complete cds	0	0	0	0	0	0	0	0	0	0
572938357	Oryzias melastigma voucher SAMN02383916 growth hormone receptor mRNA, partial cds	1	1	1	0	0	0	0	1	0	1
508096243	Oryzias melastigma cytochrome P450 (CYP2K35) mRNA, complete cds	0	0	0	0	0	0	0	0	0	0
327358610	Oryzias melastigma 40S ribosomal protein S17 mRNA, partial cds	1	1	1	1	1	1	1	1	1	1
327358468	Oryzias melastigma canopy-1 precursor, mRNA, partial cds	1	1	1	1	1	1	1	1	1	1
359828670	Oryzias melastigma cyclooxygenase-1 mRNA, partial cds	1	1	1	0	0	0	1	1	1	1
327358628	Oryzias melastigma integral membrane protein 1 mRNA, partial cds	1	1	1	1	1	1	1	1	1	1
327358476	Oryzias melastigma ADP-ribosylation factor 4 mRNA, complete cds	1	1	1	1	1	1	1	1	1	1
327358634	Oryzias melastigma hepatic lipase mRNA, partial cds	0	0	0	1	1	1	0	0	1	1
508096339	Oryzias melastigma cytochrome P450 (CYP2R1) mRNA, partial cds	0	0	0	1	1	1	0	0	1	1
327358370	Oryzias melastigma cysteine-rich protein 2 mRNA, partial cds	1	1	1	0	0	0	0	0	1	1
571026539	Oryzias melastigma partial mRNA for cytochrome P450 11beta (cyp11b gene)	0	0	0	0	0	0	0	0	0	0
425906642	Oryzias melastigma cytochrome P450 2K29 (CYP2K29) mRNA, partial cds	0	0	0	1	1	1	0	0	1	1
328963193	Oryzias melastigma glyoxylate reductase mRNA, partial cds	0	0	0	1	1	1	1	1	1	1
83778883	Epinephelus coioides telomerase reverse transcriptase mRNA, complete cds	0	0	0	0	0	0	0	0	0	0
327358450	Oryzias melastigma nuclear receptor 2C2-associated protein mRNA, complete cds	1	1	1	1	1	1	1	1	1	1
327358352	Oryzias melastigma eukocyte cell-derived chemotaxin 2 mRNA, partial cds	1	1	1	1	1	1	1	1	1	1
571026545	Oryzias melastigma partial mRNA for nuclear receptor subfamily-5 groupAmember 2 (nr5a2 gene)	1	1	1	1	1	1	1	1	1	1
327358646	Oryzias melastigma Sich73-252g14.4 protein mRNA, partial cds	1	1	1	1	1	1	0	0	1	1
508096233	Oryzias melastigma cytochrome P450 (CYP1C1/2) mRNA, complete cds	0	0	0	0	0	0	0	0	1	0
508096241	Oryzias melastigma cytochrome P450 (CYP2K30) mRNA, complete cds	0	0	0	1	0	1	0	0	1	1
327358456	Oryzias melastigma ependymin-1 precursor, mRNA, complete cds	0	0	0	0	0	0	0	0	0	0
448278799	Oryzias melastigma C-C motif chemokine 20 mRNA, partial cds	1	0	1	0	0	0	0	0	1	1
374093525	Oryzias melastigma androgen receptor beta subtype (AR) mRNA, partial cds	1	1	1	1	1	1	1	1	1	1
342520866	Oryzias melastigma cytochrome P450 19b mRNA, partial cds	0	0	0	0	0	0	0	0	0	0
327358390	Oryzias melastigma thioredoxin domain containing 5 mRNA, partial cds	1	1	1	1	1	1	1	1	1	1
508096301	Oryzias melastigma cytochrome P450 (CYP27A3) mRNA, complete cds	1	1	1	1	1	1	0	1	1	1
327358348	Oryzias melastigma complement factor B mRNA, partial cds	0	0	0	1	1	1	0	0	1	1
220897926	Oryzias melastigma engrailed 2 (Eng2) mRNA, partial cds	1	1	1	0	0	0	0	0	1	1
327358444	Oryzias melastigma fibrinogen beta chain precursor, mRNA, partial cds	0	0	0	1	1	1	0	0	1	1
327358322	Oryzias melastigma SAM domain and HD domain-containing protein 1 mRNA, partial cds	1	0	1	1	1	1	1	1	1	1
508096299	Oryzias melastigma cytochrome P450 (CYP27A1) mRNA, complete cds	0	0	1	1	1	1	1	0	1	1
508096307	Oryzias melastigma cytochrome P450 (CYP1D1) mRNA, complete cds	0	0	0	0	0	0	1	0	1	1
508096249	Oryzias melastigma cytochrome P450 (CYP26B1) mRNA, complete cds	1	1	1	0	1	1	0	0	1	1
448278795	Oryzias melastigma glutathione peroxidase mRNA, partial cds	1	1	1	1	1	1	1	1	1	1
327358486	Oryzias melastigma solute carrier family 35 member D1 mRNA, partial cds	0	0	1	1	1	1	1	1	1	1
327358494	Oryzias melastigma syntaxin 4 mRNA, partial cds	1	1	1	1	1	1	1	1	1	1
508096245	Oryzias melastigma cytochrome P450 (CYP21A1) mRNA, complete cds	0	0	0	0	0	0	0	0	0	0
508096293	Oryzias melastigma cytochrome P450 (CYP2P15v3) mRNA, complete cds	0	0	0	0	0	0	0	0	0	0
328963209	Oryzias melastigma NAC alpha mRNA, partial cds	1	1	1	1	1	1	1	1	1	1
327358594	Oryzias melastigma methionyl aminopeptidase 2 mRNA, partial cds	1	1	1	1	1	1	1	1	1	1
327358590	Oryzias melastigma elongation factor 1 gamma mRNA, partial cds	1	1	1	1	1	1	1	1	1	1
448278789	Oryzias melastigma complement component C8 mRNA, partial cds	0	0	0	1	1	1	0	0	1	1
327358382	Oryzias melastigma liver-basic fatty acid binding protein mRNA, partial cds	0	0	0	1	1	1	1	0	1	1
327358642	Oryzias melastigma biquitin-conjugating enzyme E2Q 1 mRNA, partial cds	1	1	1	1	1	1	1	1	1	1
327358546	Oryzias melastigma ClpX caseinolytic protease X-like protein mRNA, partial cds	1	1	1	1	1	1	1	1	1	1
327358422	Oryzias melastigma mitochondrial uncoupling protein 3 mRNA, partial cds; nuclear gene for mitochondrial product	0	0	0	1	1	1	0	0	1	1
327358638	Oryzias melastigma ubiquitin and ribosomal protein S27a precursor, mRNA, partial cds	0	0	0	0	0	0	0	0	0	0
572938325	Oryzias melastigma voucher SAMN02383916 gonadotropin-releasing hormone receptor 2 mRNA, partial cds	1	1	1	0	0	0	0	1	1	1
125486694	Oryzias melastigma choriogenin H mRNA, complete cds	0	0	0	0	0	0	0	0	0	0
327358630	Oryzias melastigma dolichyl-diphosphooligosaccharide-protein glycosyltransferase mRNA, partial cds	0	0	0	0	0	0	0	0	0	0
327358316	Oryzias melastigma serine/cysteine proteinase inhibitor mRNA, partial cds	0	0	0	1	0	0	0	0	0	1
220897936	Oryzias melastigma sonic hedgehog-like protein (shh) mRNA, partial cds	1	1	1	0	0	0	0	0	1	1
327358338	Oryzias melastigma complement component 4 mRNA, partial cds	1	1	1	1	1	1	1	1	1	1
327358314	Oryzias melastigma coagulin factor II mRNA, partial cds	0	0	0	1	1	1	1	1	1	1
572938422	Oryzias melastigma voucher SAMN02383916 17-beta-hydroxysteroid dehydrogenase mRNA, partial cds	1	1	1	1	1	1	1	1	1	1
328963205	Oryzias melastigma translocase 2 mRNA, partial cds	1	1	1	1	1	1	1	1	1	1
327358478	Oryzias melastigma glucocorticoid receptor DNA binding factor 1 mRNA, partial cds	1	1	1	1	1	1	1	1	1	1
328963185	Oryzias melastigma carnitine acetyltransferase mRNA, partial cds	1	1	1	1	1	1	1	1	1	1
327358334	Oryzias melastigma complement component 1 q subcomponent-like 4 like mRNA, partial cds	0	0	0	0	0	0	0	0	0	0
327179174	Oryzias melastigma complement factor properdin mRNA, partial cds	0	1	1	1	1	1	0	1	1	1
327179166	Oryzias melastigma serpin peptidase inhibitor clade A member 7 mRNA, partial cds	0	0	0	1	1	1	1	0	0	1
448278797	Oryzias melastigma cluster of differentiation 3 mRNA, partial cds	1	0	0	0	0	0	0	0	1	1
327358376	Oryzias melastigma imitation switch ISWI mRNA, partial cds	1	1	1	1	1	1	1	1	1	1
304323039	Oryzias melastigma hepcidin 2 mRNA, complete cds	0	0	1	0	1	1	0	0	1	1
374638045	Oryzias melastigma ary hydrocarbon receptor (AHR) mRNA, partial cds	0	0	0	0	0	0	0	0	0	0
327358566	Oryzias melastigma ribosomal protein L32 mRNA, partial cds	1	1	1	1	1	1	1	1	1	1
330414283	Oryzias melastigma Na+-K+-ATPase mRNA, partial cds	1	1	1	1	1	1	1	1	1	1
374093535	Oryzias melastigma sodium-iodide symporter NIS (SLC5A5) mRNA, partial cds	1	1	1	0	0	0	0	0	1	1
327358572	Oryzias melastigma 14 kDa apolipoprotein mRNA, complete cds	1	1	1	1	1	1	0	0	1	1
508096231	Oryzias melastigma cytochrome P450 (CYP1C2) mRNA, complete cds	0	0	1	0	0	0	1	1	1	1
327358654	Oryzias melastigma ribosomal protein L4 mRNA, partial cds	1	1	1	1	1	1	1	1	1	1
220897930	Oryzias melastigma myosin heavy chain (MYHL2) mRNA, partial cds	0	0	0	0	0	0	0	1	1	1
328963203	Oryzias melastigma ras-related protein rac1 mRNA, partial cds	1	1	1	0	1	1	1	1	1	1
508096325	Oryzias melastigma cytochrome P450 (CYP2AD7v2) mRNA, complete cds	1	0	0	0	0	0	1	1	1	0
328963189	Oryzias melastigma cytochrome oxidase subunit I mRNA, partial cds; mitochondrial	0	0	0	0	0	0	0	0	0	0
17565379	Caenorhabditis elegans Protein Y32G9A.5 (Y32G9A.5) mRNA, complete cds	0	0	0	0	0	0	0	0	0	0
169260688	Oryzias melastigma Cbp/p300-interacting transactivator 1 mRNA, complete cds	0	0	0	0	0	0	0	0	0	0
350998307	Oryzias melastigma hatching enzyme protease (lce) mRNA, complete cds	0	0	0	0	0	0	0	0	0	0
374093533	Oryzias melastigma c-Fos proto-oncogene (FOS) mRNA, partial cds	1	1	1	0	1	1	1	1	1	1
328963181	Oryzias melastigma 14 kDa apolipoprotein mRNA, partial cds	0	0	1	0	0	0	0	0	0	0
327358554	Oryzias melastigma apolipoprotein B mRNA, partial cds	0	0	0	1	1	1	0	0	1	1
508096255	Oryzias melastigma cytochrome P450 (CYP2K28) mRNA, complete cds	0	0	0	1	1	1	0	0	1	1
327358396	Oryzias melastigma TBT-binding protein mRNA, partial cds	1	1	1	1	1	1	0	1	1	1
313112372	Oryzias melastigma myogenic differentiation factor-like mRNA, partial sequence	0	0	0	0	0	0	0	0	0	0
327358508	Oryzias melastigma cytochrome c oxidase subunit VIa precursor, mRNA, complete cds	1	1	1	1	1	1	1	1	1	1
327358578	Oryzias melastigma biotinidase precursor, mRNA, partial cds	1	0	1	1	1	1	1	1	1	1
508096263	Oryzias melastigma cytochrome P450 (CYP8B1) mRNA, complete cds	0	0	0	1	1	1	1	1	1	1
327358472	Oryzias melastigma IQ motif containing GTPase activating protein 2 mRNA, complete cds	1	1	1	1	1	1	1	1	1	1
327358320	Oryzias melastigma mannose-binding lectin-associated serine protease-3b mRNA, partial cds	0	0	0	1	1	1	1	0	1	1
508096309	Oryzias melastigma cytochrome P450 (CYP1B1) mRNA, complete cds	0	0	0	0	0	0	0	0	0	0
330414279	Oryzias melastigma cardiac muscle specific SET and MYND domain containing 1 (SMYD1) mRNA, partial cds	1	1	1	1	0	1	1	1	1	1
327358438	Oryzias melastigma metallothionein mRNA, complete cds	1	1	1	1	1	1	1	1	1	1
327179170	Oryzias melastigma precerebellin-like protein mRNA, partial cds	0	0	0	1	1	1	0	0	1	1
220897934	Oryzias melastigma zinc finger protein 462 (ZFP462) mRNA, partial cds	1	1	1	0	0	0	1	0	1	1
327358532	Oryzias melastigma 60S ribosomal protein L38 mRNA, partial cds	0	0	0	0	0	0	0	0	0	0
343532565	Oryzias melastigma fibroblast growth factor 8 (FGF8) mRNA, partial cds	1	1	1	0	0	0	0	1	1	1
327358328	Oryzias melastigma alpha-1-antitrypsin mRNA, partial cds	0	0	0	0	1	1	0	0	1	0
327358624	Oryzias melastigma UDP-glucose 4-epimerase mRNA, partial cds	1	1	1	1	1	1	1	1	1	1
327358656	Oryzias melastigma ribosomal protein L35a mRNA, partial cds	0	1	1	0	0	0	0	0	0	0
342520425	Oryzias melastigma vitellogenin II mRNA, partial cds	0	0	0	0	0	0	0	0	0	0
327358366	Oryzias melastigma acyl-CoA synthetase short-chain family member 2 mRNA, partial cds	1	1	1	0	1	1	0	0	1	1
327358402	Oryzias melastigma whey acidic protein precursor, mRNA, partial cds	0	0	0	1	1	1	1	0	1	1
327358464	Oryzias melastigma muscle-specific beta 1 integrin binding protein 2 mRNA, partial cds	1	1	1	1	1	1	1	1	1	1
327358518	Oryzias melastigma cathepsin F mRNA, partial cds	1	1	1	1	1	1	1	1	1	1
508096221	Oryzias melastigma cytochrome P450 (CYP1A) mRNA, complete cds	1	1	1	1	1	1	1	1	1	1
380849722	Oryzias melastigma C9 protein mRNA, partial cds	0	0	0	1	1	1	0	0	1	1
508096279	Oryzias melastigma cytochrome P450 (CYP3B5) mRNA, complete cds	0	0	0	1	1	1	0	0	1	1
220897940	Oryzias melastigma hematopoietically expressed homeobox (hhex) mRNA, partial cds	0	0	0	1	1	1	0	0	1	1
327358636	Oryzias melastigma choriogenin L mRNA, partial cds	0	0	0	0	0	0	0	0	0	0
508096329	Oryzias melastigma cytochrome P450 (CYP2P13) mRNA, complete cds	0	0	0	1	1	1	0	0	1	1
327358558	Oryzias melastigma biotinidase mRNA, complete cds	0	0	0	0	0	0	0	0	0	0
327358362	Oryzias melastigma warm temperature acclimation protein 65 kDa-like protein mRNA, partial cds	0	0	0	1	1	1	0	0	1	1
327358490	Oryzias melastigma alpha-type globin mRNA, complete cds	1	1	1	1	1	1	1	1	1	1
327358510	Oryzias melastigma beta-hydroxysteroid dehydrogenase type 3 mRNA, partial cds	0	0	0	0	0	0	0	0	0	0
327179160	Oryzias melastigma ferritin middle subunit mRNA, complete cds	1	1	1	1	1	1	1	1	1	1
327358528	Oryzias melastigma NADH dehydrogenase subunit 4 mRNA, partial cds	0	0	1	1	1	1	1	0	0	0
327358524	Oryzias melastigma ubiquitin-conjugating enzyme E2B mRNA, partial cds	1	0	0	1	0	0	1	1	1	1
327358386	Oryzias melastigma histone deacetylase 8 mRNA, partial cds	1	1	1	1	0	1	1	1	1	1
508096223	Oryzias melastigma cytochrome P450 (CYP2P15v2) mRNA, complete cds	0	0	0	0	0	0	1	0	0	0
327358632	Oryzias melastigma 40S ribosomal protein S8 mRNA, partial cds	1	1	1	1	1	1	1	1	1	1
508096287	Oryzias melastigma cytochrome P450 (CYP2Z5) mRNA, complete cds	0	0	0	1	1	1	0	0	1	1
327358536	Oryzias melastigma ribosomal protein L37 mRNA, partial cds	1	1	1	1	1	1	1	1	1	1
327358640	Oryzias melastigma ornithine aminotransferase mRNA, partial cds	1	1	1	1	1	1	1	1	1	1
339015531	Oryzias melastigma proliferator-activated receptor alpha mRNA, partial cds	1	1	1	0	1	1	1	1	1	1
327358520	Oryzias melastigma cytosolic malate dehydrogenase A mRNA, partial cds	1	1	1	1	1	1	1	1	1	1
328963201	Oryzias melastigma coxsackie virus and adenovirus receptor precursor, mRNA, partial cds	1	1	1	1	1	1	1	1	1	1
327358502	Oryzias melastigma eukaryotic translation initiation factor 4A isoform 1A mRNA, complete cds	1	1	1	1	1	1	1	1	1	1
327358426	Oryzias melastigma heat shock 70kDa protein 4 mRNA, partial cds	1	1	1	1	1	1	1	1	1	1
327358652	Oryzias melastigma cytochrome c oxidase subunit II mRNA, partial cds	0	0	0	0	0	0	0	1	0	0
327358618	Oryzias melastigma inositol polyphosphate-5-phosphatase A mRNA, partial cds	1	1	1	1	1	1	1	1	1	1
327358418	Oryzias melastigma catalase mRNA, partial cds	0	0	0	0	0	0	0	0	0	0
328963211	Oryzias melastigma oxysterol binding protein-like 9 mRNA, partial cds	1	1	1	1	1	1	1	1	1	1
328963215	Oryzias melastigma diablo-like protein mRNA, partial cds	0	0	0	1	1	1	1	1	1	1
374093529	Oryzias melastigma B-cell lymphoma 2 (BCL2) mRNA, partial cds	1	1	1	1	1	1	1	1	1	1
572938457	Oryzias melastigma voucher SAMN02383916 low density lipoprotein receptor mRNA, partial cds	0	0	0	1	1	1	0	0	1	1
508096273	Oryzias melastigma cytochrome P450 (CYP4T12) mRNA, complete cds	1	1	1	1	1	1	0	1	1	1
508096343	Oryzias melastigma cytochrome P450 (CYP2P12v2) mRNA, partial cds	0	0	0	0	0	0	0	0	0	0
339015539	Oryzias melastigma estrogen receptor gamma mRNA, partial cds	1	1	1	0	0	0	0	0	1	1
327358550	Oryzias melastigma aldehyde dehydrogenase 9A1 mRNA, partial cds	1	1	1	1	1	1	1	1	1	1
89474602	Oryzias melastigma erythropoietin mRNA, partial cds	1	1	1	1	1	1	0	0	1	1
327358484	Oryzias melastigma transient receptor potential cation channel subfamily M member 7 mRNA, partial cds	1	1	1	1	1	1	1	1	1	1
327358332	Oryzias melastigma lipopolysaccharide-binding protein mRNA, partial cds	1	1	1	1	1	1	1	1	1	1
327358586	Oryzias melastigma eukaryotic translation initiation factor 3 subunit 6 interacting protein mRNA, partial cds	1	1	1	1	1	1	1	1	1	1
508096289	Oryzias melastigma cytochrome P450 (CYP2N21) mRNA, complete cds	0	0	0	0	0	0	0	0	0	0
327358668	Oryzias melastigma ketodihydrosphingosine reductase mRNA, partial cds	1	1	1	1	1	1	1	1	1	1
328963199	Oryzias melastigma hypothetical protein mRNA, partial cds	1	1	1	1	1	1	1	1	1	1
327358582	Oryzias melastigma apolipoprotein A-I mRNA, partial cds	1	1	1	1	1	1	1	1	1	1
508096315	Oryzias melastigma cytochrome P450 (CYP19A2) mRNA, complete cds	0	1	1	0	0	0	1	0	1	1
327358358	Oryzias melastigma kininogen-1 precursor, mRNA, partial cds	0	0	0	1	1	1	0	0	1	1
327358498	Oryzias melastigma ubiquitin carboxyl-terminal hydrolase isozyme L3 mRNA, partial cds	1	1	1	1	1	1	1	1	1	1
327358414	Oryzias melastigma vitellogenin 1 mRNA, complete cds	0	0	0	1	0	1	1	1	1	1
327358354	Oryzias melastigma LMP2 mRNA, partial cds	0	1	1	0	1	1	1	1	1	1
327358562	Oryzias melastigma ribosomal protein L22 mRNA, partial cds	0	0	0	0	0	0	0	0	0	0
330414281	Oryzias melastigma cyclooxygenase-2 (COX-2) mRNA, partial cds	1	0	1	0	0	0	1	0	1	1
327358664	Oryzias melastigma apolipoprotein A-IV precursor, mRNA, partial cds	0	0	0	1	1	1	0	0	1	1
342520474	Oryzias melastigma aryl hydrocarbon receptor mRNA, partial cds	0	0	0	0	0	0	0	0	0	0
327358604	Oryzias melastigma membrane-associated ring finger 5 mRNA, partial cds	1	1	1	0	0	1	1	1	1	1
327358430	Oryzias melastigma peroxiredoxin 6 mRNA, partial cds	1	1	1	1	1	1	1	1	1	1
327358374	Oryzias melastigma antileukoproteinase precursor, mRNA, partial cds	0	0	0	0	0	0	0	0	0	0
508096269	Oryzias melastigma cytochrome P450 (CYP51A1) mRNA, complete cds	1	1	1	1	1	1	1	1	1	1
327358440	Oryzias melastigma matrix metalloproteinase 9 mRNA, complete cds	0	0	1	0	0	0	1	0	1	1
508096227	Oryzias melastigma cytochrome P450 (CYP17a2) mRNA, complete cds	0	0	0	0	0	0	1	1	1	1
508096261	Oryzias melastigma cytochrome P450 (CYP2N20v1) mRNA, complete cds	0	0	1	1	1	1	0	0	1	1
327358318	Oryzias melastigma lectin mannose-binding 2 mRNA, partial cds	1	1	1	1	1	1	1	1	1	1
508096331	Oryzias melastigma cytochrome P450 (CYP8A1) mRNA, complete cds	0	0	0	0	0	0	1	1	1	1
508096297	Oryzias melastigma cytochrome P450 (CYP27B1) mRNA, complete cds	0	0	0	1	1	1	1	0	1	1
572938390	Oryzias melastigma voucher SAMN02383916 steroidogenic acute regulatory protein mRNA, partial cds	0	0	0	0	0	1	1	1	1	1
342520667	Oryzias melastigma aryl hydrocarbon receptor nuclear translocator mRNA, partial cds	1	1	1	0	1	1	1	1	1	1
327358616	Oryzias melastigma eukaryotic translation initiation factor 3 subunit 7 zeta mRNA, partial cds	1	1	1	1	1	1	1	1	1	1

## Sheet: mRNA -detailed eval+align70%hit
		mRNA_F_brain.Trinity.cHeader.fasta.blastn.Melastigma.mRNA.ncbi.mRNA.20140327.cHeader.fa.outfmt6.w_pct_hit_length				mRNA_M_brain.Trinity.cHeader.fasta.blastn.Melastigma.mRNA.ncbi.mRNA.20140327.cHeader.fa.outfmt6.w_pct_hit_length				mRNA_FM_brain.Trinity.cHeader.fasta.blastn.Melastigma.mRNA.ncbi.mRNA.20140327.cHeader.fa.outfmt6.w_pct_hit_length				mRNA_F_liver.Trinity.cHeader.fasta.blastn.Melastigma.mRNA.ncbi.mRNA.20140327.cHeader.fa.outfmt6.w_pct_hit_length				mRNA_M_liver.Trinity.cHeader.fasta.blastn.Melastigma.mRNA.ncbi.mRNA.20140327.cHeader.fa.outfmt6.w_pct_hit_length				mRNA_FM_liver.Trinity.cHeader.fasta.blastn.Melastigma.mRNA.ncbi.mRNA.20140327.cHeader.fa.outfmt6.w_pct_hit_length				mRNA_F_ovaries.Trinity.cHeader.fasta.blastn.Melastigma.mRNA.ncbi.mRNA.20140327.cHeader.fa.outfmt6.w_pct_hit_length				mRNA_M_testes.Trinity.cHeader.fasta.blastn.Melastigma.mRNA.ncbi.mRNA.20140327.cHeader.fa.outfmt6.w_pct_hit_length				mRNA_all_organs.Trinity.cHeader.fasta.blastn.Melastigma.mRNA.ncbi.mRNA.20140327.cHeader.fa.outfmt6.w_pct_hit_length				idv.assemblies.clustered.cHeader.fasta.blastn.Melastigma.mRNA.ncbi.mRNA.20140327.cHeader.fa.outfmt6.w_pct_hit_length
gi	description	Found?	Percentage identity	E-value	% of alignment on hit	Found?	Percentage identity	E-value	% of alignment on hit	Found?	Percentage identity	E-value	% of alignment on hit	Found?	Percentage identity	E-value	% of alignment on hit	Found?	Percentage identity	E-value	% of alignment on hit	Found?	Percentage identity	E-value	% of alignment on hit	Found?	Percentage identity	E-value	% of alignment on hit	Found?	Percentage identity	E-value	% of alignment on hit	Found?	Percentage identity	E-value	% of alignment on hit	Found?	Percentage identity	E-value	% of alignment on hit
124494531	Oryzias melastigma choriogenin L mRNA, complete cds	0	99.41	0	36.45	0	NA	NA	NA	0	98.7	0	43.89	1	99.09	0	70.48	1	99.12	0	97.14	1	99.09	0	70.48	1	98.9	0	77.98	0	98.86	0	56.25	1	99.09	0	70.48	1	99.12	0	97.14
374093527	Oryzias melastigma bcl2-associated X (BAX) mRNA, partial cds	1	99.69	1e-169	96.7	1	99.38	5e-168	96.7	1	99.69	1e-169	96.7	1	99.69	8e-170	96.7	1	99.38	5e-168	96.7	1	99.38	5e-168	96.7	1	99.69	1e-169	96.7	1	99.38	5e-168	96.7	1	99.69	1e-169	96.7	1	99.69	1e-169	96.7
327358512	Oryzias melastigma 3-oxo-5-beta-steroid 4-dehydrogenase mRNA, partial cds	0	NA	NA	NA	0	NA	NA	NA	0	NA	NA	NA	1	99.61	0	98.85	1	99.61	0	98.85	1	99.61	0	98.85	0	NA	NA	NA	0	99.74	0	48.85	1	99.61	0	98.85	1	99.61	0	98.85
327358350	Oryzias melastigma complement regulatory plasma protein mRNA, partial cds	1	99.18	0	94.92	1	99.39	0	94.92	1	99.18	0	94.92	0	99.08	1e-168	63.67	1	92.58	0	93.75	1	98.2	0	96.68	0	99.12	1e-175	66.02	1	99.19	0	95.9	1	98.8	0	96.68	1	99.18	0	94.92
508096219	Oryzias melastigma cytochrome P450 (CYP3A38) mRNA, complete cds	0	NA	NA	NA	0	NA	NA	NA	0	NA	NA	NA	1	97.87	0	100	1	98.07	0	100	1	99.8	0	100	0	NA	NA	NA	0	NA	NA	NA	0	92.8	0	53.03	1	99.8	0	100
327358452	Oryzias melastigma stard10 protein mRNA, partial cds	0	98.56	8e-103	60.64	1	99.29	1e-146	82.51	0	98.56	2e-102	60.64	1	97.64	8e-166	97.08	1	99.4	4e-174	97.08	1	99.4	4e-174	97.08	1	97.64	9e-166	97.08	0	99.07	4e-109	62.97	1	97.64	1e-165	97.08	1	99.4	4e-174	97.08
339015533	Oryzias melastigma proliferator-activated receptor beta mRNA, partial cds	1	99.43	0	100	1	99.55	0	100	1	99.55	0	100	1	99.3	0	80.8	1	99.55	0	100	1	99.55	0	100	1	99.43	0	100	1	99.55	0	100	1	99.43	0	100	1	99.43	0	100
508096215	Oryzias melastigma cytochrome P450 (CYP11A2) mRNA, complete cds	0	NA	NA	NA	0	NA	NA	NA	0	NA	NA	NA	0	NA	NA	NA	0	NA	NA	NA	0	NA	NA	NA	1	99.87	0	100	1	99.74	0	100	1	99.87	0	100	1	99.74	0	100
220897938	Oryzias melastigma intestinal peptide transporter (IPT) mRNA, partial cds	0	NA	NA	NA	0	NA	NA	NA	0	100	7e-17	7.72	0	NA	NA	NA	0	NA	NA	NA	0	NA	NA	NA	0	99.6	4e-131	45.06	0	NA	NA	NA	0	99.25	4e-138	48.11	0	99.6	4e-131	45.06
327358580	Oryzias melastigma hypoxanthine phosphoribosyltransferase mRNA, partial cds	1	99.62	0	100	1	99.62	0	100	1	99.62	0	100	1	99.62	0	100	1	99.62	0	100	1	99.62	0	100	1	99.62	0	100	1	99.62	0	100	1	99.62	0	100	1	99.62	0	100
327358356	Oryzias melastigma alpha-2-macroglobulin mRNA, partial cds	1	100	0	100	1	100	0	100	1	100	0	100	1	100	0	100	1	100	0	100	1	100	0	100	1	100	0	100	1	100	0	100	1	100	0	100	1	100	0	100
342520361	Oryzias melastigma vitellogenin 1 mRNA, partial cds	0	100	1e-176	32.07	0	NA	NA	NA	0	100	0	36.25	1	99.9	0	100	0	99.5	0	38.78	1	99.81	0	100	1	99.9	0	100	0	NA	NA	NA	1	94.79	0	100	1	94.79	0	100
508096237	Oryzias melastigma cytochrome P450 (CYP2U1) mRNA, complete cds	0	99.23	0	39.72	0	99.1	0	54.33	1	99.2	0	100	1	99.94	0	100	1	99.82	0	100	1	99.94	0	100	0	99.74	0	47.39	1	98.96	0	100	1	99.94	0	100	1	99.94	0	100
508096295	Oryzias melastigma cytochrome P450 (CYP27C1) mRNA, complete cds	1	99.72	0	100	1	99.79	0	100	1	99.72	0	100	0	NA	NA	NA	0	NA	NA	NA	0	100	6e-165	21.87	1	99.58	0	100	1	99.86	0	100	1	99.65	0	100	1	99.72	0	100
508096281	Oryzias melastigma cytochrome P450 (CYP2Y6b) mRNA, complete cds	0	NA	NA	NA	0	NA	NA	NA	0	NA	NA	NA	1	95.41	0	99.86	1	98.11	0	100	1	98.04	0	100	0	NA	NA	NA	0	98.27	7e-176	23.51	1	98.17	0	100	1	98.04	0	100
571026543	Oryzias melastigma partial mRNA for insulin-like growth factor 1 receptor (igf1r gene)	1	99.14	2e-55	99.15	1	99.14	3e-55	99.15	1	99.15	2e-56	100	0	NA	NA	NA	0	NA	NA	NA	0	NA	NA	NA	1	99.14	2e-54	99.15	1	99.14	2e-54	99.15	1	99.14	7e-55	99.15	1	99.15	2e-56	100
327358466	Oryzias melastigma insulin-like growth factor-I mRNA, partial cds	0	100	2e-109	69.21	1	99.66	4e-154	97.02	1	100	9e-156	97.02	1	100	4e-155	97.02	1	100	4e-155	97.02	1	100	4e-155	97.02	0	NA	NA	NA	0	NA	NA	NA	1	100	4e-155	97.02	1	100	4e-155	97.02
572938341	Oryzias melastigma voucher SAMN02383916 androgen receptor alpha mRNA, partial cds	1	99.84	0	100	1	99.68	0	100	1	99.84	0	100	1	100	0	80.48	1	99.84	0	100	1	99.84	0	100	1	100	0	100	0	99.75	0	62.54	1	100	0	100	1	99.84	0	100
220897920	Oryzias melastigma distal-less homeobox 2 (Dlx2) mRNA, partial cds	1	98.4	0	99.2	1	98.4	0	99.2	1	98.4	0	99.2	0	NA	NA	NA	0	NA	NA	NA	0	NA	NA	NA	0	NA	NA	NA	0	NA	NA	NA	1	98.4	0	99.2	1	98.4	0	99.2
327358470	Oryzias melastigma insulin-like growth factor binding protein 1 mRNA, complete cds	0	NA	NA	NA	0	NA	NA	NA	0	NA	NA	NA	1	99.79	0	89.64	1	98.87	0	100	1	99.06	0	100	0	NA	NA	NA	0	NA	NA	NA	1	99.06	0	100	1	98.87	0	100
347449200	Oryzias melastigma multidrug resistance-associated protein 1/ATP-binding cassette sub-family C member 1 (ABCC1) mRNA, partial cds	0	99.15	0	50	0	99.66	0	50.08	0	99.15	0	50	0	100	6e-140	22.41	0	99.41	0	42.95	0	99.65	0	48.47	0	99.32	0	50	0	99.32	0	50	0	99.32	0	50	0	99.32	0	50
327358660	Oryzias melastigma cytochrome P450 family 4 subfamily b polypeptide 1 mRNA, complete cds	0	NA	NA	NA	0	NA	NA	NA	1	97.83	3e-159	81.96	1	98.21	0	100	0	NA	NA	NA	1	95.65	6e-178	100	0	NA	NA	NA	0	NA	NA	NA	1	97.95	7e-170	87.11	1	95.65	6e-178	100
572938374	Oryzias melastigma voucher SAMN02383916 glucocorticoid receptor 2 mRNA, partial cds	1	99.68	3e-162	100	1	99.68	3e-162	100	1	99.68	3e-162	100	1	99.58	5e-124	77.35	0	100	5e-52	34.3	1	99.58	4e-124	77.35	1	99.68	3e-162	100	1	99.68	3e-162	100	1	99.68	3e-162	100	1	99.68	3e-162	100
327358496	Oryzias melastigma inter-alpha (globulin) inhibitor H3 mRNA, partial cds	0	NA	NA	NA	0	NA	NA	NA	0	NA	NA	NA	1	99.57	2e-119	96.27	1	99.57	2e-119	96.27	1	99.57	3e-119	96.27	1	99.57	2e-119	96.27	0	NA	NA	NA	1	99.57	2e-119	96.27	1	99.57	3e-119	96.27
327358504	Oryzias melastigma hydroxysteroid (17-beta) dehydrogenase 4 mRNA, partial cds	1	100	0	100	1	99.88	0	100	1	100	0	100	1	99.88	0	100	1	100	0	100	1	100	0	100	1	100	0	100	1	99.88	0	100	1	100	0	100	1	99.88	0	100
327358596	Oryzias melastigma cytochrome c oxidase subunit Va mRNA, partial cds	1	99.45	0	97.57	1	99.45	0	97.57	1	99.45	0	97.57	1	99.45	0	97.57	1	99.45	0	97.57	1	99.45	0	97.57	1	99.45	0	97.57	1	99.45	0	97.57	1	99.45	0	97.57	1	99.45	0	97.57
328963195	Oryzias melastigma histidine ammonia-lyase mRNA, partial cds	0	NA	NA	NA	0	NA	NA	NA	0	98.82	7e-130	62.81	1	99.26	0	100	1	99.26	0	100	1	99.51	0	100	0	NA	NA	NA	0	NA	NA	NA	1	99.26	0	100	1	99.26	0	100
327358324	Oryzias melastigma ferritin heavy chain mRNA, partial cds	1	99.86	0	98.66	1	99.46	0	98.66	1	99.86	0	98.66	1	99.86	0	98.66	1	99.46	0	98.66	1	99.86	0	98.66	1	99.59	0	98.66	1	99.19	0	98.66	1	99.86	0	98.66	1	99.59	0	98.66
327358644	Oryzias melastigma protein-O-mannosyltransferase 2 mRNA, partial cds	1	94.15	0	87.29	1	96.2	0	74.91	1	94.15	0	87.29	1	94.31	0	87.29	1	94.31	0	87.29	1	94.31	0	87.29	1	96.74	0	72.34	1	96.2	0	74.91	1	96.2	0	74.91	1	94.15	0	87.29
448278793	Oryzias melastigma interleukin 1 beta mRNA, partial cds	0	NA	NA	NA	0	99.58	0	65.98	0	99.58	0	65.98	0	NA	NA	NA	1	99.73	0	100	1	99.73	0	100	0	NA	NA	NA	0	NA	NA	NA	1	99.73	0	100	1	99.73	0	100
327358592	Oryzias melastigma cytochrome c oxidase subunit 5A mitochondrial precursor, mRNA, partial cds; nuclear gene for mitochondrial product	1	99.3	0	99.54	1	99.3	0	99.54	1	99.3	0	99.54	1	99.3	0	99.54	1	99.3	0	99.54	1	99.3	0	99.54	1	99.3	0	99.54	1	99.3	0	99.54	1	99.3	0	99.54	1	99.3	0	99.54
508096311	Oryzias melastigma cytochrome P450 (CYP11C1v2) mRNA, complete cds	0	NA	NA	NA	0	NA	NA	NA	0	NA	NA	NA	0	NA	NA	NA	0	NA	NA	NA	0	NA	NA	NA	0	NA	NA	NA	0	NA	NA	NA	0	NA	NA	NA	0	NA	NA	NA
327358454	Oryzias melastigma acyl-CoA-binding protein mRNA, partial cds	1	99.66	4e-154	97.03	1	99.66	4e-154	97.03	1	99.66	4e-154	97.03	1	99.66	1e-154	97.03	1	99.66	1e-154	97.03	1	99.66	1e-154	97.03	1	99.66	3e-154	97.03	1	99.66	2e-154	97.03	1	99.66	3e-154	97.03	1	99.66	4e-154	97.03
508096275	Oryzias melastigma cytochrome P450 (CYP46A1a) mRNA, complete cds	1	98.88	0	81.96	0	99.42	0	56.82	1	99.28	0	100	1	96.4	0	99.93	1	98.96	0	81.96	1	97.36	0	81.96	1	99.02	0	100	0	99.54	0	28.67	1	98.72	0	81.96	1	99.02	0	100
327358500	Oryzias melastigma ribosomal protein L13 mRNA, partial cds	1	100	1e-125	95.98	1	100	1e-125	95.98	1	100	1e-125	95.98	1	100	1e-125	95.98	1	100	1e-125	95.98	1	100	1e-125	95.98	1	100	2e-125	95.98	1	100	1e-125	95.98	1	100	2e-117	89.96	1	100	2e-125	95.98
328963207	Oryzias melastigma amisyn mRNA, partial cds	1	99.74	0	72.04	1	99.74	0	72.04	1	99.74	0	72.04	1	99.49	0	72.04	1	99.74	0	72.04	1	99.74	0	72.04	1	99.74	0	72.04	0	99.69	9e-168	58.89	1	99.74	0	72.04	1	99.74	0	72.04
508096259	Oryzias melastigma cytochrome P450 (CYP2AD7v1) mRNA, complete cds	0	100	3e-63	8.57	1	99.66	0	100	1	99.66	0	100	1	99.66	0	100	1	99.46	0	100	1	99.53	0	100	0	NA	NA	NA	0	NA	NA	NA	1	99.66	0	100	1	99.53	0	100
327358406	Oryzias melastigma BCL2/adenovirus E1B 19 kDa protein-interacting protein 3 mRNA, partial cds	1	98.93	0	98.83	1	98.82	0	98.83	1	98.93	0	98.83	1	98.93	0	98.83	1	98.82	0	98.83	1	98.93	0	98.83	1	98.93	0	98.83	1	98.82	0	98.83	1	98.93	0	98.83	1	98.93	0	98.83
349606012	Oryzias melastigma claudin 11 (CLDN11) mRNA, partial cds	1	100	0	100	1	100	0	99.84	1	100	0	99.84	0	NA	NA	NA	0	NA	NA	NA	0	NA	NA	NA	1	100	0	100	1	100	0	100	1	100	0	100	1	100	0	100
572938440	Oryzias melastigma voucher SAMN02383916 11-beta-hydroxysteroid dehydrogenase mRNA, partial cds	1	99.88	0	100	1	100	0	100	1	100	0	100	1	99.88	0	100	1	100	0	100	1	100	0	100	1	99.88	0	100	1	100	0	100	1	100	0	100	1	100	0	100
327358378	Oryzias melastigma spen-like protein mRNA, partial cds	1	99.76	0	100	1	99.76	0	100	1	99.76	0	100	1	99.52	0	100	1	99.52	0	100	1	99.76	0	100	1	99.76	0	100	1	99.76	0	100	1	99.76	0	100	1	99.52	0	100
343532561	Oryzias melastigma NK2 transcription factor related 5 (NKX2.5) mRNA, partial cds	0	NA	NA	NA	0	NA	NA	NA	0	NA	NA	NA	0	NA	NA	NA	0	NA	NA	NA	0	NA	NA	NA	0	NA	NA	NA	0	NA	NA	NA	0	NA	NA	NA	0	NA	NA	NA
169260690	Oryzias melastigma Cbp/p300-interacting transactivator 3a mRNA, complete cds	1	98.43	0	98.34	1	98.48	0	98.34	1	98.48	0	98.34	0	99.74	0	64.62	1	99.69	0	70.93	1	98.44	0	99.28	1	99.92	0	70.71	0	99.71	0	56.42	1	98.43	0	98.34	1	98.48	0	98.34
327358458	Oryzias melastigma mannose receptor C1-like protein mRNA, partial cds	1	99.64	1e-146	74.73	1	99.46	0	97.61	1	99.46	0	97.61	0	NA	NA	NA	0	NA	NA	NA	0	NA	NA	NA	0	NA	NA	NA	0	NA	NA	NA	1	99.46	0	97.61	1	99.46	0	97.61
327358420	Oryzias melastigma cold-inducible RNA-binding protein mRNA, partial cds	1	100	0	98.02	1	100	0	98.02	1	100	0	98.02	0	100	1e-120	50.77	1	100	0	98.02	0	100	1e-120	50.77	0	100	1e-120	50.77	0	100	1e-120	50.77	1	100	0	98.02	1	100	0	98.02
327358564	Oryzias melastigma hydroxymethylglutaryl-CoA lyase mRNA, partial cds	1	98.37	0	100	1	98.14	0	100	1	98.6	0	100	1	99.3	0	100	1	97.91	0	100	1	97.91	0	100	1	98.6	0	100	1	96.51	0	100	1	96.98	0	100	1	98.6	0	100
327358556	Oryzias melastigma 40S ribosomal protein S18 mRNA, partial cds	0	100	2e-137	34.39	0	94.35	6e-147	44.27	0	97.65	7e-168	44.8	0	97.42	2e-131	35.7	0	97.65	1e-167	44.8	0	96.76	6e-163	44.8	0	97.32	1e-126	34.39	0	96.75	7e-131	36.5	0	100	2e-137	34.39	0	97.65	5e-168	44.8
313112373	Oryzias melastigma myogenin mRNA, partial cds	0	NA	NA	NA	0	NA	NA	NA	0	NA	NA	NA	0	NA	NA	NA	0	NA	NA	NA	0	NA	NA	NA	0	NA	NA	NA	0	100	3e-18	7.76	0	100	3e-18	7.76	0	100	3e-18	7.76
327358336	Oryzias melastigma complement component C3-2 mRNA, partial cds	1	89.17	0	94.75	0	97.34	3e-127	22.18	1	89.17	0	94.75	1	95.39	0	99.75	1	99.52	0	70.87	1	95.72	0	99.75	0	89.33	0	46.82	0	99.28	0	47.25	1	95.72	0	99.75	1	95.39	0	99.75
83778885	Oryzias melastigma hypoxia-inducible factor 1 alpha mRNA, complete cds	1	99.62	0	99.54	1	99.62	0	99.19	1	99.59	0	99.54	1	99.56	0	97.6	1	99.62	0	99.04	1	99.62	0	99.04	1	99.56	0	99.54	1	99.59	0	98.18	1	99.59	0	99.54	1	99.62	0	99.54
380849724	Oryzias melastigma C1r/s protein mRNA, partial cds	0	NA	NA	NA	0	NA	NA	NA	0	NA	NA	NA	1	98.72	0	99.95	1	99.2	0	71.43	1	98.62	0	99.95	0	NA	NA	NA	0	NA	NA	NA	1	98.67	0	99.95	1	98.62	0	99.95
327358342	Oryzias melastigma complement C1q-like protein 4 precursor, mRNA, partial cds	0	NA	NA	NA	0	NA	NA	NA	0	NA	NA	NA	0	NA	NA	NA	0	NA	NA	NA	0	NA	NA	NA	0	NA	NA	NA	0	NA	NA	NA	0	98.72	0	63.81	0	NA	NA	NA
508096291	Oryzias melastigma cytochrome P450 (CYP2P12v1) mRNA, complete cds	0	96.21	0	33.4	0	96.45	0	39.48	1	97.62	0	75.82	0	94.79	0	33.27	0	95.32	0	41.35	0	95.16	0	41.35	0	97.24	0	43.42	1	96.19	0	100	0	95.16	0	41.35	1	96.19	0	100
350998305	Oryzias melastigma hatching enzyme protease (hce) mRNA, complete cds	0	90.66	2e-95	25.91	0	100	1e-111	21.56	0	88.33	2e-125	38.06	0	NA	NA	NA	0	NA	NA	NA	0	NA	NA	NA	0	NA	NA	NA	0	97.26	0	40.59	0	98.91	0	46.15	0	97.26	0	40.59
508096229	Oryzias melastigma cytochrome P450 (CYP1C1) mRNA, complete cds	1	99.56	0	100	1	99.62	0	100	1	99.62	0	100	0	NA	NA	NA	0	NA	NA	NA	0	NA	NA	NA	0	100	3e-132	15.84	0	100	2e-130	15.65	1	98.28	0	99.05	1	99.62	0	100
508096323	Oryzias melastigma cytochrome P450 (CYP2K34v2) mRNA, complete cds	0	NA	NA	NA	0	NA	NA	NA	0	NA	NA	NA	0	98.64	0	24.31	1	96.71	0	100	0	NA	NA	NA	1	99.47	0	74.24	0	NA	NA	NA	0	NA	NA	NA	1	96.71	0	100
327179164	Oryzias melastigma vitronectin protein mRNA, partial cds	0	NA	NA	NA	0	NA	NA	NA	0	NA	NA	NA	1	98.13	0	100	1	100	0	100	1	99.2	0	100	0	NA	NA	NA	0	NA	NA	NA	1	98.4	0	100	1	99.2	0	100
327358410	Oryzias melastigma uncoupling protein 2 mRNA, partial cds	0	NA	NA	NA	0	NA	NA	NA	0	NA	NA	NA	0	NA	NA	NA	0	NA	NA	NA	0	NA	NA	NA	0	NA	NA	NA	0	NA	NA	NA	0	NA	NA	NA	0	NA	NA	NA
327358584	Oryzias melastigma UDP-glucose pyrophosphorylase 2 mRNA, partial cds	1	99.19	3e-60	77.99	1	99.19	3e-60	77.99	1	99.19	3e-60	77.99	1	99.33	5e-74	94.34	1	99.33	5e-74	94.34	1	99.33	5e-74	94.34	1	99.19	3e-60	77.99	1	99.33	5e-74	94.34	1	99.33	5e-74	94.34	1	99.33	5e-74	94.34
327358544	Oryzias melastigma farnesyl pyrophosphate synthetase mRNA, partial cds	1	98.96	0	93.18	1	99.16	0	93.18	1	99.16	0	93.18	1	98.75	0	93.18	1	98.75	0	93.18	1	98.75	0	93.18	1	98.75	0	93.18	1	98.96	0	93.18	1	98.75	0	93.18	1	99.16	0	93.18
327358462	Oryzias melastigma G protein-coupled receptor 178 mRNA, partial cds	1	99.48	0	100	1	99.48	0	100	1	99.48	0	100	1	99.48	0	100	1	99.48	0	100	1	99.48	0	100	1	99.48	0	100	1	99.48	0	100	1	99.48	0	100	1	99.48	0	100
339015527	Oryzias melastigma GATA-binding protein 4 mRNA, partial cds	0	NA	NA	NA	0	NA	NA	NA	0	NA	NA	NA	1	100	5e-107	100	1	100	4e-107	100	1	100	9e-107	100	1	100	9e-107	100	0	NA	NA	NA	1	100	9e-107	100	1	100	5e-107	100
508096327	Oryzias melastigma cytochrome P450 (CYP8A2) mRNA, complete cds	0	NA	NA	NA	0	100	4e-105	14.05	0	100	1e-130	17.26	0	NA	NA	NA	0	NA	NA	NA	0	NA	NA	NA	0	99.78	0	62.47	0	99.77	0	30.47	1	99.62	0	72.82	0	99.78	0	62.47
327358424	Oryzias melastigma plasminogen mRNA, complete cds	0	100	9e-76	15.67	0	100	7e-76	15.67	0	100	2e-75	15.67	1	99.37	0	100	1	99.37	0	100	1	99.37	0	100	0	98.66	7e-72	15.67	0	98.66	4e-72	15.67	1	99.37	0	100	1	99.37	0	100
508096285	Oryzias melastigma cytochrome P450 (CYP2K34v1) mRNA, complete cds	0	NA	NA	NA	0	NA	NA	NA	0	NA	NA	NA	0	NA	NA	NA	0	NA	NA	NA	0	NA	NA	NA	0	NA	NA	NA	0	NA	NA	NA	0	NA	NA	NA	0	NA	NA	NA
328963191	Oryzias melastigma cytochrome P450 1a mRNA, partial cds	0	NA	NA	NA	0	NA	NA	NA	0	NA	NA	NA	0	NA	NA	NA	0	NA	NA	NA	0	NA	NA	NA	0	NA	NA	NA	0	NA	NA	NA	0	NA	NA	NA	0	NA	NA	NA
572938473	Oryzias melastigma voucher SAMN02383916 cytochrome P450 21A mRNA, partial cds	0	NA	NA	NA	0	NA	NA	NA	0	NA	NA	NA	0	NA	NA	NA	0	NA	NA	NA	0	NA	NA	NA	0	NA	NA	NA	0	NA	NA	NA	0	NA	NA	NA	0	NA	NA	NA
327358388	Oryzias melastigma heart-type fatty acid binding protein mRNA, partial cds	1	98.53	0	100	1	98.32	0	100	1	98.74	0	100	1	98.53	0	100	1	98.74	0	100	1	98.53	0	100	1	98.53	0	100	1	98.74	0	100	1	98.53	0	100	1	98.53	0	100
327358392	Oryzias melastigma ceruloplasmin mRNA, partial cds	0	NA	NA	NA	0	NA	NA	NA	0	NA	NA	NA	1	99.84	0	98.58	1	99.04	0	98.58	1	99.36	0	98.58	1	85.56	0	97.16	0	NA	NA	NA	1	99.36	0	98.58	1	99.04	0	98.58
508096247	Oryzias melastigma cytochrome P450 (CYP26C1) mRNA, complete cds	0	NA	NA	NA	0	NA	NA	NA	0	99.52	0	26.24	0	NA	NA	NA	0	NA	NA	NA	0	NA	NA	NA	0	98.46	8e-28	4.12	0	NA	NA	NA	0	99.88	0	51.2	0	99.52	0	26.24
327358400	Oryzias melastigma Yes-associated protein 1 mRNA, partial cds	0	99.28	1e-143	61.92	0	98.92	5e-142	61.92	0	99.28	1e-143	61.92	0	99.42	9e-88	38.53	0	99.28	1e-143	61.92	0	99.64	6e-145	61.92	0	99.28	9e-144	61.92	0	99.28	5e-144	61.92	0	99.28	1e-143	61.92	0	99.64	3e-145	61.92
327358488	Oryzias melastigma Gga1 protein mRNA, partial cds	1	100	8e-102	100	1	100	8e-102	100	1	100	9e-102	100	1	100	7e-89	87.82	1	100	2e-88	87.82	1	100	8e-102	100	1	100	1e-101	100	1	100	8e-102	100	1	100	2e-88	87.82	1	100	2e-88	87.82
327358526	Oryzias melastigma 60S acidic ribosomal protein P0 mRNA, complete cds	1	97.55	0	97.66	1	97.55	0	97.47	1	97.55	0	97.66	1	97.53	0	96.54	1	97.65	0	97.66	1	97.55	0	97.66	1	97.55	0	97.66	1	97.65	0	97.66	1	97.55	0	97.66	1	97.65	0	97.66
327358442	Oryzias melastigma antithrombin III mRNA, partial cds	0	NA	NA	NA	0	NA	NA	NA	0	NA	NA	NA	1	99.6	0	95.58	1	98.99	0	95.58	1	99.6	0	95.58	0	NA	NA	NA	0	99.58	2e-123	45.58	1	99.6	0	95.58	1	99.6	0	95.58
508096251	Oryzias melastigma cytochrome P450 (CYP26a1) mRNA, complete cds	0	99.24	1e-136	18	0	NA	NA	NA	0	99.35	0	31.63	0	NA	NA	NA	0	NA	NA	NA	0	NA	NA	NA	1	99.66	0	100	0	99.39	1e-172	22.43	1	99.66	0	100	1	99.66	0	100
306071741	Oryzias melastigma hepcidin precursor, mRNA, complete cds	1	98.94	0	73.09	1	99.28	0	86.94	1	99.28	0	86.94	1	98.87	0	95.96	1	99.45	0	85.07	1	98.87	0	95.96	0	99.26	0	62.83	1	99.27	0	85.07	1	98.87	0	95.96	1	98.87	0	95.96
508096305	Oryzias melastigma cytochrome P450 (CYP20A1) mRNA, complete cds	1	98.85	0	100	1	98.71	0	100	1	98.78	0	100	1	98.78	0	100	1	98.78	0	100	1	98.78	0	100	1	98.78	0	100	1	98.99	0	100	1	98.78	0	100	1	98.78	0	100
327179172	Oryzias melastigma complement factor H precursor, mRNA, partial cds	1	98.04	0	98.71	1	95.06	0	98.71	0	NA	NA	NA	1	98.26	0	98.71	1	94.64	0	98.71	1	94.85	0	98.71	1	97.18	0	98.71	1	95.06	0	98.71	1	97.26	0	93.78	1	98.26	0	98.71
508096337	Oryzias melastigma cytochrome P450 (CYP17A1) mRNA, partial cds	0	99.46	0	24.87	0	99.68	1e-162	20.53	0	99.74	0	25.6	0	99.67	8e-159	20.07	0	99.62	0	35	0	99.88	0	57.27	1	99.93	0	100	1	99.93	0	100	1	99.93	0	100	1	99.93	0	100
327358600	Oryzias melastigma Atg12 protein mRNA, partial cds	1	99.79	0	96.09	1	99.79	0	96.09	1	99.79	0	96.09	1	100	0	88.07	1	99.79	0	97.94	1	99.79	0	97.94	1	99.79	0	97.94	1	99.78	0	92.8	1	99.78	0	92.8	1	99.79	0	97.94
374093537	Oryzias melastigma thyrotropin beta (TSHB) mRNA, partial cds	1	97.63	7e-102	96.35	1	98.1	1e-103	96.35	1	97.63	9e-102	96.35	0	NA	NA	NA	0	NA	NA	NA	1	98.31	2e-86	80.82	1	96.21	7e-97	96.35	0	NA	NA	NA	1	97.63	2e-101	96.35	1	96.21	7e-97	96.35
327358626	Oryzias melastigma FK506-binding protein 5 mRNA, partial cds	1	99.64	3e-144	97.19	1	99.64	2e-144	97.19	1	99.64	2e-144	97.19	1	99.64	1e-144	97.19	1	99.64	4e-144	97.19	1	99.64	2e-144	97.19	1	99.64	2e-144	97.19	1	99.64	9e-145	97.19	1	99.64	3e-144	97.19	1	99.64	4e-144	97.19
328963187	Oryzias melastigma cytochrome oxidase subunit III mRNA, complete cds; mitochondrial	1	99.74	0	96.07	1	99.74	0	96.07	1	99.74	0	96.07	1	99.74	0	96.07	1	99.5	0	98.89	1	99.74	0	96.07	1	99.74	0	96.07	1	99.74	0	96.07	1	99.74	0	96.07	1	99.74	0	96.07
327358574	Oryzias melastigma lipocalin mRNA, partial cds	1	98.86	2e-87	100	0	NA	NA	NA	1	98.86	3e-87	100	1	98.86	4e-87	100	1	98.86	4e-87	100	1	98.86	4e-87	100	1	98.86	4e-87	100	1	98.86	4e-87	100	1	98.86	4e-87	100	1	98.86	4e-87	100
327358516	Oryzias melastigma aldolase B mRNA, partial cds	1	99.64	0	97.95	1	99.55	0	99.11	1	99.64	0	99.11	1	99.64	0	99.11	1	99.64	0	99.11	1	99.71	0	93.4	1	99.64	0	99.11	1	99.64	0	99.11	1	99.71	0	92.77	1	99.64	0	99.11
327358612	Oryzias melastigma transketolase mRNA, complete cds	1	98.25	0	97.03	1	98.25	0	97.03	1	98.25	0	97.03	1	98.25	0	97.03	1	98.25	0	97.03	1	98.25	0	97.03	1	98.25	0	97.03	1	98.25	0	97.03	1	98.25	0	97.03	1	98.25	0	97.03
327358670	Oryzias melastigma acidic ribosomal protein P0 mRNA, partial cds	0	NA	NA	NA	0	NA	NA	NA	0	99.08	4e-111	29.82	0	NA	NA	NA	0	NA	NA	NA	0	NA	NA	NA	0	NA	NA	NA	0	NA	NA	NA	0	NA	NA	NA	0	NA	NA	NA
339015529	Oryzias melastigma cytochrome P450 aromatase 19a mRNA, partial cds	0	NA	NA	NA	0	NA	NA	NA	0	NA	NA	NA	0	NA	NA	NA	0	NA	NA	NA	0	NA	NA	NA	0	NA	NA	NA	0	NA	NA	NA	0	NA	NA	NA	0	NA	NA	NA
327358384	Oryzias melastigma alanine-glyoxylate aminotransferase 2-like 1 mRNA, partial cds	0	NA	NA	NA	0	NA	NA	NA	0	97.2	4e-66	18.92	1	98.78	0	97.75	1	95	0	97.09	1	96.35	0	97.09	0	NA	NA	NA	0	NA	NA	NA	1	96.35	0	97.09	1	98.78	0	97.75
508096283	Oryzias melastigma cytochrome P450 (CYP2P15v1) mRNA, complete cds	1	99.6	0	100	1	99.47	0	100	1	99.53	0	100	1	96.47	0	100	0	NA	NA	NA	1	93.9	0	100	1	99.47	0	100	0	NA	NA	NA	1	90.89	0	100	1	89.78	0	100
339015537	Oryzias melastigma estrogen receptor alpha mRNA, partial cds	0	NA	NA	NA	0	NA	NA	NA	0	NA	NA	NA	1	99.76	0	93.06	0	NA	NA	NA	1	99.76	0	93.06	1	99.55	0	99.55	1	99.7	2e-173	73.38	1	99.55	0	99.55	1	99.55	0	99.55
327358346	Oryzias melastigma complement component C8 gamma chain mRNA, partial cds	0	NA	NA	NA	0	NA	NA	NA	0	NA	NA	NA	0	NA	NA	NA	0	NA	NA	NA	0	NA	NA	NA	0	NA	NA	NA	0	NA	NA	NA	0	NA	NA	NA	0	NA	NA	NA
327358606	Oryzias melastigma alpha-13-mannosyl-glycoprotein 2-beta-N-acetylglucosaminyltransferase mRNA, partial cds	1	99.63	0	100	1	99.63	0	100	1	99.63	0	100	1	99.63	0	100	1	99.63	0	100	1	99.63	0	100	1	99.63	0	100	1	99.63	0	100	1	99.63	0	100	1	99.63	0	100
302320874	Oryzias melastigma c-type lysozyme mRNA, complete cds	0	NA	NA	NA	0	NA	NA	NA	0	NA	NA	NA	1	99.23	0	93.32	1	99.23	0	93.32	1	99.23	0	93.32	0	NA	NA	NA	0	NA	NA	NA	1	99.23	0	93.32	1	99.23	0	93.32
327358560	Oryzias melastigma eukaryotic translation initiation factor 3 subunit 5 epsilon 47kDa mRNA, partial cds	1	99.69	0	100	1	99.69	0	100	1	99.69	0	100	1	99.69	0	100	1	99.69	0	100	1	99.69	0	100	1	99.69	0	100	1	99.69	0	100	1	99.69	0	100	1	99.69	0	100
327358598	Oryzias melastigma peroxisomal trans-2-enoyl-CoA reductase mRNA, partial cds	1	99.3	0	99.13	1	99.3	0	99.13	1	99.3	0	99.13	1	99.3	0	99.13	1	99.3	0	99.13	1	99.3	0	99.13	1	99.3	0	99.13	1	99.3	0	99.13	1	99.3	0	99.13	1	99.3	0	99.13
327358648	Oryzias melastigma glutamate dehydrogenase 1 mRNA, partial cds	1	97.8	1e-86	100	1	97.8	1e-86	100	1	97.8	1e-86	100	1	97.8	1e-86	100	1	97.8	1e-86	100	1	97.8	1e-86	100	1	98.9	5e-90	100	1	97.8	1e-86	100	1	97.8	1e-86	100	1	97.8	1e-86	100
339015535	Oryzias melastigma proliferator-activated receptor gamma mRNA, partial cds	0	NA	NA	NA	0	99.46	6e-94	45.89	1	99.25	0	100	1	99.25	0	100	1	99.25	0	100	1	99.25	0	100	1	99.25	0	100	1	99.25	0	100	1	99.25	0	100	1	99.25	0	100
327358368	Oryzias melastigma 26S proteasome non-ATPase regulatory subunit 8 mRNA, partial cds	1	98.86	0	98.76	1	98.18	0	98.76	1	98.63	0	98.76	1	98.18	0	98.76	1	98.75	0	98.76	1	98.41	0	98.76	1	98.86	0	98.76	1	98.18	0	98.76	1	98.63	0	98.76	1	98.63	0	98.76
82879990	Oryzias melastigma telomerase reverse transcriptase (TERT) mRNA, complete cds	0	99.31	0	31.82	0	99.87	0	20.81	0	99.79	0	39.9	0	98.9	5e-91	5.02	0	99.64	0	23.1	0	99.64	0	30.3	1	99.94	0	99.2	1	99.72	0	98.87	1	99.85	0	91.17	1	99.72	0	98.87
327358650	Oryzias melastigma cytochrome c oxidase subunit I mRNA, partial cds	1	99.82	0	94.34	1	99.66	0	98	1	99.82	0	92.35	1	99.82	0	92.18	1	99.82	0	91.68	1	99.82	0	92.18	1	99.82	0	94.34	1	99.66	0	97.84	1	99.82	0	90.68	0	NA	NA	NA
374093531	Oryzias melastigma Kruppel-like factor 9 (KLF9) mRNA, partial cds	1	99.75	0	100	1	99.75	0	100	1	99.75	0	100	1	99.75	0	100	1	100	2e-160	74.57	1	99.75	0	100	1	99.75	0	100	1	99.75	0	100	1	99.75	0	100	1	99.75	0	100
327358446	Oryzias melastigma peroxiredoxin 3 mRNA, partial cds	0	99.78	0	60.37	1	99.59	0	96.59	1	98.91	0	96.59	1	99.32	0	96.06	1	99.73	0	97.24	1	99.46	0	97.24	0	100	0	60.37	0	100	0	60.37	0	100	0	60.37	1	99.46	0	97.24
327358492	Oryzias melastigma solute carrier organic anion transporter family member 2A1 mRNA, partial cds	1	99.82	0	100	1	100	0	100	1	100	0	100	1	100	0	100	1	100	0	100	1	100	0	100	0	100	2e-145	49.28	0	NA	NA	NA	1	100	0	100	1	100	0	100
327358482	Oryzias melastigma organic cation transporter like mRNA, complete cds	0	NA	NA	NA	0	NA	NA	NA	0	NA	NA	NA	1	94.66	0	96.1	1	94.66	0	96.1	1	94.66	0	96.1	0	99.35	9e-161	60.23	1	97.28	0	78.56	1	94.66	0	96.1	1	94.66	0	96.1
327358326	Oryzias melastigma interleukin-1 receptor type II mRNA, partial cds	0	NA	NA	NA	0	NA	NA	NA	1	100	0	83.47	0	NA	NA	NA	1	99.2	0	75.2	1	99.2	0	75.2	1	99.6	0	100	0	93.69	4e-123	60.69	1	100	0	100	1	99.6	0	100
327358522	Oryzias melastigma purine nucleoside phosphorylase mRNA, partial cds	1	99.45	0	86.9	1	99.54	0	77.64	1	99.73	0	90.26	1	99.6	0	90.26	1	99.73	0	90.26	1	99.73	0	90.26	1	99.45	0	86.9	1	99.31	0	87.02	1	99.6	0	90.26	1	99.73	0	90.26
327358576	Oryzias melastigma alpha-N-acetylgalactosaminidase mRNA, complete cds	1	97.31	0	92.9	1	97.31	0	92.9	1	97.31	0	92.9	1	97.22	0	89.89	1	97.31	0	92.9	1	97.31	0	92.9	1	97.31	0	92.9	1	97.29	0	92.23	1	97.31	0	92.9	1	97.31	0	92.9
327358540	Oryzias melastigma endonuclease-reverse transcriptase HmRTE-e01 mRNA, partial cds	1	99.77	0	78.9	1	99.77	0	78.9	1	99.77	0	78.9	1	99.77	0	78.9	1	99.77	0	78.9	1	99.77	0	78.9	1	99.77	0	78.9	1	99.77	0	78.9	1	99.77	0	78.9	1	99.77	0	78.9
327358534	Oryzias melastigma F-box only protein 9 mRNA, partial cds	1	99.77	0	100	1	99.77	0	100	1	99.77	0	100	1	99.77	0	100	1	99.77	0	100	1	99.77	0	100	1	99.77	0	100	1	99.77	0	100	1	99.77	0	100	1	99.77	0	100
327358340	Oryzias melastigma complement component 5 mRNA, partial cds	0	NA	NA	NA	0	NA	NA	NA	0	NA	NA	NA	1	99.61	0	100	1	99.22	0	100	1	99.41	0	100	0	NA	NA	NA	0	99.64	1e-144	54.21	1	99.61	0	100	1	99.61	0	100
328963197	Oryzias melastigma ribosomal protein l27a mRNA, partial cds	1	99.72	0	99.16	1	99.72	0	100	1	100	5e-178	93.54	1	99.72	0	99.72	1	99.72	0	100	1	99.72	0	99.72	1	99.72	0	100	1	99.72	0	100	1	99.72	0	99.72	1	99.72	0	100
327358344	Oryzias melastigma C1q-like 23kDa protein mRNA, partial cds	0	NA	NA	NA	0	NA	NA	NA	0	NA	NA	NA	1	97.35	0	97	1	98.25	0	91.11	1	97.25	0	90.71	1	99.12	0	90.61	1	97.92	0	90.31	0	90.55	2e-39	11.59	1	97.35	0	97
327179168	Oryzias melastigma C1 inhibitor mRNA, partial cds	0	NA	NA	NA	0	NA	NA	NA	0	NA	NA	NA	1	98.85	0	100	1	99.2	0	100	1	99.2	0	100	0	NA	NA	NA	0	98.24	1e-142	32.64	1	99.2	0	100	1	99.2	0	100
327358474	Oryzias melastigma retinal G protein coupled receptor mRNA, partial cds	1	100	0	76.9	1	99.8	0	75.41	1	99.7	0	98.51	1	99.7	0	98.51	1	99.7	0	98.51	1	99.7	0	98.51	0	99.78	0	69.15	0	100	4e-105	29.96	1	99.7	0	98.51	1	99.7	0	98.51
342520766	Oryzias melastigma cytochrome P450 1A mRNA, partial cds	0	NA	NA	NA	0	NA	NA	NA	0	NA	NA	NA	0	NA	NA	NA	0	NA	NA	NA	0	NA	NA	NA	0	NA	NA	NA	0	NA	NA	NA	0	NA	NA	NA	0	NA	NA	NA
328963183	Oryzias melastigma mitochondrial adenylate kinase isoenzyme 2 mRNA, complete cds; nuclear gene for mitochondrial product	0	98.69	0	53.73	0	98.43	0	53.73	0	98.43	0	53.73	0	98.43	0	53.73	0	98.17	0	53.73	0	98.43	0	53.73	0	98.17	0	53.73	0	98.43	0	53.73	0	98.17	0	53.73	0	98.43	0	53.73
342520305	Oryzias melastigma estrogen receptor beta mRNA, partial cds	0	99.81	0	59.59	0	99.56	0	51.48	1	99.77	0	99.89	1	99.66	0	99.89	1	99.77	0	99.89	1	99.77	0	99.89	1	99.77	0	99.89	1	99.66	0	99.89	1	99.77	0	99.89	1	99.77	0	99.89
327358552	Oryzias melastigma ribosomal protein L23 mRNA, complete cds	1	98.92	0	95.38	1	98.92	0	95.38	1	98.92	0	95.38	1	98.92	0	95.38	1	98.92	0	95.38	1	98.92	0	95.38	1	99.43	0	89.49	1	99.43	0	89.49	1	98.92	0	95.38	1	99.43	0	89.49
327358548	Oryzias melastigma growth hormone receptor mRNA, partial cds	0	98.53	2e-65	39.19	0	97.55	1e-75	46.69	0	99.12	1e-115	65.71	1	99.42	0	100	1	99.42	0	100	1	99.42	0	100	1	99.42	0	100	1	98.85	1e-178	100	1	99.42	0	100	1	99.42	0	100
328963179	Oryzias melastigma transferrin precursor, mRNA, partial cds	1	99.71	0	98.59	1	99.71	0	98.59	1	99.71	0	98.59	1	99.71	0	98.31	1	99.71	0	98.03	1	99.71	0	98.31	1	99.86	0	98.59	1	99.86	0	98.59	1	99.71	0	98.59	1	99.71	0	98.59
327358614	Oryzias melastigma allantoicase mRNA, partial cds	0	NA	NA	NA	0	NA	NA	NA	0	NA	NA	NA	1	99.3	0	91.66	1	99.3	0	91.66	1	99.3	0	91.66	0	NA	NA	NA	0	NA	NA	NA	1	99.3	0	91.66	1	99.3	0	91.66
327358398	Oryzias melastigma zinc finger protein 706 mRNA, complete cds	0	98.84	1e-131	60.28	0	99.22	3e-133	60.28	0	98.84	1e-131	60.28	0	99.01	3e-102	47.2	0	99.22	3e-133	60.28	0	98.84	1e-131	60.28	0	98.83	5e-131	60.05	0	99.22	3e-133	60.28	0	98.84	1e-131	60.28	0	98.84	1e-131	60.28
508096265	Oryzias melastigma cytochrome P450 (CYP7A1) mRNA, complete cds	0	NA	NA	NA	0	NA	NA	NA	0	100	2e-108	13.45	0	99.8	0	32.36	1	99.68	0	100	1	99.68	0	100	0	99.78	0	29.17	1	99.61	0	100	1	99.74	0	100	1	99.68	0	100
572938405	Oryzias melastigma voucher SAMN02383916 cytochrome P450 3A mRNA, partial cds	0	NA	NA	NA	0	NA	NA	NA	0	NA	NA	NA	0	NA	NA	NA	0	NA	NA	NA	0	NA	NA	NA	0	NA	NA	NA	0	NA	NA	NA	0	NA	NA	NA	0	NA	NA	NA
327358448	Oryzias melastigma myocilin mRNA, partial cds	1	100	1e-116	72.55	0	100	5e-102	64.05	1	100	1e-162	100	0	NA	NA	NA	1	100	8e-163	100	1	100	9e-163	100	1	100	9e-163	100	1	100	9e-163	100	1	100	2e-162	100	1	100	9e-163	100
448278787	Oryzias melastigma ribosomal protein L7 mRNA, partial cds	1	98.78	0	98.59	1	98.78	0	98.59	1	98.78	0	98.59	1	98.78	0	98.59	1	98.78	0	98.59	1	98.78	0	98.59	1	98.78	0	98.59	1	98.78	0	98.59	1	98.78	0	98.59	1	98.78	0	98.59
327358380	Oryzias melastigma transforming growth factor beta receptor III mRNA, partial cds	1	99.75	0	97.78	1	99.75	0	97.78	1	99.75	0	97.78	1	99.49	0	97.78	1	99.47	0	93.09	1	99.49	0	97.78	1	99.49	0	97.78	1	99.49	0	97.78	1	99.75	0	97.78	1	99.49	0	97.78
327358364	Oryzias melastigma skin mucus lectin mRNA, partial cds	0	100	4e-158	55.62	0	100	5e-72	26.59	0	100	6e-158	55.62	0	76.56	8e-31	48.88	0	76.56	8e-31	48.88	0	76.56	9e-31	48.88	0	94.9	3e-66	29.21	0	96.71	2e-69	28.46	0	76.56	9e-31	48.88	0	100	6e-158	55.62
343532563	Oryzias melastigma bone morphogenetic protein 4 (BMP4) mRNA, partial cds	1	100	0	100	1	100	0	100	1	100	0	100	0	NA	NA	NA	1	100	0	100	1	100	0	100	1	100	0	100	1	100	0	82.56	1	100	0	100	1	100	0	100
327358416	Oryzias melastigma fibrinogen gamma polypeptide mRNA, partial cds	0	NA	NA	NA	0	NA	NA	NA	0	NA	NA	NA	1	99.4	0	98.24	1	99.4	0	98.24	1	99.4	0	98.24	0	NA	NA	NA	0	NA	NA	NA	1	99.4	0	98.24	1	99.4	0	98.24
508096271	Oryzias melastigma cytochrome P450 (CYP4V2) mRNA, complete cds	0	NA	NA	NA	0	NA	NA	NA	0	NA	NA	NA	1	99.48	0	100	1	99.81	0	100	1	99.61	0	100	0	NA	NA	NA	0	NA	NA	NA	1	99.61	0	100	1	99.61	0	100
327358434	Oryzias melastigma matrix metallopeptidase 13 mRNA, complete cds	0	NA	NA	NA	1	99.43	0	74.08	1	99.44	0	74.82	1	99.44	0	74.71	1	99.44	0	75.24	1	99.44	0	75.24	0	NA	NA	NA	0	NA	NA	NA	1	99.45	0	76.19	1	99.44	0	75.24
327358570	Oryzias melastigma glyceraldehyde-3-phosphate dehydrogenase mRNA, partial cds	0	99.04	9e-49	19.77	1	99.78	0	87.07	1	99.78	0	87.45	1	99.81	0	100	1	99.81	0	100	1	99.81	0	100	1	99.81	0	100	1	99.81	0	100	1	99.81	0	100	1	99.81	0	100
220897924	Oryzias melastigma retinal homeobox protein 2 (rx2) mRNA, partial cds	0	NA	NA	NA	0	NA	NA	NA	0	NA	NA	NA	0	NA	NA	NA	0	NA	NA	NA	0	NA	NA	NA	0	NA	NA	NA	0	NA	NA	NA	0	NA	NA	NA	0	NA	NA	NA
374638043	Oryzias melastigma glutamate-cysteine ligase catalytic subunit (GCLC) mRNA, partial cds	1	99.06	0	99.53	1	99.06	0	99.53	1	99.06	0	99.53	1	99.06	0	99.53	1	99.06	0	99.53	1	99.06	0	99.53	1	99.06	0	99.53	1	99.06	0	99.53	1	99.06	0	99.53	1	99.06	0	99.53
327358506	Oryzias melastigma ubiquitin mRNA, partial cds	0	100	1e-132	49.41	0	100	1e-132	49.41	0	100	2e-145	53.94	1	100	0	98.03	1	100	0	98.03	1	100	0	98.03	0	100	2e-145	53.94	0	100	2e-145	53.94	0	100	2e-145	53.94	1	100	0	98.03
327358622	Oryzias melastigma fructose-16-bisphosphatase 1 mRNA, partial cds	0	NA	NA	NA	0	NA	NA	NA	0	NA	NA	NA	1	97.97	0	98.37	1	97.97	0	98.37	1	97.79	0	98.37	0	98.94	1e-43	17.06	0	97.8	0	66.06	1	97.79	0	98.37	1	97.79	0	98.37
327358602	Oryzias melastigma AN1 ubiquitin-like protein mRNA, partial cds	0	99.79	0	63.93	0	99.79	0	63.93	0	99.79	0	63.93	0	99.79	0	63.93	0	99.79	0	63.93	0	99.79	0	63.93	0	99.79	0	63.93	0	99.79	0	63.93	0	99.79	0	63.93	0	99.79	0	63.93
327358620	Oryzias melastigma epidermis-type lipoxygenase 3 mRNA, partial cds	1	71.69	7e-29	77.93	1	71.69	3e-29	77.93	1	71.69	6e-29	77.93	0	80.34	4e-18	15.34	0	99.73	0	50.47	0	99.73	0	50.47	0	99.73	0	49.13	1	99.32	0	99.19	1	99.19	0	99.19	1	99.32	0	99.19
327358530	Oryzias melastigma TGF-beta-inducible nuclear protein 1 mRNA, partial cds	1	97.3	0	98.34	1	97.57	0	95.69	1	97.3	0	98.34	1	97.57	0	95.69	1	97.5	0	99.67	1	97.34	0	99.67	1	97.57	0	95.69	1	97.57	0	95.69	1	97.32	0	99.17	1	97.3	0	98.34
327358666	Oryzias melastigma ubiquitin carboxyl-terminal hydrolase isozyme L5 mRNA, partial cds	1	99.09	7e-111	96.05	1	99.54	2e-112	96.05	1	99.54	2e-112	96.05	1	98.63	3e-109	96.05	1	99.54	2e-112	96.05	1	98.63	3e-109	96.05	1	99.09	8e-111	96.05	1	99.54	2e-112	96.05	1	99.09	8e-111	96.05	1	99.09	8e-111	96.05
327358330	Oryzias melastigma coagulation factor XI precursor, mRNA, partial cds	0	99.69	3e-169	50.79	0	99.62	3e-139	42.22	0	99.69	3e-169	50.79	1	99.03	0	98.57	1	99.03	0	98.57	1	99.03	0	98.57	0	NA	NA	NA	0	NA	NA	NA	1	99.03	0	98.57	1	99.03	0	98.57
327358428	Oryzias melastigma myoglobin mRNA, complete cds	0	98.62	2e-109	34.82	0	NA	NA	NA	0	98.62	2e-109	34.82	1	99.5	0	96.81	1	99.25	0	84.66	1	99.5	0	96.81	0	NA	NA	NA	0	NA	NA	NA	1	99.5	0	96.81	1	99.5	0	96.81
374638047	Oryzias melastigma cytochrome P450 1A (CYP1A) mRNA, partial cds	0	NA	NA	NA	0	NA	NA	NA	0	NA	NA	NA	0	NA	NA	NA	0	NA	NA	NA	0	NA	NA	NA	0	NA	NA	NA	0	NA	NA	NA	0	NA	NA	NA	0	NA	NA	NA
327358480	Oryzias melastigma proheparin-binding EGF-like growth factor mRNA, partial cds	0	NA	NA	NA	0	NA	NA	NA	0	NA	NA	NA	0	NA	NA	NA	0	NA	NA	NA	0	NA	NA	NA	0	99.7	3e-176	50.15	0	NA	NA	NA	0	99.7	3e-176	50.15	0	99.7	3e-176	50.15
508096333	Oryzias melastigma cytochrome P450 (CYP27A2) mRNA, complete cds	1	99.66	0	93.33	1	99.57	0	88.18	1	99.62	0	100	0	NA	NA	NA	0	NA	NA	NA	0	NA	NA	NA	0	99.69	0	40.19	0	98.35	1e-121	15.28	1	99.37	0	100	1	99.62	0	100
508096267	Oryzias melastigma cytochrome P450 (CYP5A1) mRNA, complete cds	1	99.62	0	97.5	1	99.55	0	97.5	1	99.36	0	97.5	1	99.68	0	97.5	1	99.68	0	97.5	1	99.74	0	97.5	0	99.6	0	63.23	1	99.74	0	97.5	1	99.74	0	97.5	1	99.74	0	97.5
508096239	Oryzias melastigma cytochrome P450 (CYP2N18) mRNA, complete cds	1	99.6	0	100	1	99.6	0	100	1	99.6	0	100	1	93.75	0	100	0	100	2e-165	20.75	0	100	2e-165	20.75	1	99.46	0	100	1	99.67	0	100	0	NA	NA	NA	1	99.6	0	100
220897928	Oryzias melastigma early growth response 2 (krox-20) mRNA, partial cds	0	NA	NA	NA	0	NA	NA	NA	0	99.22	3e-133	62.17	0	NA	NA	NA	0	NA	NA	NA	0	NA	NA	NA	0	NA	NA	NA	0	NA	NA	NA	0	99.22	3e-133	62.17	0	99.22	3e-133	62.17
508096321	Oryzias melastigma cytochrome P450 (CYP7C1) mRNA, complete cds	1	99.73	0	99.73	0	99.35	0	62.42	1	99.73	0	100	1	99.66	0	100	1	99.6	0	100	1	99.6	0	100	1	99.8	0	100	1	99.6	0	100	1	99.66	0	100	1	99.6	0	100
327358588	Oryzias melastigma cytochrome P450 20A1 mRNA, complete cds	0	NA	NA	NA	0	NA	NA	NA	0	NA	NA	NA	0	NA	NA	NA	0	NA	NA	NA	0	NA	NA	NA	0	NA	NA	NA	0	NA	NA	NA	0	NA	NA	NA	0	NA	NA	NA
448278791	Oryzias melastigma catalase mRNA, partial cds	1	99.05	0	100	1	99.05	0	100	1	99.05	0	100	1	99.05	0	100	1	99.05	0	100	1	99.05	0	100	1	99.05	0	100	1	99.05	0	100	1	99.05	0	100	1	99.05	0	100
508096225	Oryzias melastigma cytochrome P450 (CYP11c1v1) mRNA, complete cds	0	99.25	7e-139	16.54	0	NA	NA	NA	0	99.16	0	29.44	0	NA	NA	NA	0	NA	NA	NA	0	NA	NA	NA	0	NA	NA	NA	1	99.2	0	100	1	99.2	0	100	1	99.2	0	100
169260692	Oryzias melastigma Cbp/p300-interacting transactivator 3b mRNA, complete cds	1	99.34	0	98.26	1	99.61	0	98.26	1	99.67	0	98.26	1	99.34	0	98.26	1	99.61	0	98.26	1	99.54	0	98.26	1	99.41	0	98.26	1	99.47	0	98.26	1	99.47	0	98.26	1	99.37	0	91.68
327179162	Oryzias melastigma secreted immunoglobulin domain protein 4 mRNA, partial cds	0	NA	NA	NA	0	NA	NA	NA	0	NA	NA	NA	1	99.71	0	91.18	1	99.71	0	91.58	1	99.71	0	91.58	0	NA	NA	NA	0	NA	NA	NA	1	99.71	0	91.58	1	99.71	0	91.58
327358408	Oryzias melastigma liver angiotensinogen mRNA, complete cds	0	NA	NA	NA	0	NA	NA	NA	0	NA	NA	NA	1	96.91	0	98.33	1	96.25	0	98.33	1	96.83	0	98.33	0	NA	NA	NA	1	99.58	0	79.7	1	96.83	0	98.33	1	96.83	0	98.33
508096277	Oryzias melastigma cytochrome P450 (CYP46A1b) mRNA, complete cds	1	95.53	0	81.96	0	100	0	56.82	1	99.61	0	99.93	1	99.54	0	100	1	97.05	0	99.93	1	99.61	0	100	0	99.76	0	54.13	0	96.61	0	61.81	1	99.61	0	100	1	99.61	0	100
327358514	Oryzias melastigma cytochrome P450 2C33-like protein mRNA, partial cds	0	NA	NA	NA	0	98.26	1e-53	17.14	0	NA	NA	NA	0	NA	NA	NA	0	NA	NA	NA	0	NA	NA	NA	0	NA	NA	NA	0	NA	NA	NA	0	NA	NA	NA	0	NA	NA	NA
327358360	Oryzias melastigma proteoglycan 4 mRNA, partial cds	0	NA	NA	NA	0	NA	NA	NA	0	NA	NA	NA	1	99.61	0	98.27	1	100	0	98.27	1	100	0	98.27	0	NA	NA	NA	0	99.63	2e-142	52.4	1	100	0	98.27	1	100	0	98.27
327358538	Oryzias melastigma methyltransferase Mb3374 mRNA, partial cds	0	NA	NA	NA	0	NA	NA	NA	0	NA	NA	NA	1	97.53	0	82.32	1	97.51	0	90.14	0	97.23	0	50.27	0	NA	NA	NA	0	NA	NA	NA	0	97.23	0	50.27	1	97.51	0	90.14
327358404	Oryzias melastigma activity-dependent neuroprotective protein mRNA, partial cds	1	99.75	0	100	1	99.75	0	100	1	99.75	0	100	1	99.75	0	100	1	99.75	0	100	1	99.75	0	100	1	99.75	0	100	1	99.75	0	100	1	99.75	0	100	1	99.75	0	100
220897932	Oryzias melastigma ubiquitin specific peptidase 2 (USP2) mRNA, partial cds	1	99.87	0	98.82	1	99.73	0	98.82	1	99.87	0	98.82	1	99.87	0	98.82	1	99.87	0	98.82	1	99.87	0	98.82	1	99.73	0	98.82	1	99.73	0	98.82	1	99.73	0	98.82	1	99.87	0	98.82
508096335	Oryzias melastigma cytochrome P450 (CYP2N19) mRNA, partial cds	0	NA	NA	NA	0	NA	NA	NA	0	NA	NA	NA	0	NA	NA	NA	0	NA	NA	NA	0	NA	NA	NA	0	NA	NA	NA	0	NA	NA	NA	0	NA	NA	NA	0	NA	NA	NA
508096257	Oryzias melastigma cytochrome P450 (CYP2X14) mRNA, complete cds	1	78.79	0	95.02	1	78.73	0	95.02	1	78.84	0	95.02	1	100	0	86.91	1	100	0	86.5	1	100	0	86.5	1	78.35	0	95.02	1	78.28	0	95.02	1	100	0	86.5	1	78.79	0	95.02
327358658	Oryzias melastigma phosphotriesterase-like protein mRNA, partial cds	1	99.65	0	100	1	99.82	0	100	1	99.82	0	100	1	99.65	0	100	1	99.82	0	100	1	99.65	0	100	1	99.65	0	100	1	99.82	0	100	1	99.65	0	100	1	99.65	0	100
327358432	Oryzias melastigma heat shock 70kDa protein 5 mRNA, partial cds	1	99.65	7e-148	96.92	1	99.65	7e-148	96.92	1	99.65	7e-148	96.92	1	99.65	7e-148	96.92	1	99.65	7e-148	96.92	1	99.65	7e-148	96.92	1	99.65	8e-148	96.92	1	99.65	8e-148	96.92	1	99.65	8e-148	96.92	1	99.65	8e-148	96.92
374093539	Oryzias melastigma UDP glucuronosyltransferase 1 family polypetide A5 (UGT1A5) mRNA, partial cds	1	98.78	0	100	1	98.78	0	100	1	98.78	0	100	1	98.78	0	100	1	98.78	0	100	1	98.78	0	100	1	98.61	0	100	1	98.78	0	100	1	98.78	0	100	1	98.61	0	100
327358412	Oryzias melastigma heat shock protein 90 beta mRNA, partial cds	1	100	2e-74	100	1	100	2e-74	100	1	100	2e-74	100	1	100	2e-74	100	1	100	2e-74	100	1	100	2e-74	100	1	100	2e-74	100	1	98.65	4e-71	100	1	100	2e-74	100	1	100	2e-74	100
508096341	Oryzias melastigma cytochrome P450 (CYP2K27v2) mRNA, partial cds	0	NA	NA	NA	0	NA	NA	NA	0	NA	NA	NA	0	NA	NA	NA	0	NA	NA	NA	0	NA	NA	NA	0	NA	NA	NA	0	NA	NA	NA	0	NA	NA	NA	0	NA	NA	NA
327358568	Oryzias melastigma choriogenin H mRNA, partial cds	0	NA	NA	NA	0	NA	NA	NA	0	NA	NA	NA	0	99.22	0	41.3	0	99.41	0	41.13	0	98.31	0	43.16	0	99.49	0	31.58	0	99.55	0	35.63	0	99.22	0	41.3	0	98.31	0	43.16
327358436	Oryzias melastigma peroxiredoxin 1 mRNA, complete cds	1	99.37	0	96.93	1	99.37	0	96.93	1	99.37	0	96.93	1	99.37	0	96.93	1	99.37	0	96.93	1	99.37	0	96.93	1	99.47	0	96.93	1	99.37	0	96.93	1	99.37	0	96.93	1	99.37	0	96.93
328963213	Oryzias melastigma apolipoprotein A-I-binding protein precursor, mRNA, partial cds	1	98.54	0	87.85	1	98.3	0	87.85	1	98.7	0	98.29	1	98.7	0	98.29	1	98.26	0	98.29	1	98.7	0	98.29	1	98.7	0	98.29	1	99.13	0	98.29	1	98.92	0	98.29	1	98.7	0	98.29
327358372	Oryzias melastigma tripartite motif-containing 55b mRNA, partial cds	0	NA	NA	NA	0	NA	NA	NA	0	NA	NA	NA	0	98.26	2e-114	39.45	0	98.23	0	67.92	0	98.49	0	68.1	0	NA	NA	NA	1	99.48	0	99.83	1	98.97	0	99.83	1	99.48	0	99.83
374093541	Oryzias melastigma tumor suppressor p53 (TP53) mRNA, partial cds	1	96.88	4e-154	100	1	96.88	3e-154	100	1	96.88	4e-154	100	1	97.2	6e-156	100	1	96.26	6e-151	100	1	96.26	9e-151	100	1	97.2	9e-156	100	1	96.88	4e-154	100	1	97.2	1e-155	100	1	96.88	4e-154	100
327358394	Oryzias melastigma apoptogenic 1 isoform 2 mRNA, partial cds	1	100	0	98.32	1	100	0	98.32	1	100	0	98.32	1	99.82	0	96.13	1	100	0	98.32	1	100	0	98.32	1	100	0	98.32	1	100	0	98.32	1	100	0	98.32	1	100	0	98.32
508096317	Oryzias melastigma cytochrome P450 (CYP2Y6a) mRNA, complete cds	1	93.06	0	77.71	1	93.91	0	94.38	1	93.98	0	100	1	94.57	0	80.89	0	98.89	0	36.65	0	96.53	0	35.09	1	94.2	0	100	0	94.26	0	65.85	0	91.13	0	47.63	1	93.98	0	100
112258872	Oryzias melastigma leptin receptor (Lep-R) mRNA, complete cds	0	99.91	0	24.07	0	100	0	13.19	0	99.88	0	37.82	0	99.48	2e-99	4.36	0	100	0	8.63	0	99.82	0	12.49	0	92.03	1e-116	6.52	0	99.72	0	15.91	1	98.26	0	86.09	0	99.88	0	37.82
327358662	Oryzias melastigma elongation factor 1 alpha mRNA, partial cds	1	98.42	0	98.19	1	98.42	0	98.19	1	97.78	0	98.19	1	98.29	0	98.19	1	98.27	0	97.02	1	98.29	0	98.19	1	98.42	0	98.19	1	98.42	0	98.19	1	99.17	0	78.27	1	98.42	0	98.19
508096303	Oryzias melastigma cytochrome P450 (CYP24A1) mRNA, complete cds	0	NA	NA	NA	0	NA	NA	NA	0	100	9e-143	17.44	1	99.22	0	99.87	1	99.29	0	99.87	1	99.29	0	99.87	1	99.48	0	99.87	1	99.09	0	99.87	1	99.35	0	99.87	1	99.48	0	99.87
508096235	Oryzias melastigma cytochrome P450 (CYP2X20) mRNA, complete cds	0	NA	NA	NA	0	NA	NA	NA	0	NA	NA	NA	1	99.31	0	100	1	99.38	0	100	1	99.38	0	100	0	NA	NA	NA	0	100	4e-98	12.96	1	99.38	0	100	1	99.38	0	100
374638041	Oryzias melastigma metallothionein (MT) mRNA, complete cds	0	NA	NA	NA	0	NA	NA	NA	0	NA	NA	NA	0	NA	NA	NA	0	NA	NA	NA	0	NA	NA	NA	0	NA	NA	NA	0	NA	NA	NA	0	NA	NA	NA	0	NA	NA	NA
508096217	Oryzias melastigma cytochrome P450 (CYP3A40) mRNA, complete cds	1	94.4	0	100	1	94.4	0	100	1	93.84	0	78.13	0	98.92	1e-92	12.33	0	99.12	3e-54	7.55	0	92.67	2e-58	9.94	1	92.44	0	99.2	1	93.82	0	99.14	0	99.12	2e-54	7.55	1	94.4	0	100
327358608	Oryzias melastigma elongation factor 2 mRNA, partial cds	1	98.49	0	100	1	98.49	0	100	1	98.49	0	100	1	98.49	0	100	1	98.49	0	100	1	98.49	0	100	1	98.49	0	100	1	98.49	0	100	1	98.49	0	100	1	98.49	0	100
220897922	Oryzias melastigma orthodenticle homeobox 2 (Otx2) mRNA, partial cds	1	99.43	0	100	1	99.43	0	100	1	99.43	0	100	0	NA	NA	NA	0	NA	NA	NA	0	NA	NA	NA	0	NA	NA	NA	0	NA	NA	NA	1	99.43	0	100	1	99.43	0	100
327358542	Oryzias melastigma apolipoprotein C-I mRNA, partial cds	1	97.39	0	95.04	1	97.69	0	99.05	1	97.31	0	99.24	1	97.29	0	91.41	1	97.89	0	99.62	1	97.37	0	94.27	0	98.2	2e-109	42.18	1	98.98	0	75.19	1	97.32	0	99.62	1	97.31	0	99.24
327358460	Oryzias melastigma stabilin-2 precursor, mRNA, partial cds	1	98.55	1e-138	96.49	1	98.91	5e-140	96.49	1	99.27	3e-141	96.49	0	NA	NA	NA	0	99.44	2e-91	63.16	1	98.05	5e-127	89.82	1	99.05	1e-106	73.68	1	99.27	1e-141	96.49	1	98.91	1e-139	96.49	1	99.27	1e-141	96.49
508096313	Oryzias melastigma cytochrome P450 (CYP19A1) mRNA, complete cds	0	NA	NA	NA	0	NA	NA	NA	0	NA	NA	NA	0	NA	NA	NA	0	NA	NA	NA	0	NA	NA	NA	1	99.74	0	100	0	99.16	3e-122	15.26	1	99.74	0	100	1	99.74	0	100
571026541	Oryzias melastigma partial mRNA for follicle stimulating hormone beta subunit (fshb gene)	1	100	3e-81	100	1	100	3e-81	100	1	100	3e-81	100	0	NA	NA	NA	0	NA	NA	NA	0	NA	NA	NA	0	NA	NA	NA	1	100	2e-81	100	1	100	3e-81	100	1	100	3e-81	100
508096253	Oryzias melastigma cytochrome P450 (CYP2K27v1) mRNA, complete cds	0	NA	NA	NA	0	NA	NA	NA	0	NA	NA	NA	1	98.93	0	99.14	0	NA	NA	NA	1	98.93	0	99.14	0	NA	NA	NA	0	NA	NA	NA	1	98.93	0	99.14	1	98.93	0	99.14
508096319	Oryzias melastigma cytochrome P450 (CYP2N20v2) mRNA, complete cds	0	NA	NA	NA	0	NA	NA	NA	0	NA	NA	NA	0	NA	NA	NA	0	NA	NA	NA	0	NA	NA	NA	0	NA	NA	NA	0	NA	NA	NA	0	NA	NA	NA	0	NA	NA	NA
572938357	Oryzias melastigma voucher SAMN02383916 growth hormone receptor mRNA, partial cds	1	100	2e-159	100	1	99.67	8e-158	100	1	100	2e-159	100	0	NA	NA	NA	0	NA	NA	NA	0	NA	NA	NA	0	NA	NA	NA	1	100	5e-159	100	0	NA	NA	NA	1	100	5e-159	100
508096243	Oryzias melastigma cytochrome P450 (CYP2K35) mRNA, complete cds	0	NA	NA	NA	0	NA	NA	NA	0	NA	NA	NA	0	NA	NA	NA	0	NA	NA	NA	0	NA	NA	NA	0	NA	NA	NA	0	NA	NA	NA	0	NA	NA	NA	0	NA	NA	NA
327358610	Oryzias melastigma 40S ribosomal protein S17 mRNA, partial cds	1	99.8	0	97.22	1	99.79	0	93.64	1	99.79	0	93.64	1	99.79	0	93.64	1	99.38	0	95.83	1	99.38	0	95.83	1	99.58	0	94.63	1	99.59	0	96.82	1	99.59	0	96.82	1	99.59	0	96.82
327358468	Oryzias melastigma canopy-1 precursor, mRNA, partial cds	1	97.99	0	100	1	98.43	0	100	1	98.43	0	100	1	98.43	0	100	1	98.88	0	100	1	98.43	0	100	1	98.21	0	100	1	98.43	0	100	1	98.66	0	100	1	98.43	0	100
359828670	Oryzias melastigma cyclooxygenase-1 mRNA, partial cds	1	99.44	0	100	1	99.44	0	100	1	99.44	0	100	0	NA	NA	NA	0	NA	NA	NA	0	97.62	1e-79	31.58	1	99.24	0	74.62	1	99.44	0	100	1	99.44	0	100	1	99.44	0	100
327358628	Oryzias melastigma integral membrane protein 1 mRNA, partial cds	1	99.29	4e-146	100	1	98.94	2e-144	100	1	98.94	2e-144	100	1	99.29	3e-146	100	1	98.94	2e-144	100	1	99.29	4e-146	100	1	98.94	2e-144	100	1	99.29	4e-146	100	1	99.29	4e-146	100	1	98.94	2e-144	100
327358476	Oryzias melastigma ADP-ribosylation factor 4 mRNA, complete cds	1	99.58	0	99.38	1	98.95	0	99.38	1	99.16	0	99.38	1	99.58	0	99.38	1	99.16	0	99.38	1	99.37	0	99.38	1	99.58	0	99.38	1	99.16	0	99.38	1	99.37	0	99.38	1	99.58	0	99.38
327358634	Oryzias melastigma hepatic lipase mRNA, partial cds	0	NA	NA	NA	0	NA	NA	NA	0	NA	NA	NA	1	98.42	0	93.26	1	98.82	0	93.26	1	98.55	0	93.26	0	NA	NA	NA	0	NA	NA	NA	1	98.55	0	93.26	1	98.55	0	93.26
508096339	Oryzias melastigma cytochrome P450 (CYP2R1) mRNA, partial cds	0	NA	NA	NA	0	NA	NA	NA	0	NA	NA	NA	1	99.57	0	100	1	99.28	0	99.57	1	99.35	0	100	0	NA	NA	NA	0	99.67	5e-161	22.01	1	99.42	0	100	1	99.35	0	100
327358370	Oryzias melastigma cysteine-rich protein 2 mRNA, partial cds	1	98.35	1e-152	98.38	1	99.01	6e-156	98.38	1	99.01	6e-156	98.38	0	NA	NA	NA	0	NA	NA	NA	0	NA	NA	NA	0	NA	NA	NA	0	NA	NA	NA	1	99.01	6e-156	98.38	1	99.01	6e-156	98.38
571026539	Oryzias melastigma partial mRNA for cytochrome P450 11beta (cyp11b gene)	0	NA	NA	NA	0	NA	NA	NA	0	NA	NA	NA	0	NA	NA	NA	0	NA	NA	NA	0	NA	NA	NA	0	NA	NA	NA	0	NA	NA	NA	0	NA	NA	NA	0	NA	NA	NA
425906642	Oryzias melastigma cytochrome P450 2K29 (CYP2K29) mRNA, partial cds	0	NA	NA	NA	0	NA	NA	NA	0	NA	NA	NA	1	99.39	0	100	1	95.93	0	97.4	1	99.24	0	100	0	NA	NA	NA	0	NA	NA	NA	1	99.24	0	100	1	99.24	0	100
328963193	Oryzias melastigma glyoxylate reductase mRNA, partial cds	0	NA	NA	NA	0	NA	NA	NA	0	NA	NA	NA	1	99.54	2e-112	100	1	99.54	4e-112	100	1	99.54	5e-112	100	1	99.54	6e-112	100	1	99.54	6e-112	100	1	99.54	9e-112	100	1	99.54	5e-112	100
83778883	Epinephelus coioides telomerase reverse transcriptase mRNA, complete cds	0	NA	NA	NA	0	NA	NA	NA	0	NA	NA	NA	0	NA	NA	NA	0	NA	NA	NA	0	NA	NA	NA	0	NA	NA	NA	0	NA	NA	NA	0	NA	NA	NA	0	NA	NA	NA
327358450	Oryzias melastigma nuclear receptor 2C2-associated protein mRNA, complete cds	1	99.66	7e-153	96.68	1	99.6	1e-130	83.39	1	99.66	6e-153	96.68	1	99.53	2e-110	71.1	1	99.6	4e-129	82.72	1	99.6	4e-129	82.72	1	99.2	1e-128	83.39	1	99.2	2e-128	83.39	1	99.6	6e-130	83.39	1	99.66	7e-153	96.68
327358352	Oryzias melastigma eukocyte cell-derived chemotaxin 2 mRNA, partial cds	1	100	0	97.92	1	99.57	0	97.92	1	99.57	0	97.92	1	99.57	0	97.92	1	99.57	0	97.92	1	99.57	0	97.92	1	99.57	0	97.92	1	99.57	0	97.92	1	99.57	0	97.92	1	99.57	0	97.92
571026545	Oryzias melastigma partial mRNA for nuclear receptor subfamily-5 groupAmember 2 (nr5a2 gene)	1	100	2e-72	100	1	100	2e-72	100	1	100	3e-72	100	1	100	3e-72	100	1	100	4e-72	100	1	100	4e-72	100	1	100	3e-72	100	1	100	3e-73	100	1	100	3e-72	100	1	100	4e-72	100
327358646	Oryzias melastigma Sich73-252g14.4 protein mRNA, partial cds	1	99.44	0	100	1	99.44	0	100	1	99.44	0	100	1	99.63	0	100	1	99.44	0	100	1	99.44	0	100	0	NA	NA	NA	0	NA	NA	NA	1	99.44	0	100	1	99.63	0	100
508096233	Oryzias melastigma cytochrome P450 (CYP1C1/2) mRNA, complete cds	0	NA	NA	NA	0	NA	NA	NA	0	NA	NA	NA	0	NA	NA	NA	0	NA	NA	NA	0	NA	NA	NA	0	99.85	0	42.83	0	NA	NA	NA	1	98.39	0	99.04	0	NA	NA	NA
508096241	Oryzias melastigma cytochrome P450 (CYP2K30) mRNA, complete cds	0	NA	NA	NA	0	NA	NA	NA	0	NA	NA	NA	1	99.47	0	100	0	NA	NA	NA	1	99.47	0	100	0	NA	NA	NA	0	NA	NA	NA	1	99.47	0	100	1	99.47	0	100
327358456	Oryzias melastigma ependymin-1 precursor, mRNA, complete cds	0	100	2e-105	30.06	0	99.75	0	58.63	0	99.75	0	58.63	0	98.98	0	58.63	0	98.98	0	58.63	0	98.98	0	58.63	0	99.75	0	58.63	0	99.75	0	58.63	0	98.98	0	58.63	0	99.75	0	58.63
448278799	Oryzias melastigma C-C motif chemokine 20 mRNA, partial cds	1	99.21	6e-130	87.5	0	99.38	1e-81	56.25	1	99.31	8e-150	100	0	NA	NA	NA	0	NA	NA	NA	0	NA	NA	NA	0	91.37	3e-73	68.06	0	91.37	7e-73	68.06	1	99.53	2e-109	73.96	1	99.31	8e-150	100
374093525	Oryzias melastigma androgen receptor beta subtype (AR) mRNA, partial cds	1	99.66	0	100	1	99.65	0	98.41	1	99.66	0	100	1	99.66	0	100	1	99.66	0	100	1	99.66	0	100	1	99.66	0	100	1	99.72	0	82.43	1	99.66	0	100	1	99.66	0	100
342520866	Oryzias melastigma cytochrome P450 19b mRNA, partial cds	0	NA	NA	NA	0	NA	NA	NA	0	NA	NA	NA	0	NA	NA	NA	0	NA	NA	NA	0	NA	NA	NA	0	NA	NA	NA	0	NA	NA	NA	0	NA	NA	NA	0	NA	NA	NA
327358390	Oryzias melastigma thioredoxin domain containing 5 mRNA, partial cds	1	98.82	0	91.68	1	99.03	0	100	1	98.92	0	100	1	98.92	0	100	1	99.46	0	100	1	98.92	0	100	1	98.92	0	100	1	98.92	0	100	1	98.92	0	100	1	98.92	0	100
508096301	Oryzias melastigma cytochrome P450 (CYP27A3) mRNA, complete cds	1	99.68	0	99.94	1	99.75	0	99.94	1	99.68	0	99.94	1	99.76	0	78.86	1	99.81	0	99.94	1	99.81	0	99.94	0	100	0	21.9	1	99.73	0	95.49	1	99.81	0	99.94	1	99.81	0	99.94
327358348	Oryzias melastigma complement factor B mRNA, partial cds	0	NA	NA	NA	0	NA	NA	NA	0	NA	NA	NA	1	98.11	0	100	1	97.39	0	100	1	97.97	0	100	0	NA	NA	NA	0	98.58	4e-106	30.81	1	97.39	0	100	1	97.97	0	100
220897926	Oryzias melastigma engrailed 2 (Eng2) mRNA, partial cds	1	100	7e-144	76.26	1	100	4e-144	76.26	1	100	7e-144	76.26	0	NA	NA	NA	0	NA	NA	NA	0	NA	NA	NA	0	NA	NA	NA	0	NA	NA	NA	1	100	4e-144	76.26	1	100	7e-144	76.26
327358444	Oryzias melastigma fibrinogen beta chain precursor, mRNA, partial cds	0	97.86	2e-114	47.26	0	NA	NA	NA	0	98.42	7e-160	63.89	1	98.99	0	100	1	99.39	0	100	1	98.99	0	100	0	NA	NA	NA	0	NA	NA	NA	1	98.99	0	100	1	98.99	0	100
327358322	Oryzias melastigma SAM domain and HD domain-containing protein 1 mRNA, partial cds	1	100	0	100	0	100	2e-144	63.79	1	100	0	100	1	99.53	0	100	1	100	0	100	1	100	0	100	1	100	0	100	1	100	0	100	1	100	0	100	1	100	0	100
508096299	Oryzias melastigma cytochrome P450 (CYP27A1) mRNA, complete cds	0	99.87	0	48.48	0	99.83	0	38.75	1	99.61	0	82.46	1	99.61	0	99.87	1	99.6	0	97.16	1	99.61	0	99.87	1	99.68	0	79.95	0	99.7	9e-174	21.15	1	99.55	0	99.87	1	99.61	0	99.87
508096307	Oryzias melastigma cytochrome P450 (CYP1D1) mRNA, complete cds	0	98.96	0	38.91	0	99.45	0	62.04	0	98.78	0	50.34	0	NA	NA	NA	0	NA	NA	NA	0	NA	NA	NA	1	98.64	0	100	0	99.36	3e-163	21.22	1	98.78	0	100	1	98.64	0	100
508096249	Oryzias melastigma cytochrome P450 (CYP26B1) mRNA, complete cds	1	99.22	0	100	1	99.16	0	100	1	99.16	0	100	0	98.12	0	44.94	1	98.89	0	70.3	1	98.81	0	81.52	0	98.57	0	54.47	0	99.55	1e-115	14.46	1	99.16	0	100	1	99.22	0	100
448278795	Oryzias melastigma glutathione peroxidase mRNA, partial cds	1	78.16	3e-85	91.71	1	99.1	0	100	1	99.28	0	100	1	99.1	0	100	1	99.28	0	100	1	99.28	0	100	1	98.92	0	100	1	99.1	0	100	1	99.28	0	100	1	99.28	0	100
327358486	Oryzias melastigma solute carrier family 35 member D1 mRNA, partial cds	0	98.82	0	62.44	0	99.42	0	50.96	1	99.1	0	98.67	1	99.4	0	98.67	1	99.35	0	90.28	1	99.4	0	98.67	1	99.4	0	98.67	1	99.25	0	98.67	1	99.55	0	98.67	1	99.25	0	98.67
327358494	Oryzias melastigma syntaxin 4 mRNA, partial cds	1	98.82	0	98.34	1	98.82	0	98.34	1	98.82	0	98.34	1	98.82	0	98.34	1	98.82	0	98.34	1	98.82	0	98.34	1	98.82	0	98.34	1	98.82	0	98.34	1	98.82	0	98.34	1	98.82	0	98.34
508096245	Oryzias melastigma cytochrome P450 (CYP21A1) mRNA, complete cds	0	NA	NA	NA	0	NA	NA	NA	0	NA	NA	NA	0	99.13	0	67.92	0	99.13	0	67.92	0	99.13	0	67.92	0	NA	NA	NA	0	99.17	0	53.47	0	99.13	0	67.92	0	99.13	0	67.92
508096293	Oryzias melastigma cytochrome P450 (CYP2P15v3) mRNA, complete cds	0	NA	NA	NA	0	NA	NA	NA	0	NA	NA	NA	0	NA	NA	NA	0	NA	NA	NA	0	99.35	1e-161	20.64	0	NA	NA	NA	0	NA	NA	NA	0	100	0	27.66	0	NA	NA	NA
328963209	Oryzias melastigma NAC alpha mRNA, partial cds	1	99.62	0	97.41	1	98.49	0	97.97	1	98.49	0	97.97	1	99.62	0	98.15	1	98.47	0	96.86	1	98.49	0	98.15	1	98.49	0	98.15	1	98.49	0	98.15	1	98.49	0	98.15	1	98.49	0	98.15
327358594	Oryzias melastigma methionyl aminopeptidase 2 mRNA, partial cds	1	99.6	0	99.21	1	99.6	0	99.21	1	99.6	0	99.21	1	99.6	0	99.21	1	99.6	0	99.21	1	99.6	0	99.21	1	99.6	0	99.21	1	99.6	0	99.21	1	99.6	0	99.21	1	99.6	0	99.21
327358590	Oryzias melastigma elongation factor 1 gamma mRNA, partial cds	1	99.46	0	99.64	1	99.64	0	99.64	1	99.64	0	99.64	1	99.46	0	99.64	1	99.64	0	99.64	1	99.46	0	99.64	1	99.46	0	99.64	1	99.64	0	99.64	1	99.46	0	99.64	1	99.64	0	99.64
448278789	Oryzias melastigma complement component C8 mRNA, partial cds	0	NA	NA	NA	0	NA	NA	NA	0	NA	NA	NA	1	99.84	0	100	1	99.84	0	100	1	99.84	0	100	0	NA	NA	NA	0	NA	NA	NA	1	99.84	0	100	1	99.84	0	100
327358382	Oryzias melastigma liver-basic fatty acid binding protein mRNA, partial cds	0	NA	NA	NA	0	NA	NA	NA	0	99.65	8e-149	66.59	1	99.74	0	89.41	1	99.23	0	91.76	1	99.47	0	89.41	1	99.75	0	92.71	0	NA	NA	NA	1	99.02	0	96.47	1	99.51	0	96.94
327358642	Oryzias melastigma biquitin-conjugating enzyme E2Q 1 mRNA, partial cds	1	100	2e-45	100	1	100	8e-46	100	1	100	1e-45	100	1	97.92	2e-42	100	1	100	1e-45	100	1	100	1e-45	100	1	100	2e-45	100	1	100	6e-42	91.67	1	100	1e-45	100	1	100	2e-45	100
327358546	Oryzias melastigma ClpX caseinolytic protease X-like protein mRNA, partial cds	1	99.59	0	100	1	99.32	0	100	1	99.32	0	100	1	99.32	0	100	1	99.46	0	100	1	99.59	0	100	1	99.32	0	100	1	99.46	0	100	1	99.32	0	100	1	99.32	0	100
327358422	Oryzias melastigma mitochondrial uncoupling protein 3 mRNA, partial cds; nuclear gene for mitochondrial product	0	NA	NA	NA	0	NA	NA	NA	0	NA	NA	NA	1	99.65	0	97.82	1	99.07	0	98.85	1	99.65	0	98.85	0	NA	NA	NA	0	100	8e-59	13.55	1	99.65	0	98.85	1	99.65	0	98.85
327358638	Oryzias melastigma ubiquitin and ribosomal protein S27a precursor, mRNA, partial cds	0	NA	NA	NA	0	NA	NA	NA	0	NA	NA	NA	0	NA	NA	NA	0	NA	NA	NA	0	NA	NA	NA	0	NA	NA	NA	0	NA	NA	NA	0	NA	NA	NA	0	NA	NA	NA
572938325	Oryzias melastigma voucher SAMN02383916 gonadotropin-releasing hormone receptor 2 mRNA, partial cds	1	99.74	0	90.99	1	99.88	0	100	1	99.77	0	100	0	NA	NA	NA	0	NA	NA	NA	0	NA	NA	NA	0	NA	NA	NA	1	99.53	0	100	1	99.53	0	100	1	99.53	0	100
125486694	Oryzias melastigma choriogenin H mRNA, complete cds	0	100	2e-133	12.05	0	NA	NA	NA	0	100	0	20.7	0	99.71	0	66.2	0	99.49	0	66.2	0	99.78	0	66.2	0	100	0	38.86	0	NA	NA	NA	0	99.78	0	66.2	0	98.76	0	69.46
327358630	Oryzias melastigma dolichyl-diphosphooligosaccharide-protein glycosyltransferase mRNA, partial cds	0	100	1e-130	55.09	0	100	9e-131	55.09	0	100	1e-130	55.09	0	100	9e-131	55.09	0	100	9e-131	55.09	0	100	9e-131	55.09	0	100	1e-130	55.09	0	100	8e-131	55.09	0	100	2e-130	55.09	0	100	8e-131	55.09
327358316	Oryzias melastigma serine/cysteine proteinase inhibitor mRNA, partial cds	0	NA	NA	NA	0	NA	NA	NA	0	NA	NA	NA	1	99.35	0	95.77	0	NA	NA	NA	0	NA	NA	NA	0	NA	NA	NA	0	NA	NA	NA	0	NA	NA	NA	1	99.2	0	97.65
220897936	Oryzias melastigma sonic hedgehog-like protein (shh) mRNA, partial cds	1	99.57	0	99.79	1	99.57	0	99.79	1	99.57	0	99.79	0	NA	NA	NA	0	NA	NA	NA	0	NA	NA	NA	0	NA	NA	NA	0	NA	NA	NA	1	99.57	0	99.79	1	99.57	0	99.79
327358338	Oryzias melastigma complement component 4 mRNA, partial cds	1	98.79	0	98.63	1	98.97	0	100	1	98.97	0	100	1	99.83	0	100	1	98.97	0	100	1	98.97	0	100	1	98.97	0	100	1	98.97	0	100	1	98.97	0	100	1	98.97	0	100
327358314	Oryzias melastigma coagulin factor II mRNA, partial cds	0	NA	NA	NA	0	NA	NA	NA	0	NA	NA	NA	1	98.97	0	100	1	99.31	0	100	1	98.97	0	100	1	99.31	0	100	1	99.09	0	100	1	99.09	0	100	1	99.31	0	100
572938422	Oryzias melastigma voucher SAMN02383916 17-beta-hydroxysteroid dehydrogenase mRNA, partial cds	1	99.61	0	100	1	99.84	0	82.24	1	99.87	0	100	1	99.61	0	100	1	100	0	100	1	100	0	100	1	99.74	0	100	1	99.87	0	100	1	99.87	0	100	1	99.74	0	100
328963205	Oryzias melastigma translocase 2 mRNA, partial cds	1	100	0	100	1	100	0	100	1	100	0	100	1	100	0	100	1	100	0	100	1	100	0	100	1	100	0	100	1	100	0	100	1	100	0	100	1	100	0	100
327358478	Oryzias melastigma glucocorticoid receptor DNA binding factor 1 mRNA, partial cds	1	99.84	0	100	1	99.84	0	100	1	99.84	0	100	1	99.84	0	100	1	99.84	0	100	1	99.84	0	100	1	99.84	0	100	1	99.67	0	100	1	99.84	0	100	1	99.84	0	100
328963185	Oryzias melastigma carnitine acetyltransferase mRNA, partial cds	1	100	4e-81	100	1	100	2e-81	100	1	100	4e-81	100	1	100	4e-81	100	1	100	4e-81	100	1	100	4e-81	100	1	100	4e-81	100	1	100	4e-81	100	1	100	5e-81	100	1	100	4e-81	100
327358334	Oryzias melastigma complement component 1 q subcomponent-like 4 like mRNA, partial cds	0	NA	NA	NA	0	NA	NA	NA	0	NA	NA	NA	0	NA	NA	NA	0	NA	NA	NA	0	NA	NA	NA	0	NA	NA	NA	0	NA	NA	NA	0	NA	NA	NA	0	NA	NA	NA
327179174	Oryzias melastigma complement factor properdin mRNA, partial cds	0	NA	NA	NA	1	96.64	0	97.21	1	96.82	0	97.21	1	97	0	97.21	1	97	0	97.21	1	97	0	97.21	0	99.44	5e-90	30.89	1	96.64	0	97.21	1	97	0	97.21	1	97	0	97.21
327179166	Oryzias melastigma serpin peptidase inhibitor clade A member 7 mRNA, partial cds	0	95.26	2e-93	40	0	NA	NA	NA	0	96.85	1e-136	54.29	1	97.29	0	98.1	1	97.39	0	80.19	1	97.16	0	80.19	1	97.48	0	98.1	0	99.47	4e-95	35.62	0	98.59	2e-143	53.9	1	97.29	0	98.1
448278797	Oryzias melastigma cluster of differentiation 3 mRNA, partial cds	1	98.66	0	100	0	97.76	4e-62	25.48	0	97.46	5e-134	52.68	0	NA	NA	NA	0	NA	NA	NA	0	86.35	1e-103	68.39	0	NA	NA	NA	0	98.66	8e-73	28.54	1	89.15	2e-178	98.28	1	98.66	0	100
327358376	Oryzias melastigma imitation switch ISWI mRNA, partial cds	1	100	0	100	1	100	0	100	1	100	0	100	1	100	0	100	1	100	0	100	1	100	0	100	1	100	0	100	1	100	0	100	1	100	0	100	1	100	0	100
304323039	Oryzias melastigma hepcidin 2 mRNA, complete cds	0	97.4	0	69.13	0	97.62	0	61.9	1	97.95	0	87.85	0	97.59	0	61.25	1	98.43	0	94.09	1	98.15	0	97.7	0	97.64	0	69.46	0	97.51	0	65.85	1	98.17	0	98.36	1	98.15	0	97.7
374638045	Oryzias melastigma ary hydrocarbon receptor (AHR) mRNA, partial cds	0	99.12	2e-115	56.64	0	99.05	2e-106	52.63	0	99.12	7e-115	56.64	0	99.02	6e-104	51.38	0	99.03	2e-104	51.63	0	99.03	2e-104	51.63	0	98.84	4e-86	43.36	0	99.46	1e-93	46.37	0	99.47	2e-95	47.12	0	99.12	7e-115	56.64
327358566	Oryzias melastigma ribosomal protein L32 mRNA, partial cds	1	99.34	0	94.2	1	99.34	0	94.2	1	99.34	0	94.2	1	99.34	0	94.2	1	99.34	0	94.2	1	99.34	0	94.2	1	99.34	0	94.2	1	98.92	0	95.65	1	98.71	0	96.27	1	99.34	0	94.2
330414283	Oryzias melastigma Na+-K+-ATPase mRNA, partial cds	1	98.44	0	100	1	98.44	0	100	1	98.53	0	100	1	84.58	0	99.48	1	84.75	0	99.48	1	84.75	0	99.48	1	93.84	0	99.65	1	78.85	0	97.64	1	94.87	0	97.55	1	98.44	0	100
374093535	Oryzias melastigma sodium-iodide symporter NIS (SLC5A5) mRNA, partial cds	1	98.89	0	100	1	99.03	0	100	1	99.03	0	100	0	NA	NA	NA	0	NA	NA	NA	0	NA	NA	NA	0	NA	NA	NA	0	NA	NA	NA	1	99.03	0	100	1	99.03	0	100
327358572	Oryzias melastigma 14 kDa apolipoprotein mRNA, complete cds	1	96.92	0	80.74	1	96.75	0	80.74	1	96.23	0	98.57	1	96.92	0	80.74	1	95.96	0	98.57	1	96.09	0	98.57	0	NA	NA	NA	0	NA	NA	NA	1	96.82	0	78.17	1	96.23	0	98.57
508096231	Oryzias melastigma cytochrome P450 (CYP1C2) mRNA, complete cds	0	98.92	4e-142	17.72	0	90.46	0	44.47	1	94.49	0	80.87	0	NA	NA	NA	0	NA	NA	NA	0	NA	NA	NA	1	95.41	0	92.96	1	99.74	0	99.87	1	99.87	0	100	1	99.74	0	99.87
327358654	Oryzias melastigma ribosomal protein L4 mRNA, partial cds	1	98.68	1e-73	100	1	98.68	1e-73	100	1	98.68	1e-73	100	1	98.68	1e-73	100	1	98.68	1e-73	100	1	98.68	1e-73	100	1	98.68	1e-73	100	1	98.68	1e-73	100	1	98.68	1e-73	100	1	98.68	1e-73	100
220897930	Oryzias melastigma myosin heavy chain (MYHL2) mRNA, partial cds	0	90.78	5e-75	27.09	0	NA	NA	NA	0	89.08	1e-101	38.65	0	NA	NA	NA	0	NA	NA	NA	0	87.54	5e-96	39.31	0	89.19	3e-172	63.61	1	86.64	0	97.48	1	86.46	0	88.58	1	86.64	0	97.48
328963203	Oryzias melastigma ras-related protein rac1 mRNA, partial cds	1	99.3	7e-71	95.33	1	99.3	7e-71	95.33	1	99.3	8e-71	95.33	0	NA	NA	NA	1	99.27	1e-67	91.33	1	99.27	1e-67	91.33	1	99.3	8e-71	95.33	1	99.3	8e-71	95.33	1	99.3	8e-71	95.33	1	99.3	8e-71	95.33
508096325	Oryzias melastigma cytochrome P450 (CYP2AD7v2) mRNA, complete cds	1	99.78	0	93.12	0	NA	NA	NA	0	NA	NA	NA	0	NA	NA	NA	0	NA	NA	NA	0	NA	NA	NA	1	99.6	0	100	1	99.6	0	100	1	99.52	0	70.24	0	NA	NA	NA
328963189	Oryzias melastigma cytochrome oxidase subunit I mRNA, partial cds; mitochondrial	0	NA	NA	NA	0	NA	NA	NA	0	NA	NA	NA	0	NA	NA	NA	0	NA	NA	NA	0	NA	NA	NA	0	NA	NA	NA	0	NA	NA	NA	0	NA	NA	NA	0	NA	NA	NA
17565379	Caenorhabditis elegans Protein Y32G9A.5 (Y32G9A.5) mRNA, complete cds	0	NA	NA	NA	0	NA	NA	NA	0	NA	NA	NA	0	NA	NA	NA	0	NA	NA	NA	0	NA	NA	NA	0	NA	NA	NA	0	NA	NA	NA	0	NA	NA	NA	0	NA	NA	NA
169260688	Oryzias melastigma Cbp/p300-interacting transactivator 1 mRNA, complete cds	0	99.12	0	14.76	0	99.35	6e-160	9.93	0	94.33	0	22.9	0	99.56	3e-117	7.33	0	98.82	0	24.62	0	98.69	0	24.75	0	98.73	0	15.21	0	98.91	0	14.86	0	97.34	0	48.82	0	98.69	0	24.75
350998307	Oryzias melastigma hatching enzyme protease (lce) mRNA, complete cds	0	NA	NA	NA	0	NA	NA	NA	0	NA	NA	NA	0	NA	NA	NA	0	NA	NA	NA	0	NA	NA	NA	0	NA	NA	NA	0	93.38	6e-117	28.33	0	97.57	2e-141	28.43	0	93.38	6e-117	28.33
374093533	Oryzias melastigma c-Fos proto-oncogene (FOS) mRNA, partial cds	1	99.41	0	99.81	1	99.61	0	99.81	1	99.41	0	99.81	0	99.65	7e-149	55.36	1	99.41	0	99.81	1	99.22	0	99.81	1	99.41	0	99.81	1	99.41	0	99.81	1	99.41	0	99.81	1	99.41	0	99.81
328963181	Oryzias melastigma 14 kDa apolipoprotein mRNA, partial cds	0	NA	NA	NA	0	NA	NA	NA	1	99.28	9e-144	70.84	0	NA	NA	NA	0	NA	NA	NA	0	NA	NA	NA	0	NA	NA	NA	0	NA	NA	NA	0	NA	NA	NA	0	NA	NA	NA
327358554	Oryzias melastigma apolipoprotein B mRNA, partial cds	0	NA	NA	NA	0	NA	NA	NA	0	NA	NA	NA	1	98.84	0	100	1	98.95	0	100	1	98.84	0	100	0	NA	NA	NA	0	98.56	6e-104	21.89	1	98.84	0	100	1	98.84	0	100
508096255	Oryzias melastigma cytochrome P450 (CYP2K28) mRNA, complete cds	0	99.42	0	34.33	0	97.66	5e-125	17.03	0	98.86	0	52.36	1	80.87	0	92.48	1	80.73	0	92.48	1	80.94	0	92.48	0	99.61	0	67.53	0	NA	NA	NA	1	84.69	0	100	1	80.94	0	92.48
327358396	Oryzias melastigma TBT-binding protein mRNA, partial cds	1	98.61	0	81.52	1	98.48	0	85.09	1	98.29	0	85.09	1	99.49	0	94.98	1	99.48	0	94	1	99.48	0	94	0	99.53	0	68.72	1	99.4	0	81.52	1	99.49	0	94.81	1	99.48	0	94
313112372	Oryzias melastigma myogenic differentiation factor-like mRNA, partial sequence	0	NA	NA	NA	0	NA	NA	NA	0	NA	NA	NA	0	NA	NA	NA	0	NA	NA	NA	0	NA	NA	NA	0	NA	NA	NA	0	NA	NA	NA	0	NA	NA	NA	0	NA	NA	NA
327358508	Oryzias melastigma cytochrome c oxidase subunit VIa precursor, mRNA, complete cds	1	98.94	0	94.38	1	98.94	0	94.38	1	98.94	0	94.38	1	99.36	0	94.38	1	98.94	0	94.38	1	98.94	0	94.38	1	97.66	0	94.38	1	98.94	0	94.38	1	98.94	0	94.38	1	98.94	0	94.38
327358578	Oryzias melastigma biotinidase precursor, mRNA, partial cds	1	99.13	0	100	0	98.17	7e-107	37.98	1	99.48	0	100	1	99.48	0	100	1	98.61	0	100	1	98.78	0	100	1	99.3	0	100	1	99.65	0	100	1	99.3	0	100	1	99.3	0	100
508096263	Oryzias melastigma cytochrome P450 (CYP8B1) mRNA, complete cds	0	NA	NA	NA	0	98.83	5e-85	11.13	0	98.83	5e-85	11.13	1	99.74	0	100	1	99.28	0	100	1	99.48	0	100	1	99.44	0	81.12	1	99.54	0	100	1	99.41	0	100	1	99.48	0	100
327358472	Oryzias melastigma IQ motif containing GTPase activating protein 2 mRNA, complete cds	1	98.86	0	100	1	99.54	0	100	1	99.31	0	100	1	99.31	0	100	1	99.54	0	100	1	99.31	0	100	1	99.31	0	100	1	99.31	0	100	1	99.31	0	100	1	99.31	0	100
327358320	Oryzias melastigma mannose-binding lectin-associated serine protease-3b mRNA, partial cds	0	NA	NA	NA	0	NA	NA	NA	0	NA	NA	NA	1	98.07	0	98.73	1	98.46	0	98.73	1	98.07	0	98.73	1	97.93	0	98.09	0	NA	NA	NA	1	98.07	0	98.73	1	98.07	0	98.73
508096309	Oryzias melastigma cytochrome P450 (CYP1B1) mRNA, complete cds	0	NA	NA	NA	0	100	8e-68	8.67	0	100	1e-115	14.24	0	NA	NA	NA	0	NA	NA	NA	0	NA	NA	NA	0	100	0	27.18	0	99.18	4e-126	15.86	0	100	0	48.8	0	100	0	27.18
330414279	Oryzias melastigma cardiac muscle specific SET and MYND domain containing 1 (SMYD1) mRNA, partial cds	1	99.67	0	99.5	1	99.83	0	99.5	1	99.83	0	99.5	1	99.79	0	79.77	0	100	0	66.5	1	99.67	0	99.5	1	99.67	0	99.5	1	99.79	0	77.78	1	99.83	0	99.5	1	99.83	0	99.5
327358438	Oryzias melastigma metallothionein mRNA, complete cds	1	99.65	4e-149	88.51	1	99.68	1e-164	97.2	1	99.68	1e-164	97.2	1	99.67	3e-159	94.1	1	99.67	7e-162	95.34	1	99.65	1e-148	88.2	1	99.68	4e-165	97.2	1	99.68	3e-165	97.2	1	99.65	4e-149	88.51	1	99.68	1e-164	97.2
327179170	Oryzias melastigma precerebellin-like protein mRNA, partial cds	0	NA	NA	NA	0	NA	NA	NA	0	NA	NA	NA	1	99.55	0	98.79	1	99.44	0	98.79	1	99.44	0	98.79	0	NA	NA	NA	0	NA	NA	NA	1	99.44	0	98.79	1	99.44	0	98.79
220897934	Oryzias melastigma zinc finger protein 462 (ZFP462) mRNA, partial cds	1	99.2	0	97.65	1	99.33	0	97.65	1	99.33	0	97.65	0	NA	NA	NA	0	99.61	2e-134	33.59	0	99.61	2e-134	33.59	1	99.63	0	71.5	0	99.05	0	68.63	1	99.33	0	97.65	1	99.2	0	97.65
327358532	Oryzias melastigma 60S ribosomal protein L38 mRNA, partial cds	0	99.28	7e-145	51.76	0	99.28	8e-145	51.76	0	99.28	7e-145	51.76	0	99.28	7e-145	51.76	0	99.28	7e-145	51.76	0	99.28	7e-145	51.76	0	99.28	9e-145	51.76	0	99.28	7e-145	51.76	0	99.28	9e-145	51.76	0	99.28	9e-145	51.76
343532565	Oryzias melastigma fibroblast growth factor 8 (FGF8) mRNA, partial cds	1	98.68	7e-115	100	1	99.5	8e-104	88.6	1	100	2e-119	100	0	NA	NA	NA	0	NA	NA	NA	0	NA	NA	NA	0	NA	NA	NA	1	100	5e-102	85.96	1	100	1e-119	100	1	100	2e-119	100
327358328	Oryzias melastigma alpha-1-antitrypsin mRNA, partial cds	0	NA	NA	NA	0	NA	NA	NA	0	NA	NA	NA	0	NA	NA	NA	1	98.9	0	98.37	1	98.9	0	98.37	0	NA	NA	NA	0	NA	NA	NA	1	98.9	0	98.37	0	NA	NA	NA
327358624	Oryzias melastigma UDP-glucose 4-epimerase mRNA, partial cds	1	99.23	4e-133	70.77	1	99.23	4e-133	70.77	1	99.23	5e-133	70.77	1	99.23	4e-133	70.77	1	99.61	9e-135	70.77	1	99.61	9e-135	70.77	1	99.61	1e-134	70.77	1	99.61	8e-135	70.77	1	99.61	1e-134	70.77	1	99.23	5e-133	70.77
327358656	Oryzias melastigma ribosomal protein L35a mRNA, partial cds	0	NA	NA	NA	1	99.37	0	95.59	1	98.74	0	95.59	0	NA	NA	NA	0	NA	NA	NA	0	NA	NA	NA	0	NA	NA	NA	0	NA	NA	NA	0	NA	NA	NA	0	NA	NA	NA
342520425	Oryzias melastigma vitellogenin II mRNA, partial cds	0	NA	NA	NA	0	NA	NA	NA	0	NA	NA	NA	0	98.96	0	59.51	0	NA	NA	NA	0	99.02	0	63.06	0	98.47	5e-166	50.39	0	NA	NA	NA	0	99.02	0	63.06	0	99.02	0	63.06
327358366	Oryzias melastigma acyl-CoA synthetase short-chain family member 2 mRNA, partial cds	1	99.1	0	99.46	1	99.46	0	99.46	1	99.28	0	99.46	0	100	5e-120	41.01	1	99.28	0	99.46	1	99.28	0	99.46	0	NA	NA	NA	0	NA	NA	NA	1	99.28	0	99.46	1	99.28	0	99.46
327358402	Oryzias melastigma whey acidic protein precursor, mRNA, partial cds	0	NA	NA	NA	0	NA	NA	NA	0	NA	NA	NA	1	100	0	95.31	1	100	0	93.17	1	100	0	95.31	1	100	0	95.31	0	NA	NA	NA	1	100	0	95.31	1	100	0	95.31
327358464	Oryzias melastigma muscle-specific beta 1 integrin binding protein 2 mRNA, partial cds	1	99.68	2e-164	100	1	99.04	5e-161	100	1	99.68	2e-164	100	1	99.68	2e-164	100	1	99.04	5e-161	100	1	99.68	2e-164	100	1	99.68	2e-164	100	1	99.68	2e-164	100	1	99.68	6e-164	100	1	99.68	2e-164	100
327358518	Oryzias melastigma cathepsin F mRNA, partial cds	1	96.9	0	98.49	1	96.9	0	98.49	1	96.9	0	98.49	1	96.9	0	98.49	1	96.9	0	98.49	1	96.9	0	98.49	1	96.9	0	98.49	1	96.9	0	98.49	1	96.9	0	98.49	1	96.9	0	98.49
508096221	Oryzias melastigma cytochrome P450 (CYP1A) mRNA, complete cds	1	100	0	100	1	100	0	100	1	100	0	100	1	100	0	100	1	100	0	100	1	100	0	100	1	100	0	100	1	100	0	100	1	100	0	100	1	100	0	100
380849722	Oryzias melastigma C9 protein mRNA, partial cds	0	NA	NA	NA	0	100	5e-125	14.88	0	100	1e-131	15.63	1	99.5	0	100	1	99.5	0	100	1	99.5	0	100	0	NA	NA	NA	0	NA	NA	NA	1	99.5	0	100	1	99.5	0	100
508096279	Oryzias melastigma cytochrome P450 (CYP3B5) mRNA, complete cds	0	NA	NA	NA	0	NA	NA	NA	0	NA	NA	NA	1	99.58	0	100	1	99.37	0	100	1	99.37	0	100	0	NA	NA	NA	0	99.39	0	57.06	1	99.37	0	100	1	99.37	0	100
220897940	Oryzias melastigma hematopoietically expressed homeobox (hhex) mRNA, partial cds	0	99.14	4e-56	21.93	0	100	1e-115	41.59	0	99.65	1e-149	53.88	1	99.81	0	97.92	1	99.61	0	97.92	1	99.61	0	97.92	0	98.53	2e-65	25.71	0	100	2e-108	39.13	1	99.61	0	97.92	1	99.61	0	97.92
327358636	Oryzias melastigma choriogenin L mRNA, partial cds	0	NA	NA	NA	0	NA	NA	NA	0	99.62	3e-138	40	0	NA	NA	NA	0	NA	NA	NA	0	NA	NA	NA	0	99.62	4e-137	39.7	0	99.12	5e-55	17.27	0	NA	NA	NA	0	99.12	5e-55	17.27
508096329	Oryzias melastigma cytochrome P450 (CYP2P13) mRNA, complete cds	0	NA	NA	NA	0	NA	NA	NA	0	NA	NA	NA	1	98.8	0	100	1	90.01	0	100	1	98.86	0	100	0	NA	NA	NA	0	NA	NA	NA	1	98.93	0	100	1	98.86	0	100
327358558	Oryzias melastigma biotinidase mRNA, complete cds	0	98.92	3e-143	31.96	0	98.54	3e-102	23.48	0	NA	NA	NA	0	99.3	4e-71	16.38	0	98.91	0	52.58	0	98.91	0	52.58	0	NA	NA	NA	0	98.69	0	52.58	0	98.91	0	52.58	0	99.56	1e-118	26.23
327358362	Oryzias melastigma warm temperature acclimation protein 65 kDa-like protein mRNA, partial cds	0	NA	NA	NA	0	NA	NA	NA	0	NA	NA	NA	1	98.51	0	100	1	98.83	0	100	1	98.83	0	100	0	NA	NA	NA	0	NA	NA	NA	1	98.83	0	100	1	98.51	0	100
327358490	Oryzias melastigma alpha-type globin mRNA, complete cds	1	99.17	0	100	1	99.17	0	100	1	99.17	0	100	1	99.17	0	100	1	99.17	0	100	1	99.17	0	100	1	99.17	0	100	1	99.17	0	100	1	99.17	0	100	1	99.17	0	100
327358510	Oryzias melastigma beta-hydroxysteroid dehydrogenase type 3 mRNA, partial cds	0	NA	NA	NA	0	NA	NA	NA	0	NA	NA	NA	0	NA	NA	NA	0	NA	NA	NA	0	NA	NA	NA	0	NA	NA	NA	0	NA	NA	NA	0	NA	NA	NA	0	NA	NA	NA
327179160	Oryzias melastigma ferritin middle subunit mRNA, complete cds	1	99.23	0	97.62	1	99.12	0	99.37	1	99.12	0	99.5	1	99.74	0	96.37	1	99.61	0	96.37	1	99.61	0	96.37	1	99.12	0	99.75	1	99.61	0	96.37	1	99.12	0	99.25	1	99.12	0	99.75
327358528	Oryzias melastigma NADH dehydrogenase subunit 4 mRNA, partial cds	0	NA	NA	NA	0	NA	NA	NA	1	100	0	88.09	1	100	0	92.4	1	100	0	92.4	1	100	0	92.4	1	100	0	92.4	0	NA	NA	NA	0	NA	NA	NA	0	NA	NA	NA
327358524	Oryzias melastigma ubiquitin-conjugating enzyme E2B mRNA, partial cds	1	99.63	0	97.94	0	98.17	0	59.15	0	99.16	0	57.82	1	99.63	0	97.94	0	99.17	0	58.06	0	99.17	0	58.06	1	99.63	0	97.94	1	99.5	0	97.94	1	99.63	0	97.94	1	99.63	0	97.94
327358386	Oryzias melastigma histone deacetylase 8 mRNA, partial cds	1	98.83	0	87.03	1	99.56	0	100	1	99.71	0	100	1	98.56	0	90.67	0	100	2e-129	35.71	1	98.98	0	99.85	1	99.56	0	100	1	99.56	0	100	1	99.71	0	100	1	99.56	0	100
508096223	Oryzias melastigma cytochrome P450 (CYP2P15v2) mRNA, complete cds	0	NA	NA	NA	0	NA	NA	NA	0	NA	NA	NA	0	99.14	3e-119	15.56	0	99.15	1e-119	15.63	0	NA	NA	NA	1	95.62	0	87.64	0	99.06	0	28.52	0	NA	NA	NA	0	NA	NA	NA
327358632	Oryzias melastigma 40S ribosomal protein S8 mRNA, partial cds	1	99.59	5e-125	96.02	1	100	2e-114	87.25	1	100	2e-126	96.02	1	100	1e-126	96.02	1	100	1e-126	96.02	1	100	1e-126	96.02	1	100	1e-126	96.02	1	100	1e-126	96.02	1	100	1e-126	96.02	1	100	2e-126	96.02
508096287	Oryzias melastigma cytochrome P450 (CYP2Z5) mRNA, complete cds	0	NA	NA	NA	0	NA	NA	NA	0	NA	NA	NA	1	99.73	0	100	1	99.8	0	100	1	99.53	0	100	0	NA	NA	NA	0	NA	NA	NA	1	99.87	0	100	1	99.73	0	100
327358536	Oryzias melastigma ribosomal protein L37 mRNA, partial cds	1	100	4e-88	94.48	1	99.42	2e-86	94.48	1	100	5e-88	94.48	1	100	4e-88	94.48	1	100	5e-88	94.48	1	100	5e-88	94.48	1	100	5e-88	94.48	1	99.42	3e-86	94.48	1	100	6e-88	94.48	1	99.42	3e-86	94.48
327358640	Oryzias melastigma ornithine aminotransferase mRNA, partial cds	1	99.31	4e-150	100	1	99.31	4e-150	100	1	99.31	4e-150	100	1	99.31	4e-150	100	1	99.31	4e-150	100	1	99.31	4e-150	100	1	99.66	9e-152	100	1	99.31	4e-150	100	1	99.31	3e-150	100	1	99.31	4e-150	100
339015531	Oryzias melastigma proliferator-activated receptor alpha mRNA, partial cds	1	99.29	0	100	1	99.29	0	100	1	99.29	0	100	0	99.18	0	37.03	1	99.19	0	100	1	99.19	0	100	1	99.29	0	100	1	99.19	0	100	1	99.29	0	100	1	99.29	0	100
327358520	Oryzias melastigma cytosolic malate dehydrogenase A mRNA, partial cds	1	99.32	0	90.57	1	99.66	0	89.8	1	99.5	0	93.35	1	99.66	0	90.57	1	99.66	0	91.04	1	99.66	0	91.04	1	99.32	0	90.57	1	99.66	0	92.27	1	99.67	0	93.2	1	99.66	0	92.27
328963201	Oryzias melastigma coxsackie virus and adenovirus receptor precursor, mRNA, partial cds	1	100	2e-158	84.46	1	100	2e-158	84.46	1	100	3e-158	84.46	1	100	2e-158	84.46	1	100	2e-158	84.46	1	100	2e-158	84.46	1	100	3e-158	84.46	1	100	2e-158	84.46	1	100	3e-158	84.46	1	100	3e-158	84.46
327358502	Oryzias melastigma eukaryotic translation initiation factor 4A isoform 1A mRNA, complete cds	1	99.5	0	71.45	1	99.5	0	71.45	1	99.5	0	71.45	1	99.5	0	71.45	1	99.5	0	71.45	1	99.5	0	71.45	1	99.5	0	71.45	1	99.26	0	71.45	1	99.5	0	71.45	1	99.26	0	71.45
327358426	Oryzias melastigma heat shock 70kDa protein 4 mRNA, partial cds	1	99.58	0	98.14	1	97.89	0	98.14	1	99.58	0	98.14	1	99.58	0	98.14	1	99.37	0	98.14	1	99.58	0	98.14	1	99.58	0	98.14	1	99.37	0	98.14	1	99.58	0	98.14	1	97.89	0	98.14
327358652	Oryzias melastigma cytochrome c oxidase subunit II mRNA, partial cds	0	NA	NA	NA	0	NA	NA	NA	0	NA	NA	NA	0	NA	NA	NA	0	NA	NA	NA	0	NA	NA	NA	0	NA	NA	NA	1	100	6e-54	94.83	0	NA	NA	NA	0	NA	NA	NA
327358618	Oryzias melastigma inositol polyphosphate-5-phosphatase A mRNA, partial cds	1	99.71	0	95.72	1	99.15	0	97.79	1	98.73	0	97.79	1	99.28	0	95.86	1	99.27	0	95.03	1	99.28	0	95.86	1	99.26	0	93.79	1	98.88	0	98.62	1	98.88	0	98.62	1	98.88	0	98.62
327358418	Oryzias melastigma catalase mRNA, partial cds	0	NA	NA	NA	0	NA	NA	NA	0	NA	NA	NA	0	NA	NA	NA	0	NA	NA	NA	0	NA	NA	NA	0	NA	NA	NA	0	NA	NA	NA	0	NA	NA	NA	0	NA	NA	NA
328963211	Oryzias melastigma oxysterol binding protein-like 9 mRNA, partial cds	1	99.14	0	100	1	99.31	0	100	1	99.31	0	100	1	99.14	0	100	1	99.31	0	100	1	99.31	0	100	1	99.31	0	100	1	99.49	0	100	1	99.31	0	100	1	99.31	0	100
328963215	Oryzias melastigma diablo-like protein mRNA, partial cds	0	NA	NA	NA	0	NA	NA	NA	0	NA	NA	NA	1	99.53	4e-108	100	1	99.53	4e-108	100	1	99.53	4e-108	100	1	99.53	4e-108	100	1	99.53	3e-108	100	1	99.53	4e-108	100	1	99.53	4e-108	100
374093529	Oryzias melastigma B-cell lymphoma 2 (BCL2) mRNA, partial cds	1	98.57	3e-177	100	1	98.57	3e-177	100	1	98.57	3e-177	100	1	98.57	9e-141	80.17	1	98.57	2e-177	100	1	98.57	3e-177	100	1	98.57	3e-177	100	1	98.57	9e-177	100	1	98.57	3e-177	100	1	98.57	9e-177	100
572938457	Oryzias melastigma voucher SAMN02383916 low density lipoprotein receptor mRNA, partial cds	0	98.69	1e-156	32.8	0	99.63	1e-142	29.15	0	100	0	42.55	1	99.68	0	100	1	99.36	0	100	1	99.68	0	100	0	NA	NA	NA	0	98.85	6e-40	9.32	1	99.57	0	100	1	99.68	0	100
508096273	Oryzias melastigma cytochrome P450 (CYP4T12) mRNA, complete cds	1	99.22	0	100	1	99.22	0	100	1	99.22	0	100	1	99.16	0	100	1	99.29	0	100	1	99.29	0	100	0	98.36	0	62.86	1	98.9	0	100	1	99.29	0	100	1	99.29	0	100
508096343	Oryzias melastigma cytochrome P450 (CYP2P12v2) mRNA, partial cds	0	NA	NA	NA	0	NA	NA	NA	0	NA	NA	NA	0	NA	NA	NA	0	NA	NA	NA	0	NA	NA	NA	0	NA	NA	NA	0	NA	NA	NA	0	NA	NA	NA	0	NA	NA	NA
339015539	Oryzias melastigma estrogen receptor gamma mRNA, partial cds	1	96.27	0	100	1	96.27	0	100	1	99.66	0	100	0	NA	NA	NA	0	NA	NA	NA	0	NA	NA	NA	0	100	3e-68	22.65	0	100	1e-172	54.19	1	99.66	0	100	1	96.27	0	100
327358550	Oryzias melastigma aldehyde dehydrogenase 9A1 mRNA, partial cds	1	98.67	0	98.04	1	98.89	0	98.04	1	98.67	0	98.04	1	98.67	0	98.04	1	98.89	0	98.04	1	98.67	0	98.04	1	98.89	0	98.04	1	98.89	0	98.04	1	98.67	0	98.04	1	98.89	0	98.04
89474602	Oryzias melastigma erythropoietin mRNA, partial cds	1	99.53	0	96.49	1	99.43	0	98.64	1	99.53	0	96.26	1	99.54	0	98.75	1	99.21	0	99.66	1	99.21	0	99.66	0	98.95	1e-147	32.54	0	99.65	0	65.08	1	99.31	0	98.75	1	99.21	0	99.66
327358484	Oryzias melastigma transient receptor potential cation channel subfamily M member 7 mRNA, partial cds	1	99.5	0	100	1	96.84	0	100	1	99.5	0	100	1	99.01	0	100	1	96.84	0	100	1	96.84	0	100	1	99.5	0	100	1	96.84	0	100	1	99.5	0	100	1	96.84	0	100
327358332	Oryzias melastigma lipopolysaccharide-binding protein mRNA, partial cds	1	98.9	0	100	1	99.17	0	100	1	99.17	0	100	1	99.17	0	100	1	99.17	0	100	1	99.17	0	100	1	98.9	0	100	1	99.17	0	100	1	99.17	0	100	1	99.17	0	100
327358586	Oryzias melastigma eukaryotic translation initiation factor 3 subunit 6 interacting protein mRNA, partial cds	1	100	1e-115	96.1	1	100	1e-115	96.1	1	100	1e-115	96.1	1	100	1e-115	96.1	1	100	1e-115	96.1	1	100	1e-115	96.1	1	100	1e-115	96.1	1	100	1e-115	96.1	1	100	1e-115	96.1	1	100	1e-115	96.1
508096289	Oryzias melastigma cytochrome P450 (CYP2N21) mRNA, complete cds	0	NA	NA	NA	0	NA	NA	NA	0	NA	NA	NA	0	NA	NA	NA	0	NA	NA	NA	0	NA	NA	NA	0	NA	NA	NA	0	NA	NA	NA	0	NA	NA	NA	0	NA	NA	NA
327358668	Oryzias melastigma ketodihydrosphingosine reductase mRNA, partial cds	1	99.11	0	99.9	1	99.21	0	99.9	1	99.11	0	99.9	1	98.91	0	99.9	1	99.31	0	99.9	1	99.21	0	99.9	1	98.91	0	99.9	1	99.31	0	99.9	1	99.31	0	99.9	1	99.31	0	99.9
328963199	Oryzias melastigma hypothetical protein mRNA, partial cds	1	94.69	4e-97	100	1	95.58	8e-101	100	1	95.58	5e-100	100	1	94.9	3e-84	86.67	1	95.13	1e-99	100	1	95.58	3e-101	100	1	81.82	1e-34	76	1	95.48	1e-87	88	1	95.58	1e-100	100	1	95.13	3e-99	100
327358582	Oryzias melastigma apolipoprotein A-I mRNA, partial cds	1	99.18	0	97.5	1	99.08	0	97.5	1	99.08	0	97.5	1	99.16	0	94.29	1	99.09	0	97.9	1	99.18	0	96.6	1	99.18	0	97.5	1	99.18	0	97.5	1	99.18	0	97.5	1	99.08	0	97.5
508096315	Oryzias melastigma cytochrome P450 (CYP19A2) mRNA, complete cds	0	NA	NA	NA	1	99.8	0	100	1	99.8	0	100	0	NA	NA	NA	0	NA	NA	NA	0	NA	NA	NA	1	99.6	0	83.2	0	100	4e-67	8.87	1	99.8	0	100	1	99.8	0	100
327358358	Oryzias melastigma kininogen-1 precursor, mRNA, partial cds	0	NA	NA	NA	0	NA	NA	NA	0	NA	NA	NA	1	95.95	0	95.79	1	96.48	0	95.79	1	95.95	0	95.79	0	NA	NA	NA	0	NA	NA	NA	1	95.95	0	95.79	1	95.95	0	95.79
327358498	Oryzias melastigma ubiquitin carboxyl-terminal hydrolase isozyme L3 mRNA, partial cds	1	99.15	0	100	1	99.15	0	100	1	99.15	0	100	1	99.15	0	100	1	99.15	0	100	1	99.15	0	100	1	99.15	0	100	1	99.15	0	100	1	99.15	0	100	1	99.15	0	100
327358414	Oryzias melastigma vitellogenin 1 mRNA, complete cds	0	87.95	1e-71	42.69	0	NA	NA	NA	0	85.82	2e-75	49.81	1	88.52	5e-168	93.08	0	NA	NA	NA	1	88.52	4e-168	93.08	1	88.84	6e-153	83.65	1	98.96	0	73.65	1	88.52	3e-168	93.08	1	98.96	0	73.65
327358354	Oryzias melastigma LMP2 mRNA, partial cds	0	99.25	6e-138	43.37	1	98.62	0	93.69	1	98.35	0	88.19	0	NA	NA	NA	1	98.61	0	93.37	1	98.79	0	93.37	1	98.35	0	88.19	1	98.17	0	88.19	1	99.32	0	94.66	1	98.79	0	93.37
327358562	Oryzias melastigma ribosomal protein L22 mRNA, partial cds	0	98.88	2e-137	67.08	0	98.92	5e-143	69.58	0	98.92	7e-143	69.58	0	98.92	5e-143	69.58	0	98.92	5e-143	69.58	0	98.92	5e-143	69.58	0	98.92	6e-143	69.58	0	98.92	6e-143	69.58	0	98.92	7e-143	69.58	0	98.92	7e-143	69.58
330414281	Oryzias melastigma cyclooxygenase-2 (COX-2) mRNA, partial cds	1	99.79	0	99.79	0	99.66	4e-155	61.46	1	99.79	0	99.79	0	NA	NA	NA	0	NA	NA	NA	0	99.67	7e-160	63.12	1	99.79	0	99.79	0	NA	NA	NA	1	99.79	0	99.79	1	99.79	0	99.79
327358664	Oryzias melastigma apolipoprotein A-IV precursor, mRNA, partial cds	0	NA	NA	NA	0	NA	NA	NA	0	NA	NA	NA	1	98	0	97.44	1	97.99	0	96.83	1	97.98	0	96.71	0	NA	NA	NA	0	NA	NA	NA	1	97.98	0	96.71	1	97.98	0	96.71
342520474	Oryzias melastigma aryl hydrocarbon receptor mRNA, partial cds	0	NA	NA	NA	0	NA	NA	NA	0	NA	NA	NA	0	NA	NA	NA	0	NA	NA	NA	0	NA	NA	NA	0	NA	NA	NA	0	NA	NA	NA	0	NA	NA	NA	0	NA	NA	NA
327358604	Oryzias melastigma membrane-associated ring finger 5 mRNA, partial cds	1	99.53	0	98.96	1	99.53	0	98.96	1	99.53	0	98.96	0	99.42	0	40.16	0	99.78	0	51.85	1	99.76	0	98.38	1	99.42	0	98.96	1	99.53	0	98.96	1	99.65	0	98.96	1	99.53	0	98.96
327358430	Oryzias melastigma peroxiredoxin 6 mRNA, partial cds	1	99.6	0	98.06	1	99.6	0	98.06	1	99.6	0	98.06	1	100	0	98.06	1	100	0	97.67	1	100	0	98.06	1	99.6	0	98.06	1	99.6	0	98.06	1	100	0	98.06	1	100	0	98.06
327358374	Oryzias melastigma antileukoproteinase precursor, mRNA, partial cds	0	NA	NA	NA	0	NA	NA	NA	0	NA	NA	NA	0	NA	NA	NA	0	NA	NA	NA	0	NA	NA	NA	0	NA	NA	NA	0	NA	NA	NA	0	NA	NA	NA	0	NA	NA	NA
508096269	Oryzias melastigma cytochrome P450 (CYP51A1) mRNA, complete cds	1	99.93	0	100	1	99.93	0	100	1	99.93	0	100	1	99.93	0	100	1	99.93	0	100	1	99.93	0	100	1	99.93	0	100	1	99.91	0	78.74	1	99.93	0	100	1	99.93	0	100
327358440	Oryzias melastigma matrix metalloproteinase 9 mRNA, complete cds	0	99.67	9e-160	36.16	0	98.43	0	45.58	1	98.97	0	92.48	0	NA	NA	NA	0	98.69	0	54.53	0	98.47	0	54.53	1	98.54	0	98.09	0	NA	NA	NA	1	98.55	0	98.21	1	98.54	0	98.09
508096227	Oryzias melastigma cytochrome P450 (CYP17a2) mRNA, complete cds	0	NA	NA	NA	0	98.17	3e-79	10.57	0	99.51	0	26.56	0	NA	NA	NA	0	NA	NA	NA	0	NA	NA	NA	1	99.22	0	99.42	1	99.29	0	100	1	99.33	0	96.58	1	99.22	0	99.42
508096261	Oryzias melastigma cytochrome P450 (CYP2N20v1) mRNA, complete cds	0	NA	NA	NA	0	99.77	0	28.66	1	97.34	0	100	1	99.27	0	100	1	99.47	0	100	1	99.33	0	100	0	98.49	7e-134	17.7	0	NA	NA	NA	1	99.33	0	100	1	99.27	0	100
327358318	Oryzias melastigma lectin mannose-binding 2 mRNA, partial cds	1	100	6e-138	100	1	100	6e-138	100	1	100	7e-138	100	1	100	7e-138	100	1	100	6e-138	100	1	100	6e-138	100	1	100	7e-138	100	1	100	7e-138	100	1	100	7e-138	100	1	100	7e-138	100
508096331	Oryzias melastigma cytochrome P450 (CYP8A1) mRNA, complete cds	0	NA	NA	NA	0	100	5e-130	16.91	0	99.4	2e-174	22.82	0	NA	NA	NA	0	NA	NA	NA	0	NA	NA	NA	1	99.79	0	100	1	99.73	0	100	1	99.73	0	100	1	99.79	0	100
508096297	Oryzias melastigma cytochrome P450 (CYP27B1) mRNA, complete cds	0	100	1e-161	20.74	0	99.87	0	52.22	0	99.87	0	52.22	1	99.66	0	100	1	99.84	0	83.64	1	99.86	0	100	1	99.79	0	100	0	NA	NA	NA	1	99.79	0	100	1	99.79	0	100
572938390	Oryzias melastigma voucher SAMN02383916 steroidogenic acute regulatory protein mRNA, partial cds	0	NA	NA	NA	0	NA	NA	NA	0	NA	NA	NA	0	NA	NA	NA	0	NA	NA	NA	1	100	4e-136	100	1	100	9e-136	100	1	99.61	4e-134	100	1	100	8e-136	100	1	100	9e-136	100
342520667	Oryzias melastigma aryl hydrocarbon receptor nuclear translocator mRNA, partial cds	1	99.66	0	99.89	1	99.66	0	99.89	1	99.66	0	99.89	0	99.51	0	68.98	1	99.66	0	99.89	1	99.66	0	99.89	1	99.66	0	99.89	1	99.55	0	99.89	1	99.66	0	99.89	1	99.66	0	99.89
327358616	Oryzias melastigma eukaryotic translation initiation factor 3 subunit 7 zeta mRNA, partial cds	1	99.29	0	95.6	1	99.29	0	95.6	1	99.29	0	95.6	1	99.29	0	94.75	1	99.12	0	95.6	1	99.12	0	95.6	1	99.12	0	95.6	1	99.29	0	95.6	1	99.29	0	95.6	1	99.12	0	95.6
	Number matched	185				182				204				228				232				243				193				185				279				286
	%matched	0.513889				0.505556				0.566667				0.633333				0.644444				0.675				0.536111				0.513889				0.775				0.794444
		Average identity	98.6992				98.8995				98.8193				98.7505				98.8532				98.7265				98.7943				98.8821				98.839				98.8927
