# Supplementary material for: Tissue-specific transcriptome assemblies of the marine medaka Oryzias melastigma and comparative analysis with the freshwater medaka Oryzias latipes
Source: BMC Genomics. 2015 Feb 27;16(1):135. doi: 10.1186/s12864-015-1325-7 (PMC4352242; doi:10.1186/s12864-015-1325-7)
Supplement: Additional file 9: Table S9. — Details of the recovery of known O. melastigma protein sequences in the assembled transcriptome. Details of the recovery of known O. melastigma protein sequences in the assembled transcriptome. [file 12864_2015_1325_MOESM9_ESM.xlsx]

## Sheet: protein - eval
		Brain	Brain	Brain	Liver	Liver	Liver	Ovary	Testes	All organs	All organs
gi	description	F	M	FM merged	F	M	FM merged	F	M	Reads-combined assembl	Contigs-clustered Assembly
327358425	plasminogen [Oryzias melastigma]	1	1	1	1	1	1	1	1	1	1
403531546	NADH dehydrogenase subunit 5 (mitochondrion) [Oryzias melastigma]	0	0	0	0	0	0	0	0	0	0
327358403	whey acidic protein precursor, partial [Oryzias melastigma]	1	1	1	1	1	1	1	1	1	1
342520767	cytochrome P450 1A, partial [Oryzias melastigma]	0	0	0	0	0	0	0	0	0	0
343532564	bone morphogenetic protein 4 [Oryzias melastigma]	1	1	1	1	1	1	1	1	1	1
327358473	IQ motif containing GTPase activating protein 2 [Oryzias melastigma]	1	1	1	1	1	1	1	1	1	1
327358653	cytochrome c oxidase subunit II, partial [Oryzias melastigma]	0	0	0	0	0	0	0	0	0	0
342520362	vitellogenin 1, partial [Oryzias melastigma]	1	0	1	1	1	1	1	0	1	1
327358483	organic cation transporter like [Oryzias melastigma]	1	1	1	1	1	1	1	1	1	1
374093532	Kruppel-like factor 9, partial [Oryzias melastigma]	1	1	1	1	1	1	1	1	1	1
328963198	ribosomal protein l27a, partial [Oryzias melastigma]	1	1	1	1	1	1	1	1	1	1
327358649	glutamate dehydrogenase 1, partial [Oryzias melastigma]	1	1	1	1	1	1	1	1	1	1
328963182	14 kDa apolipoprotein, partial [Oryzias melastigma]	0	0	1	0	0	0	0	0	0	0
327358625	UDP-glucose 4-epimerase, partial [Oryzias melastigma]	1	1	1	1	1	1	1	1	1	1
327358479	glucocorticoid receptor DNA binding factor 1, partial [Oryzias melastigma]	1	1	1	1	1	1	1	1	1	1
327358539	methyltransferase Mb3374, partial [Oryzias melastigma]	1	1	1	1	1	1	1	1	1	1
327358381	transforming growth factor beta receptor III, partial [Oryzias melastigma]	1	1	1	1	1	1	1	1	1	1
327358603	AN1 ubiquitin-like protein, partial [Oryzias melastigma]	1	1	1	1	1	1	1	1	1	1
327358523	purine nucleoside phosphorylase, partial [Oryzias melastigma]	1	1	1	1	1	1	1	1	1	1
327358437	peroxiredoxin 1 [Oryzias melastigma]	1	1	1	1	1	1	1	1	1	1
327358363	warm temperature acclimation protein 65 kDa-like protein, partial [Oryzias melastigma]	0	0	1	1	1	1	0	1	1	1
508096222	cytochrome P450 [Oryzias melastigma]	1	1	1	1	1	1	1	1	1	1
327358475	retinal G protein coupled receptor, partial [Oryzias melastigma]	1	1	1	1	1	1	1	1	1	1
328963216	diablo-like protein, partial [Oryzias melastigma]	1	1	1	1	1	1	1	1	1	1
327358549	growth hormone receptor, partial [Oryzias melastigma]	1	1	1	0	0	0	1	1	1	1
220897933	ubiquitin specific peptidase 2 [Oryzias melastigma]	1	1	1	1	1	1	1	1	1	1
327358613	transketolase [Oryzias melastigma]	1	1	1	1	1	1	1	1	1	1
508096272	cytochrome P450 [Oryzias melastigma]	0	0	1	1	1	1	0	0	1	1
327358399	zinc finger protein 706 [Oryzias melastigma]	1	1	1	1	1	1	1	1	1	1
327358449	myocilin, partial [Oryzias melastigma]	1	1	1	1	1	1	1	1	1	1
508096308	cytochrome P450 [Oryzias melastigma]	1	1	1	0	0	0	1	1	1	1
327179161	ferritin middle subunit [Oryzias melastigma]	1	1	1	1	1	1	1	1	1	1
327358631	dolichyl-diphosphooligosaccharide-protein glycosyltransferase, partial [Oryzias melastigma]	1	1	1	1	1	1	1	1	1	1
448278798	cluster of differentiation 3, partial [Oryzias melastigma]	1	1	1	0	0	1	0	1	1	1
327358547	ClpX caseinolytic protease X-like protein, partial [Oryzias melastigma]	1	1	1	1	1	1	1	1	1	1
220897939	intestinal peptide transporter [Oryzias melastigma]	1	1	1	0	0	1	1	1	1	1
380776931	NADH dehydrogenase subunit 5 (mitochondrion) [Oryzias melastigma]	1	1	1	1	1	1	1	1	1	1
327179171	precerebellin-like protein, partial [Oryzias melastigma]	1	1	1	1	1	1	1	1	1	1
508096304	cytochrome P450 [Oryzias melastigma]	0	0	1	1	1	1	1	1	1	1
508096316	cytochrome P450 [Oryzias melastigma]	0	1	1	0	0	0	1	1	1	1
327358641	ornithine aminotransferase, partial [Oryzias melastigma]	1	1	1	1	1	1	1	1	1	1
508096344	cytochrome P450, partial [Oryzias melastigma]	0	0	0	0	0	0	0	0	0	0
86161578	leptin receptor [Oryzias melastigma]	1	1	1	1	1	1	1	1	1	1
380776927	cytochrome c oxidase subunit III (mitochondrion) [Oryzias melastigma]	0	0	1	1	1	1	1	0	0	0
403531538	cytochrome c oxidase subunit I (mitochondrion) [Oryzias melastigma]	0	0	0	0	0	0	0	0	0	0
380776924	cytochrome c oxidase subunit II (mitochondrion) [Oryzias melastigma]	1	1	1	1	1	1	1	1	0	0
304323040	hepcidin 2 [Oryzias melastigma]	1	1	1	1	1	1	1	1	1	1
327358589	cytochrome P450 20A1 [Oryzias melastigma]	0	0	0	0	0	0	0	0	0	0
508096256	cytochrome P450 [Oryzias melastigma]	1	1	1	1	1	1	1	0	1	1
508096288	cytochrome P450 [Oryzias melastigma]	0	0	0	1	1	1	0	0	1	1
327358561	eukaryotic translation initiation factor 3 subunit 5 epsilon 47kDa, partial [Oryzias melastigma]	1	1	1	1	1	1	1	1	1	1
327358317	serine/cysteine proteinase inhibitor, partial [Oryzias melastigma]	0	0	1	1	1	1	0	1	1	1
508096234	cytochrome P450 [Oryzias melastigma]	0	0	0	0	0	0	0	0	1	0
327358409	liver angiotensinogen [Oryzias melastigma]	1	0	0	1	1	1	0	1	1	1
327358429	myoglobin [Oryzias melastigma]	0	0	0	1	1	1	0	0	1	1
508096310	cytochrome P450 [Oryzias melastigma]	0	1	1	0	0	0	1	1	1	1
427920532	cytochrome p450 1A [Oryzias melastigma]	0	0	0	0	0	0	0	0	0	0
328963184	mitochondrial adenylate kinase isoenzyme 2 [Oryzias melastigma]	1	1	1	1	1	1	1	1	1	1
220897941	hematopoietically expressed homeobox [Oryzias melastigma]	1	1	1	1	1	1	1	1	1	1
508096266	cytochrome P450 [Oryzias melastigma]	0	0	1	1	1	1	1	1	1	1
508096300	cytochrome P450 [Oryzias melastigma]	1	1	1	1	1	1	1	1	1	1
508096330	cytochrome P450 [Oryzias melastigma]	0	0	0	1	1	1	0	0	1	1
374093540	UDP glucuronosyltransferase 1 family polypetide A5, partial [Oryzias melastigma]	1	1	1	1	1	1	1	1	1	1
327358331	coagulation factor XI precursor, partial [Oryzias melastigma]	1	1	1	1	1	1	0	0	1	1
508096314	cytochrome P450 [Oryzias melastigma]	0	0	0	0	0	0	1	1	1	1
327358665	apolipoprotein A-IV precursor, partial [Oryzias melastigma]	0	1	0	1	1	1	0	0	1	1
508096226	cytochrome P450 [Oryzias melastigma]	1	0	1	0	0	0	0	1	1	1
508096342	cytochrome P450, partial [Oryzias melastigma]	0	0	0	0	0	0	0	0	0	0
508096298	cytochrome P450 [Oryzias melastigma]	1	1	1	1	1	1	1	0	1	1
327358415	vitellogenin 1 [Oryzias melastigma]	1	0	1	1	0	1	1	1	1	1
349606013	claudin 11 [Oryzias melastigma]	1	1	1	1	1	1	1	1	1	1
572938406	cytochrome P450 3A, partial [Oryzias melastigma]	0	0	0	0	0	1	1	0	1	1
508096224	cytochrome P450 [Oryzias melastigma]	0	0	0	1	1	0	0	1	0	0
339015530	cytochrome P450 aromatase 19a [Oryzias melastigma]	0	0	0	0	0	0	0	0	0	0
508096216	cytochrome P450 [Oryzias melastigma]	0	0	0	0	0	0	1	1	1	1
327358669	ketodihydrosphingosine reductase, partial [Oryzias melastigma]	1	1	1	1	1	1	1	1	1	1
220897927	engrailed 2 [Oryzias melastigma]	1	1	1	1	1	1	1	1	1	1
350998306	hatching enzyme protease [Oryzias melastigma]	1	1	1	1	1	1	1	1	1	1
327358395	apoptogenic 1 isoform 2, partial [Oryzias melastigma]	1	1	1	1	1	1	1	1	1	1
327358621	epidermis-type lipoxygenase 3, partial [Oryzias melastigma]	1	1	1	1	1	1	1	1	1	1
334362257	hepcidin 2 precursor [Oryzias melastigma]	0	0	0	0	0	0	0	0	0	0
327358661	cytochrome P450 family 4 subfamily b polypeptide 1 [Oryzias melastigma]	0	0	1	1	0	1	0	0	1	1
220897921	distal-less homeobox 2 [Oryzias melastigma]	1	1	1	0	0	0	1	0	1	1
327358499	ubiquitin carboxyl-terminal hydrolase isozyme L3, partial [Oryzias melastigma]	1	1	1	1	1	1	1	1	1	1
327358357	alpha-2-macroglobulin, partial [Oryzias melastigma]	1	1	1	1	1	1	1	1	1	1
327358507	ubiquitin, partial [Oryzias melastigma]	1	1	1	1	1	1	1	1	1	1
327358605	membrane-associated ring finger 5, partial [Oryzias melastigma]	1	1	1	1	1	1	1	1	1	1
327358627	FK506-binding protein 5, partial [Oryzias melastigma]	1	1	1	1	1	1	1	1	1	1
327358453	stard10 protein, partial [Oryzias melastigma]	1	1	1	1	1	1	1	1	1	1
327358639	ubiquitin and ribosomal protein S27a precursor, partial [Oryzias melastigma]	0	0	0	0	1	1	0	0	0	1
327358459	mannose receptor C1-like protein, partial [Oryzias melastigma]	1	1	1	0	0	0	0	0	1	1
327358517	aldolase B, partial [Oryzias melastigma]	1	1	1	1	1	1	1	1	1	1
508096268	cytochrome P450 [Oryzias melastigma]	1	1	1	1	1	1	1	1	1	1
327358347	complement component C8 gamma chain, partial [Oryzias melastigma]	0	0	0	0	0	0	0	0	0	0
327358647	Sich73-252g14.4 protein, partial [Oryzias melastigma]	1	1	1	1	1	1	0	0	1	1
327358593	cytochrome c oxidase subunit 5A mitochondrial precursor, partial [Oryzias melastigma]	1	1	1	1	1	1	1	1	1	1
327358471	insulin-like growth factor binding protein 1 [Oryzias melastigma]	1	1	1	1	1	1	1	1	1	1
327358571	glyceraldehyde-3-phosphate dehydrogenase, partial [Oryzias melastigma]	1	1	1	1	1	1	1	1	1	1
313112374	myogenin, partial [Oryzias melastigma]	0	0	0	0	0	0	0	1	0	0
508096282	cytochrome P450 [Oryzias melastigma]	0	0	0	1	1	1	0	1	1	1
403531543	NADH dehydrogenase subunit 3 (mitochondrion) [Oryzias melastigma]	0	0	0	0	0	0	0	0	0	0
374093526	androgen receptor beta subtype, partial [Oryzias melastigma]	1	1	1	1	1	1	1	1	1	1
343532566	fibroblast growth factor 8 [Oryzias melastigma]	1	1	1	1	1	1	1	1	1	1
508096228	cytochrome P450 [Oryzias melastigma]	0	1	1	0	0	0	1	1	1	1
403531547	NADH dehydrogenase subunit 6 (mitochondrion) [Oryzias melastigma]	0	0	0	0	0	0	0	0	0	0
327358597	cytochrome c oxidase subunit Va, partial [Oryzias melastigma]	0	0	0	0	0	0	0	0	0	0
508096242	cytochrome P450 [Oryzias melastigma]	0	0	0	1	0	1	0	0	1	1
508096318	cytochrome P450 [Oryzias melastigma]	1	1	1	1	1	1	1	1	1	1
448278792	catalase, partial [Oryzias melastigma]	1	1	1	1	1	1	1	1	1	1
328963202	coxsackie virus and adenovirus receptor precursor, partial [Oryzias melastigma]	1	1	1	1	1	1	1	1	1	1
327358501	ribosomal protein L13, partial [Oryzias melastigma]	1	1	1	1	1	1	1	1	1	1
327358609	elongation factor 2, partial [Oryzias melastigma]	1	1	1	1	1	1	1	1	1	1
327358323	SAM domain and HD domain-containing protein 1, partial [Oryzias melastigma]	1	1	1	1	1	1	1	1	1	1
328963212	oxysterol binding protein-like 9, partial [Oryzias melastigma]	1	1	1	1	1	1	1	1	1	1
327358575	lipocalin, partial [Oryzias melastigma]	1	0	1	1	1	1	1	1	1	1
508096302	cytochrome P450 [Oryzias melastigma]	1	1	1	1	1	1	1	1	1	1
327358389	heart-type fatty acid binding protein, partial [Oryzias melastigma]	1	1	1	1	1	1	1	1	1	1
380776930	NADH dehydrogenase subunit 4 (mitochondrion) [Oryzias melastigma]	1	0	1	0	0	0	1	0	1	0
327358411	uncoupling protein 2, partial [Oryzias melastigma]	1	1	1	1	1	1	1	1	1	1
327358467	insulin-like growth factor-I, partial [Oryzias melastigma]	1	1	1	1	1	1	1	1	1	1
508096292	cytochrome P450 [Oryzias melastigma]	1	1	1	1	1	1	1	1	1	1
327358513	3-oxo-5-beta-steroid 4-dehydrogenase, partial [Oryzias melastigma]	1	1	1	1	1	1	1	1	1	1
359828671	cyclooxygenase-1, partial [Oryzias melastigma]	1	1	1	1	1	1	1	1	1	1
327358569	choriogenin H, partial [Oryzias melastigma]	1	1	1	0	0	1	1	1	1	1
327179175	complement factor properdin, partial [Oryzias melastigma]	1	1	1	1	1	1	1	1	1	1
89474603	erythropoietin, partial [Oryzias melastigma]	1	1	1	1	1	1	1	1	1	1
327358635	hepatic lipase, partial [Oryzias melastigma]	1	1	1	1	1	1	1	1	1	1
328963208	amisyn, partial [Oryzias melastigma]	1	1	1	1	1	1	1	1	1	1
327358643	biquitin-conjugating enzyme E2Q 1, partial [Oryzias melastigma]	1	1	1	1	1	1	1	1	1	1
328963186	carnitine acetyltransferase, partial [Oryzias melastigma]	1	1	1	1	1	1	1	1	1	1
327358379	spen-like protein, partial [Oryzias melastigma]	1	1	1	1	1	1	1	1	1	1
380776925	ATP synthase F0 subunit 8 (mitochondrion) [Oryzias melastigma]	0	0	0	0	0	0	0	0	0	0
327358543	apolipoprotein C-I, partial [Oryzias melastigma]	1	1	1	1	1	1	1	1	1	1
403531539	cytochrome c oxidase subunit II (mitochondrion) [Oryzias melastigma]	0	0	0	0	0	0	0	0	0	0
448278800	C-C motif chemokine 20, partial [Oryzias melastigma]	1	1	1	1	1	1	1	1	1	1
327358497	inter-alpha (globulin) inhibitor H3, partial [Oryzias melastigma]	0	0	0	1	1	1	1	0	1	1
508096232	cytochrome P450 [Oryzias melastigma]	1	1	1	0	0	0	1	1	1	1
327179167	serpin peptidase inhibitor clade A member 7, partial [Oryzias melastigma]	1	0	1	1	1	1	1	1	1	1
327358375	antileukoproteinase precursor, partial [Oryzias melastigma]	1	1	1	0	0	0	1	1	1	1
342520668	aryl hydrocarbon receptor nuclear translocator, partial [Oryzias melastigma]	1	1	1	1	1	1	1	1	1	1
508096320	cytochrome P450 [Oryzias melastigma]	0	0	0	0	0	0	0	0	0	0
342520867	cytochrome P450 19b, partial [Oryzias melastigma]	0	0	0	0	0	0	0	0	0	0
327358491	alpha-type globin [Oryzias melastigma]	1	1	1	1	1	1	1	1	1	1
327358455	acyl-CoA-binding protein, partial [Oryzias melastigma]	1	1	1	1	1	1	1	1	1	1
327358563	ribosomal protein L22, partial [Oryzias melastigma]	1	1	1	1	1	1	1	1	1	1
508096340	cytochrome P450, partial [Oryzias melastigma]	0	0	0	1	1	1	0	1	1	1
327358367	acyl-CoA synthetase short-chain family member 2, partial [Oryzias melastigma]	1	1	1	1	1	1	1	1	1	1
327358337	complement component C3-2, partial [Oryzias melastigma]	1	1	1	1	1	1	1	1	1	1
374093536	sodium-iodide symporter NIS, partial [Oryzias melastigma]	1	1	1	1	1	1	1	1	1	1
330414282	cyclooxygenase-2 [Oryzias melastigma]	1	1	1	0	0	1	1	0	1	1
508096338	cytochrome P450, partial [Oryzias melastigma]	1	1	1	1	1	1	1	1	1	1
327358487	solute carrier family 35 member D1, partial [Oryzias melastigma]	1	1	1	1	1	1	1	1	1	1
571026546	nuclear receptor subfamily-5 groupAmember 2, partial [Oryzias melastigma]	1	1	1	1	1	1	1	1	1	1
328963206	translocase 2, partial [Oryzias melastigma]	1	1	1	1	1	1	1	1	1	1
220897925	retinal homeobox protein 2 [Oryzias melastigma]	1	1	1	1	1	1	1	1	1	1
327358657	ribosomal protein L35a, partial [Oryzias melastigma]	0	1	1	0	0	0	0	0	0	1
327358343	complement C1q-like protein 4 precursor, partial [Oryzias melastigma]	1	1	1	1	1	1	1	1	1	1
508096328	cytochrome P450 [Oryzias melastigma]	0	1	1	0	0	0	1	1	1	1
374638044	glutamate-cysteine ligase catalytic subunit, partial [Oryzias melastigma]	1	1	1	1	1	1	1	1	1	1
572938423	17-beta-hydroxysteroid dehydrogenase, partial [Oryzias melastigma]	1	1	1	1	1	1	1	1	1	1
327358443	antithrombin III, partial [Oryzias melastigma]	1	1	1	1	1	1	1	1	1	1
220897937	sonic hedgehog-like protein [Oryzias melastigma]	1	1	1	1	1	1	1	1	1	1
380776926	ATP synthase F0 subunit 6 (mitochondrion) [Oryzias melastigma]	0	0	0	0	0	0	0	0	0	0
339015534	proliferator-activated receptor beta [Oryzias melastigma]	1	1	1	1	1	1	1	1	1	1
448278796	glutathione peroxidase, partial [Oryzias melastigma]	1	1	1	1	1	1	1	1	1	1
327358333	lipopolysaccharide-binding protein, partial [Oryzias melastigma]	1	1	1	1	1	1	1	1	1	1
508096262	cytochrome P450 [Oryzias melastigma]	0	1	1	1	1	1	1	0	1	1
508096284	cytochrome P450 [Oryzias melastigma]	1	1	1	1	0	1	1	1	1	1
403531540	ATP synthase F0 subunit 8 (mitochondrion) [Oryzias melastigma]	0	0	0	0	0	0	0	0	0	0
328963192	cytochrome P450 1a, partial [Oryzias melastigma]	0	0	0	0	0	0	0	0	0	0
508096250	cytochrome P450 [Oryzias melastigma]	1	1	1	1	1	1	1	1	1	1
327358633	40S ribosomal protein S8, partial [Oryzias melastigma]	1	1	1	1	1	1	1	1	1	1
508096290	cytochrome P450 [Oryzias melastigma]	0	0	0	0	0	0	0	0	0	0
327358447	peroxiredoxin 3, partial [Oryzias melastigma]	1	1	1	1	1	1	1	1	1	1
328963180	transferrin precursor, partial [Oryzias melastigma]	1	1	1	1	1	1	1	1	1	1
327358579	biotinidase precursor, partial [Oryzias melastigma]	1	1	1	1	1	1	1	1	1	1
350998308	hatching enzyme protease [Oryzias melastigma]	1	1	1	1	1	1	1	1	1	1
508096278	cytochrome P450 [Oryzias melastigma]	1	1	1	1	1	1	1	1	1	1
220897929	early growth response 2 [Oryzias melastigma]	1	1	1	1	1	1	1	1	1	1
572938326	gonadotropin-releasing hormone receptor 2, partial [Oryzias melastigma]	1	1	1	1	1	1	1	1	1	1
327358551	aldehyde dehydrogenase 9A1, partial [Oryzias melastigma]	1	1	1	1	1	1	1	1	1	1
327358393	ceruloplasmin, partial [Oryzias melastigma]	1	1	1	1	1	1	1	1	1	1
327358365	skin mucus lectin, partial [Oryzias melastigma]	1	1	1	0	1	1	0	0	1	1
327358439	metallothionein [Oryzias melastigma]	1	1	1	1	1	1	1	1	1	1
403531544	NADH dehydrogenase subunit 4L (mitochondrion) [Oryzias melastigma]	0	0	0	0	0	0	0	0	0	0
327358525	ubiquitin-conjugating enzyme E2B, partial [Oryzias melastigma]	1	1	1	1	1	1	1	1	1	1
327358519	cathepsin F, partial [Oryzias melastigma]	1	1	1	1	1	1	1	1	1	1
327358407	BCL2/adenovirus E1B 19 kDa protein-interacting protein 3, partial [Oryzias melastigma]	1	1	1	1	1	1	1	1	1	1
339015536	proliferator-activated receptor gamma [Oryzias melastigma]	0	1	1	0	0	0	0	1	0	1
327179173	complement factor H precursor, partial [Oryzias melastigma]	1	1	1	1	1	1	1	1	1	1
302320875	c-type lysozyme [Oryzias melastigma]	0	0	0	1	1	1	0	0	1	1
327358327	interleukin-1 receptor type II, partial [Oryzias melastigma]	1	1	1	0	1	1	1	1	1	1
508096260	cytochrome P450 [Oryzias melastigma]	1	1	1	1	1	1	0	0	1	1
327358505	hydroxysteroid (17-beta) dehydrogenase 4, partial [Oryzias melastigma]	1	1	1	1	1	1	1	1	1	1
327358401	Yes-associated protein 1, partial [Oryzias melastigma]	1	1	1	1	1	1	1	1	1	1
327358521	cytosolic malate dehydrogenase A, partial [Oryzias melastigma]	1	1	1	1	1	1	1	1	1	1
327358463	G protein-coupled receptor 178, partial [Oryzias melastigma]	1	1	1	1	1	1	1	1	1	1
327358397	TBT-binding protein, partial [Oryzias melastigma]	1	1	1	1	1	1	1	1	1	1
327358493	solute carrier organic anion transporter family member 2A1, partial [Oryzias melastigma]	1	1	1	1	1	1	1	1	1	1
508096220	cytochrome P450 [Oryzias melastigma]	0	0	0	1	1	1	0	0	1	1
328963190	cytochrome oxidase subunit I, partial (mitochondrion) [Oryzias melastigma]	0	0	0	0	0	0	0	0	0	0
508096246	cytochrome P450 [Oryzias melastigma]	0	0	0	1	1	1	0	1	1	1
327358419	catalase, partial [Oryzias melastigma]	0	0	0	0	0	0	0	0	1	0
328963196	histidine ammonia-lyase, partial [Oryzias melastigma]	0	0	1	1	1	1	0	0	1	1
327358435	matrix metallopeptidase 13 [Oryzias melastigma]	1	1	1	1	1	1	1	1	1	1
508096254	cytochrome P450 [Oryzias melastigma]	0	0	0	1	0	1	0	0	1	1
82879991	telomerase reverse transcriptase [Oryzias melastigma]	1	1	1	0	1	1	1	1	1	1
327358587	eukaryotic translation initiation factor 3 subunit 6 interacting protein, partial [Oryzias melastigma]	1	1	1	1	1	1	1	1	1	1
327358427	heat shock 70kDa protein 4, partial [Oryzias melastigma]	1	1	1	1	1	1	1	1	1	1
339015540	estrogen receptor gamma [Oryzias melastigma]	1	1	1	1	1	1	1	1	1	1
124494534	choriogenin H [Oryzias melastigma]	1	1	1	1	1	1	1	1	1	1
380849725	C1r/s protein, partial [Oryzias melastigma]	1	1	1	1	1	1	1	1	1	1
327358527	60S acidic ribosomal protein P0 [Oryzias melastigma]	1	1	1	1	1	1	1	1	1	1
327358319	lectin mannose-binding 2, partial [Oryzias melastigma]	1	1	1	1	1	1	1	1	1	1
327358559	biotinidase [Oryzias melastigma]	1	1	0	0	0	0	0	1	0	1
327358577	alpha-N-acetylgalactosaminidase [Oryzias melastigma]	1	1	1	1	1	1	1	1	1	1
327358417	fibrinogen gamma polypeptide, partial [Oryzias melastigma]	0	0	0	1	1	1	0	0	1	1
508096264	cytochrome P450 [Oryzias melastigma]	0	1	1	1	1	1	1	1	1	1
330414284	Na+-K+-ATPase [Oryzias melastigma]	1	1	1	1	1	1	1	1	1	1
327358637	choriogenin L, partial [Oryzias melastigma]	1	0	1	1	0	1	1	0	1	1
374093542	tumor suppressor p53, partial [Oryzias melastigma]	1	1	1	1	1	1	1	1	1	1
339015538	estrogen receptor alpha [Oryzias melastigma]	0	0	0	1	0	1	1	1	1	1
380776922	NADH dehydrogenase subunit 2 (mitochondrion) [Oryzias melastigma]	0	0	1	1	1	1	1	1	0	0
327358441	matrix metalloproteinase 9 [Oryzias melastigma]	1	1	1	0	1	1	1	1	1	1
508096334	cytochrome P450 [Oryzias melastigma]	1	1	1	0	0	0	1	1	1	1
572938441	11-beta-hydroxysteroid dehydrogenase, partial [Oryzias melastigma]	1	1	1	1	1	1	1	1	1	1
327358623	fructose-16-bisphosphatase 1, partial [Oryzias melastigma]	1	1	1	1	1	1	1	1	1	1
327358667	ubiquitin carboxyl-terminal hydrolase isozyme L5, partial [Oryzias melastigma]	0	0	0	0	0	0	0	0	0	0
342520426	vitellogenin II, partial [Oryzias melastigma]	1	0	1	1	1	1	1	0	1	1
327358369	26S proteasome non-ATPase regulatory subunit 8, partial [Oryzias melastigma]	1	1	1	1	1	1	1	1	1	1
220897931	myosin heavy chain [Oryzias melastigma]	1	1	1	1	1	1	1	1	1	1
508096258	cytochrome P450 [Oryzias melastigma]	1	1	1	1	1	1	1	1	1	1
508096322	cytochrome P450 [Oryzias melastigma]	1	1	1	1	1	1	1	1	1	1
327358601	Atg12 protein, partial [Oryzias melastigma]	1	1	1	1	1	1	1	1	1	1
327358361	proteoglycan 4, partial [Oryzias melastigma]	1	1	1	1	1	1	1	1	1	1
508096218	cytochrome P450 [Oryzias melastigma]	1	1	1	1	1	1	1	1	1	1
327179163	secreted immunoglobulin domain protein 4, partial [Oryzias melastigma]	1	1	1	1	1	1	1	1	1	1
327358595	methionyl aminopeptidase 2, partial [Oryzias melastigma]	1	1	1	1	1	1	1	1	1	1
327358555	apolipoprotein B, partial [Oryzias melastigma]	0	0	0	1	1	1	1	1	1	1
403531548	cytochrome b (mitochondrion) [Oryzias melastigma]	0	0	0	0	0	0	0	0	0	0
327358617	eukaryotic translation initiation factor 3 subunit 7 zeta, partial [Oryzias melastigma]	1	1	1	1	1	1	1	1	1	1
327358461	stabilin-2 precursor, partial [Oryzias melastigma]	1	1	1	0	1	1	1	1	1	1
327358485	transient receptor potential cation channel subfamily M member 7, partial [Oryzias melastigma]	1	1	1	1	1	1	1	1	1	1
374093528	bcl2-associated X, partial [Oryzias melastigma]	1	1	1	1	1	1	1	1	1	1
327358533	60S ribosomal protein L38, partial [Oryzias melastigma]	1	1	1	1	1	1	1	1	1	1
327358509	cytochrome c oxidase subunit VIa precursor [Oryzias melastigma]	1	1	1	1	1	1	1	1	1	1
508096274	cytochrome P450 [Oryzias melastigma]	1	1	1	1	1	1	1	1	1	1
327358581	hypoxanthine phosphoribosyltransferase, partial [Oryzias melastigma]	1	1	1	1	1	1	1	1	1	1
327358651	cytochrome c oxidase subunit I, partial [Oryzias melastigma]	0	0	0	0	0	0	0	0	0	0
330414280	cardiac muscle specific SET and MYND domain containing 1 [Oryzias melastigma]	1	1	1	1	1	1	1	1	1	1
327358405	activity-dependent neuroprotective protein, partial [Oryzias melastigma]	1	1	1	1	1	1	1	1	1	1
327358413	heat shock protein 90 beta, partial [Oryzias melastigma]	1	1	1	1	1	1	1	1	1	1
572938458	low density lipoprotein receptor, partial [Oryzias melastigma]	1	1	1	1	1	1	1	1	1	1
342520475	aryl hydrocarbon receptor, partial [Oryzias melastigma]	0	0	0	0	0	0	0	0	0	0
327358371	cysteine-rich protein 2, partial [Oryzias melastigma]	1	1	1	1	1	1	1	1	1	1
327358431	peroxiredoxin 6, partial [Oryzias melastigma]	1	1	1	1	1	1	1	1	1	1
327358567	ribosomal protein L32, partial [Oryzias melastigma]	1	1	1	1	1	1	1	1	1	1
572938391	steroidogenic acute regulatory protein, partial [Oryzias melastigma]	1	1	1	1	1	1	1	1	1	1
380776921	NADH dehydrogenase subunit 1 (mitochondrion) [Oryzias melastigma]	0	0	1	1	1	1	1	1	0	0
169260691	Cbp/p300-interacting transactivator 3a [Oryzias melastigma]	1	1	1	1	1	1	1	1	1	1
327358373	tripartite motif-containing 55b, partial [Oryzias melastigma]	1	1	1	1	1	1	1	1	1	1
327358537	ribosomal protein L37, partial [Oryzias melastigma]	1	1	1	1	1	1	1	1	1	1
327358615	allantoicase, partial [Oryzias melastigma]	0	0	0	1	1	1	0	0	1	1
327358659	phosphotriesterase-like protein, partial [Oryzias melastigma]	1	1	1	1	1	1	1	1	1	1
380776929	NADH dehydrogenase subunit 4L (mitochondrion) [Oryzias melastigma]	0	0	0	0	0	0	0	0	0	0
508096236	cytochrome P450 [Oryzias melastigma]	1	1	1	1	1	1	1	1	1	1
327358353	eukocyte cell-derived chemotaxin 2, partial [Oryzias melastigma]	1	1	1	1	1	1	1	1	1	1
327358359	kininogen-1 precursor, partial [Oryzias melastigma]	0	0	0	1	1	1	0	0	1	1
327358355	LMP2, partial [Oryzias melastigma]	1	1	1	1	1	1	1	1	1	1
508096312	cytochrome P450 [Oryzias melastigma]	0	0	0	0	0	0	0	0	0	0
328963214	apolipoprotein A-I-binding protein precursor, partial [Oryzias melastigma]	1	1	1	1	1	1	1	1	1	1
306071742	hepcidin precursor [Oryzias melastigma]	0	1	1	1	1	1	0	1	1	1
327358585	UDP-glucose pyrophosphorylase 2, partial [Oryzias melastigma]	1	1	1	1	1	1	1	1	1	1
327358663	elongation factor 1 alpha, partial [Oryzias melastigma]	1	1	1	1	1	1	1	1	1	1
327358385	alanine-glyoxylate aminotransferase 2-like 1, partial [Oryzias melastigma]	1	1	1	1	1	1	1	1	1	1
327358565	hydroxymethylglutaryl-CoA lyase, partial [Oryzias melastigma]	1	1	1	1	1	1	1	1	1	1
327358477	ADP-ribosylation factor 4 [Oryzias melastigma]	1	1	1	1	1	1	1	1	1	1
169260693	Cbp/p300-interacting transactivator 3b [Oryzias melastigma]	1	1	1	1	1	1	1	1	1	1
124494532	choriogenin L [Oryzias melastigma]	1	0	1	1	1	1	1	1	1	1
327358619	inositol polyphosphate-5-phosphatase A, partial [Oryzias melastigma]	1	1	1	1	1	1	1	1	1	1
327358573	14 kDa apolipoprotein [Oryzias melastigma]	1	1	1	1	1	1	0	0	1	1
327358335	complement component 1 q subcomponent-like 4 like, partial [Oryzias melastigma]	1	1	1	1	1	1	1	1	1	1
327358481	proheparin-binding EGF-like growth factor, partial [Oryzias melastigma]	0	0	0	0	0	0	1	0	1	1
327358489	Gga1 protein, partial [Oryzias melastigma]	1	1	1	1	1	1	1	1	1	1
328963210	NAC alpha, partial [Oryzias melastigma]	1	1	1	1	1	1	1	1	1	1
328963194	glyoxylate reductase, partial [Oryzias melastigma]	1	1	1	1	1	1	1	1	1	1
327358329	alpha-1-antitrypsin, partial [Oryzias melastigma]	0	0	1	1	0	1	0	1	1	0
327358451	nuclear receptor 2C2-associated protein [Oryzias melastigma]	1	1	1	1	1	1	1	1	1	1
448278788	ribosomal protein L7, partial [Oryzias melastigma]	1	1	1	1	1	1	1	1	1	1
6045189	Tyrosinase [Oryzias melastigma]	1	1	1	0	0	0	1	1	1	1
572938358	growth hormone receptor, partial [Oryzias melastigma]	1	1	1	1	1	1	1	1	1	1
327358607	alpha-13-mannosyl-glycoprotein 2-beta-N-acetylglucosaminyltransferase, partial [Oryzias melastigma]	1	1	1	1	1	1	1	1	1	1
571026540	cytochrome P450 11beta, partial [Oryzias melastigma]	0	0	0	0	0	0	0	0	0	0
403531545	NADH dehydrogenase subunit 4 (mitochondrion) [Oryzias melastigma]	0	0	0	0	0	0	0	0	0	0
327358433	heat shock 70kDa protein 5, partial [Oryzias melastigma]	1	1	1	1	1	1	1	1	1	1
403531541	ATP synthase F0 subunit 6 (mitochondrion) [Oryzias melastigma]	0	0	0	0	0	0	0	0	0	0
327358629	integral membrane protein 1, partial [Oryzias melastigma]	1	1	1	1	1	1	1	1	1	1
327358351	complement regulatory plasma protein, partial [Oryzias melastigma]	1	1	1	1	1	1	1	1	1	1
327358457	ependymin-1 precursor [Oryzias melastigma]	1	1	1	1	1	1	1	1	1	1
327358515	cytochrome P450 2C33-like protein, partial [Oryzias melastigma]	0	0	0	0	0	0	0	0	0	0
327358557	40S ribosomal protein S18, partial [Oryzias melastigma]	1	1	1	1	1	1	1	1	1	1
327358545	farnesyl pyrophosphate synthetase, partial [Oryzias melastigma]	1	1	1	1	1	1	1	1	1	1
328963200	hypothetical protein, partial [Oryzias melastigma]	1	1	1	1	1	1	1	1	1	1
339015532	proliferator-activated receptor alpha [Oryzias melastigma]	1	1	1	1	1	1	1	1	1	1
425906643	cytochrome P450 2K29, partial [Oryzias melastigma]	0	0	0	0	1	0	0	0	0	0
374093538	thyrotropin beta, partial [Oryzias melastigma]	1	1	1	0	0	1	1	1	1	1
571026542	follicle stimulating hormone beta subunit, partial [Oryzias melastigma]	1	1	1	0	0	0	0	1	1	1
508096336	cytochrome P450, partial [Oryzias melastigma]	0	0	0	0	0	0	0	0	0	0
327358591	elongation factor 1 gamma, partial [Oryzias melastigma]	1	1	1	1	1	1	1	1	1	1
327358535	F-box only protein 9, partial [Oryzias melastigma]	1	1	1	1	1	1	1	1	1	1
571026544	insulin-like growth factor 1 receptor, partial [Oryzias melastigma]	1	1	1	1	1	1	1	1	1	1
327358645	protein-O-mannosyltransferase 2, partial [Oryzias melastigma]	1	1	1	1	1	1	1	1	1	1
508096296	cytochrome P450 [Oryzias melastigma]	1	1	1	0	0	1	1	1	1	1
327358321	mannose-binding lectin-associated serine protease-3b, partial [Oryzias melastigma]	1	1	1	1	1	1	1	1	1	1
327358469	canopy-1 precursor, partial [Oryzias melastigma]	1	1	1	1	1	1	1	1	1	1
327358511	beta-hydroxysteroid dehydrogenase type 3, partial [Oryzias melastigma]	0	0	0	0	0	0	0	0	0	0
334362255	hepcidin precursor [Oryzias melastigma]	1	0	0	0	0	0	1	0	0	0
403531537	NADH dehydrogenase subunit 2 (mitochondrion) [Oryzias melastigma]	0	0	0	0	0	0	0	0	0	0
508096252	cytochrome P450 [Oryzias melastigma]	1	0	1	0	0	0	1	1	1	1
327358503	eukaryotic translation initiation factor 4A isoform 1A [Oryzias melastigma]	1	1	1	1	1	1	1	1	1	1
508096324	cytochrome P450 [Oryzias melastigma]	0	0	0	1	1	1	1	0	1	1
327358445	fibrinogen beta chain precursor, partial [Oryzias melastigma]	1	0	1	1	1	1	0	0	1	1
508096276	cytochrome P450 [Oryzias melastigma]	1	1	1	1	1	1	1	1	1	1
374093534	c-Fos proto-oncogene, partial [Oryzias melastigma]	1	1	1	1	1	1	1	1	1	1
327358541	endonuclease-reverse transcriptase HmRTE-e01, partial [Oryzias melastigma]	1	1	1	1	1	1	1	1	1	1
327358531	TGF-beta-inducible nuclear protein 1, partial [Oryzias melastigma]	1	1	1	1	1	1	1	1	1	1
327358611	40S ribosomal protein S17, partial [Oryzias melastigma]	1	1	1	1	1	1	1	1	1	1
327358599	peroxisomal trans-2-enoyl-CoA reductase, partial [Oryzias melastigma]	1	1	1	1	1	1	1	1	1	1
508096248	cytochrome P450 [Oryzias melastigma]	0	0	1	0	0	0	1	1	1	1
343532562	NK2 transcription factor related 5 [Oryzias melastigma]	0	0	0	0	0	0	0	0	0	0
374093530	B-cell lymphoma 2, partial [Oryzias melastigma]	1	1	1	1	1	1	1	1	1	1
83778886	hypoxia-inducible factor 1 alpha [Oryzias melastigma]	1	1	1	1	1	1	1	1	1	1
403531536	NADH dehydrogenase subunit 1 (mitochondrion) [Oryzias melastigma]	0	0	0	0	0	0	0	0	0	0
508096230	cytochrome P450 [Oryzias melastigma]	1	1	1	0	0	0	1	1	1	1
347449201	multidrug resistance-associated protein 1/ATP-binding cassette sub-family C member 1 [Oryzias melastigma]	1	1	1	1	1	1	1	1	1	1
327358339	complement component 4, partial [Oryzias melastigma]	1	1	1	1	1	1	1	1	1	1
327179165	vitronectin protein, partial [Oryzias melastigma]	0	0	0	0	0	0	0	0	0	0
327358583	apolipoprotein A-I, partial [Oryzias melastigma]	1	1	1	1	1	1	1	1	1	1
508096332	cytochrome P450 [Oryzias melastigma]	0	1	1	0	0	0	1	1	1	1
508096240	cytochrome P450 [Oryzias melastigma]	1	1	1	0	1	1	1	1	1	1
380849723	C9 protein, partial [Oryzias melastigma]	1	1	1	1	1	1	1	1	1	1
327358553	ribosomal protein L23 [Oryzias melastigma]	1	1	1	1	1	1	1	1	1	1
327358341	complement component 5, partial [Oryzias melastigma]	0	0	0	1	1	1	0	1	1	1
327358377	imitation switch ISWI, partial [Oryzias melastigma]	1	1	1	1	1	1	1	1	1	1
380776923	cytochrome c oxidase subunit I (mitochondrion) [Oryzias melastigma]	1	1	1	1	1	1	1	1	1	0
448278794	interleukin 1 beta, partial [Oryzias melastigma]	1	1	1	0	1	1	0	0	1	1
327358465	muscle-specific beta 1 integrin binding protein 2, partial [Oryzias melastigma]	1	1	1	1	1	1	1	1	1	1
169260689	Cbp/p300-interacting transactivator 1 [Oryzias melastigma]	0	0	1	0	0	1	0	1	1	1
327358315	coagulin factor II, partial [Oryzias melastigma]	1	1	1	1	1	1	1	1	1	1
380776928	NADH dehydrogenase subunit 3 (mitochondrion) [Oryzias melastigma]	0	0	1	1	0	1	1	0	0	0
220897923	orthodenticle homeobox 2 [Oryzias melastigma]	1	1	1	1	0	1	1	1	1	1
508096244	cytochrome P450 [Oryzias melastigma]	0	0	0	0	0	0	0	0	0	0
327358349	complement factor B, partial [Oryzias melastigma]	1	1	1	1	1	1	0	1	1	1
327358423	mitochondrial uncoupling protein 3, partial [Oryzias melastigma]	1	1	1	1	1	1	1	1	1	1
508096238	cytochrome P450 [Oryzias melastigma]	1	1	1	1	1	1	1	1	1	1
508096286	cytochrome P450 [Oryzias melastigma]	0	0	0	0	0	0	1	0	0	0
508096294	cytochrome P450 [Oryzias melastigma]	0	0	0	0	0	1	0	0	1	0
328963204	ras-related protein rac1, partial [Oryzias melastigma]	1	1	1	1	1	1	1	1	1	1
327358495	syntaxin 4, partial [Oryzias melastigma]	1	1	1	1	1	1	1	1	1	1
403531542	cytochrome c oxidase subunit III (mitochondrion) [Oryzias melastigma]	0	0	0	0	0	0	0	0	0	0
327358325	ferritin heavy chain, partial [Oryzias melastigma]	1	1	1	1	1	1	1	1	1	1
380776933	cytochrome b (mitochondrion) [Oryzias melastigma]	0	0	0	0	0	0	0	0	0	0
339015528	GATA-binding protein 4 [Oryzias melastigma]	0	0	0	1	1	1	1	0	1	1
508096326	cytochrome P450 [Oryzias melastigma]	1	0	0	0	0	0	1	1	0	0
327179169	C1 inhibitor, partial [Oryzias melastigma]	1	1	1	1	1	1	1	1	1	1
327358387	histone deacetylase 8, partial [Oryzias melastigma]	1	1	1	1	1	1	1	1	1	1
327358345	C1q-like 23kDa protein, partial [Oryzias melastigma]	1	1	1	1	1	1	1	1	1	1
380776932	NADH dehydrogenase subunit 6 (mitochondrion) [Oryzias melastigma]	0	0	0	0	0	0	0	0	0	0
448278790	complement component C8, partial [Oryzias melastigma]	0	0	0	1	1	1	0	0	1	1
125486695	choriogenin H [Oryzias melastigma]	0	0	0	0	0	0	0	0	0	0
374638048	cytochrome P450 1A, partial [Oryzias melastigma]	0	0	0	0	0	0	0	0	0	0
508096280	cytochrome P450 [Oryzias melastigma]	1	1	1	1	1	1	1	1	1	1
342520306	estrogen receptor beta, partial [Oryzias melastigma]	1	1	1	1	1	1	1	1	1	1
327358671	acidic ribosomal protein P0, partial [Oryzias melastigma]	0	0	0	0	0	0	0	0	0	0
374638046	ary hydrocarbon receptor, partial [Oryzias melastigma]	1	1	1	1	1	1	1	1	1	1
572938342	androgen receptor alpha, partial [Oryzias melastigma]	1	1	1	1	1	1	1	1	1	1
327358383	liver-basic fatty acid binding protein, partial [Oryzias melastigma]	1	1	1	1	1	1	1	1	1	1
327358391	thioredoxin domain containing 5, partial [Oryzias melastigma]	1	1	1	1	1	1	1	1	1	1
328963188	cytochrome oxidase subunit III (mitochondrion) [Oryzias melastigma]	0	0	0	0	0	0	0	0	0	0
572938375	glucocorticoid receptor 2, partial [Oryzias melastigma]	1	0	1	1	1	1	1	0	0	1
572938474	cytochrome P450 21A, partial [Oryzias melastigma]	0	0	0	0	0	0	0	0	0	0
508096306	cytochrome P450 [Oryzias melastigma]	1	1	1	1	1	1	1	1	1	1
327358421	cold-inducible RNA-binding protein, partial [Oryzias melastigma]	1	1	1	1	1	1	1	1	1	1
327358655	ribosomal protein L4, partial [Oryzias melastigma]	1	1	1	1	1	1	1	1	1	1
508096270	cytochrome P450 [Oryzias melastigma]	1	1	1	1	1	1	1	1	1	1
220897935	zinc finger protein 462 [Oryzias melastigma]	1	1	1	0	1	1	1	1	1	1
327358529	NADH dehydrogenase subunit 4, partial [Oryzias melastigma]	0	0	0	0	0	0	0	0	0	0
374638042	metallothionein [Oryzias melastigma]	0	0	0	0	0	0	0	0	0	0

## Sheet: protein detailed - eval
		mRNA_F_brain.Trinity.cHeader.fasta.blastx.Melastigma.protein.ncbi.protein.20140327.cHeader.fa.outfmt6.w_pct_hit_length				mRNA_M_brain.Trinity.cHeader.fasta.blastx.Melastigma.protein.ncbi.protein.20140327.cHeader.fa.outfmt6.w_pct_hit_length				mRNA_FM_brain.Trinity.cHeader.fasta.blastx.Melastigma.protein.ncbi.protein.20140327.cHeader.fa.outfmt6.w_pct_hit_length				mRNA_F_liver.Trinity.cHeader.fasta.blastx.Melastigma.protein.ncbi.protein.20140327.cHeader.fa.outfmt6.w_pct_hit_length				mRNA_M_liver.Trinity.cHeader.fasta.blastx.Melastigma.protein.ncbi.protein.20140327.cHeader.fa.outfmt6.w_pct_hit_length				mRNA_FM_liver.Trinity.cHeader.fasta.blastx.Melastigma.protein.ncbi.protein.20140327.cHeader.fa.outfmt6.w_pct_hit_length				mRNA_F_ovaries.Trinity.cHeader.fasta.blastx.Melastigma.protein.ncbi.protein.20140327.cHeader.fa.outfmt6.w_pct_hit_length				mRNA_M_testes.Trinity.cHeader.fasta.blastx.Melastigma.protein.ncbi.protein.20140327.cHeader.fa.outfmt6.w_pct_hit_length				mRNA_all_organs.Trinity.cHeader.fasta.blastx.Melastigma.protein.ncbi.protein.20140327.cHeader.fa.outfmt6.w_pct_hit_length				idv.assemblies.clustered.cHeader.fasta.blastx.Melastigma.protein.ncbi.protein.20140327.cHeader.fa.outfmt6.w_pct_hit_length
gi	description	Found?	Percentage identity	E-value	% of alignment on hit	Found?	Percentage identity	E-value	% of alignment on hit	Found?	Percentage identity	E-value	% of alignment on hit	Found?	Percentage identity	E-value	% of alignment on hit	Found?	Percentage identity	E-value	% of alignment on hit	Found?	Percentage identity	E-value	% of alignment on hit	Found?	Percentage identity	E-value	% of alignment on hit	Found?	Percentage identity	E-value	% of alignment on hit	Found?	Percentage identity	E-value	% of alignment on hit	Found?	Percentage identity	E-value	% of alignment on hit
327358425	plasminogen [Oryzias melastigma]	1	37.28	2e-37	81.95	1	33.15	2e-18	62.41	1	38.46	1e-39	84.21	1	99.23	5e-154	98.12	1	99.23	5e-154	98.12	1	99.23	5e-154	98.12	1	28.81	1e-25	96.62	1	39.42	3e-53	96.99	1	99.23	5e-154	98.12	1	99.23	5e-154	98.12
403531546	NADH dehydrogenase subunit 5 (mitochondrion) [Oryzias melastigma]	0	NA	NA	NA	0	NA	NA	NA	0	NA	NA	NA	0	NA	NA	NA	0	NA	NA	NA	0	NA	NA	NA	0	NA	NA	NA	0	NA	NA	NA	0	NA	NA	NA	0	NA	NA	NA
327358403	whey acidic protein precursor, partial [Oryzias melastigma]	1	48.53	2e-12	39.08	1	29.23	9e-07	92.53	1	29.23	9e-07	92.53	1	100	5e-112	98.28	1	100	5e-111	97.13	1	100	5e-112	98.28	1	100	6e-112	98.28	1	54.17	4e-23	54.6	1	100	6e-112	98.28	1	100	6e-112	98.28
342520767	cytochrome P450 1A, partial [Oryzias melastigma]	0	NA	NA	NA	0	NA	NA	NA	0	NA	NA	NA	0	NA	NA	NA	0	NA	NA	NA	0	NA	NA	NA	0	NA	NA	NA	0	NA	NA	NA	0	NA	NA	NA	0	NA	NA	NA
343532564	bone morphogenetic protein 4 [Oryzias melastigma]	1	100	5e-102	100	1	100	3e-102	100	1	100	5e-102	100	1	26.67	9e-14	98.39	1	100	1e-102	100	1	100	3e-102	100	1	100	5e-102	100	1	26.67	1e-13	98.39	1	100	5e-102	100	1	100	5e-102	100
327358473	IQ motif containing GTPase activating protein 2 [Oryzias melastigma]	1	72.46	3e-17	100	1	100	5e-35	100	1	100	1e-34	100	1	100	1e-34	100	1	100	1e-34	100	1	100	1e-34	100	1	72.46	3e-17	100	1	100	2e-34	100	1	72.46	3e-17	100	1	72.46	3e-17	100
327358653	cytochrome c oxidase subunit II, partial [Oryzias melastigma]	0	NA	NA	NA	0	NA	NA	NA	0	NA	NA	NA	0	NA	NA	NA	0	NA	NA	NA	0	NA	NA	NA	0	NA	NA	NA	0	NA	NA	NA	0	NA	NA	NA	0	NA	NA	NA
342520362	vitellogenin 1, partial [Oryzias melastigma]	1	100	2e-61	31.87	0	NA	NA	NA	1	100	3e-70	35.96	1	100	0	100	1	100	1e-75	38.89	1	93.86	0	100	1	100	0	100	0	NA	NA	NA	1	100	0	100	1	100	0	100
327358483	organic cation transporter like [Oryzias melastigma]	1	34.57	2e-08	100	1	33.75	5e-08	98.77	1	34.57	2e-08	100	1	34.57	2e-08	100	1	98.77	5e-31	100	1	34.57	2e-08	100	1	98.77	4e-31	100	1	98.77	4e-31	100	1	34.57	2e-08	100	1	98.77	5e-31	100
374093532	Kruppel-like factor 9, partial [Oryzias melastigma]	1	100	3e-66	100	1	100	1e-66	100	1	53.19	4e-37	100	1	100	2e-66	100	1	53.19	4e-37	100	1	53.19	4e-37	100	1	100	1e-66	100	1	100	7e-67	100	1	100	3e-66	100	1	100	2e-66	100
328963198	ribosomal protein l27a, partial [Oryzias melastigma]	1	100	7e-54	100	1	100	4e-54	100	1	100	3e-54	100	1	100	9e-54	100	1	100	4e-54	100	1	100	9e-54	100	1	100	4e-54	100	1	100	4e-54	100	1	100	1e-53	100	1	100	9e-54	100
327358649	glutamate dehydrogenase 1, partial [Oryzias melastigma]	1	96.67	4e-30	100	1	96.67	4e-30	100	1	96.67	4e-30	100	1	96.67	3e-30	100	1	96.67	3e-30	100	1	96.67	3e-30	100	1	96.67	4e-30	100	1	96.67	4e-30	100	1	96.67	4e-30	100	1	96.67	4e-30	100
328963182	14 kDa apolipoprotein, partial [Oryzias melastigma]	0	NA	NA	NA	0	NA	NA	NA	1	98.91	3e-46	86.79	0	NA	NA	NA	0	NA	NA	NA	0	NA	NA	NA	0	NA	NA	NA	0	NA	NA	NA	0	NA	NA	NA	0	NA	NA	NA
327358625	UDP-glucose 4-epimerase, partial [Oryzias melastigma]	1	83.49	6e-45	99.09	1	83.49	3e-45	99.09	1	83.49	7e-45	99.09	1	83.49	6e-45	99.09	1	83.49	6e-45	99.09	1	83.49	6e-45	99.09	1	83.49	7e-45	99.09	1	83.49	5e-45	99.09	1	83.49	7e-45	99.09	1	83.49	7e-45	99.09
327358479	glucocorticoid receptor DNA binding factor 1, partial [Oryzias melastigma]	1	81.08	1e-56	100	1	100	9e-74	100	1	81.08	1e-56	100	1	81.08	9e-57	100	1	81.08	1e-56	100	1	81.08	1e-56	100	1	81.08	8e-57	100	1	100	2e-73	100	1	81.08	1e-56	100	1	100	2e-73	100
327358539	methyltransferase Mb3374, partial [Oryzias melastigma]	1	31.69	3e-15	99.3	1	45.07	3e-32	99.3	1	31.69	2e-15	99.3	1	98.58	1e-79	99.3	1	98.58	2e-79	99.3	1	45.07	1e-32	99.3	1	31.69	5e-15	99.3	1	31.69	2e-15	99.3	1	98.58	1e-79	99.3	1	45.07	3e-32	99.3
327358381	transforming growth factor beta receptor III, partial [Oryzias melastigma]	1	98.33	2e-43	100	1	98.33	3e-43	100	1	98.33	6e-43	100	1	98.33	3e-43	100	1	98.33	3e-43	100	1	98.33	3e-43	100	1	98.33	6e-43	100	1	98.33	3e-43	100	1	98.33	3e-43	100	1	98.33	6e-43	100
327358603	AN1 ubiquitin-like protein, partial [Oryzias melastigma]	1	99.37	6e-91	98.75	1	99.37	7e-91	98.75	1	99.37	7e-91	98.75	1	99.37	3e-91	98.75	1	99.37	7e-91	98.75	1	99.37	6e-91	98.75	1	99.37	6e-91	98.75	1	99.37	7e-91	98.75	1	99.37	7e-91	98.75	1	99.37	7e-91	98.75
327358523	purine nucleoside phosphorylase, partial [Oryzias melastigma]	1	99.49	3e-116	100	1	99.49	4e-116	100	1	99.49	6e-116	100	1	99.49	5e-116	100	1	99.49	7e-116	100	1	60.2	2e-66	100	1	99.49	6e-116	100	1	99.49	6e-116	100	1	99.49	9e-116	100	1	99.49	7e-116	100
327358437	peroxiredoxin 1 [Oryzias melastigma]	1	83.33	2e-96	100	1	99.49	4e-114	100	1	99.49	4e-114	100	1	83.33	2e-96	100	1	83.33	2e-96	100	1	83.33	2e-96	100	1	100	1e-114	100	1	99.49	4e-114	100	1	83.33	2e-96	100	1	99.49	4e-114	100
327358363	warm temperature acclimation protein 65 kDa-like protein, partial [Oryzias melastigma]	0	NA	NA	NA	0	NA	NA	NA	1	60	2e-21	20.83	1	97.72	0	98.4	1	98.05	0	98.4	1	98.05	0	98.4	0	NA	NA	NA	1	41.33	4e-13	24.04	1	98.05	0	98.4	1	97.72	0	98.4
508096222	cytochrome P450 [Oryzias melastigma]	1	100	0	100	1	100	0	100	1	100	0	100	1	100	0	100	1	100	0	100	1	100	0	100	1	100	0	100	1	100	0	100	1	100	0	100	1	100	0	100
327358475	retinal G protein coupled receptor, partial [Oryzias melastigma]	1	100	2e-45	100	1	100	2e-45	100	1	100	3e-45	100	1	100	3e-45	100	1	100	3e-45	100	1	100	3e-45	100	1	29.47	2e-08	81.03	1	29.21	5e-09	75.86	1	100	3e-45	100	1	100	3e-45	100
328963216	diablo-like protein, partial [Oryzias melastigma]	1	70.45	1e-12	62.86	1	70.45	1e-12	62.86	1	70.45	1e-12	62.86	1	100	1e-34	100	1	100	1e-34	100	1	100	1e-34	100	1	100	1e-34	100	1	100	1e-34	100	1	100	2e-34	100	1	100	1e-34	100
327358549	growth hormone receptor, partial [Oryzias melastigma]	1	31.25	4e-09	89.57	1	40.3	8e-07	58.26	1	31.25	4e-09	89.57	0	NA	NA	NA	0	NA	NA	NA	0	NA	NA	NA	1	31.25	5e-09	89.57	1	31.25	9e-09	89.57	1	31.25	6e-09	89.57	1	31.25	9e-09	89.57
220897933	ubiquitin specific peptidase 2 [Oryzias melastigma]	1	100	7e-136	96.05	1	100	7e-136	96.05	1	100	8e-136	96.05	1	100	3e-136	96.05	1	100	7e-136	96.05	1	100	7e-136	96.05	1	100	4e-136	96.05	1	100	7e-136	96.05	1	100	7e-136	96.05	1	100	8e-136	96.05
327358613	transketolase [Oryzias melastigma]	1	98.84	1e-95	100	1	98.84	1e-95	100	1	98.84	1e-95	100	1	98.84	1e-95	100	1	98.84	1e-95	100	1	98.84	1e-95	100	1	98.84	1e-95	100	1	98.84	1e-95	100	1	98.84	1e-95	100	1	98.84	1e-95	100
508096272	cytochrome P450 [Oryzias melastigma]	0	NA	NA	NA	0	NA	NA	NA	1	36.99	6e-61	41.13	1	99.42	0	100	1	99.81	0	100	1	99.42	0	100	0	NA	NA	NA	0	NA	NA	NA	1	99.42	0	100	1	99.42	0	100
327358399	zinc finger protein 706 [Oryzias melastigma]	1	88.16	4e-37	100	1	88.16	4e-37	100	1	88.16	1e-37	100	1	88.16	4e-37	100	1	88.16	4e-37	100	1	88.16	4e-37	100	1	88.16	2e-37	100	1	100	1e-31	77.63	1	88.16	5e-37	100	1	86.84	9e-37	100
327358449	myocilin, partial [Oryzias melastigma]	1	40.4	6e-18	93.14	1	42.72	4e-20	97.06	1	100	1e-57	100	1	38.1	6e-11	61.76	1	100	6e-58	100	1	100	6e-58	100	1	100	6e-58	100	1	100	6e-58	100	1	100	1e-57	100	1	100	1e-57	100
508096308	cytochrome P450 [Oryzias melastigma]	1	84.9	2e-91	39.06	1	99.67	2e-177	62.17	1	99.19	4e-142	50.31	0	NA	NA	NA	0	NA	NA	NA	0	NA	NA	NA	1	93.06	0	100	1	100	4e-53	19.02	1	93.27	0	100	1	93.06	0	100
327179161	ferritin middle subunit [Oryzias melastigma]	1	98.86	3e-102	100	1	98.86	3e-102	100	1	98.86	3e-102	100	1	98.86	3e-102	100	1	98.86	3e-102	100	1	98.86	3e-102	100	1	98.86	3e-102	100	1	98.86	3e-102	100	1	98.86	3e-102	100	1	98.86	3e-102	100
327358631	dolichyl-diphosphooligosaccharide-protein glycosyltransferase, partial [Oryzias melastigma]	1	96.92	1e-33	100	1	96.92	1e-33	100	1	70.79	8e-30	100	1	96.92	1e-33	100	1	96.92	1e-33	100	1	96.92	1e-33	100	1	96.92	1e-33	100	1	96.92	1e-33	100	1	96.92	3e-33	100	1	96.92	1e-33	100
448278798	cluster of differentiation 3, partial [Oryzias melastigma]	1	97.7	3e-81	100	1	76.56	2e-17	36.78	1	29.03	7e-07	67.24	0	NA	NA	NA	0	NA	NA	NA	1	77.31	3e-41	68.39	0	NA	NA	NA	1	86.44	1e-24	33.91	1	81.03	5e-69	100	1	97.7	3e-81	100
327358547	ClpX caseinolytic protease X-like protein, partial [Oryzias melastigma]	1	100	8e-119	100	1	100	8e-119	100	1	100	8e-119	100	1	99.56	2e-118	100	1	100	8e-119	100	1	100	8e-119	100	1	100	9e-119	100	1	100	9e-119	100	1	100	9e-119	100	1	100	9e-119	100
220897939	intestinal peptide transporter [Oryzias melastigma]	1	62.09	1e-53	97.3	1	29.65	3e-17	95.68	1	62.09	1e-52	97.3	0	NA	NA	NA	0	NA	NA	NA	1	14.89	2e-10	64.86	1	62.09	4e-53	97.3	1	62.09	6e-53	97.3	1	62.09	7e-53	97.3	1	62.09	1e-52	97.3
380776931	NADH dehydrogenase subunit 5 (mitochondrion) [Oryzias melastigma]	1	93.95	0	97.22	1	93.95	0	97.22	1	93.95	0	97.22	1	93.95	0	97.22	1	93.95	0	97.22	1	93.95	0	97.22	1	93.95	0	97.22	1	93.95	0	97.22	1	93.95	0	97.22	1	93.95	0	97.22
327179171	precerebellin-like protein, partial [Oryzias melastigma]	1	27.27	3e-09	70.77	1	27.27	2e-09	70.77	1	27.27	3e-09	70.77	1	44.74	2e-45	95.38	1	44.74	2e-45	95.38	1	44.74	2e-45	95.38	1	27.27	1e-09	70.77	1	36.57	2e-23	88.21	1	44.74	3e-45	95.38	1	44.74	2e-45	95.38
508096304	cytochrome P450 [Oryzias melastigma]	0	NA	NA	NA	0	NA	NA	NA	1	100	2e-49	17.35	1	99.22	0	100	1	99.22	0	100	1	99.22	0	100	1	99.42	0	100	1	99.03	0	100	1	99.22	0	100	1	99.42	0	100
508096316	cytochrome P450 [Oryzias melastigma]	0	NA	NA	NA	1	100	0	100	1	100	0	100	0	NA	NA	NA	0	NA	NA	NA	0	NA	NA	NA	1	100	0	83.17	1	70	2e-24	20.04	1	100	0	100	1	100	0	100
327358641	ornithine aminotransferase, partial [Oryzias melastigma]	1	100	2e-51	100	1	100	2e-51	100	1	100	2e-51	100	1	100	3e-51	100	1	100	3e-51	100	1	100	3e-51	100	1	100	2e-51	100	1	100	3e-51	100	1	100	2e-51	100	1	100	3e-51	100
508096344	cytochrome P450, partial [Oryzias melastigma]	0	NA	NA	NA	0	NA	NA	NA	0	NA	NA	NA	0	NA	NA	NA	0	NA	NA	NA	0	NA	NA	NA	0	NA	NA	NA	0	NA	NA	NA	0	NA	NA	NA	0	NA	NA	NA
86161578	leptin receptor [Oryzias melastigma]	1	20.88	2e-12	42.83	1	20.88	2e-12	42.83	1	99.82	0	49.14	1	20.88	1e-12	42.83	1	20.88	2e-12	42.83	1	20.88	2e-12	42.83	1	20.88	2e-12	42.83	1	20.88	2e-12	42.83	1	99.42	0	93.78	1	99.82	0	49.14
380776927	cytochrome c oxidase subunit III (mitochondrion) [Oryzias melastigma]	0	NA	NA	NA	0	NA	NA	NA	1	94.55	1e-131	98.47	1	94.42	4e-128	96.17	1	93.87	8e-132	100	1	94.42	4e-128	96.17	1	94.42	4e-128	96.17	0	NA	NA	NA	0	NA	NA	NA	0	NA	NA	NA
403531538	cytochrome c oxidase subunit I (mitochondrion) [Oryzias melastigma]	0	NA	NA	NA	0	NA	NA	NA	0	NA	NA	NA	0	NA	NA	NA	0	NA	NA	NA	0	NA	NA	NA	0	NA	NA	NA	0	NA	NA	NA	0	NA	NA	NA	0	NA	NA	NA
380776924	cytochrome c oxidase subunit II (mitochondrion) [Oryzias melastigma]	1	94.35	3e-101	100	1	94.3	5e-100	99.13	1	93.78	6e-89	90.87	1	94.35	4e-101	100	1	94.35	3e-101	100	1	94.35	4e-101	100	1	94.35	3e-101	100	1	94.35	3e-101	100	0	NA	NA	NA	0	NA	NA	NA
304323040	hepcidin 2 [Oryzias melastigma]	1	98.55	1e-26	77.53	1	98.55	1e-26	77.53	1	98.55	1e-26	77.53	1	98.55	2e-26	77.53	1	98.55	2e-26	77.53	1	98.55	3e-26	77.53	1	98.55	1e-26	77.53	1	98.55	1e-26	77.53	1	98.55	2e-26	77.53	1	98.55	2e-26	77.53
327358589	cytochrome P450 20A1 [Oryzias melastigma]	0	NA	NA	NA	0	NA	NA	NA	0	NA	NA	NA	0	NA	NA	NA	0	NA	NA	NA	0	NA	NA	NA	0	NA	NA	NA	0	NA	NA	NA	0	NA	NA	NA	0	NA	NA	NA
508096256	cytochrome P450 [Oryzias melastigma]	1	100	2e-102	34.2	1	97.37	1e-41	15.2	1	98.86	1e-155	52.6	1	74.28	0	96.8	1	74.49	0	96.8	1	74.49	0	96.8	1	99.7	0	67.4	0	NA	NA	NA	1	96.6	0	100	1	74.49	0	96.8
508096288	cytochrome P450 [Oryzias melastigma]	0	NA	NA	NA	0	NA	NA	NA	0	NA	NA	NA	1	99.4	0	99.8	1	99.8	0	99.8	1	99.39	0	65.8	0	NA	NA	NA	0	NA	NA	NA	1	99.8	0	99.8	1	99.4	0	99.8
327358561	eukaryotic translation initiation factor 3 subunit 5 epsilon 47kDa, partial [Oryzias melastigma]	1	99.54	2e-122	100	1	99.54	2e-122	100	1	99.54	2e-122	100	1	99.54	2e-122	100	1	99.54	2e-122	100	1	99.54	2e-122	100	1	99.54	2e-122	100	1	99.54	2e-122	100	1	99.54	2e-122	100	1	99.54	2e-122	100
327358317	serine/cysteine proteinase inhibitor, partial [Oryzias melastigma]	0	NA	NA	NA	0	NA	NA	NA	1	48.48	1e-14	39.29	1	98.81	5e-94	100	1	98.8	2e-93	99.4	1	98.8	2e-93	99.4	0	NA	NA	NA	1	34.33	7e-14	77.98	1	98.8	2e-93	99.4	1	98.81	6e-94	100
508096234	cytochrome P450 [Oryzias melastigma]	0	NA	NA	NA	0	NA	NA	NA	0	NA	NA	NA	0	NA	NA	NA	0	NA	NA	NA	0	NA	NA	NA	0	NA	NA	NA	0	NA	NA	NA	1	97.31	0	99.62	0	NA	NA	NA
327358409	liver angiotensinogen [Oryzias melastigma]	1	29.03	8e-07	17.92	0	NA	NA	NA	0	NA	NA	NA	1	97.81	1e-153	92.2	1	97.19	3e-152	92.2	1	97.81	1e-153	92.2	0	NA	NA	NA	1	84.72	5e-82	61.27	1	97.81	1e-153	92.2	1	97.81	1e-153	92.2
327358429	myoglobin [Oryzias melastigma]	0	NA	NA	NA	0	NA	NA	NA	0	NA	NA	NA	1	100	2e-50	100	1	100	1e-50	100	1	100	2e-50	100	0	NA	NA	NA	0	NA	NA	NA	1	100	2e-50	100	1	100	2e-50	100
508096310	cytochrome P450 [Oryzias melastigma]	0	NA	NA	NA	1	100	2e-22	8.37	1	100	4e-41	14.2	0	NA	NA	NA	0	NA	NA	NA	0	NA	NA	NA	1	100	7e-78	27.04	1	98.77	4e-43	15.76	1	100	1e-145	48.83	1	100	7e-78	27.04
427920532	cytochrome p450 1A [Oryzias melastigma]	0	NA	NA	NA	0	NA	NA	NA	0	NA	NA	NA	0	NA	NA	NA	0	NA	NA	NA	0	NA	NA	NA	0	NA	NA	NA	0	NA	NA	NA	0	NA	NA	NA	0	NA	NA	NA
328963184	mitochondrial adenylate kinase isoenzyme 2 [Oryzias melastigma]	1	79.89	5e-77	100	1	79.89	5e-77	100	1	79.89	5e-77	100	1	79.89	5e-77	100	1	79.89	5e-77	100	1	79.89	9e-77	100	1	79.89	5e-77	100	1	79.89	6e-77	100	1	79.89	5e-77	100	1	79.89	5e-77	100
220897941	hematopoietically expressed homeobox [Oryzias melastigma]	1	51.11	8e-08	25.71	1	100	2e-25	42.86	1	98.95	2e-52	54.29	1	99.42	8e-72	98.29	1	99.42	1e-71	98.29	1	99.42	8e-72	98.29	1	93.88	2e-22	28	1	100	6e-28	39.43	1	99.42	8e-72	98.29	1	99.42	3e-71	98.29
508096266	cytochrome P450 [Oryzias melastigma]	0	NA	NA	NA	0	NA	NA	NA	1	100	2e-29	13.28	1	100	7e-86	32.23	1	100	0	100	1	100	0	100	1	100	1e-80	29.1	1	100	0	100	1	100	0	100	1	100	0	100
508096300	cytochrome P450 [Oryzias melastigma]	1	100	4e-145	48.45	1	100	2e-113	38.76	1	100	0	82.36	1	100	0	100	1	100	0	97.29	1	100	0	100	1	100	0	80.04	1	100	5e-61	21.12	1	100	0	100	1	100	0	100
508096330	cytochrome P450 [Oryzias melastigma]	0	NA	NA	NA	0	NA	NA	NA	0	NA	NA	NA	1	97.99	0	100	1	97.59	0	100	1	97.99	0	100	0	NA	NA	NA	0	NA	NA	NA	1	90.56	0	100	1	88.55	0	100
374093540	UDP glucuronosyltransferase 1 family polypetide A5, partial [Oryzias melastigma]	1	46.11	5e-51	100	1	36.98	3e-39	100	1	46.88	1e-54	100	1	43.23	4e-50	100	1	45.83	4e-48	100	1	36.98	4e-39	100	1	45.08	1e-50	100	1	43.52	2e-48	100	1	47.4	2e-51	100	1	43.23	5e-50	100
327358331	coagulation factor XI precursor, partial [Oryzias melastigma]	1	99.06	4e-62	61.27	1	100	1e-51	50.29	1	99.06	4e-62	61.27	1	59.17	4e-59	97.69	1	59.17	4e-59	97.69	1	59.17	4e-59	97.69	0	NA	NA	NA	0	NA	NA	NA	1	59.17	4e-59	97.69	1	59.17	4e-59	97.69
508096314	cytochrome P450 [Oryzias melastigma]	0	NA	NA	NA	0	NA	NA	NA	0	NA	NA	NA	0	NA	NA	NA	0	NA	NA	NA	0	NA	NA	NA	1	99.81	0	100	1	100	2e-43	15.03	1	99.81	0	100	1	99.81	0	100
327358665	apolipoprotein A-IV precursor, partial [Oryzias melastigma]	0	NA	NA	NA	1	25	4e-07	64.96	0	NA	NA	NA	1	95.49	5e-117	97.08	1	95.47	2e-116	96.72	1	95.45	7e-116	96.35	0	NA	NA	NA	0	NA	NA	NA	1	95.45	7e-116	96.35	1	95.45	7e-116	96.35
508096226	cytochrome P450 [Oryzias melastigma]	1	100	4e-50	16.51	0	NA	NA	NA	1	100	1e-81	29.31	0	NA	NA	NA	0	NA	NA	NA	0	NA	NA	NA	0	NA	NA	NA	1	95.19	0	100	1	95.19	0	100	1	99.07	0	100
508096342	cytochrome P450, partial [Oryzias melastigma]	0	NA	NA	NA	0	NA	NA	NA	0	NA	NA	NA	0	NA	NA	NA	0	NA	NA	NA	0	NA	NA	NA	0	NA	NA	NA	0	NA	NA	NA	0	NA	NA	NA	0	NA	NA	NA
508096298	cytochrome P450 [Oryzias melastigma]	1	100	1e-55	20.78	1	100	1e-148	52.26	1	100	1e-148	52.26	1	100	0	100	1	100	0	83.54	1	100	0	100	1	100	0	100	0	NA	NA	NA	1	100	0	100	1	100	0	100
327358415	vitellogenin 1 [Oryzias melastigma]	1	1.35	5e-37	54.41	0	NA	NA	NA	1	82.22	2e-42	66.18	1	83.82	6e-68	100	0	NA	NA	NA	1	83.82	5e-68	100	1	83.47	7e-60	88.97	1	97.09	2e-58	75.74	1	83.82	4e-68	100	1	97.09	2e-58	75.74
349606013	claudin 11 [Oryzias melastigma]	1	100	9e-97	94.69	1	100	9e-97	94.69	1	100	8e-97	94.69	1	25	2e-07	55.56	1	31.98	1e-18	87.44	1	31.98	1e-18	87.44	1	100	2e-96	94.69	1	100	1e-96	94.69	1	100	2e-96	94.69	1	100	2e-96	94.69
572938406	cytochrome P450 3A, partial [Oryzias melastigma]	0	NA	NA	NA	0	NA	NA	NA	0	NA	NA	NA	0	NA	NA	NA	0	NA	NA	NA	1	96	2e-11	10.16	1	96.15	4e-12	10.57	0	NA	NA	NA	1	96	2e-11	10.16	1	96.15	4e-12	10.57
508096224	cytochrome P450 [Oryzias melastigma]	0	NA	NA	NA	0	NA	NA	NA	0	NA	NA	NA	1	98.7	1e-31	15.46	1	100	4e-32	15.66	0	NA	NA	NA	0	NA	NA	NA	1	98.59	9e-81	28.51	0	NA	NA	NA	0	NA	NA	NA
339015530	cytochrome P450 aromatase 19a [Oryzias melastigma]	0	NA	NA	NA	0	NA	NA	NA	0	NA	NA	NA	0	NA	NA	NA	0	NA	NA	NA	0	NA	NA	NA	0	NA	NA	NA	0	NA	NA	NA	0	NA	NA	NA	0	NA	NA	NA
508096216	cytochrome P450 [Oryzias melastigma]	0	NA	NA	NA	0	NA	NA	NA	0	NA	NA	NA	0	NA	NA	NA	0	NA	NA	NA	0	NA	NA	NA	1	99.81	0	100	1	99.81	0	100	1	99.81	0	100	1	99.81	0	100
327358669	ketodihydrosphingosine reductase, partial [Oryzias melastigma]	1	95.2	5e-179	98.81	1	95.2	5e-179	98.81	1	95.2	5e-179	98.81	1	95.2	5e-179	98.81	1	95.2	5e-179	98.81	1	95.2	5e-179	98.81	1	95.2	5e-179	98.81	1	95.2	6e-179	98.81	1	95.2	6e-179	98.81	1	95.2	6e-179	98.81
220897927	engrailed 2 [Oryzias melastigma]	1	34.95	2e-12	87.29	1	34.95	8e-12	87.29	1	34.95	4e-12	87.29	1	29.76	2e-07	71.19	1	29.76	6e-07	71.19	1	29.76	9e-07	71.19	1	31	9e-09	79.66	1	35.45	8e-14	87.29	1	34.95	2e-12	87.29	1	34.95	8e-12	87.29
350998306	hatching enzyme protease [Oryzias melastigma]	1	42.29	2e-31	60.07	1	48.15	4e-15	27.7	1	42.25	7e-34	64.39	1	55.81	1e-37	46.4	1	48.64	8e-56	78.06	1	48.64	8e-56	78.06	1	48.64	9e-56	78.06	1	48.64	9e-56	78.06	1	48.64	9e-56	78.06	1	48.64	9e-56	78.06
327358395	apoptogenic 1 isoform 2, partial [Oryzias melastigma]	1	100	6e-95	100	1	100	6e-95	100	1	100	6e-95	100	1	99.39	2e-94	100	1	100	5e-95	100	1	100	5e-95	100	1	100	6e-95	100	1	100	6e-95	100	1	100	7e-95	100	1	100	6e-95	100
327358621	epidermis-type lipoxygenase 3, partial [Oryzias melastigma]	1	43.32	9e-62	100	1	43.32	2e-61	100	1	43.32	2e-61	100	1	63.56	9e-94	100	1	63.56	8e-94	100	1	42.8	2e-62	100	1	64.78	3e-95	100	1	63.16	1e-93	100	1	42.8	2e-62	100	1	43.32	3e-61	100
334362257	hepcidin 2 precursor [Oryzias melastigma]	0	NA	NA	NA	0	NA	NA	NA	0	NA	NA	NA	0	NA	NA	NA	0	NA	NA	NA	0	NA	NA	NA	0	NA	NA	NA	0	NA	NA	NA	0	NA	NA	NA	0	NA	NA	NA
327358661	cytochrome P450 family 4 subfamily b polypeptide 1 [Oryzias melastigma]	0	NA	NA	NA	0	NA	NA	NA	1	98.59	7e-38	100	1	98.59	1e-37	100	0	NA	NA	NA	1	98.59	1e-37	100	0	NA	NA	NA	0	NA	NA	NA	1	98.59	7e-38	100	1	98.59	1e-37	100
220897921	distal-less homeobox 2 [Oryzias melastigma]	1	98.41	6e-64	100	1	98.41	5e-64	100	1	98.41	6e-64	100	0	NA	NA	NA	0	NA	NA	NA	0	NA	NA	NA	1	38.1	6e-10	50	0	NA	NA	NA	1	38.13	3e-14	100	1	38.13	3e-14	100
327358499	ubiquitin carboxyl-terminal hydrolase isozyme L3, partial [Oryzias melastigma]	1	99.45	4e-87	100	1	99.45	4e-87	100	1	99.45	4e-87	100	1	99.45	4e-87	100	1	99.45	4e-87	100	1	99.45	4e-87	100	1	99.45	4e-87	100	1	99.45	4e-87	100	1	99.45	5e-87	100	1	99.45	4e-87	100
327358357	alpha-2-macroglobulin, partial [Oryzias melastigma]	1	100	8e-94	100	1	100	8e-94	100	1	100	8e-94	100	1	76.36	2e-74	100	1	100	3e-94	100	1	100	3e-94	100	1	100	8e-94	100	1	76.36	3e-75	100	1	100	3e-94	100	1	100	8e-94	100
327358507	ubiquitin, partial [Oryzias melastigma]	1	30	1e-11	68.64	1	27.47	6e-09	53.85	1	30	1e-11	68.64	1	100	3e-74	98.22	1	100	7e-75	98.82	1	100	7e-75	98.82	1	30	1e-11	68.64	1	27.47	3e-09	53.85	1	29.17	3e-08	56.8	1	100	7e-75	98.82
327358605	membrane-associated ring finger 5, partial [Oryzias melastigma]	1	66.67	4e-71	93.75	1	66.67	3e-71	93.75	1	66.67	4e-71	93.75	1	59.57	7e-37	53.41	1	66.67	3e-71	93.75	1	66.67	3e-71	93.75	1	66.67	5e-71	93.75	1	66.67	4e-71	93.75	1	66.67	5e-71	93.75	1	66.67	5e-71	93.75
327358627	FK506-binding protein 5, partial [Oryzias melastigma]	1	98.91	6e-52	96.84	1	58.7	5e-29	96.84	1	40.86	3e-16	97.89	1	98.91	2e-52	96.84	1	98.91	8e-52	96.84	1	58.7	5e-29	96.84	1	98.91	3e-52	96.84	1	98.91	2e-52	96.84	1	58.7	1e-28	96.84	1	40.86	3e-16	97.89
327358453	stard10 protein, partial [Oryzias melastigma]	1	100	2e-26	100	1	100	2e-26	100	1	100	4e-26	100	1	100	4e-26	100	1	100	5e-26	100	1	100	5e-26	100	1	100	5e-26	100	1	100	4e-26	100	1	100	5e-26	100	1	100	5e-26	100
327358639	ubiquitin and ribosomal protein S27a precursor, partial [Oryzias melastigma]	0	NA	NA	NA	0	NA	NA	NA	0	NA	NA	NA	0	NA	NA	NA	1	83.16	3e-39	81.9	1	83.16	3e-39	81.9	0	NA	NA	NA	0	NA	NA	NA	0	NA	NA	NA	1	83.16	3e-39	81.9
327358459	mannose receptor C1-like protein, partial [Oryzias melastigma]	1	100	1e-22	69.12	1	100	8e-23	69.12	1	100	2e-22	69.12	0	NA	NA	NA	0	NA	NA	NA	0	NA	NA	NA	0	NA	NA	NA	0	NA	NA	NA	1	100	2e-22	69.12	1	100	2e-22	69.12
327358517	aldolase B, partial [Oryzias melastigma]	1	71.43	3e-142	100	1	99.42	0	100	1	71.43	3e-142	100	1	76.38	3e-142	100	1	99.42	0	100	1	99.42	0	100	1	76.38	3e-142	100	1	76.09	4e-142	100	1	71.43	3e-142	100	1	71.43	3e-142	100
508096268	cytochrome P450 [Oryzias melastigma]	1	99.62	0	97.74	1	99.62	0	97.74	1	99.62	0	97.74	1	99.62	0	97.74	1	99.62	0	97.74	1	99.62	0	97.74	1	92.82	0	63.35	1	99.81	0	97.74	1	99.62	0	97.74	1	99.62	0	97.74
327358347	complement component C8 gamma chain, partial [Oryzias melastigma]	0	NA	NA	NA	0	NA	NA	NA	0	NA	NA	NA	0	NA	NA	NA	0	NA	NA	NA	0	NA	NA	NA	0	NA	NA	NA	0	NA	NA	NA	0	NA	NA	NA	0	NA	NA	NA
327358647	Sich73-252g14.4 protein, partial [Oryzias melastigma]	1	98.31	1e-87	100	1	98.31	1e-87	100	1	98.31	1e-87	100	1	98.88	5e-88	100	1	98.31	1e-87	100	1	98.31	1e-87	100	0	NA	NA	NA	0	NA	NA	NA	1	98.31	1e-87	100	1	98.31	1e-87	100
327358593	cytochrome c oxidase subunit 5A mitochondrial precursor, partial [Oryzias melastigma]	1	99.2	1e-70	100	1	99.2	1e-70	100	1	99.2	1e-70	100	1	99.2	1e-70	100	1	99.2	1e-70	100	1	99.2	1e-70	100	1	99.2	1e-70	100	1	99.2	1e-70	100	1	99.2	2e-70	100	1	99.2	1e-70	100
327358471	insulin-like growth factor binding protein 1 [Oryzias melastigma]	1	58.72	2e-34	94.78	1	58.72	2e-34	94.78	1	58.72	4e-34	94.78	1	100	9e-68	100	1	100	3e-67	100	1	100	3e-67	100	1	58.72	4e-34	94.78	1	63.64	2e-34	86.09	1	100	3e-67	100	1	100	3e-67	100
327358571	glyceraldehyde-3-phosphate dehydrogenase, partial [Oryzias melastigma]	1	80.68	5e-80	100	1	80.68	5e-80	100	1	80.68	5e-80	100	1	100	1e-99	100	1	100	1e-99	100	1	100	9e-100	100	1	100	1e-99	100	1	80.68	6e-80	100	1	100	9e-100	100	1	80.68	6e-80	100
313112374	myogenin, partial [Oryzias melastigma]	0	NA	NA	NA	0	NA	NA	NA	0	NA	NA	NA	0	NA	NA	NA	0	NA	NA	NA	0	NA	NA	NA	0	NA	NA	NA	1	33.33	4e-07	38.74	0	NA	NA	NA	0	NA	NA	NA
508096282	cytochrome P450 [Oryzias melastigma]	0	NA	NA	NA	0	NA	NA	NA	0	NA	NA	NA	1	93.06	0	91.04	1	96.64	0	91.04	1	93.51	0	91.04	0	NA	NA	NA	1	97.26	7e-39	14.87	1	93.51	0	91.04	1	96.64	0	91.04
403531543	NADH dehydrogenase subunit 3 (mitochondrion) [Oryzias melastigma]	0	NA	NA	NA	0	NA	NA	NA	0	NA	NA	NA	0	NA	NA	NA	0	NA	NA	NA	0	NA	NA	NA	0	NA	NA	NA	0	NA	NA	NA	0	NA	NA	NA	0	NA	NA	NA
374093526	androgen receptor beta subtype, partial [Oryzias melastigma]	1	99.3	3e-169	96.94	1	99.31	2e-172	98.3	1	99.3	7e-169	96.94	1	99.3	1e-168	96.94	1	99.3	8e-169	96.94	1	99.3	9e-169	96.94	1	54.24	1e-87	97.28	1	63.28	7e-102	97.62	1	54.24	2e-87	97.28	1	54.24	1e-87	97.28
343532566	fibroblast growth factor 8 [Oryzias melastigma]	1	78.67	6e-18	100	1	78.67	5e-18	100	1	78.67	7e-18	100	1	39.19	7e-11	98.67	1	39.19	1e-10	98.67	1	39.19	1e-10	98.67	1	39.19	7e-11	98.67	1	53.33	5e-22	98.67	1	67.57	9e-37	100	1	100	3e-32	100
508096228	cytochrome P450 [Oryzias melastigma]	0	NA	NA	NA	1	100	1e-27	10.27	1	100	3e-77	26.36	0	NA	NA	NA	0	NA	NA	NA	0	NA	NA	NA	1	99.39	0	94.57	1	99.79	0	93.8	1	99.79	0	92.83	1	99.39	0	94.57
403531547	NADH dehydrogenase subunit 6 (mitochondrion) [Oryzias melastigma]	0	NA	NA	NA	0	NA	NA	NA	0	NA	NA	NA	0	NA	NA	NA	0	NA	NA	NA	0	NA	NA	NA	0	NA	NA	NA	0	NA	NA	NA	0	NA	NA	NA	0	NA	NA	NA
327358597	cytochrome c oxidase subunit Va, partial [Oryzias melastigma]	0	NA	NA	NA	0	NA	NA	NA	0	NA	NA	NA	0	NA	NA	NA	0	NA	NA	NA	0	NA	NA	NA	0	NA	NA	NA	0	NA	NA	NA	0	NA	NA	NA	0	NA	NA	NA
508096242	cytochrome P450 [Oryzias melastigma]	0	NA	NA	NA	0	NA	NA	NA	0	NA	NA	NA	1	99.4	0	100	0	NA	NA	NA	1	99.4	0	100	0	NA	NA	NA	0	NA	NA	NA	1	99.4	0	100	1	99.4	0	100
508096318	cytochrome P450 [Oryzias melastigma]	1	90	0	77.39	1	91.05	0	91.04	1	91.05	0	91.04	1	92.44	0	80.86	1	98.89	3e-105	36.66	1	95.35	4e-97	35.03	1	90.38	0	91.04	1	91.98	0	65.99	1	86.75	8e-113	47.66	1	90.38	0	91.04
448278792	catalase, partial [Oryzias melastigma]	1	100	0	98.1	1	100	0	98.1	1	100	0	98.1	1	100	0	98.1	1	100	0	98.1	1	100	0	98.1	1	100	0	98.1	1	100	0	98.1	1	100	0	98.1	1	100	0	98.1
328963202	coxsackie virus and adenovirus receptor precursor, partial [Oryzias melastigma]	1	99	2e-55	92.59	1	99	2e-55	92.59	1	99	2e-55	92.59	1	99	2e-55	92.59	1	99	2e-55	92.59	1	99	2e-55	92.59	1	99	2e-55	92.59	1	99	1e-55	92.59	1	99	2e-55	92.59	1	99	2e-55	92.59
327358501	ribosomal protein L13, partial [Oryzias melastigma]	1	100	9e-20	100	1	100	9e-20	100	1	100	1e-19	100	1	100	9e-20	100	1	100	9e-20	100	1	100	9e-20	100	1	100	1e-19	100	1	100	9e-20	100	1	100	1e-16	92.42	1	100	2e-19	100
327358609	elongation factor 2, partial [Oryzias melastigma]	1	97.67	2e-72	100	1	97.67	2e-72	100	1	81.4	5e-60	100	1	97.67	3e-72	100	1	97.67	2e-72	100	1	97.67	2e-72	100	1	97.67	2e-72	100	1	97.67	2e-72	100	1	81.4	6e-60	100	1	97.67	2e-72	100
327358323	SAM domain and HD domain-containing protein 1, partial [Oryzias melastigma]	1	100	4e-85	100	1	47.95	1e-26	98.59	1	100	6e-85	100	1	99.3	1e-84	100	1	100	6e-85	100	1	100	6e-85	100	1	100	6e-85	100	1	100	6e-85	100	1	100	6e-85	100	1	100	6e-85	100
328963212	oxysterol binding protein-like 9, partial [Oryzias melastigma]	1	37.19	6e-25	100	1	37.19	6e-25	100	1	37.19	4e-25	100	1	98.97	1e-118	100	1	99.48	7e-119	100	1	37.19	4e-25	100	1	37.19	4e-25	100	1	99.48	6e-119	100	1	37.19	6e-25	100	1	37.19	5e-25	100
327358575	lipocalin, partial [Oryzias melastigma]	1	100	2e-31	100	0	NA	NA	NA	1	100	2e-31	100	1	100	3e-31	100	1	100	4e-31	100	1	100	4e-31	100	1	100	3e-31	100	1	100	3e-31	100	1	100	4e-31	100	1	100	4e-31	100
508096302	cytochrome P450 [Oryzias melastigma]	1	99.81	0	98.47	1	99.81	0	98.47	1	99.81	0	98.47	1	100	0	78.82	1	99.81	0	98.47	1	99.81	0	98.47	1	100	6e-66	21.76	1	99.8	0	95.42	1	99.81	0	98.47	1	99.81	0	98.47
327358389	heart-type fatty acid binding protein, partial [Oryzias melastigma]	1	99.12	7e-53	100	1	43.1	1e-21	100	1	99.12	6e-53	100	1	41.38	7e-18	100	1	99.12	6e-53	100	1	99.12	5e-53	100	1	43.1	1e-21	100	1	99.12	5e-53	100	1	43.1	2e-21	100	1	99.12	7e-53	100
380776930	NADH dehydrogenase subunit 4 (mitochondrion) [Oryzias melastigma]	1	94.69	0	94.13	0	NA	NA	NA	1	94.7	0	94.35	0	NA	NA	NA	0	NA	NA	NA	0	NA	NA	NA	1	94.69	0	94.13	0	NA	NA	NA	1	94.69	0	94.13	0	NA	NA	NA
327358411	uncoupling protein 2, partial [Oryzias melastigma]	1	30.53	2e-14	96.39	1	30.53	1e-14	96.39	1	30.53	2e-14	96.39	1	30.53	1e-14	96.39	1	30.53	1e-14	96.39	1	30.53	1e-14	96.39	1	30.53	1e-14	96.39	1	30.53	1e-14	96.39	1	30.53	4e-14	96.39	1	30.53	1e-14	96.39
327358467	insulin-like growth factor-I, partial [Oryzias melastigma]	1	68.33	1e-18	70.24	1	100	9e-34	71.43	1	100	1e-33	71.43	1	100	5e-33	71.43	1	31.25	6e-09	91.67	1	31.25	6e-09	91.67	1	68.33	1e-18	70.24	1	68.33	8e-19	70.24	1	31.25	6e-09	91.67	1	31.25	6e-09	91.67
508096292	cytochrome P450 [Oryzias melastigma]	1	95.78	6e-88	33.33	1	95.43	2e-104	39.56	1	97.35	0	75.9	1	93.94	2e-91	33.13	1	94.66	9e-116	41.37	1	94.17	1e-107	41.37	1	97.24	1e-121	43.57	1	95.78	0	100	1	94.17	1e-107	41.37	1	95.78	0	100
327358513	3-oxo-5-beta-steroid 4-dehydrogenase, partial [Oryzias melastigma]	1	47.54	2e-59	93.49	1	48.97	1e-67	93.1	1	37.36	8e-36	100	1	37.36	9e-36	100	1	37.36	7e-36	100	1	37.36	1e-35	100	1	38.08	2e-35	98.08	1	38.08	2e-35	98.08	1	37.36	2e-35	100	1	37.36	1e-35	100
359828671	cyclooxygenase-1, partial [Oryzias melastigma]	1	100	5e-103	100	1	100	5e-103	100	1	100	5e-103	100	1	30.59	1e-07	46.33	1	73.17	4e-14	23.16	1	73.81	2e-15	23.73	1	100	6e-75	74.58	1	100	6e-103	100	1	100	1e-102	100	1	67.23	5e-69	100
327358569	choriogenin H, partial [Oryzias melastigma]	1	27.94	2e-08	28.64	1	27.94	8e-09	28.64	1	27.94	7e-08	28.64	0	NA	NA	NA	0	NA	NA	NA	1	28.99	5e-09	16.75	1	99.22	2e-78	31.31	1	25	9e-07	44.66	1	27.94	9e-08	28.64	1	25	9e-07	44.66
327179175	complement factor properdin, partial [Oryzias melastigma]	1	26.53	2e-07	77.97	1	99.36	3e-93	88.14	1	100	4e-94	88.14	1	100	7e-94	88.14	1	100	6e-94	88.14	1	100	6e-94	88.14	1	29.89	2e-15	81.92	1	99.36	9e-94	88.14	1	100	4e-94	88.14	1	100	7e-94	88.14
89474603	erythropoietin, partial [Oryzias melastigma]	1	98.68	2e-77	100	1	99.34	4e-78	100	1	98.68	2e-77	100	1	100	2e-78	100	1	98.68	2e-77	100	1	98.68	2e-77	100	1	98.73	2e-35	51.97	1	98.11	3e-50	69.74	1	98.68	2e-77	100	1	98.68	2e-77	100
327358635	hepatic lipase, partial [Oryzias melastigma]	1	35.5	3e-36	100	1	35.5	2e-36	100	1	35.5	2e-36	100	1	97.95	1e-103	100	1	98.46	3e-104	100	1	98.46	3e-104	100	1	35.5	2e-36	100	1	35.5	2e-36	100	1	35.5	2e-36	100	1	35.5	2e-36	100
328963208	amisyn, partial [Oryzias melastigma]	1	97.71	9e-74	99.24	1	97.71	9e-74	99.24	1	97.71	2e-73	99.24	1	97.71	2e-73	99.24	1	97.71	1e-73	99.24	1	97.71	2e-73	99.24	1	97.71	2e-73	99.24	1	40.52	1e-12	87.12	1	97.71	2e-73	99.24	1	97.71	2e-73	99.24
327358643	biquitin-conjugating enzyme E2Q 1, partial [Oryzias melastigma]	1	96.88	8e-14	100	1	96.88	8e-14	100	1	100	2e-14	100	1	96.88	6e-14	100	1	96.88	7e-14	100	1	100	2e-14	100	1	100	4e-14	100	1	96.88	1e-13	100	1	96.88	1e-13	100	1	96.88	1e-13	100
328963186	carnitine acetyltransferase, partial [Oryzias melastigma]	1	100	1e-25	100	1	100	6e-26	100	1	100	6e-26	100	1	100	1e-25	100	1	100	1e-25	100	1	100	1e-25	100	1	100	1e-25	100	1	100	1e-25	100	1	100	1e-25	100	1	100	6e-26	100
327358379	spen-like protein, partial [Oryzias melastigma]	1	65.71	4e-52	100	1	100	4e-46	100	1	100	4e-46	100	1	100	1e-47	100	1	65.71	3e-52	100	1	65.71	4e-52	100	1	100	4e-46	100	1	100	4e-46	100	1	65.71	3e-52	100	1	100	7e-47	100
380776925	ATP synthase F0 subunit 8 (mitochondrion) [Oryzias melastigma]	0	NA	NA	NA	0	NA	NA	NA	0	NA	NA	NA	0	NA	NA	NA	0	NA	NA	NA	0	NA	NA	NA	0	NA	NA	NA	0	NA	NA	NA	0	NA	NA	NA	0	NA	NA	NA
327358543	apolipoprotein C-I, partial [Oryzias melastigma]	1	95.38	7e-33	83.33	1	96.92	2e-33	83.33	1	95.38	7e-33	83.33	1	95.38	6e-33	83.33	1	96.92	2e-33	83.33	1	95.38	6e-33	83.33	1	91.89	6e-17	47.44	1	97.18	9e-37	91.03	1	95.38	7e-33	83.33	1	95.38	7e-33	83.33
403531539	cytochrome c oxidase subunit II (mitochondrion) [Oryzias melastigma]	0	NA	NA	NA	0	NA	NA	NA	0	NA	NA	NA	0	NA	NA	NA	0	NA	NA	NA	0	NA	NA	NA	0	NA	NA	NA	0	NA	NA	NA	0	NA	NA	NA	0	NA	NA	NA
448278800	C-C motif chemokine 20, partial [Oryzias melastigma]	1	100	6e-47	87.5	1	33.87	8e-07	60.42	1	100	1e-53	100	1	34.85	7e-09	64.58	1	33.33	4e-07	50	1	34.85	2e-08	64.58	1	79.49	1e-27	40.62	1	79.49	5e-27	40.62	1	100	6e-39	72.92	1	100	1e-53	100
327358497	inter-alpha (globulin) inhibitor H3, partial [Oryzias melastigma]	0	NA	NA	NA	0	NA	NA	NA	0	NA	NA	NA	1	100	7e-41	96.25	1	100	7e-41	96.25	1	100	1e-40	96.25	1	100	6e-41	96.25	0	NA	NA	NA	1	100	7e-41	96.25	1	100	1e-40	96.25
508096232	cytochrome P450 [Oryzias melastigma]	1	100	9e-50	17.69	1	98.81	3e-45	16.15	1	90.37	0	87.88	0	NA	NA	NA	0	NA	NA	NA	0	NA	NA	NA	1	91.73	0	100	1	99.81	0	100	1	91.73	0	100	1	99.81	0	100
327179167	serpin peptidase inhibitor clade A member 7, partial [Oryzias melastigma]	1	92.75	4e-32	39.43	0	NA	NA	NA	1	94.68	7e-48	53.71	1	94.77	3e-85	98.29	1	95.71	9e-68	80	1	95.71	3e-68	80	1	95.35	1e-80	98.29	1	98.39	3e-30	35.43	1	97.87	8e-44	53.71	1	94.77	3e-85	98.29
327358375	antileukoproteinase precursor, partial [Oryzias melastigma]	1	44.68	1e-07	51.81	1	44.68	1e-07	51.81	1	44.68	1e-07	51.81	0	NA	NA	NA	0	NA	NA	NA	0	NA	NA	NA	1	44.68	1e-07	51.81	1	44.68	2e-08	51.81	1	44.68	1e-07	51.81	1	44.68	1e-07	51.81
342520668	aryl hydrocarbon receptor nuclear translocator, partial [Oryzias melastigma]	1	70.71	1e-126	100	1	99.66	1e-166	100	1	38.33	2e-59	100	1	70.37	4e-126	100	1	70.71	1e-126	100	1	70.71	1e-126	100	1	99.66	1e-166	100	1	37.95	7e-58	100	1	37.95	9e-58	100	1	38.33	2e-59	100
508096320	cytochrome P450 [Oryzias melastigma]	0	NA	NA	NA	0	NA	NA	NA	0	NA	NA	NA	0	NA	NA	NA	0	NA	NA	NA	0	NA	NA	NA	0	NA	NA	NA	0	NA	NA	NA	0	NA	NA	NA	0	NA	NA	NA
342520867	cytochrome P450 19b, partial [Oryzias melastigma]	0	NA	NA	NA	0	NA	NA	NA	0	NA	NA	NA	0	NA	NA	NA	0	NA	NA	NA	0	NA	NA	NA	0	NA	NA	NA	0	NA	NA	NA	0	NA	NA	NA	0	NA	NA	NA
327358491	alpha-type globin [Oryzias melastigma]	1	97.47	3e-39	100	1	97.47	3e-39	100	1	97.47	4e-39	100	1	97.47	3e-39	100	1	97.47	3e-39	100	1	97.47	3e-39	100	1	97.47	3e-39	100	1	97.47	3e-39	100	1	97.47	4e-39	100	1	97.47	4e-39	100
327358455	acyl-CoA-binding protein, partial [Oryzias melastigma]	1	98.98	3e-42	97.03	1	32	2e-08	99.01	1	98.98	3e-42	97.03	1	33	4e-09	99.01	1	32	2e-08	99.01	1	32	2e-08	99.01	1	98.98	2e-42	97.03	1	98.98	1e-42	97.03	1	33	4e-09	99.01	1	32	2e-08	99.01
327358563	ribosomal protein L22, partial [Oryzias melastigma]	1	52.81	4e-18	68.22	1	95.6	7e-47	70.54	1	95.6	9e-47	70.54	1	95.6	6e-47	70.54	1	95.6	6e-47	70.54	1	95.6	7e-47	70.54	1	95.6	8e-47	70.54	1	95.6	8e-47	70.54	1	95.6	9e-47	70.54	1	95.6	9e-47	70.54
508096340	cytochrome P450, partial [Oryzias melastigma]	0	NA	NA	NA	0	NA	NA	NA	0	NA	NA	NA	1	100	0	98.48	1	99.56	0	98.48	1	100	0	98.48	0	NA	NA	NA	1	100	5e-58	21.86	1	100	0	98.48	1	100	0	98.48
327358367	acyl-CoA synthetase short-chain family member 2, partial [Oryzias melastigma]	1	77.72	6e-73	100	1	99.46	2e-93	100	1	77.72	6e-73	100	1	78.26	2e-73	100	1	99.46	6e-93	100	1	99.46	6e-93	100	1	77.72	6e-73	100	1	78.26	3e-73	100	1	99.46	6e-93	100	1	99.46	3e-93	100
327358337	complement component C3-2, partial [Oryzias melastigma]	1	77.81	5e-139	96.43	1	30.21	3e-29	77.47	1	77.81	1e-138	96.43	1	90.45	6e-170	96.43	1	40.25	7e-50	85.71	1	91.01	9e-171	96.43	1	71.26	2e-56	44.51	1	98.4	8e-95	51.37	1	91.01	9e-171	96.43	1	77.81	1e-138	96.43
374093536	sodium-iodide symporter NIS, partial [Oryzias melastigma]	1	45.19	2e-62	100	1	44.77	2e-62	100	1	45.19	3e-62	100	1	46.76	1e-33	58.16	1	45.19	2e-62	100	1	45.19	2e-62	100	1	52.3	2e-75	100	1	41.84	5e-57	100	1	45.19	2e-62	100	1	100	2e-138	100
330414282	cyclooxygenase-2 [Oryzias melastigma]	1	100	2e-91	99.38	1	100	2e-54	61.25	1	100	2e-91	99.38	0	NA	NA	NA	0	NA	NA	NA	1	99.01	1e-55	63.12	1	100	2e-91	99.38	0	NA	NA	NA	1	100	2e-91	99.38	1	100	2e-91	99.38
508096338	cytochrome P450, partial [Oryzias melastigma]	1	99.19	6e-62	24.8	1	99.03	1e-49	20.6	1	99.22	4e-64	25.6	1	100	3e-29	17.8	1	99.43	5e-91	34.8	1	99.65	4e-139	57.2	1	99.8	0	100	1	99.8	0	100	1	99.8	0	100	1	99.8	0	100
327358487	solute carrier family 35 member D1, partial [Oryzias melastigma]	1	52.46	1e-70	98.67	1	57.4	1e-73	98.67	1	57.4	1e-73	98.67	1	98.65	2e-124	98.67	1	55.61	7e-71	98.67	1	94.17	2e-116	98.67	1	57.4	1e-73	98.67	1	97.76	2e-123	98.67	1	55.16	3e-70	98.67	1	94.17	2e-116	98.67
571026546	nuclear receptor subfamily-5 groupAmember 2, partial [Oryzias melastigma]	1	54.17	6e-11	100	1	100	2e-23	100	1	72.92	3e-17	100	1	100	3e-23	100	1	100	4e-23	100	1	100	4e-23	100	1	100	2e-23	100	1	100	2e-24	100	1	100	3e-23	100	1	100	4e-23	100
328963206	translocase 2, partial [Oryzias melastigma]	1	100	5e-50	100	1	100	5e-50	100	1	100	3e-50	100	1	100	5e-50	100	1	26.32	2e-08	100	1	100	5e-50	100	1	100	5e-50	100	1	100	5e-50	100	1	100	4e-50	100	1	100	5e-50	100
220897925	retinal homeobox protein 2 [Oryzias melastigma]	1	35.29	5e-17	100	1	35.29	5e-17	100	1	35.29	5e-17	100	1	36.14	5e-07	39.52	1	33.68	1e-07	46.71	1	33.68	5e-07	46.71	1	36.36	3e-15	69.46	1	33.68	6e-07	46.71	1	35.29	6e-17	100	1	35.29	6e-17	100
327358657	ribosomal protein L35a, partial [Oryzias melastigma]	0	NA	NA	NA	1	98.59	8e-81	100	1	97.18	1e-69	100	0	NA	NA	NA	0	NA	NA	NA	0	NA	NA	NA	0	NA	NA	NA	0	NA	NA	NA	0	NA	NA	NA	1	50	8e-11	38.03
327358343	complement C1q-like protein 4 precursor, partial [Oryzias melastigma]	1	28.47	8e-11	65.42	1	28.47	8e-11	65.42	1	28.47	1e-10	65.42	1	97.17	8e-109	99.07	1	98.98	3e-110	91.59	1	96.23	2e-107	99.07	1	100	3e-112	91.59	1	100	2e-106	87.85	1	98.72	1e-86	72.9	1	97.17	8e-109	99.07
508096328	cytochrome P450 [Oryzias melastigma]	0	NA	NA	NA	1	100	4e-37	13.87	1	100	2e-45	17.23	0	NA	NA	NA	0	NA	NA	NA	0	NA	NA	NA	1	100	3e-168	62.39	1	100	8e-83	30.46	1	99.71	0	72.69	1	100	3e-168	62.39
374638044	glutamate-cysteine ligase catalytic subunit, partial [Oryzias melastigma]	1	99.29	4e-165	99.65	1	99.29	4e-165	99.65	1	99.29	4e-165	99.65	1	99.29	4e-165	99.65	1	99.29	4e-165	99.65	1	99.29	4e-165	99.65	1	99.29	4e-165	99.65	1	99.29	4e-165	99.65	1	99.29	4e-165	99.65	1	99.29	4e-165	99.65
572938423	17-beta-hydroxysteroid dehydrogenase, partial [Oryzias melastigma]	1	100	6e-123	100	1	28.17	3e-15	95.37	1	99.61	2e-131	100	1	100	8e-123	100	1	100	8e-123	100	1	100	8e-123	100	1	99.61	5e-131	100	1	99.61	2e-131	100	1	99.61	5e-131	100	1	99.61	5e-131	100
327358443	antithrombin III, partial [Oryzias melastigma]	1	38.22	5e-20	98.11	1	37.18	3e-19	98.11	1	37.18	5e-19	98.11	1	98.74	2e-80	100	1	98.11	2e-79	100	1	98.74	6e-80	100	1	37.18	2e-19	98.11	1	37.18	4e-19	98.11	1	98.74	2e-80	100	1	98.74	6e-80	100
220897937	sonic hedgehog-like protein [Oryzias melastigma]	1	100	3e-90	100	1	100	2e-90	100	1	100	3e-90	100	1	89.74	2e-81	100	1	89.74	5e-81	100	1	89.74	5e-81	100	1	76.77	5e-68	99.36	1	76.77	5e-68	99.36	1	100	3e-90	100	1	89.74	5e-81	100
380776926	ATP synthase F0 subunit 6 (mitochondrion) [Oryzias melastigma]	0	NA	NA	NA	0	NA	NA	NA	0	NA	NA	NA	0	NA	NA	NA	0	NA	NA	NA	0	NA	NA	NA	0	NA	NA	NA	0	NA	NA	NA	0	NA	NA	NA	0	NA	NA	NA
339015534	proliferator-activated receptor beta [Oryzias melastigma]	1	100	1e-162	97.95	1	100	1e-162	97.95	1	100	2e-162	97.95	1	50.31	1e-83	97.95	1	50.31	3e-83	97.95	1	50.31	1e-83	97.95	1	50.31	1e-83	97.95	1	100	1e-162	97.95	1	100	3e-162	97.95	1	50.31	2e-83	97.95
448278796	glutathione peroxidase, partial [Oryzias melastigma]	1	34.43	1e-23	98.92	1	99.46	3e-106	100	1	99.46	3e-106	100	1	99.46	3e-106	100	1	99.46	3e-106	100	1	99.46	3e-106	100	1	99.46	3e-106	100	1	99.46	3e-106	100	1	99.46	3e-106	100	1	99.46	3e-106	100
327358333	lipopolysaccharide-binding protein, partial [Oryzias melastigma]	1	25.62	3e-12	100	1	99.17	1e-64	100	1	99.17	1e-64	100	1	25.62	7e-12	100	1	99.17	1e-64	100	1	99.17	1e-64	100	1	25.62	7e-12	100	1	99.17	1e-64	100	1	99.17	2e-64	100	1	25.62	7e-12	100
508096262	cytochrome P450 [Oryzias melastigma]	0	NA	NA	NA	1	100	1e-59	28.71	1	96.18	0	100	1	99.6	0	100	1	99.8	0	100	1	99.8	0	100	1	100	5e-49	17.67	0	NA	NA	NA	1	99.8	0	100	1	99.8	0	100
508096284	cytochrome P450 [Oryzias melastigma]	1	99.6	0	100	1	95.98	0	100	1	99.6	0	100	1	96.59	0	100	0	NA	NA	NA	1	92.77	0	100	1	99.6	0	100	1	84.34	0	100	1	92.77	0	100	1	96.59	0	100
403531540	ATP synthase F0 subunit 8 (mitochondrion) [Oryzias melastigma]	0	NA	NA	NA	0	NA	NA	NA	0	NA	NA	NA	0	NA	NA	NA	0	NA	NA	NA	0	NA	NA	NA	0	NA	NA	NA	0	NA	NA	NA	0	NA	NA	NA	0	NA	NA	NA
328963192	cytochrome P450 1a, partial [Oryzias melastigma]	0	NA	NA	NA	0	NA	NA	NA	0	NA	NA	NA	0	NA	NA	NA	0	NA	NA	NA	0	NA	NA	NA	0	NA	NA	NA	0	NA	NA	NA	0	NA	NA	NA	0	NA	NA	NA
508096250	cytochrome P450 [Oryzias melastigma]	1	99.22	0	100	1	99.22	0	100	1	99.22	0	100	1	98.26	3e-118	44.83	1	98.61	0	70.37	1	99.04	0	81.48	1	98.57	4e-149	54.39	1	100	2e-40	14.42	1	99.22	0	100	1	99.22	0	100
327358633	40S ribosomal protein S8, partial [Oryzias melastigma]	1	100	2e-46	95.24	1	100	8e-43	86.9	1	100	2e-42	86.9	1	100	2e-46	95.24	1	100	2e-46	95.24	1	100	2e-46	95.24	1	100	2e-46	95.24	1	100	2e-46	95.24	1	100	2e-46	95.24	1	100	2e-42	86.9
508096290	cytochrome P450 [Oryzias melastigma]	0	NA	NA	NA	0	NA	NA	NA	0	NA	NA	NA	0	NA	NA	NA	0	NA	NA	NA	0	NA	NA	NA	0	NA	NA	NA	0	NA	NA	NA	0	NA	NA	NA	0	NA	NA	NA
327358447	peroxiredoxin 3, partial [Oryzias melastigma]	1	100	3e-90	61.69	1	98.78	2e-134	98.79	1	97.96	1e-133	98.79	1	97.95	4e-133	98.39	1	99.19	4e-136	99.6	1	98.38	4e-135	99.6	1	100	3e-91	61.69	1	100	3e-91	61.69	1	100	3e-90	61.69	1	98.38	4e-135	99.6
328963180	transferrin precursor, partial [Oryzias melastigma]	1	100	4e-120	100	1	100	4e-120	100	1	100	4e-120	100	1	100	4e-120	100	1	100	4e-120	100	1	100	4e-120	100	1	100	4e-120	100	1	100	4e-120	100	1	100	4e-120	100	1	100	4e-120	100
327358579	biotinidase precursor, partial [Oryzias melastigma]	1	99.42	4e-98	89.53	1	100	7e-27	27.23	1	99.42	1e-97	89.53	1	100	5e-98	89.53	1	83.24	1e-76	89.53	1	83.82	2e-77	89.53	1	100	4e-98	89.53	1	100	3e-98	89.53	1	100	8e-98	89.53	1	100	6e-98	89.53
350998308	hatching enzyme protease [Oryzias melastigma]	1	44.4	7e-61	95.6	1	43.88	2e-61	99.27	1	44.4	7e-61	95.6	1	57.61	9e-29	33.7	1	37.31	7e-61	95.6	1	44.4	7e-61	95.6	1	44.4	7e-61	95.6	1	44.4	7e-61	95.6	1	35.97	3e-37	100	1	44.4	7e-61	95.6
508096278	cytochrome P450 [Oryzias melastigma]	1	97.12	0	82.05	1	97.22	2e-158	56.8	1	99.8	0	100	1	99.8	0	100	1	96.84	0	100	1	99.8	0	100	1	100	4e-148	54.24	1	97.44	2e-174	61.74	1	99.8	0	100	1	99.8	0	100
220897929	early growth response 2 [Oryzias melastigma]	1	68.84	1e-49	100	1	50.99	2e-33	100	1	50.99	2e-33	100	1	38.27	2e-09	58.7	1	42.22	5e-23	97.83	1	52.21	2e-29	98.55	1	52.21	3e-28	98.55	1	38.27	2e-08	58.7	1	50.99	2e-33	100	1	50.99	2e-33	100
572938326	gonadotropin-releasing hormone receptor 2, partial [Oryzias melastigma]	1	23.76	1e-16	100	1	23.76	1e-16	100	1	24.42	2e-17	100	1	23.64	4e-12	88.42	1	22.22	4e-08	90.88	1	26.6	2e-15	95.79	1	24.17	8e-14	97.89	1	100	1e-157	96.14	1	23.76	1e-16	100	1	24.42	2e-17	100
327358551	aldehyde dehydrogenase 9A1, partial [Oryzias melastigma]	1	98.67	2e-85	98.04	1	76	4e-69	98.04	1	76	5e-69	98.04	1	98.67	2e-85	98.04	1	76	5e-69	98.04	1	76	5e-69	98.04	1	76	4e-69	98.04	1	66.67	2e-65	98.04	1	98.67	2e-85	98.04	1	76	5e-69	98.04
327358393	ceruloplasmin, partial [Oryzias melastigma]	1	38.28	2e-38	98.58	1	47.87	3e-52	98.58	1	47.87	3e-52	98.58	1	99.52	9e-124	98.58	1	98.08	1e-122	98.58	1	98.56	4e-123	98.58	1	78.37	2e-94	98.58	1	47.87	3e-52	98.58	1	98.56	4e-123	98.58	1	98.08	1e-122	98.58
327358365	skin mucus lectin, partial [Oryzias melastigma]	1	95.33	4e-60	83.59	1	100	1e-24	36.72	1	95.33	6e-60	83.59	0	NA	NA	NA	1	100	3e-22	42.19	1	100	4e-22	42.19	0	NA	NA	NA	0	NA	NA	NA	1	100	1e-21	42.19	1	95.33	6e-60	83.59
327358439	metallothionein [Oryzias melastigma]	1	100	5e-10	100	1	100	4e-10	100	1	100	5e-10	100	1	100	4e-10	100	1	100	1e-10	100	1	100	4e-10	100	1	100	1e-10	100	1	100	1e-10	100	1	100	5e-10	100	1	100	5e-10	100
403531544	NADH dehydrogenase subunit 4L (mitochondrion) [Oryzias melastigma]	0	NA	NA	NA	0	NA	NA	NA	0	NA	NA	NA	0	NA	NA	NA	0	NA	NA	NA	0	NA	NA	NA	0	NA	NA	NA	0	NA	NA	NA	0	NA	NA	NA	0	NA	NA	NA
327358525	ubiquitin-conjugating enzyme E2B, partial [Oryzias melastigma]	1	100	8e-45	100	1	100	5e-45	100	1	100	5e-45	100	1	100	8e-45	100	1	100	4e-45	100	1	100	4e-45	100	1	100	8e-45	100	1	100	8e-45	100	1	100	8e-45	100	1	100	8e-45	100
327358519	cathepsin F, partial [Oryzias melastigma]	1	99.22	2e-147	100	1	99.22	2e-147	100	1	99.22	2e-147	100	1	99.22	2e-147	100	1	99.22	2e-147	100	1	99.22	2e-147	100	1	99.22	2e-147	100	1	99.22	2e-147	100	1	99.22	2e-147	100	1	99.22	2e-147	100
327358407	BCL2/adenovirus E1B 19 kDa protein-interacting protein 3, partial [Oryzias melastigma]	1	97.64	8e-113	98.6	1	97.64	7e-113	98.6	1	97.64	8e-113	98.6	1	97.64	7e-113	98.6	1	97.64	7e-113	98.6	1	97.64	7e-113	98.6	1	97.64	7e-113	98.6	1	97.64	7e-113	98.6	1	97.64	8e-113	98.6	1	97.64	8e-113	98.6
339015536	proliferator-activated receptor gamma [Oryzias melastigma]	0	NA	NA	NA	1	98.36	1e-32	45.52	1	99.25	1e-73	100	0	NA	NA	NA	0	NA	NA	NA	0	NA	NA	NA	0	NA	NA	NA	1	99.25	7e-74	100	0	NA	NA	NA	1	99.25	7e-74	100
327179173	complement factor H precursor, partial [Oryzias melastigma]	1	95.42	7e-91	98.71	1	90.26	4e-84	98.71	1	89.61	5e-83	98.71	1	96.08	1e-91	98.71	1	88.96	6e-83	98.71	1	89.61	2e-83	98.71	1	94.12	5e-89	98.71	1	90.26	1e-83	98.71	1	34.81	3e-21	98.71	1	95.42	1e-90	98.71
302320875	c-type lysozyme [Oryzias melastigma]	0	NA	NA	NA	0	NA	NA	NA	0	NA	NA	NA	1	99.3	6e-85	100	1	99.3	6e-85	100	1	99.3	6e-85	100	0	NA	NA	NA	0	NA	NA	NA	1	99.3	6e-85	100	1	99.3	6e-85	100
327358327	interleukin-1 receptor type II, partial [Oryzias melastigma]	1	26.17	7e-07	85.45	1	26.17	7e-07	85.45	1	100	1e-80	83.64	0	NA	NA	NA	1	99.19	1e-70	75.15	1	99.19	1e-70	75.15	1	99.39	2e-95	100	1	100	3e-47	42.42	1	100	1e-95	100	1	99.39	2e-95	100
508096260	cytochrome P450 [Oryzias melastigma]	1	99.71	0	69.78	1	99.8	0	99.39	1	99.8	0	99.39	1	99.8	0	99.39	1	99.8	0	99.39	1	99.8	0	99.39	0	NA	NA	NA	0	NA	NA	NA	1	99.8	0	99.39	1	99.8	0	99.39
327358505	hydroxysteroid (17-beta) dehydrogenase 4, partial [Oryzias melastigma]	1	100	2e-154	100	1	100	2e-154	100	1	100	2e-154	100	1	100	2e-154	100	1	100	2e-154	100	1	100	2e-154	100	1	100	2e-154	100	1	100	2e-154	100	1	100	2e-154	100	1	100	2e-154	100
327358401	Yes-associated protein 1, partial [Oryzias melastigma]	1	98.67	4e-41	89.29	1	98.67	4e-41	89.29	1	96.05	1e-40	90.48	1	34.48	6e-07	69.05	1	98.67	3e-41	89.29	1	98.67	9e-41	89.29	1	34.48	5e-08	97.62	1	98.67	2e-41	89.29	1	96.05	2e-40	90.48	1	34.48	4e-08	97.62
327358521	cytosolic malate dehydrogenase A, partial [Oryzias melastigma]	1	98.86	2e-47	96.7	1	98.86	2e-47	96.7	1	98.86	2e-47	96.7	1	98.86	2e-47	96.7	1	98.86	2e-47	96.7	1	98.86	2e-47	96.7	1	98.86	2e-47	96.7	1	98.86	2e-47	96.7	1	98.86	2e-47	96.7	1	98.86	2e-47	96.7
327358463	G protein-coupled receptor 178, partial [Oryzias melastigma]	1	100	2e-33	100	1	100	1e-33	100	1	100	6e-34	100	1	100	1e-33	100	1	100	1e-33	100	1	100	1e-33	100	1	100	1e-33	100	1	100	3e-34	100	1	100	1e-33	100	1	100	2e-33	100
327358397	TBT-binding protein, partial [Oryzias melastigma]	1	100	1e-57	100	1	100	2e-57	100	1	100	2e-57	100	1	100	2e-57	100	1	100	2e-57	100	1	100	2e-57	100	1	33.75	8e-11	78	1	100	1e-57	100	1	100	1e-56	100	1	100	2e-57	100
327358493	solute carrier organic anion transporter family member 2A1, partial [Oryzias melastigma]	1	28.21	2e-18	100	1	100	3e-96	100	1	26.07	1e-17	100	1	100	3e-96	100	1	100	3e-96	100	1	100	4e-96	100	1	38.17	8e-25	100	1	37.63	1e-24	100	1	100	3e-96	100	1	28.21	2e-18	100
508096220	cytochrome P450 [Oryzias melastigma]	0	NA	NA	NA	0	NA	NA	NA	0	NA	NA	NA	1	97.6	0	100	1	99.8	0	100	1	100	0	100	0	NA	NA	NA	0	NA	NA	NA	1	90.57	5e-126	53	1	100	0	100
328963190	cytochrome oxidase subunit I, partial (mitochondrion) [Oryzias melastigma]	0	NA	NA	NA	0	NA	NA	NA	0	NA	NA	NA	0	NA	NA	NA	0	NA	NA	NA	0	NA	NA	NA	0	NA	NA	NA	0	NA	NA	NA	0	NA	NA	NA	0	NA	NA	NA
508096246	cytochrome P450 [Oryzias melastigma]	0	NA	NA	NA	0	NA	NA	NA	0	NA	NA	NA	1	99.35	6e-179	67.85	1	99.35	7e-179	67.85	1	89.68	9e-174	67.85	0	NA	NA	NA	1	99.17	1e-139	53.44	1	89.68	9e-174	67.85	1	89.68	9e-174	67.85
327358419	catalase, partial [Oryzias melastigma]	0	NA	NA	NA	0	NA	NA	NA	0	NA	NA	NA	0	NA	NA	NA	0	NA	NA	NA	0	NA	NA	NA	0	NA	NA	NA	0	NA	NA	NA	1	57.89	2e-27	29.97	0	NA	NA	NA
328963196	histidine ammonia-lyase, partial [Oryzias melastigma]	0	NA	NA	NA	0	NA	NA	NA	1	98.81	4e-47	62.22	1	99.26	1e-75	100	1	99.26	1e-75	100	1	99.26	1e-75	100	0	NA	NA	NA	0	NA	NA	NA	1	99.26	2e-75	100	1	99.26	1e-75	100
327358435	matrix metallopeptidase 13 [Oryzias melastigma]	1	41.07	3e-40	75.75	1	99.57	2e-137	87.31	1	99.57	2e-137	87.31	1	99.57	2e-137	87.31	1	99.57	5e-137	87.31	1	99.57	5e-137	87.31	1	47.77	3e-58	85.45	1	41.26	5e-43	76.12	1	99.57	5e-137	87.31	1	99.57	5e-137	87.31
508096254	cytochrome P450 [Oryzias melastigma]	0	NA	NA	NA	0	NA	NA	NA	0	NA	NA	NA	1	98.99	0	99	0	NA	NA	NA	1	98.99	0	99	0	NA	NA	NA	0	NA	NA	NA	1	98.99	0	99	1	98.99	0	99
82879991	telomerase reverse transcriptase [Oryzias melastigma]	1	98.96	0	35.36	1	99.6	2e-146	23.02	1	99.79	0	44.29	0	NA	NA	NA	1	99.28	1e-139	25.6	1	99.45	0	33.61	1	99.91	0	100	1	99.72	0	100	1	99.81	0	97.79	1	99.91	0	100
327358587	eukaryotic translation initiation factor 3 subunit 6 interacting protein, partial [Oryzias melastigma]	1	96.1	1e-30	100	1	96.1	1e-30	100	1	96.1	1e-30	100	1	96.1	1e-30	100	1	96.1	1e-30	100	1	96.1	1e-30	100	1	96.1	1e-30	100	1	96.1	1e-30	100	1	96.1	1e-30	100	1	96.1	1e-30	100
327358427	heat shock 70kDa protein 4, partial [Oryzias melastigma]	1	46.2	4e-29	98.14	1	99.37	2e-66	98.14	1	66.46	1e-40	98.14	1	99.37	2e-66	98.14	1	99.37	2e-66	98.14	1	99.37	2e-66	98.14	1	99.37	2e-66	98.14	1	66.46	8e-41	98.14	1	46.2	4e-29	98.14	1	99.37	2e-66	98.14
339015540	estrogen receptor gamma [Oryzias melastigma]	1	95.12	2e-107	100	1	95.12	5e-107	100	1	95.12	5e-107	100	1	27.92	6e-11	74.75	1	64.18	1e-70	100	1	64.18	1e-70	100	1	81.82	9e-87	100	1	64.18	1e-70	100	1	97.03	8e-108	100	1	98.99	1e-109	100
124494534	choriogenin H [Oryzias melastigma]	1	22.52	5e-10	44.56	1	33.59	3e-27	37.46	1	22.52	5e-10	44.56	1	57.54	3e-129	56.34	1	57.36	1e-129	56.8	1	55.78	2e-126	57.7	1	55.06	1e-114	53.63	1	25.15	9e-26	49.55	1	57.54	3e-129	56.34	1	55.78	2e-126	57.7
380849725	C1r/s protein, partial [Oryzias melastigma]	1	32.75	1e-89	96.57	1	25.78	1e-23	61.66	1	32.9	6e-90	96.57	1	98.14	0	99.86	1	33.19	5e-91	96.57	1	97.86	0	99.86	1	35.15	8e-112	96.85	1	33.19	5e-91	96.57	1	98	0	99.86	1	97.86	0	99.86
327358527	60S acidic ribosomal protein P0 [Oryzias melastigma]	1	99.25	1e-143	88.63	1	99.25	1e-143	88.63	1	99.25	1e-143	88.63	1	99.25	1e-143	88.63	1	99.25	1e-143	88.63	1	99.25	1e-143	88.63	1	99.25	1e-143	88.63	1	99.25	1e-143	88.63	1	99.25	1e-143	88.63	1	99.25	1e-143	88.63
327358319	lectin mannose-binding 2, partial [Oryzias melastigma]	1	71.26	4e-35	100	1	100	1e-48	100	1	100	1e-48	100	1	71.26	4e-35	100	1	37.78	3e-14	100	1	71.26	5e-35	100	1	100	1e-48	100	1	71.26	4e-35	100	1	65.52	1e-33	100	1	37.78	3e-14	100
327358559	biotinidase [Oryzias melastigma]	1	97.7	6e-48	58.39	1	95.59	9e-35	45.64	0	NA	NA	NA	0	NA	NA	NA	0	NA	NA	NA	0	NA	NA	NA	0	NA	NA	NA	1	96.83	3e-70	84.56	0	NA	NA	NA	1	98.59	3e-39	47.65
327358577	alpha-N-acetylgalactosaminidase [Oryzias melastigma]	1	97.23	5e-156	97.68	1	97.23	4e-158	97.68	1	97.23	9e-156	97.68	1	97.23	3e-158	97.68	1	97.23	1e-155	97.68	1	97.23	1e-155	97.68	1	97.23	1e-155	97.68	1	97.23	4e-158	97.68	1	97.23	1e-155	97.68	1	97.23	1e-155	97.68
327358417	fibrinogen gamma polypeptide, partial [Oryzias melastigma]	0	NA	NA	NA	0	NA	NA	NA	0	NA	NA	NA	1	99.55	5e-122	98.23	1	99.55	7e-122	98.23	1	99.55	6e-122	98.23	0	NA	NA	NA	0	NA	NA	NA	1	99.55	6e-122	98.23	1	99.55	7e-122	98.23
508096264	cytochrome P450 [Oryzias melastigma]	0	NA	NA	NA	1	8.93	2e-30	10.96	1	100	2e-30	10.96	1	100	0	97.06	1	100	0	97.06	1	100	0	97.06	1	99.76	0	81.21	1	100	0	97.06	1	100	0	97.06	1	100	0	97.06
330414284	Na+-K+-ATPase [Oryzias melastigma]	1	99.32	5e-149	97.68	1	99.32	4e-149	97.68	1	99.32	4e-149	97.68	1	89.83	7e-135	97.68	1	89.83	7e-135	97.68	1	89.83	7e-135	97.68	1	89.83	7e-135	97.68	1	83.39	3e-133	97.68	1	98.98	8e-149	97.68	1	88.47	2e-131	97.68
327358637	choriogenin L, partial [Oryzias melastigma]	1	98.21	1e-81	76.36	0	NA	NA	NA	1	98.85	3e-35	39.55	1	98.35	2e-54	55	0	NA	NA	NA	1	98.35	2e-54	55	1	43.51	3e-30	59.09	0	NA	NA	NA	1	43.51	3e-30	59.09	1	43.51	3e-30	59.09
374093542	tumor suppressor p53, partial [Oryzias melastigma]	1	98.13	6e-59	100	1	98.13	4e-59	100	1	98.13	5e-59	100	1	99.07	8e-60	100	1	98.13	4e-59	100	1	98.13	5e-59	100	1	98.13	5e-59	100	1	98.13	4e-59	100	1	98.13	6e-59	100	1	98.13	6e-59	100
339015538	estrogen receptor alpha [Oryzias melastigma]	0	NA	NA	NA	0	NA	NA	NA	0	NA	NA	NA	1	97.89	1e-70	95.95	0	NA	NA	NA	1	97.89	3e-70	95.95	1	98.65	4e-75	100	1	99.08	5e-63	73.65	1	98.65	4e-75	100	1	98.65	4e-75	100
380776922	NADH dehydrogenase subunit 2 (mitochondrion) [Oryzias melastigma]	0	NA	NA	NA	0	NA	NA	NA	1	93.7	5e-128	100	1	93.7	6e-128	100	1	93.7	6e-128	100	1	93.7	6e-128	100	1	93.7	5e-128	100	1	93.7	6e-128	100	0	NA	NA	NA	0	NA	NA	NA
327358441	matrix metalloproteinase 9 [Oryzias melastigma]	1	98.41	5e-33	33.33	1	98.25	2e-62	60.32	1	97.75	3e-105	94.18	0	NA	NA	NA	1	99	3e-54	52.91	1	46.15	3e-23	61.9	1	97.75	9e-105	94.18	1	29.49	7e-07	34.92	1	97.75	9e-105	94.18	1	97.75	9e-105	94.18
508096334	cytochrome P450 [Oryzias melastigma]	1	99.8	0	93.19	1	100	0	88.09	1	100	0	97.16	0	NA	NA	NA	0	NA	NA	NA	0	NA	NA	NA	1	100	3e-123	40.08	1	100	1e-48	15.12	1	100	0	48.77	1	100	0	97.16
572938441	11-beta-hydroxysteroid dehydrogenase, partial [Oryzias melastigma]	1	100	3e-163	100	1	100	3e-163	100	1	100	3e-163	100	1	100	3e-163	100	1	100	3e-163	100	1	100	3e-163	100	1	100	3e-163	100	1	100	3e-163	100	1	100	3e-163	100	1	100	3e-163	100
327358623	fructose-16-bisphosphatase 1, partial [Oryzias melastigma]	1	85.05	2e-51	58.47	1	83.52	8e-43	49.73	1	85.98	3e-52	58.47	1	98.9	2e-100	98.91	1	98.9	2e-100	98.91	1	98.9	2e-100	98.91	1	85.19	8e-79	88.52	1	85.62	3e-74	83.61	1	98.9	2e-100	98.91	1	98.9	2e-100	98.91
327358667	ubiquitin carboxyl-terminal hydrolase isozyme L5, partial [Oryzias melastigma]	0	NA	NA	NA	0	NA	NA	NA	0	NA	NA	NA	0	NA	NA	NA	0	NA	NA	NA	0	NA	NA	NA	0	NA	NA	NA	0	NA	NA	NA	0	NA	NA	NA	0	NA	NA	NA
342520426	vitellogenin II, partial [Oryzias melastigma]	1	60.77	4e-43	60.19	0	NA	NA	NA	1	60.77	4e-43	60.19	1	52.56	9e-48	72.22	1	62.42	1e-54	72.69	1	52.56	9e-48	72.22	1	38.02	5e-23	56.02	0	NA	NA	NA	1	52.56	9e-48	72.22	1	52.56	9e-48	72.22
327358369	26S proteasome non-ATPase regulatory subunit 8, partial [Oryzias melastigma]	1	99.14	7e-64	100	1	99.14	7e-64	100	1	99.14	7e-64	100	1	99.14	6e-64	100	1	99.14	7e-64	100	1	99.14	7e-64	100	1	99.14	2e-63	100	1	99.14	7e-64	100	1	99.14	2e-63	100	1	99.14	2e-63	100
220897931	myosin heavy chain [Oryzias melastigma]	1	23.41	2e-10	98.8	1	23.81	1e-08	98.8	1	20	8e-07	99.2	1	21.77	4e-10	98.8	1	21.77	5e-10	98.8	1	21.77	9e-10	98.8	1	21.6	7e-08	98.8	1	90	3e-113	99.6	1	81.23	2e-108	99.6	1	81.23	1e-108	99.6
508096258	cytochrome P450 [Oryzias melastigma]	1	76.33	0	96.11	1	76.55	0	96.11	1	76.55	0	96.11	1	76.3	0	86.48	1	76.3	0	86.48	1	100	0	80.53	1	75.27	0	96.11	1	75.05	0	96.11	1	100	0	80.53	1	76.55	0	96.11
508096322	cytochrome P450 [Oryzias melastigma]	1	99.57	0	94.73	1	99.33	4e-162	60.85	1	99.57	0	94.73	1	99.57	0	94.73	1	99.57	0	94.73	1	99.57	0	94.73	1	99.79	0	94.73	1	99.57	0	94.73	1	99.57	0	94.73	1	99.57	0	94.73
327358601	Atg12 protein, partial [Oryzias melastigma]	1	100	5e-70	95.35	1	100	5e-70	95.35	1	100	5e-70	95.35	1	100	4e-69	93.8	1	100	3e-72	97.67	1	100	3e-72	97.67	1	100	4e-72	97.67	1	100	1e-66	91.47	1	100	1e-66	91.47	1	100	4e-72	97.67
327358361	proteoglycan 4, partial [Oryzias melastigma]	1	47.31	5e-23	53.18	1	37.97	8e-28	90.75	1	37.97	1e-27	90.75	1	99.41	3e-99	98.27	1	100	1e-99	98.27	1	100	1e-99	98.27	1	40.91	4e-09	36.99	1	37.97	1e-26	90.75	1	100	4e-99	98.27	1	100	1e-99	98.27
508096218	cytochrome P450 [Oryzias melastigma]	1	92.43	0	100	1	92.83	0	100	1	92.37	0	78.29	1	98.36	4e-30	12.15	1	100	1e-16	7.37	1	94	8e-17	9.96	1	90.8	0	99.6	1	92.8	0	99.6	1	100	1e-16	7.37	1	92.43	0	100
327179163	secreted immunoglobulin domain protein 4, partial [Oryzias melastigma]	1	24.04	3e-13	98.42	1	24.04	3e-13	98.42	1	24.04	3e-13	98.42	1	99.13	2e-133	91.3	1	99.13	2e-133	91.3	1	99.13	2e-133	91.3	1	30.74	2e-20	83.4	1	30.74	7e-21	83.4	1	24.04	2e-13	98.42	1	24.04	3e-13	98.42
327358595	methionyl aminopeptidase 2, partial [Oryzias melastigma]	1	100	4e-11	96.3	1	100	4e-11	96.3	1	100	4e-11	96.3	1	100	4e-11	96.3	1	100	4e-11	96.3	1	100	4e-11	96.3	1	100	4e-11	96.3	1	100	4e-11	96.3	1	100	5e-11	96.3	1	100	4e-11	96.3
327358555	apolipoprotein B, partial [Oryzias melastigma]	0	NA	NA	NA	0	NA	NA	NA	0	NA	NA	NA	1	98.08	2e-171	98.73	1	98.08	2e-171	98.73	1	98.08	2e-171	98.73	1	29.84	8e-13	37.66	1	29.21	3e-11	55.7	1	98.08	2e-171	98.73	1	98.08	2e-171	98.73
403531548	cytochrome b (mitochondrion) [Oryzias melastigma]	0	NA	NA	NA	0	NA	NA	NA	0	NA	NA	NA	0	NA	NA	NA	0	NA	NA	NA	0	NA	NA	NA	0	NA	NA	NA	0	NA	NA	NA	0	NA	NA	NA	0	NA	NA	NA
327358617	eukaryotic translation initiation factor 3 subunit 7 zeta, partial [Oryzias melastigma]	1	98.73	7e-42	78.22	1	98.73	7e-42	78.22	1	98.73	7e-42	78.22	1	98.73	7e-42	78.22	1	98.73	7e-42	78.22	1	98.73	1e-41	78.22	1	98.73	7e-42	78.22	1	98.73	7e-42	78.22	1	98.73	1e-41	78.22	1	98.73	7e-42	78.22
327358461	stabilin-2 precursor, partial [Oryzias melastigma]	1	96.7	4e-24	95.79	1	97.8	3e-24	95.79	1	97.8	9e-24	95.79	0	NA	NA	NA	1	97.37	1e-19	40	1	96.47	4e-21	89.47	1	97.37	8e-20	40	1	97.8	9e-24	95.79	1	97.8	9e-24	95.79	1	97.8	3e-24	95.79
327358485	transient receptor potential cation channel subfamily M member 7, partial [Oryzias melastigma]	1	93.75	3e-41	97.56	1	93.75	6e-41	97.56	1	93.75	2e-41	97.56	1	93.75	5e-41	97.56	1	93.75	6e-41	97.56	1	93.75	6e-41	97.56	1	93.75	1e-41	97.56	1	93.75	6e-41	97.56	1	93.75	6e-41	97.56	1	93.75	6e-41	97.56
374093528	bcl2-associated X, partial [Oryzias melastigma]	1	99.1	7e-51	100	1	99.1	7e-51	100	1	79.14	2e-46	100	1	99.1	5e-51	100	1	99.1	7e-51	100	1	99.1	7e-51	100	1	99.1	8e-51	100	1	99.1	7e-51	100	1	99.1	9e-51	100	1	79.14	3e-46	100
327358533	60S ribosomal protein L38, partial [Oryzias melastigma]	1	98.91	4e-32	78.63	1	89.42	4e-32	88.89	1	89.42	3e-32	88.89	1	98.91	4e-32	78.63	1	98.91	4e-32	78.63	1	98.91	4e-32	78.63	1	88.57	3e-32	89.74	1	98.91	4e-32	78.63	1	88.57	4e-32	89.74	1	88.57	3e-32	89.74
327358509	cytochrome c oxidase subunit VIa precursor [Oryzias melastigma]	1	69.74	3e-31	75.25	1	69.74	3e-31	75.25	1	69.74	3e-31	75.25	1	69.74	3e-31	75.25	1	69.74	2e-31	75.25	1	69.74	3e-31	75.25	1	98.96	2e-42	95.05	1	69.74	1e-30	75.25	1	69.74	3e-31	75.25	1	69.74	1e-30	75.25
508096274	cytochrome P450 [Oryzias melastigma]	1	98.45	0	100	1	98.45	0	100	1	98.45	0	100	1	98.45	0	100	1	98.64	0	100	1	98.64	0	100	1	43.1	2e-108	88.54	1	98.25	0	100	1	98.64	0	100	1	98.64	0	100
327358581	hypoxanthine phosphoribosyltransferase, partial [Oryzias melastigma]	1	73.47	2e-63	96.08	1	73.47	2e-63	96.08	1	73.47	5e-63	96.08	1	99.29	6e-78	91.5	1	99.29	6e-78	91.5	1	99.29	6e-78	91.5	1	73.47	2e-63	96.08	1	63.27	2e-50	96.08	1	73.47	3e-63	96.08	1	73.47	5e-63	96.08
327358651	cytochrome c oxidase subunit I, partial [Oryzias melastigma]	0	NA	NA	NA	0	NA	NA	NA	0	NA	NA	NA	0	NA	NA	NA	0	NA	NA	NA	0	NA	NA	NA	0	NA	NA	NA	0	NA	NA	NA	0	NA	NA	NA	0	NA	NA	NA
330414280	cardiac muscle specific SET and MYND domain containing 1 [Oryzias melastigma]	1	100	9e-104	98.51	1	100	2e-103	98.51	1	100	9e-104	98.51	1	100	1e-78	78.61	1	100	3e-67	66.17	1	99.49	2e-102	98.51	1	100	7e-103	98.51	1	100	4e-76	76.62	1	100	9e-104	98.51	1	99.49	2e-102	98.51
327358405	activity-dependent neuroprotective protein, partial [Oryzias melastigma]	1	100	4e-73	100	1	100	5e-73	100	1	100	6e-73	100	1	100	5e-74	100	1	100	2e-73	100	1	100	4e-73	100	1	100	4e-73	100	1	100	3e-73	100	1	100	8e-73	100	1	100	6e-73	100
327358413	heat shock protein 90 beta, partial [Oryzias melastigma]	1	100	2e-23	100	1	53.06	2e-12	100	1	53.06	3e-12	100	1	53.06	2e-12	100	1	79.59	2e-19	100	1	79.59	3e-19	100	1	100	3e-23	100	1	100	2e-23	100	1	79.59	5e-19	100	1	53.06	3e-12	100
572938458	low density lipoprotein receptor, partial [Oryzias melastigma]	1	39.3	9e-55	99.68	1	39.3	8e-55	99.68	1	39.3	9e-55	99.68	1	99.68	4e-144	100	1	99.68	3e-144	100	1	99.68	3e-144	100	1	39.3	8e-55	99.68	1	39.3	9e-55	99.68	1	99.68	3e-144	100	1	99.68	4e-144	100
342520475	aryl hydrocarbon receptor, partial [Oryzias melastigma]	0	NA	NA	NA	0	NA	NA	NA	0	NA	NA	NA	0	NA	NA	NA	0	NA	NA	NA	0	NA	NA	NA	0	NA	NA	NA	0	NA	NA	NA	0	NA	NA	NA	0	NA	NA	NA
327358371	cysteine-rich protein 2, partial [Oryzias melastigma]	1	63.73	1e-34	98.06	1	64.08	7e-35	98.06	1	63.73	1e-34	98.06	1	63.73	1e-34	98.06	1	63.73	1e-34	98.06	1	63.73	1e-34	98.06	1	63.73	1e-34	98.06	1	64.08	7e-35	98.06	1	98.02	2e-58	98.06	1	64.08	7e-35	98.06
327358431	peroxiredoxin 6, partial [Oryzias melastigma]	1	100	4e-85	100	1	100	2e-85	100	1	73.83	1e-64	100	1	100	5e-85	100	1	100	4e-85	100	1	100	5e-85	100	1	100	4e-85	100	1	100	4e-85	100	1	100	5e-85	100	1	100	5e-85	100
327358567	ribosomal protein L32, partial [Oryzias melastigma]	1	98.58	3e-67	99.3	1	98.58	4e-67	99.3	1	98.58	4e-67	99.3	1	98.58	4e-67	99.3	1	98.58	4e-67	99.3	1	98.58	4e-67	99.3	1	98.58	4e-67	99.3	1	98.58	4e-67	99.3	1	98.58	2e-66	99.3	1	98.58	4e-67	99.3
572938391	steroidogenic acute regulatory protein, partial [Oryzias melastigma]	1	31.76	5e-10	98.84	1	31.76	5e-10	98.84	1	31.76	5e-10	98.84	1	31.76	5e-10	98.84	1	31.76	5e-10	98.84	1	100	5e-46	100	1	100	1e-45	100	1	100	1e-45	100	1	100	1e-45	100	1	100	1e-45	100
380776921	NADH dehydrogenase subunit 1 (mitochondrion) [Oryzias melastigma]	0	NA	NA	NA	0	NA	NA	NA	1	94.58	6e-131	91.05	1	94.58	2e-130	91.05	1	94.56	5e-130	90.74	1	94.58	2e-130	91.05	1	94.58	2e-130	91.05	1	94.58	2e-130	91.05	0	NA	NA	NA	0	NA	NA	NA
169260691	Cbp/p300-interacting transactivator 3a [Oryzias melastigma]	1	91.27	2e-111	100	1	91.27	2e-111	100	1	91.27	2e-111	100	1	100	9e-65	46.83	1	100	1e-64	46.83	1	91.27	2e-111	100	1	100	1e-64	46.83	1	100	8e-65	46.83	1	91.27	2e-111	100	1	91.27	2e-111	100
327358373	tripartite motif-containing 55b, partial [Oryzias melastigma]	1	23.85	5e-20	97.94	1	23.85	5e-20	97.94	1	23.85	5e-20	97.94	1	25.84	1e-10	86.08	1	24.29	6e-09	90.72	1	24.29	6e-09	90.72	1	23.85	4e-20	97.94	1	98.45	1e-112	100	1	98.45	2e-112	100	1	98.45	1e-112	100
327358537	ribosomal protein L37, partial [Oryzias melastigma]	1	100	5e-33	95	1	100	6e-33	95	1	100	5e-33	95	1	100	5e-33	95	1	100	5e-33	95	1	100	5e-33	95	1	100	6e-33	95	1	100	8e-33	95	1	100	8e-33	95	1	100	8e-33	95
327358615	allantoicase, partial [Oryzias melastigma]	0	NA	NA	NA	0	NA	NA	NA	0	NA	NA	NA	1	98.86	3e-149	98.87	1	88.97	1e-127	98.87	1	88.97	9e-128	98.87	0	NA	NA	NA	0	NA	NA	NA	1	98.86	3e-149	98.87	1	98.86	3e-149	98.87
327358659	phosphotriesterase-like protein, partial [Oryzias melastigma]	1	98.37	9e-102	97.35	1	98.91	1e-102	97.35	1	98.91	1e-102	97.35	1	98.37	9e-102	97.35	1	98.91	1e-102	97.35	1	98.37	7e-102	97.35	1	98.37	1e-101	97.35	1	98.91	1e-102	97.35	1	98.37	1e-101	97.35	1	98.37	1e-101	97.35
380776929	NADH dehydrogenase subunit 4L (mitochondrion) [Oryzias melastigma]	0	NA	NA	NA	0	NA	NA	NA	0	NA	NA	NA	0	NA	NA	NA	0	NA	NA	NA	0	NA	NA	NA	0	NA	NA	NA	0	NA	NA	NA	0	NA	NA	NA	0	NA	NA	NA
508096236	cytochrome P450 [Oryzias melastigma]	1	84.62	1e-70	29.48	1	72.55	1e-84	41.24	1	84.62	1e-70	29.48	1	99.17	0	99.59	1	99.17	0	99.59	1	99.17	0	99.59	1	84.62	7e-70	29.48	1	100	5e-35	12.99	1	99.17	0	99.59	1	99.17	0	99.59
327358353	eukocyte cell-derived chemotaxin 2, partial [Oryzias melastigma]	1	100	3e-90	95	1	100	5e-90	95	1	100	5e-90	95	1	100	1e-89	95	1	100	1e-89	95	1	100	1e-89	95	1	100	5e-90	95	1	100	5e-90	95	1	100	5e-90	95	1	100	1e-89	95
327358359	kininogen-1 precursor, partial [Oryzias melastigma]	0	NA	NA	NA	0	NA	NA	NA	0	NA	NA	NA	1	98.51	5e-121	88.21	1	98.02	4e-120	88.21	1	98.51	5e-121	88.21	0	NA	NA	NA	0	NA	NA	NA	1	98.02	2e-119	88.21	1	98.51	5e-121	88.21
327358355	LMP2, partial [Oryzias melastigma]	1	23.53	5e-09	87.18	1	23.53	5e-09	87.18	1	23.53	5e-09	87.18	1	23.53	5e-09	87.18	1	23.53	5e-09	87.18	1	23.53	5e-09	87.18	1	23.53	5e-09	87.18	1	23.53	6e-09	87.18	1	23.53	6e-09	87.18	1	23.53	6e-09	87.18
508096312	cytochrome P450 [Oryzias melastigma]	0	NA	NA	NA	0	NA	NA	NA	0	NA	NA	NA	0	NA	NA	NA	0	NA	NA	NA	0	NA	NA	NA	0	NA	NA	NA	0	NA	NA	NA	0	NA	NA	NA	0	NA	NA	NA
328963214	apolipoprotein A-I-binding protein precursor, partial [Oryzias melastigma]	1	97.71	2e-70	100	1	97.71	1e-70	100	1	97.71	3e-70	100	1	97.71	3e-70	100	1	97.71	1e-70	100	1	98.47	3e-71	100	1	97.71	4e-70	100	1	98.47	3e-71	100	1	97.71	3e-70	100	1	97.71	2e-70	100
306071742	hepcidin precursor [Oryzias melastigma]	0	NA	NA	NA	1	100	1e-37	81.11	1	100	1e-37	81.11	1	100	2e-37	81.11	1	100	2e-36	78.89	1	100	2e-37	81.11	0	NA	NA	NA	1	100	1e-37	81.11	1	100	2e-37	81.11	1	100	2e-37	81.11
327358585	UDP-glucose pyrophosphorylase 2, partial [Oryzias melastigma]	1	88	1e-20	94.34	1	88	1e-20	94.34	1	88	1e-20	94.34	1	98	2e-23	94.34	1	98	2e-23	94.34	1	98	2e-23	94.34	1	88	6e-21	94.34	1	98	2e-23	94.34	1	88	1e-20	94.34	1	88	1e-20	94.34
327358663	elongation factor 1 alpha, partial [Oryzias melastigma]	1	30.47	1e-11	90.14	1	30.47	1e-11	90.14	1	30.47	1e-11	90.14	1	30.47	1e-11	90.14	1	29.69	1e-11	90.14	1	30.47	1e-11	90.14	1	64.12	1e-45	92.25	1	29.69	1e-11	90.14	1	64.12	1e-45	92.25	1	64.12	1e-45	92.25
327358385	alanine-glyoxylate aminotransferase 2-like 1, partial [Oryzias melastigma]	1	58.55	4e-41	83.43	1	42.06	1e-27	69.06	1	58.06	2e-41	85.08	1	98.34	9e-102	100	1	97.79	4e-101	100	1	97.79	4e-101	100	1	58.06	6e-41	85.08	1	58.06	9e-41	85.08	1	97.79	3e-101	100	1	97.79	4e-101	100
327358565	hydroxymethylglutaryl-CoA lyase, partial [Oryzias melastigma]	1	98.28	6e-28	100	1	98.28	6e-28	100	1	98.28	7e-28	100	1	98.28	6e-28	100	1	98.28	6e-28	100	1	98.28	6e-28	100	1	98.28	2e-27	100	1	98.28	6e-28	100	1	98.28	9e-28	100	1	98.28	2e-27	100
327358477	ADP-ribosylation factor 4 [Oryzias melastigma]	1	98.59	7e-36	100	1	36.62	2e-12	100	1	98.59	6e-36	100	1	36.62	4e-12	100	1	98.59	6e-36	100	1	98.59	6e-36	100	1	98.59	6e-36	100	1	98.59	6e-36	100	1	98.59	9e-36	100	1	98.59	7e-36	100
169260693	Cbp/p300-interacting transactivator 3b [Oryzias melastigma]	1	100	8e-108	100	1	100	8e-108	100	1	100	8e-108	100	1	100	1e-107	100	1	99.57	4e-107	100	1	100	8e-108	100	1	100	8e-108	100	1	100	8e-108	100	1	100	8e-108	100	1	100	1e-107	100
124494532	choriogenin L [Oryzias melastigma]	1	36.45	6e-11	25.24	0	NA	NA	NA	1	97.8	5e-90	43.33	1	98.37	1e-163	72.86	1	98.33	0	100	1	98.37	1e-163	72.86	1	98.24	0	81.19	1	39.08	1e-57	81.19	1	39.08	1e-57	81.19	1	98.33	0	100
327358619	inositol polyphosphate-5-phosphatase A, partial [Oryzias melastigma]	1	99.03	2e-57	100	1	99.03	2e-57	100	1	99.03	2e-57	100	1	99.03	2e-57	100	1	99.03	2e-57	100	1	99.03	2e-57	100	1	99.03	8e-58	100	1	99.03	2e-57	100	1	99.03	3e-57	100	1	99.03	3e-57	100
327358573	14 kDa apolipoprotein [Oryzias melastigma]	1	95.59	2e-66	100	1	95.59	2e-66	100	1	95.59	3e-66	100	1	95.59	3e-66	100	1	95.59	3e-66	100	1	95.59	3e-66	100	0	NA	NA	NA	0	NA	NA	NA	1	95.59	2e-66	100	1	95.59	3e-66	100
327358335	complement component 1 q subcomponent-like 4 like, partial [Oryzias melastigma]	1	27.19	6e-07	79.29	1	34.23	2e-14	75	1	34.41	5e-09	66.43	1	27.61	6e-09	85	1	18.66	3e-08	85	1	27.61	3e-08	85	1	27.61	3e-08	85	1	27.61	2e-08	85	1	27.61	3e-08	85	1	27.61	3e-08	85
327358481	proheparin-binding EGF-like growth factor, partial [Oryzias melastigma]	0	NA	NA	NA	0	NA	NA	NA	0	NA	NA	NA	0	NA	NA	NA	0	NA	NA	NA	0	NA	NA	NA	1	98.99	9e-46	100	0	NA	NA	NA	1	98.99	1e-45	100	1	98.99	9e-46	100
327358489	Gga1 protein, partial [Oryzias melastigma]	1	100	9e-15	74.24	1	100	9e-15	74.24	1	100	1e-14	74.24	1	100	7e-21	87.88	1	100	9e-15	74.24	1	100	9e-15	74.24	1	100	1e-14	74.24	1	100	9e-15	74.24	1	100	1e-14	74.24	1	100	1e-14	74.24
328963210	NAC alpha, partial [Oryzias melastigma]	1	99.36	2e-57	100	1	91.67	3e-56	100	1	91.67	3e-56	100	1	99.36	2e-57	100	1	91.67	3e-56	100	1	91.67	3e-56	100	1	91.67	4e-56	100	1	91.67	3e-56	100	1	91.67	4e-56	100	1	91.67	4e-56	100
328963194	glyoxylate reductase, partial [Oryzias melastigma]	1	51.39	9e-18	98.63	1	51.39	8e-18	98.63	1	51.39	9e-18	98.63	1	98.63	1e-38	100	1	98.63	2e-38	100	1	98.63	3e-38	100	1	98.63	3e-38	100	1	98.63	3e-38	100	1	98.63	5e-38	100	1	98.63	3e-38	100
327358329	alpha-1-antitrypsin, partial [Oryzias melastigma]	0	NA	NA	NA	0	NA	NA	NA	1	36.92	5e-09	67.01	1	36.26	2e-14	93.81	0	NA	NA	NA	1	45.16	6e-17	93.81	0	NA	NA	NA	1	45.16	2e-18	93.81	1	46.24	2e-16	93.81	0	NA	NA	NA
327358451	nuclear receptor 2C2-associated protein [Oryzias melastigma]	1	98.84	1e-48	97.73	1	77.57	1e-43	95.45	1	98.84	1e-48	97.73	1	98.59	2e-40	80.68	1	98.8	2e-46	94.32	1	98.8	2e-46	94.32	1	76.64	4e-43	95.45	1	97.62	9e-47	95.45	1	77.57	7e-43	95.45	1	98.84	1e-48	97.73
448278788	ribosomal protein L7, partial [Oryzias melastigma]	1	99.37	3e-87	95.76	1	99.37	3e-87	95.76	1	99.37	3e-87	95.76	1	99.37	3e-87	95.76	1	99.37	4e-87	95.76	1	99.37	4e-87	95.76	1	99.37	4e-87	95.76	1	99.37	4e-87	95.76	1	99.37	4e-87	95.76	1	99.37	4e-87	95.76
6045189	Tyrosinase [Oryzias melastigma]	1	44.1	3e-38	45.4	1	44	4e-34	42.24	1	99.64	3e-174	79.6	0	NA	NA	NA	0	NA	NA	NA	0	NA	NA	NA	1	37.25	1e-36	57.76	1	41.81	6e-71	85.06	1	99.66	0	85.34	1	41.81	6e-71	85.06
572938358	growth hormone receptor, partial [Oryzias melastigma]	1	100	5e-59	100	1	100	6e-59	100	1	100	6e-59	100	1	100	3e-58	100	1	100	3e-58	100	1	100	2e-58	100	1	100	2e-58	100	1	100	1e-58	100	1	100	2e-58	100	1	100	1e-58	100
327358607	alpha-13-mannosyl-glycoprotein 2-beta-N-acetylglucosaminyltransferase, partial [Oryzias melastigma]	1	98.88	2e-103	100	1	98.88	3e-103	100	1	98.88	3e-103	100	1	98.88	3e-103	100	1	98.88	3e-103	100	1	98.88	3e-103	100	1	98.88	3e-103	100	1	98.88	3e-103	100	1	98.88	3e-103	100	1	98.88	3e-103	100
571026540	cytochrome P450 11beta, partial [Oryzias melastigma]	0	NA	NA	NA	0	NA	NA	NA	0	NA	NA	NA	0	NA	NA	NA	0	NA	NA	NA	0	NA	NA	NA	0	NA	NA	NA	0	NA	NA	NA	0	NA	NA	NA	0	NA	NA	NA
403531545	NADH dehydrogenase subunit 4 (mitochondrion) [Oryzias melastigma]	0	NA	NA	NA	0	NA	NA	NA	0	NA	NA	NA	0	NA	NA	NA	0	NA	NA	NA	0	NA	NA	NA	0	NA	NA	NA	0	NA	NA	NA	0	NA	NA	NA	0	NA	NA	NA
327358433	heat shock 70kDa protein 5, partial [Oryzias melastigma]	1	29.91	4e-09	96.91	1	29.91	4e-09	96.91	1	29.91	5e-09	96.91	1	29.91	4e-09	96.91	1	29.91	4e-09	96.91	1	29.91	4e-09	96.91	1	98.94	1e-49	96.91	1	98.94	1e-49	96.91	1	29.91	6e-09	96.91	1	29.91	5e-09	96.91
403531541	ATP synthase F0 subunit 6 (mitochondrion) [Oryzias melastigma]	0	NA	NA	NA	0	NA	NA	NA	0	NA	NA	NA	0	NA	NA	NA	0	NA	NA	NA	0	NA	NA	NA	0	NA	NA	NA	0	NA	NA	NA	0	NA	NA	NA	0	NA	NA	NA
327358629	integral membrane protein 1, partial [Oryzias melastigma]	1	62.77	1e-32	100	1	62.77	1e-32	100	1	62.77	1e-32	100	1	62.77	1e-32	100	1	62.77	1e-32	100	1	97.87	5e-44	100	1	97.87	5e-44	100	1	62.77	1e-32	100	1	62.77	1e-32	100	1	62.77	1e-32	100
327358351	complement regulatory plasma protein, partial [Oryzias melastigma]	1	80.65	1e-28	75.61	1	100	2e-46	96.34	1	80.65	1e-28	75.61	1	100	2e-46	96.34	1	77.22	1e-38	96.34	1	82.28	5e-39	96.34	1	100	7e-47	96.34	1	98.44	3e-36	78.05	1	100	1e-46	96.34	1	82.28	5e-39	96.34
327358457	ependymin-1 precursor [Oryzias melastigma]	1	100	2e-35	91.3	1	100	6e-38	100	1	100	1e-37	100	1	98.55	1e-37	100	1	98.55	1e-37	100	1	98.55	1e-37	100	1	100	5e-38	100	1	100	5e-38	100	1	98.55	1e-37	100	1	100	5e-38	100
327358515	cytochrome P450 2C33-like protein, partial [Oryzias melastigma]	0	NA	NA	NA	0	NA	NA	NA	0	NA	NA	NA	0	NA	NA	NA	0	NA	NA	NA	0	NA	NA	NA	0	NA	NA	NA	0	NA	NA	NA	0	NA	NA	NA	0	NA	NA	NA
327358557	40S ribosomal protein S18, partial [Oryzias melastigma]	1	100	2e-31	69.23	1	100	1e-31	69.23	1	100	1e-31	69.23	1	100	2e-31	69.23	1	100	2e-31	69.23	1	100	2e-31	69.23	1	100	5e-31	69.23	1	100	2e-31	69.23	1	100	1e-30	69.23	1	100	2e-31	69.23
327358545	farnesyl pyrophosphate synthetase, partial [Oryzias melastigma]	1	93.29	4e-78	88.69	1	93.29	4e-78	88.69	1	93.29	4e-78	88.69	1	93.29	4e-78	88.69	1	93.29	4e-78	88.69	1	93.29	4e-78	88.69	1	93.29	4e-78	88.69	1	93.29	4e-78	88.69	1	93.29	5e-78	88.69	1	93.29	4e-78	88.69
328963200	hypothetical protein, partial [Oryzias melastigma]	1	86.67	1e-34	100	1	89.33	1e-27	100	1	61.33	4e-20	100	1	83.08	4e-28	86.67	1	88	7e-28	100	1	89.33	2e-27	100	1	60	2e-19	100	1	61.33	4e-20	100	1	61.33	4e-20	100	1	88	4e-36	100
339015532	proliferator-activated receptor alpha [Oryzias melastigma]	1	94.21	8e-170	100	1	94.21	8e-170	100	1	94.21	9e-170	100	1	66.77	3e-121	100	1	66.77	3e-121	100	1	66.77	3e-121	100	1	94.21	9e-170	100	1	94.21	7e-170	100	1	66.77	3e-121	100	1	94.21	9e-170	100
425906643	cytochrome P450 2K29, partial [Oryzias melastigma]	0	NA	NA	NA	0	NA	NA	NA	0	NA	NA	NA	0	NA	NA	NA	1	95.53	0	97.48	0	NA	NA	NA	0	NA	NA	NA	0	NA	NA	NA	0	NA	NA	NA	0	NA	NA	NA
374093538	thyrotropin beta, partial [Oryzias melastigma]	1	97.22	3e-41	98.63	1	97.22	2e-41	98.63	1	97.22	6e-41	98.63	0	NA	NA	NA	0	NA	NA	NA	1	98.28	5e-32	79.45	1	95.83	1e-40	98.63	1	39.13	2e-09	91.78	1	97.22	9e-41	98.63	1	95.83	1e-40	98.63
571026542	follicle stimulating hormone beta subunit, partial [Oryzias melastigma]	1	100	5e-21	71.7	1	100	5e-21	71.7	1	100	5e-21	71.7	0	NA	NA	NA	0	NA	NA	NA	0	NA	NA	NA	0	NA	NA	NA	1	100	4e-21	71.7	1	100	5e-21	71.7	1	100	5e-21	71.7
508096336	cytochrome P450, partial [Oryzias melastigma]	0	NA	NA	NA	0	NA	NA	NA	0	NA	NA	NA	0	NA	NA	NA	0	NA	NA	NA	0	NA	NA	NA	0	NA	NA	NA	0	NA	NA	NA	0	NA	NA	NA	0	NA	NA	NA
327358591	elongation factor 1 gamma, partial [Oryzias melastigma]	1	98.92	6e-77	100	1	98.92	2e-76	100	1	98.92	6e-77	100	1	98.92	6e-77	100	1	98.92	6e-77	100	1	98.92	6e-77	100	1	98.92	8e-77	100	1	98.92	7e-77	100	1	98.92	7e-77	100	1	98.92	2e-76	100
327358535	F-box only protein 9, partial [Oryzias melastigma]	1	99.25	6e-73	92.36	1	99.25	6e-73	92.36	1	99.25	7e-73	92.36	1	99.25	6e-73	92.36	1	99.25	6e-73	92.36	1	99.25	6e-73	92.36	1	99.25	7e-73	92.36	1	99.25	7e-73	92.36	1	99.25	7e-73	92.36	1	99.25	7e-73	92.36
571026544	insulin-like growth factor 1 receptor, partial [Oryzias melastigma]	1	94.87	2e-10	100	1	94.87	5e-10	100	1	94.87	7e-11	100	1	73.33	1e-07	76.92	1	76.67	1e-07	76.92	1	73.33	2e-07	76.92	1	94.87	2e-09	100	1	94.87	3e-09	100	1	94.87	1e-09	100	1	94.87	3e-09	100
327358645	protein-O-mannosyltransferase 2, partial [Oryzias melastigma]	1	71.29	1e-36	100	1	57.26	1e-31	100	1	71.29	2e-36	100	1	71.29	8e-37	100	1	71.29	1e-36	100	1	71.29	1e-36	100	1	82.14	2e-36	82.29	1	71.29	9e-37	100	1	71.29	8e-37	100	1	71.29	1e-36	100
508096296	cytochrome P450 [Oryzias melastigma]	1	99.79	0	100	1	99.79	0	100	1	99.79	0	100	0	NA	NA	NA	0	NA	NA	NA	1	100	2e-57	21.7	1	99.79	0	100	1	99.79	0	100	1	99.79	0	100	1	99.79	0	100
327358321	mannose-binding lectin-associated serine protease-3b, partial [Oryzias melastigma]	1	35	3e-07	22.9	1	32.1	3e-08	30.15	1	32.61	5e-09	34.35	1	96.33	9e-131	93.51	1	97.14	6e-132	93.51	1	96.33	9e-131	93.51	1	95.9	1e-129	93.13	1	35	3e-07	22.9	1	96.33	9e-131	93.51	1	96.33	9e-131	93.51
327358469	canopy-1 precursor, partial [Oryzias melastigma]	1	98.13	2e-58	100	1	98.13	2e-58	100	1	98.13	2e-58	100	1	98.13	5e-58	100	1	98.13	1e-58	100	1	98.13	2e-58	100	1	98.13	1e-58	100	1	98.13	1e-58	100	1	98.13	2e-58	100	1	98.13	2e-58	100
327358511	beta-hydroxysteroid dehydrogenase type 3, partial [Oryzias melastigma]	0	NA	NA	NA	0	NA	NA	NA	0	NA	NA	NA	0	NA	NA	NA	0	NA	NA	NA	0	NA	NA	NA	0	NA	NA	NA	0	NA	NA	NA	0	NA	NA	NA	0	NA	NA	NA
334362255	hepcidin precursor [Oryzias melastigma]	1	100	1e-37	81.11	0	NA	NA	NA	0	NA	NA	NA	0	NA	NA	NA	0	NA	NA	NA	0	NA	NA	NA	1	100	1e-37	81.11	0	NA	NA	NA	0	NA	NA	NA	0	NA	NA	NA
403531537	NADH dehydrogenase subunit 2 (mitochondrion) [Oryzias melastigma]	0	NA	NA	NA	0	NA	NA	NA	0	NA	NA	NA	0	NA	NA	NA	0	NA	NA	NA	0	NA	NA	NA	0	NA	NA	NA	0	NA	NA	NA	0	NA	NA	NA	0	NA	NA	NA
508096252	cytochrome P450 [Oryzias melastigma]	1	97.7	2e-49	17.83	0	NA	NA	NA	1	99.35	3e-84	31.56	0	NA	NA	NA	0	NA	NA	NA	0	NA	NA	NA	1	99.35	0	94.47	1	24.22	4e-16	77.87	1	99.35	0	94.47	1	99.35	0	94.47
327358503	eukaryotic translation initiation factor 4A isoform 1A [Oryzias melastigma]	1	98.47	9e-71	84.52	1	98.47	1e-70	84.52	1	98.47	1e-70	84.52	1	98.47	9e-71	84.52	1	98.47	9e-71	84.52	1	98.47	9e-71	84.52	1	98.47	1e-70	84.52	1	98.47	1e-70	84.52	1	98.47	1e-70	84.52	1	98.47	1e-70	84.52
508096324	cytochrome P450 [Oryzias melastigma]	0	NA	NA	NA	0	NA	NA	NA	0	NA	NA	NA	1	88.71	0	100	1	95.05	0	100	1	88.91	0	100	1	97.91	0	75.64	0	NA	NA	NA	1	88.91	0	100	1	88.91	0	100
327358445	fibrinogen beta chain precursor, partial [Oryzias melastigma]	1	98.7	9e-40	46.95	0	NA	NA	NA	1	99.04	2e-54	63.41	1	99.39	2e-93	100	1	100	7e-94	100	1	99.39	2e-93	100	0	NA	NA	NA	0	NA	NA	NA	1	99.39	2e-93	100	1	99.39	2e-93	100
508096276	cytochrome P450 [Oryzias melastigma]	1	98.56	0	82.05	1	96.88	7e-156	56.8	1	99.01	0	100	1	97.24	0	100	1	99.04	0	82.05	1	96.88	0	82.05	1	99.01	0	100	1	100	2e-76	28.6	1	98.8	0	82.05	1	97.24	0	100
374093534	c-Fos proto-oncogene, partial [Oryzias melastigma]	1	100	4e-56	97.66	1	100	4e-56	97.66	1	100	4e-56	97.66	1	100	2e-22	54.97	1	100	3e-56	97.66	1	100	4e-56	97.66	1	99.4	3e-56	97.66	1	100	2e-56	97.66	1	100	3e-56	97.66	1	100	4e-56	97.66
327358541	endonuclease-reverse transcriptase HmRTE-e01, partial [Oryzias melastigma]	1	21.14	4e-08	91.16	1	21.14	2e-08	91.16	1	21.14	5e-08	91.16	1	99.3	1e-80	79.01	1	21.14	1e-08	91.16	1	21.14	3e-08	91.16	1	22.7	1e-08	84.53	1	21.14	3e-08	91.16	1	21.14	3e-09	91.16	1	21.14	4e-08	91.16
327358531	TGF-beta-inducible nuclear protein 1, partial [Oryzias melastigma]	1	100	2e-73	100	1	100	2e-73	100	1	100	3e-73	100	1	100	2e-73	100	1	100	2e-73	100	1	100	2e-73	100	1	100	2e-73	100	1	100	2e-73	100	1	100	2e-73	100	1	100	3e-73	100
327358611	40S ribosomal protein S17, partial [Oryzias melastigma]	1	100	3e-78	97.24	1	100	3e-78	97.24	1	100	3e-78	97.24	1	100	3e-78	97.24	1	100	3e-78	97.24	1	100	3e-78	97.24	1	100	4e-78	97.24	1	100	4e-78	97.24	1	100	4e-78	97.24	1	100	4e-78	97.24
327358599	peroxisomal trans-2-enoyl-CoA reductase, partial [Oryzias melastigma]	1	99.42	7e-98	98.29	1	99.42	7e-98	98.29	1	99.42	7e-98	98.29	1	99.42	7e-98	98.29	1	99.42	7e-98	98.29	1	99.42	1e-97	98.29	1	99.42	1e-97	98.29	1	99.42	7e-98	98.29	1	99.42	1e-97	98.29	1	99.42	1e-97	98.29
508096248	cytochrome P450 [Oryzias melastigma]	0	NA	NA	NA	0	NA	NA	NA	1	100	1e-75	26.1	0	NA	NA	NA	0	NA	NA	NA	0	NA	NA	NA	1	31.91	1e-15	26.48	1	31.21	5e-15	26.48	1	100	7e-145	51.05	1	31.21	5e-15	26.48
343532562	NK2 transcription factor related 5 [Oryzias melastigma]	0	NA	NA	NA	0	NA	NA	NA	0	NA	NA	NA	0	NA	NA	NA	0	NA	NA	NA	0	NA	NA	NA	0	NA	NA	NA	0	NA	NA	NA	0	NA	NA	NA	0	NA	NA	NA
374093530	B-cell lymphoma 2, partial [Oryzias melastigma]	1	98.15	6e-60	93.1	1	98.15	6e-60	93.1	1	98.15	6e-60	93.1	1	68.09	3e-30	81.03	1	98.15	4e-60	93.1	1	98.15	5e-60	93.1	1	98.15	6e-60	93.1	1	98.15	2e-59	93.1	1	98.15	6e-60	93.1	1	98.15	2e-59	93.1
83778886	hypoxia-inducible factor 1 alpha [Oryzias melastigma]	1	99.87	0	100	1	99.87	0	100	1	99.87	0	100	1	99.73	0	100	1	99.73	0	100	1	99.87	0	100	1	99.87	0	100	1	99.87	0	100	1	99.87	0	100	1	99.87	0	100
403531536	NADH dehydrogenase subunit 1 (mitochondrion) [Oryzias melastigma]	0	NA	NA	NA	0	NA	NA	NA	0	NA	NA	NA	0	NA	NA	NA	0	NA	NA	NA	0	NA	NA	NA	0	NA	NA	NA	0	NA	NA	NA	0	NA	NA	NA	0	NA	NA	NA
508096230	cytochrome P450 [Oryzias melastigma]	1	99.43	0	100	1	99.81	0	100	1	99.62	0	100	0	NA	NA	NA	0	NA	NA	NA	0	NA	NA	NA	1	100	6e-129	42.48	1	100	6e-44	15.43	1	97.32	0	99.62	1	99.62	0	100
347449201	multidrug resistance-associated protein 1/ATP-binding cassette sub-family C member 1 [Oryzias melastigma]	1	30.51	2e-46	100	1	30.51	2e-46	100	1	37.9	2e-61	100	1	49	1e-97	98.98	1	34.96	2e-57	100	1	34.96	5e-57	100	1	49.75	2e-100	100	1	34.96	1e-56	100	1	34.96	8e-57	100	1	29.58	7e-45	100
327358339	complement component 4, partial [Oryzias melastigma]	1	97.38	2e-108	98.45	1	97.92	3e-109	98.97	1	97.92	2e-108	98.97	1	99.48	6e-112	100	1	97.92	2e-108	98.97	1	97.92	2e-108	98.97	1	97.92	2e-108	98.97	1	97.92	2e-108	98.97	1	97.92	2e-108	98.97	1	97.92	2e-108	98.97
327179165	vitronectin protein, partial [Oryzias melastigma]	0	NA	NA	NA	0	NA	NA	NA	0	NA	NA	NA	0	NA	NA	NA	0	NA	NA	NA	0	NA	NA	NA	0	NA	NA	NA	0	NA	NA	NA	0	NA	NA	NA	0	NA	NA	NA
327358583	apolipoprotein A-I, partial [Oryzias melastigma]	1	98.9	4e-147	98.91	1	98.9	9e-147	98.91	1	98.9	4e-147	98.91	1	99.23	3e-140	94.91	1	99.27	4e-148	99.27	1	99.25	1e-144	97.45	1	98.9	3e-147	98.91	1	98.9	3e-147	98.91	1	99.26	7e-147	98.55	1	98.9	9e-147	98.91
508096332	cytochrome P450 [Oryzias melastigma]	0	NA	NA	NA	1	100	9e-46	16.94	1	99.09	3e-53	22.73	0	NA	NA	NA	0	NA	NA	NA	0	NA	NA	NA	1	99.79	0	100	1	99.59	0	100	1	99.79	0	100	1	99.79	0	100
508096240	cytochrome P450 [Oryzias melastigma]	1	91.75	0	100	1	99.2	0	100	1	99.2	0	100	0	NA	NA	NA	1	100	6e-35	20.72	1	100	6e-35	20.72	1	98.99	0	100	1	99.2	0	100	1	70.18	4e-20	11.47	1	99.2	0	100
380849723	C9 protein, partial [Oryzias melastigma]	1	23.1	2e-13	59.25	1	27.02	7e-19	46.42	1	29.47	3e-44	99.81	1	99.06	0	100	1	99.06	0	100	1	99.06	0	100	1	23.16	4e-20	66.6	1	26.17	2e-37	88.11	1	99.06	0	100	1	99.06	0	100
327358553	ribosomal protein L23 [Oryzias melastigma]	1	100	2e-43	100	1	100	2e-43	100	1	100	2e-43	100	1	100	2e-43	100	1	100	2e-43	100	1	100	2e-43	100	1	100	2e-43	100	1	100	2e-43	100	1	100	3e-43	100	1	100	2e-43	100
327358341	complement component 5, partial [Oryzias melastigma]	0	NA	NA	NA	0	NA	NA	NA	0	NA	NA	NA	1	99.41	6e-95	100	1	98.82	3e-94	100	1	98.82	3e-94	100	0	NA	NA	NA	1	100	6e-48	54.12	1	99.41	6e-95	100	1	99.41	6e-95	100
327358377	imitation switch ISWI, partial [Oryzias melastigma]	1	100	2e-92	100	1	100	2e-92	100	1	100	2e-92	100	1	100	1e-92	100	1	100	2e-92	100	1	100	2e-92	100	1	100	2e-92	100	1	100	2e-92	100	1	100	2e-92	100	1	100	2e-92	100
380776923	cytochrome c oxidase subunit I (mitochondrion) [Oryzias melastigma]	1	93.24	0	100	1	93.24	0	100	1	93.24	0	100	1	93.24	0	100	1	93.24	0	100	1	93.24	0	100	1	93.24	0	100	1	93.24	0	100	1	93.24	0	100	0	NA	NA	NA
448278794	interleukin 1 beta, partial [Oryzias melastigma]	1	48.78	4e-07	16.46	1	99.38	2e-87	65.84	1	27.03	1e-15	88.48	0	NA	NA	NA	1	99.59	7e-138	100	1	99.59	7e-138	100	0	NA	NA	NA	0	NA	NA	NA	1	99.59	7e-138	100	1	99.59	7e-138	100
327358465	muscle-specific beta 1 integrin binding protein 2, partial [Oryzias melastigma]	1	62.64	5e-32	100	1	62.64	6e-32	100	1	62.64	7e-32	100	1	62.64	5e-32	100	1	62.64	5e-32	100	1	62.64	8e-32	100	1	62.64	5e-32	100	1	62.64	4e-32	100	1	62.64	8e-32	100	1	62.64	1e-31	100
169260689	Cbp/p300-interacting transactivator 1 [Oryzias melastigma]	0	NA	NA	NA	0	NA	NA	NA	1	100	7e-24	29.01	0	NA	NA	NA	0	NA	NA	NA	1	98.61	6e-21	44.44	0	NA	NA	NA	1	100	1e-14	17.9	1	98.75	2e-26	49.38	1	98.61	6e-21	44.44
327358315	coagulin factor II, partial [Oryzias melastigma]	1	35.29	1e-26	62.2	1	36.3	3e-19	46.05	1	33.33	1e-09	34.71	1	98.28	1e-160	100	1	98.63	4e-161	100	1	98.28	1e-160	100	1	98.63	3e-161	100	1	98.28	1e-160	100	1	98.28	1e-160	100	1	98.63	4e-161	100
380776928	NADH dehydrogenase subunit 3 (mitochondrion) [Oryzias melastigma]	0	NA	NA	NA	0	NA	NA	NA	1	93.62	2e-26	81.03	1	93.62	1e-26	81.03	0	NA	NA	NA	1	93.62	1e-26	81.03	1	93.62	1e-26	81.03	0	NA	NA	NA	0	NA	NA	NA	0	NA	NA	NA
220897923	orthodenticle homeobox 2 [Oryzias melastigma]	1	100	4e-82	100	1	100	5e-82	100	1	100	4e-82	100	1	39.13	3e-10	39.2	0	NA	NA	NA	1	40.26	3e-11	43.75	1	77.52	8e-49	73.3	1	41.67	2e-19	75	1	100	4e-82	100	1	100	5e-82	100
508096244	cytochrome P450 [Oryzias melastigma]	0	NA	NA	NA	0	NA	NA	NA	0	NA	NA	NA	0	NA	NA	NA	0	NA	NA	NA	0	NA	NA	NA	0	NA	NA	NA	0	NA	NA	NA	0	NA	NA	NA	0	NA	NA	NA
327358349	complement factor B, partial [Oryzias melastigma]	1	41.54	4e-12	38.32	1	31.33	6e-17	85.63	1	31.33	8e-17	85.63	1	96.41	2e-92	100	1	97.01	9e-93	100	1	96.41	3e-92	100	0	NA	NA	NA	1	98.57	2e-38	41.92	1	96.41	2e-92	100	1	96.41	3e-92	100
327358423	mitochondrial uncoupling protein 3, partial [Oryzias melastigma]	1	22.74	1e-09	86.9	1	22.74	1e-09	86.9	1	22.74	2e-09	86.9	1	100	3e-155	92.76	1	22.74	1e-09	86.9	1	100	3e-156	98.97	1	22.74	1e-09	86.9	1	22.74	1e-09	86.9	1	100	4e-156	98.97	1	100	3e-156	98.97
508096238	cytochrome P450 [Oryzias melastigma]	1	100	4e-126	39.67	1	99.66	2e-174	54.24	1	99.63	0	100	1	100	0	100	1	100	0	100	1	100	0	100	1	99.61	3e-152	47.23	1	99.62	0	98.34	1	100	0	100	1	100	0	100
508096286	cytochrome P450 [Oryzias melastigma]	0	NA	NA	NA	0	NA	NA	NA	0	NA	NA	NA	0	NA	NA	NA	0	NA	NA	NA	0	NA	NA	NA	1	100	8e-37	13.1	0	NA	NA	NA	0	NA	NA	NA	0	NA	NA	NA
508096294	cytochrome P450 [Oryzias melastigma]	0	NA	NA	NA	0	NA	NA	NA	0	NA	NA	NA	0	NA	NA	NA	0	NA	NA	NA	1	100	3e-59	20.68	0	NA	NA	NA	0	NA	NA	NA	1	100	3e-79	27.51	0	NA	NA	NA
328963204	ras-related protein rac1, partial [Oryzias melastigma]	1	94	9e-25	100	1	94	8e-25	100	1	50	3e-07	100	1	81.08	4e-13	74	1	97.78	3e-23	90	1	97.78	3e-23	90	1	94	9e-25	100	1	94	1e-24	100	1	94	1e-24	100	1	50	3e-07	100
327358495	syntaxin 4, partial [Oryzias melastigma]	1	98	5e-67	100	1	31.79	1e-19	100	1	25.97	3e-14	100	1	98	5e-67	100	1	31.79	9e-20	100	1	98	5e-67	100	1	25.97	5e-14	100	1	25.97	3e-14	100	1	25.97	5e-14	100	1	25.97	4e-14	100
403531542	cytochrome c oxidase subunit III (mitochondrion) [Oryzias melastigma]	0	NA	NA	NA	0	NA	NA	NA	0	NA	NA	NA	0	NA	NA	NA	0	NA	NA	NA	0	NA	NA	NA	0	NA	NA	NA	0	NA	NA	NA	0	NA	NA	NA	0	NA	NA	NA
327358325	ferritin heavy chain, partial [Oryzias melastigma]	1	100	8e-98	100	1	80.61	3e-79	100	1	100	6e-98	100	1	80.61	1e-79	100	1	80.61	2e-79	100	1	80.61	2e-79	100	1	80.61	3e-79	100	1	80.61	3e-79	100	1	80.61	3e-79	100	1	100	1e-97	100
380776933	cytochrome b (mitochondrion) [Oryzias melastigma]	0	NA	NA	NA	0	NA	NA	NA	0	NA	NA	NA	0	NA	NA	NA	0	NA	NA	NA	0	NA	NA	NA	0	NA	NA	NA	0	NA	NA	NA	0	NA	NA	NA	0	NA	NA	NA
339015528	GATA-binding protein 4 [Oryzias melastigma]	0	NA	NA	NA	0	NA	NA	NA	0	NA	NA	NA	1	100	3e-37	100	1	100	1e-37	100	1	100	3e-37	100	1	100	3e-37	100	0	NA	NA	NA	1	100	3e-37	100	1	100	3e-37	100
508096326	cytochrome P450 [Oryzias melastigma]	1	99.78	0	92.7	0	NA	NA	NA	0	NA	NA	NA	0	NA	NA	NA	0	NA	NA	NA	0	NA	NA	NA	1	99.8	0	99.39	1	99.8	0	99.39	0	NA	NA	NA	0	NA	NA	NA
327179169	C1 inhibitor, partial [Oryzias melastigma]	1	27.12	2e-07	40	1	26.07	7e-18	85.86	1	26.07	7e-18	85.86	1	98.62	1e-153	100	1	98.97	5e-154	100	1	98.97	5e-154	100	1	26.07	7e-18	85.86	1	26.07	7e-18	85.86	1	98.97	5e-154	100	1	98.97	5e-154	100
327358387	histone deacetylase 8, partial [Oryzias melastigma]	1	100	8e-45	100	1	100	1e-44	100	1	100	9e-45	100	1	43.02	9e-14	96.59	1	41.18	4e-18	96.59	1	100	5e-45	100	1	100	1e-44	100	1	100	1e-44	100	1	100	1e-44	100	1	100	7e-45	100
327358345	C1q-like 23kDa protein, partial [Oryzias melastigma]	1	39.2	4e-26	78.97	1	39.77	1e-27	78.97	1	40.34	3e-28	78.97	1	45.56	3e-38	78.97	1	45.56	1e-38	78.97	1	45.56	1e-38	78.97	1	40.34	5e-28	78.97	1	45.56	9e-39	78.97	1	45.56	4e-38	78.97	1	40.34	3e-28	78.97
380776932	NADH dehydrogenase subunit 6 (mitochondrion) [Oryzias melastigma]	0	NA	NA	NA	0	NA	NA	NA	0	NA	NA	NA	0	NA	NA	NA	0	NA	NA	NA	0	NA	NA	NA	0	NA	NA	NA	0	NA	NA	NA	0	NA	NA	NA	0	NA	NA	NA
448278790	complement component C8, partial [Oryzias melastigma]	0	NA	NA	NA	0	NA	NA	NA	0	NA	NA	NA	1	100	1e-114	100	1	100	2e-114	100	1	100	2e-114	100	0	NA	NA	NA	0	NA	NA	NA	1	100	2e-114	100	1	100	2e-114	100
125486695	choriogenin H [Oryzias melastigma]	0	NA	NA	NA	0	NA	NA	NA	0	NA	NA	NA	0	NA	NA	NA	0	NA	NA	NA	0	NA	NA	NA	0	NA	NA	NA	0	NA	NA	NA	0	NA	NA	NA	0	NA	NA	NA
374638048	cytochrome P450 1A, partial [Oryzias melastigma]	0	NA	NA	NA	0	NA	NA	NA	0	NA	NA	NA	0	NA	NA	NA	0	NA	NA	NA	0	NA	NA	NA	0	NA	NA	NA	0	NA	NA	NA	0	NA	NA	NA	0	NA	NA	NA
508096280	cytochrome P450 [Oryzias melastigma]	1	70.22	0	94.14	1	66.44	0	94.14	1	70.22	0	94.14	1	68.22	0	98.74	1	68.43	0	98.74	1	68.43	0	98.74	1	66	0	94.14	1	70	0	94.14	1	70.22	0	94.14	1	68.43	0	98.74
342520306	estrogen receptor beta, partial [Oryzias melastigma]	1	29.28	1e-16	86.6	1	29.28	1e-16	86.6	1	100	6e-160	98.97	1	100	7e-160	98.97	1	100	7e-160	98.97	1	100	7e-160	98.97	1	100	5e-160	98.97	1	100	7e-160	98.97	1	100	7e-160	98.97	1	100	8e-160	98.97
327358671	acidic ribosomal protein P0, partial [Oryzias melastigma]	0	NA	NA	NA	0	NA	NA	NA	0	NA	NA	NA	0	NA	NA	NA	0	NA	NA	NA	0	NA	NA	NA	0	NA	NA	NA	0	NA	NA	NA	0	NA	NA	NA	0	NA	NA	NA
374638046	ary hydrocarbon receptor, partial [Oryzias melastigma]	1	68.46	8e-49	97.74	1	69.23	8e-49	97.74	1	68.46	3e-48	97.74	1	68.46	2e-48	97.74	1	68.46	1e-48	97.74	1	67.89	3e-39	81.95	1	69.23	9e-49	97.74	1	69.23	1e-48	97.74	1	69.23	7e-48	97.74	1	68.46	3e-48	97.74
572938342	androgen receptor alpha, partial [Oryzias melastigma]	1	100	2e-119	100	1	99.52	1e-118	100	1	100	2e-119	100	1	100	9e-95	80.48	1	100	3e-119	100	1	100	3e-119	100	1	100	3e-119	100	1	46.89	9e-53	98.57	1	100	8e-119	100	1	100	3e-119	100
327358383	liver-basic fatty acid binding protein, partial [Oryzias melastigma]	1	41.67	1e-15	99.15	1	41.67	8e-16	99.15	1	41.67	1e-15	99.15	1	100	2e-63	100	1	100	1e-63	100	1	100	1e-63	100	1	100	1e-63	100	1	41.67	1e-15	99.15	1	100	1e-63	100	1	100	2e-63	100
327358391	thioredoxin domain containing 5, partial [Oryzias melastigma]	1	99.38	6e-87	100	1	100	2e-87	100	1	100	2e-87	100	1	100	2e-87	100	1	100	2e-87	100	1	100	2e-87	100	1	100	2e-87	100	1	100	2e-87	100	1	100	2e-87	100	1	100	2e-87	100
328963188	cytochrome oxidase subunit III (mitochondrion) [Oryzias melastigma]	0	NA	NA	NA	0	NA	NA	NA	0	NA	NA	NA	0	NA	NA	NA	0	NA	NA	NA	0	NA	NA	NA	0	NA	NA	NA	0	NA	NA	NA	0	NA	NA	NA	0	NA	NA	NA
572938375	glucocorticoid receptor 2, partial [Oryzias melastigma]	1	83.5	4e-47	100	0	NA	NA	NA	1	83.5	1e-46	100	1	100	3e-42	76.7	1	100	1e-15	33.98	1	98.73	2e-42	76.7	1	50	5e-15	59.22	0	NA	NA	NA	0	NA	NA	NA	1	83.5	1e-46	100
572938474	cytochrome P450 21A, partial [Oryzias melastigma]	0	NA	NA	NA	0	NA	NA	NA	0	NA	NA	NA	0	NA	NA	NA	0	NA	NA	NA	0	NA	NA	NA	0	NA	NA	NA	0	NA	NA	NA	0	NA	NA	NA	0	NA	NA	NA
508096306	cytochrome P450 [Oryzias melastigma]	1	99.14	0	100	1	98.92	0	100	1	99.14	0	100	1	99.14	0	100	1	99.14	0	100	1	99.14	0	100	1	99.14	0	100	1	99.35	0	100	1	99.14	0	100	1	99.14	0	100
327358421	cold-inducible RNA-binding protein, partial [Oryzias melastigma]	1	100	3e-10	80	1	100	3e-10	80	1	100	3e-10	80	1	100	1e-09	78.75	1	100	3e-10	80	1	100	1e-09	78.75	1	100	1e-09	78.75	1	100	2e-09	78.75	1	100	3e-10	80	1	100	3e-10	80
327358655	ribosomal protein L4, partial [Oryzias melastigma]	1	98	2e-23	100	1	98	2e-23	100	1	98	2e-23	100	1	98	2e-23	100	1	98	2e-23	100	1	98	2e-23	100	1	98	2e-23	100	1	98	2e-23	100	1	98	2e-23	100	1	98	2e-23	100
508096270	cytochrome P450 [Oryzias melastigma]	1	100	0	98.99	1	100	0	98.99	1	100	0	98.99	1	100	0	98.99	1	100	0	98.99	1	100	0	98.99	1	100	0	98.99	1	100	0	78.83	1	100	0	98.99	1	100	0	98.99
220897935	zinc finger protein 462 [Oryzias melastigma]	1	98.28	2e-127	91.73	1	98.28	2e-127	91.73	1	98.28	2e-127	91.73	0	NA	NA	NA	1	100	1e-48	33.46	1	100	1e-48	33.46	1	97.84	4e-97	72.83	1	97.19	3e-91	70.08	1	98.28	2e-127	91.73	1	98.28	2e-127	91.73
327358529	NADH dehydrogenase subunit 4, partial [Oryzias melastigma]	0	NA	NA	NA	0	NA	NA	NA	0	NA	NA	NA	0	NA	NA	NA	0	NA	NA	NA	0	NA	NA	NA	0	NA	NA	NA	0	NA	NA	NA	0	NA	NA	NA	0	NA	NA	NA
374638042	metallothionein [Oryzias melastigma]	0	NA	NA	NA	0	NA	NA	NA	0	NA	NA	NA	0	NA	NA	NA	0	NA	NA	NA	0	NA	NA	NA	0	NA	NA	NA	0	NA	NA	NA	0	NA	NA	NA	0	NA	NA	NA
	Number matched	279				275				300				286				286				303				289				288				320				319
	%matched	0.719072				0.708763				0.773196				0.737113				0.737113				0.780928				0.744845				0.742268				0.824742				0.822165
		Average identity	80.1467				80.6699				82.4451				87.1673				87.4621				87.8194				83.4797				82.631				88.0028				87.8897

## Sheet: protein - eval+align70%hit
		Brain	Brain	Brain	Liver	Liver	Liver	Ovary	Testes	All organs	All organs
gi	description	F	M	FM merged	F	M	FM merged	F	M	Reads-combined assembl	Contigs-clustered Assembly
327358425	plasminogen [Oryzias melastigma]	1	0	1	1	1	1	1	1	1	1
403531546	NADH dehydrogenase subunit 5 (mitochondrion) [Oryzias melastigma]	0	0	0	0	0	0	0	0	0	0
327358403	whey acidic protein precursor, partial [Oryzias melastigma]	0	1	1	1	1	1	1	0	1	1
342520767	cytochrome P450 1A, partial [Oryzias melastigma]	0	0	0	0	0	0	0	0	0	0
343532564	bone morphogenetic protein 4 [Oryzias melastigma]	1	1	1	1	1	1	1	1	1	1
327358473	IQ motif containing GTPase activating protein 2 [Oryzias melastigma]	1	1	1	1	1	1	1	1	1	1
327358653	cytochrome c oxidase subunit II, partial [Oryzias melastigma]	0	0	0	0	0	0	0	0	0	0
342520362	vitellogenin 1, partial [Oryzias melastigma]	0	0	0	1	0	1	1	0	1	1
327358483	organic cation transporter like [Oryzias melastigma]	1	1	1	1	1	1	1	1	1	1
374093532	Kruppel-like factor 9, partial [Oryzias melastigma]	1	1	1	1	1	1	1	1	1	1
328963198	ribosomal protein l27a, partial [Oryzias melastigma]	1	1	1	1	1	1	1	1	1	1
327358649	glutamate dehydrogenase 1, partial [Oryzias melastigma]	1	1	1	1	1	1	1	1	1	1
328963182	14 kDa apolipoprotein, partial [Oryzias melastigma]	0	0	1	0	0	0	0	0	0	0
327358625	UDP-glucose 4-epimerase, partial [Oryzias melastigma]	1	1	1	1	1	1	1	1	1	1
327358479	glucocorticoid receptor DNA binding factor 1, partial [Oryzias melastigma]	1	1	1	1	1	1	1	1	1	1
327358539	methyltransferase Mb3374, partial [Oryzias melastigma]	1	1	1	1	1	1	1	1	1	1
327358381	transforming growth factor beta receptor III, partial [Oryzias melastigma]	1	1	1	1	1	1	1	1	1	1
327358603	AN1 ubiquitin-like protein, partial [Oryzias melastigma]	1	1	1	1	1	1	1	1	1	1
327358523	purine nucleoside phosphorylase, partial [Oryzias melastigma]	1	1	1	1	1	1	1	1	1	1
327358437	peroxiredoxin 1 [Oryzias melastigma]	1	1	1	1	1	1	1	1	1	1
327358363	warm temperature acclimation protein 65 kDa-like protein, partial [Oryzias melastigma]	0	0	0	1	1	1	0	0	1	1
508096222	cytochrome P450 [Oryzias melastigma]	1	1	1	1	1	1	1	1	1	1
327358475	retinal G protein coupled receptor, partial [Oryzias melastigma]	1	1	1	1	1	1	1	1	1	1
328963216	diablo-like protein, partial [Oryzias melastigma]	0	0	0	1	1	1	1	1	1	1
327358549	growth hormone receptor, partial [Oryzias melastigma]	1	0	1	0	0	0	1	1	1	1
220897933	ubiquitin specific peptidase 2 [Oryzias melastigma]	1	1	1	1	1	1	1	1	1	1
327358613	transketolase [Oryzias melastigma]	1	1	1	1	1	1	1	1	1	1
508096272	cytochrome P450 [Oryzias melastigma]	0	0	0	1	1	1	0	0	1	1
327358399	zinc finger protein 706 [Oryzias melastigma]	1	1	1	1	1	1	1	1	1	1
327358449	myocilin, partial [Oryzias melastigma]	1	1	1	0	1	1	1	1	1	1
508096308	cytochrome P450 [Oryzias melastigma]	0	0	0	0	0	0	1	0	1	1
327179161	ferritin middle subunit [Oryzias melastigma]	1	1	1	1	1	1	1	1	1	1
327358631	dolichyl-diphosphooligosaccharide-protein glycosyltransferase, partial [Oryzias melastigma]	1	1	1	1	1	1	1	1	1	1
448278798	cluster of differentiation 3, partial [Oryzias melastigma]	1	0	0	0	0	0	0	0	1	1
327358547	ClpX caseinolytic protease X-like protein, partial [Oryzias melastigma]	1	1	1	1	1	1	1	1	1	1
220897939	intestinal peptide transporter [Oryzias melastigma]	1	1	1	0	0	0	1	1	1	1
380776931	NADH dehydrogenase subunit 5 (mitochondrion) [Oryzias melastigma]	1	1	1	1	1	1	1	1	1	1
327179171	precerebellin-like protein, partial [Oryzias melastigma]	1	1	1	1	1	1	1	1	1	1
508096304	cytochrome P450 [Oryzias melastigma]	0	0	0	1	1	1	1	1	1	1
508096316	cytochrome P450 [Oryzias melastigma]	0	1	1	0	0	0	1	0	1	1
327358641	ornithine aminotransferase, partial [Oryzias melastigma]	1	1	1	1	1	1	1	1	1	1
508096344	cytochrome P450, partial [Oryzias melastigma]	0	0	0	0	0	0	0	0	0	0
86161578	leptin receptor [Oryzias melastigma]	0	0	0	0	0	0	0	0	1	0
380776927	cytochrome c oxidase subunit III (mitochondrion) [Oryzias melastigma]	0	0	1	1	1	1	1	0	0	0
403531538	cytochrome c oxidase subunit I (mitochondrion) [Oryzias melastigma]	0	0	0	0	0	0	0	0	0	0
380776924	cytochrome c oxidase subunit II (mitochondrion) [Oryzias melastigma]	1	1	1	1	1	1	1	1	0	0
304323040	hepcidin 2 [Oryzias melastigma]	1	1	1	1	1	1	1	1	1	1
327358589	cytochrome P450 20A1 [Oryzias melastigma]	0	0	0	0	0	0	0	0	0	0
508096256	cytochrome P450 [Oryzias melastigma]	0	0	0	1	1	1	0	0	1	1
508096288	cytochrome P450 [Oryzias melastigma]	0	0	0	1	1	0	0	0	1	1
327358561	eukaryotic translation initiation factor 3 subunit 5 epsilon 47kDa, partial [Oryzias melastigma]	1	1	1	1	1	1	1	1	1	1
327358317	serine/cysteine proteinase inhibitor, partial [Oryzias melastigma]	0	0	0	1	1	1	0	1	1	1
508096234	cytochrome P450 [Oryzias melastigma]	0	0	0	0	0	0	0	0	1	0
327358409	liver angiotensinogen [Oryzias melastigma]	0	0	0	1	1	1	0	0	1	1
327358429	myoglobin [Oryzias melastigma]	0	0	0	1	1	1	0	0	1	1
508096310	cytochrome P450 [Oryzias melastigma]	0	0	0	0	0	0	0	0	0	0
427920532	cytochrome p450 1A [Oryzias melastigma]	0	0	0	0	0	0	0	0	0	0
328963184	mitochondrial adenylate kinase isoenzyme 2 [Oryzias melastigma]	1	1	1	1	1	1	1	1	1	1
220897941	hematopoietically expressed homeobox [Oryzias melastigma]	0	0	0	1	1	1	0	0	1	1
508096266	cytochrome P450 [Oryzias melastigma]	0	0	0	0	1	1	0	1	1	1
508096300	cytochrome P450 [Oryzias melastigma]	0	0	1	1	1	1	1	0	1	1
508096330	cytochrome P450 [Oryzias melastigma]	0	0	0	1	1	1	0	0	1	1
374093540	UDP glucuronosyltransferase 1 family polypetide A5, partial [Oryzias melastigma]	1	1	1	1	1	1	1	1	1	1
327358331	coagulation factor XI precursor, partial [Oryzias melastigma]	0	0	0	1	1	1	0	0	1	1
508096314	cytochrome P450 [Oryzias melastigma]	0	0	0	0	0	0	1	0	1	1
327358665	apolipoprotein A-IV precursor, partial [Oryzias melastigma]	0	0	0	1	1	1	0	0	1	1
508096226	cytochrome P450 [Oryzias melastigma]	0	0	0	0	0	0	0	1	1	1
508096342	cytochrome P450, partial [Oryzias melastigma]	0	0	0	0	0	0	0	0	0	0
508096298	cytochrome P450 [Oryzias melastigma]	0	0	0	1	1	1	1	0	1	1
327358415	vitellogenin 1 [Oryzias melastigma]	0	0	0	1	0	1	1	1	1	1
349606013	claudin 11 [Oryzias melastigma]	1	1	1	0	1	1	1	1	1	1
572938406	cytochrome P450 3A, partial [Oryzias melastigma]	0	0	0	0	0	0	0	0	0	0
508096224	cytochrome P450 [Oryzias melastigma]	0	0	0	0	0	0	0	0	0	0
339015530	cytochrome P450 aromatase 19a [Oryzias melastigma]	0	0	0	0	0	0	0	0	0	0
508096216	cytochrome P450 [Oryzias melastigma]	0	0	0	0	0	0	1	1	1	1
327358669	ketodihydrosphingosine reductase, partial [Oryzias melastigma]	1	1	1	1	1	1	1	1	1	1
220897927	engrailed 2 [Oryzias melastigma]	1	1	1	1	1	1	1	1	1	1
350998306	hatching enzyme protease [Oryzias melastigma]	0	0	0	0	1	1	1	1	1	1
327358395	apoptogenic 1 isoform 2, partial [Oryzias melastigma]	1	1	1	1	1	1	1	1	1	1
327358621	epidermis-type lipoxygenase 3, partial [Oryzias melastigma]	1	1	1	1	1	1	1	1	1	1
334362257	hepcidin 2 precursor [Oryzias melastigma]	0	0	0	0	0	0	0	0	0	0
327358661	cytochrome P450 family 4 subfamily b polypeptide 1 [Oryzias melastigma]	0	0	1	1	0	1	0	0	1	1
220897921	distal-less homeobox 2 [Oryzias melastigma]	1	1	1	0	0	0	0	0	1	1
327358499	ubiquitin carboxyl-terminal hydrolase isozyme L3, partial [Oryzias melastigma]	1	1	1	1	1	1	1	1	1	1
327358357	alpha-2-macroglobulin, partial [Oryzias melastigma]	1	1	1	1	1	1	1	1	1	1
327358507	ubiquitin, partial [Oryzias melastigma]	0	0	0	1	1	1	0	0	0	1
327358605	membrane-associated ring finger 5, partial [Oryzias melastigma]	1	1	1	0	1	1	1	1	1	1
327358627	FK506-binding protein 5, partial [Oryzias melastigma]	1	1	1	1	1	1	1	1	1	1
327358453	stard10 protein, partial [Oryzias melastigma]	1	1	1	1	1	1	1	1	1	1
327358639	ubiquitin and ribosomal protein S27a precursor, partial [Oryzias melastigma]	0	0	0	0	1	1	0	0	0	1
327358459	mannose receptor C1-like protein, partial [Oryzias melastigma]	0	0	0	0	0	0	0	0	0	0
327358517	aldolase B, partial [Oryzias melastigma]	1	1	1	1	1	1	1	1	1	1
508096268	cytochrome P450 [Oryzias melastigma]	1	1	1	1	1	1	0	1	1	1
327358347	complement component C8 gamma chain, partial [Oryzias melastigma]	0	0	0	0	0	0	0	0	0	0
327358647	Sich73-252g14.4 protein, partial [Oryzias melastigma]	1	1	1	1	1	1	0	0	1	1
327358593	cytochrome c oxidase subunit 5A mitochondrial precursor, partial [Oryzias melastigma]	1	1	1	1	1	1	1	1	1	1
327358471	insulin-like growth factor binding protein 1 [Oryzias melastigma]	1	1	1	1	1	1	1	1	1	1
327358571	glyceraldehyde-3-phosphate dehydrogenase, partial [Oryzias melastigma]	1	1	1	1	1	1	1	1	1	1
313112374	myogenin, partial [Oryzias melastigma]	0	0	0	0	0	0	0	0	0	0
508096282	cytochrome P450 [Oryzias melastigma]	0	0	0	1	1	1	0	0	1	1
403531543	NADH dehydrogenase subunit 3 (mitochondrion) [Oryzias melastigma]	0	0	0	0	0	0	0	0	0	0
374093526	androgen receptor beta subtype, partial [Oryzias melastigma]	1	1	1	1	1	1	1	1	1	1
343532566	fibroblast growth factor 8 [Oryzias melastigma]	1	1	1	1	1	1	1	1	1	1
508096228	cytochrome P450 [Oryzias melastigma]	0	0	0	0	0	0	1	1	1	1
403531547	NADH dehydrogenase subunit 6 (mitochondrion) [Oryzias melastigma]	0	0	0	0	0	0	0	0	0	0
327358597	cytochrome c oxidase subunit Va, partial [Oryzias melastigma]	0	0	0	0	0	0	0	0	0	0
508096242	cytochrome P450 [Oryzias melastigma]	0	0	0	1	0	1	0	0	1	1
508096318	cytochrome P450 [Oryzias melastigma]	1	1	1	1	0	0	1	0	0	1
448278792	catalase, partial [Oryzias melastigma]	1	1	1	1	1	1	1	1	1	1
328963202	coxsackie virus and adenovirus receptor precursor, partial [Oryzias melastigma]	1	1	1	1	1	1	1	1	1	1
327358501	ribosomal protein L13, partial [Oryzias melastigma]	1	1	1	1	1	1	1	1	1	1
327358609	elongation factor 2, partial [Oryzias melastigma]	1	1	1	1	1	1	1	1	1	1
327358323	SAM domain and HD domain-containing protein 1, partial [Oryzias melastigma]	1	1	1	1	1	1	1	1	1	1
328963212	oxysterol binding protein-like 9, partial [Oryzias melastigma]	1	1	1	1	1	1	1	1	1	1
327358575	lipocalin, partial [Oryzias melastigma]	1	0	1	1	1	1	1	1	1	1
508096302	cytochrome P450 [Oryzias melastigma]	1	1	1	1	1	1	0	1	1	1
327358389	heart-type fatty acid binding protein, partial [Oryzias melastigma]	1	1	1	1	1	1	1	1	1	1
380776930	NADH dehydrogenase subunit 4 (mitochondrion) [Oryzias melastigma]	1	0	1	0	0	0	1	0	1	0
327358411	uncoupling protein 2, partial [Oryzias melastigma]	1	1	1	1	1	1	1	1	1	1
327358467	insulin-like growth factor-I, partial [Oryzias melastigma]	1	1	1	1	1	1	1	1	1	1
508096292	cytochrome P450 [Oryzias melastigma]	0	0	1	0	0	0	0	1	0	1
327358513	3-oxo-5-beta-steroid 4-dehydrogenase, partial [Oryzias melastigma]	1	1	1	1	1	1	1	1	1	1
359828671	cyclooxygenase-1, partial [Oryzias melastigma]	1	1	1	0	0	0	1	1	1	1
327358569	choriogenin H, partial [Oryzias melastigma]	0	0	0	0	0	0	0	0	0	0
327179175	complement factor properdin, partial [Oryzias melastigma]	1	1	1	1	1	1	1	1	1	1
89474603	erythropoietin, partial [Oryzias melastigma]	1	1	1	1	1	1	0	0	1	1
327358635	hepatic lipase, partial [Oryzias melastigma]	1	1	1	1	1	1	1	1	1	1
328963208	amisyn, partial [Oryzias melastigma]	1	1	1	1	1	1	1	1	1	1
327358643	biquitin-conjugating enzyme E2Q 1, partial [Oryzias melastigma]	1	1	1	1	1	1	1	1	1	1
328963186	carnitine acetyltransferase, partial [Oryzias melastigma]	1	1	1	1	1	1	1	1	1	1
327358379	spen-like protein, partial [Oryzias melastigma]	1	1	1	1	1	1	1	1	1	1
380776925	ATP synthase F0 subunit 8 (mitochondrion) [Oryzias melastigma]	0	0	0	0	0	0	0	0	0	0
327358543	apolipoprotein C-I, partial [Oryzias melastigma]	1	1	1	1	1	1	0	1	1	1
403531539	cytochrome c oxidase subunit II (mitochondrion) [Oryzias melastigma]	0	0	0	0	0	0	0	0	0	0
448278800	C-C motif chemokine 20, partial [Oryzias melastigma]	1	0	1	0	0	0	0	0	1	1
327358497	inter-alpha (globulin) inhibitor H3, partial [Oryzias melastigma]	0	0	0	1	1	1	1	0	1	1
508096232	cytochrome P450 [Oryzias melastigma]	0	0	1	0	0	0	1	1	1	1
327179167	serpin peptidase inhibitor clade A member 7, partial [Oryzias melastigma]	0	0	0	1	1	1	1	0	0	1
327358375	antileukoproteinase precursor, partial [Oryzias melastigma]	0	0	0	0	0	0	0	0	0	0
342520668	aryl hydrocarbon receptor nuclear translocator, partial [Oryzias melastigma]	1	1	1	1	1	1	1	1	1	1
508096320	cytochrome P450 [Oryzias melastigma]	0	0	0	0	0	0	0	0	0	0
342520867	cytochrome P450 19b, partial [Oryzias melastigma]	0	0	0	0	0	0	0	0	0	0
327358491	alpha-type globin [Oryzias melastigma]	1	1	1	1	1	1	1	1	1	1
327358455	acyl-CoA-binding protein, partial [Oryzias melastigma]	1	1	1	1	1	1	1	1	1	1
327358563	ribosomal protein L22, partial [Oryzias melastigma]	0	1	1	1	1	1	1	1	1	1
508096340	cytochrome P450, partial [Oryzias melastigma]	0	0	0	1	1	1	0	0	1	1
327358367	acyl-CoA synthetase short-chain family member 2, partial [Oryzias melastigma]	1	1	1	1	1	1	1	1	1	1
327358337	complement component C3-2, partial [Oryzias melastigma]	1	1	1	1	1	1	0	0	1	1
374093536	sodium-iodide symporter NIS, partial [Oryzias melastigma]	1	1	1	0	1	1	1	1	1	1
330414282	cyclooxygenase-2 [Oryzias melastigma]	1	0	1	0	0	0	1	0	1	1
508096338	cytochrome P450, partial [Oryzias melastigma]	0	0	0	0	0	0	1	1	1	1
327358487	solute carrier family 35 member D1, partial [Oryzias melastigma]	1	1	1	1	1	1	1	1	1	1
571026546	nuclear receptor subfamily-5 groupAmember 2, partial [Oryzias melastigma]	1	1	1	1	1	1	1	1	1	1
328963206	translocase 2, partial [Oryzias melastigma]	1	1	1	1	1	1	1	1	1	1
220897925	retinal homeobox protein 2 [Oryzias melastigma]	1	1	1	0	0	0	0	0	1	1
327358657	ribosomal protein L35a, partial [Oryzias melastigma]	0	1	1	0	0	0	0	0	0	0
327358343	complement C1q-like protein 4 precursor, partial [Oryzias melastigma]	0	0	0	1	1	1	1	1	1	1
508096328	cytochrome P450 [Oryzias melastigma]	0	0	0	0	0	0	0	0	1	0
374638044	glutamate-cysteine ligase catalytic subunit, partial [Oryzias melastigma]	1	1	1	1	1	1	1	1	1	1
572938423	17-beta-hydroxysteroid dehydrogenase, partial [Oryzias melastigma]	1	1	1	1	1	1	1	1	1	1
327358443	antithrombin III, partial [Oryzias melastigma]	1	1	1	1	1	1	1	1	1	1
220897937	sonic hedgehog-like protein [Oryzias melastigma]	1	1	1	1	1	1	1	1	1	1
380776926	ATP synthase F0 subunit 6 (mitochondrion) [Oryzias melastigma]	0	0	0	0	0	0	0	0	0	0
339015534	proliferator-activated receptor beta [Oryzias melastigma]	1	1	1	1	1	1	1	1	1	1
448278796	glutathione peroxidase, partial [Oryzias melastigma]	1	1	1	1	1	1	1	1	1	1
327358333	lipopolysaccharide-binding protein, partial [Oryzias melastigma]	1	1	1	1	1	1	1	1	1	1
508096262	cytochrome P450 [Oryzias melastigma]	0	0	1	1	1	1	0	0	1	1
508096284	cytochrome P450 [Oryzias melastigma]	1	1	1	1	0	1	1	1	1	1
403531540	ATP synthase F0 subunit 8 (mitochondrion) [Oryzias melastigma]	0	0	0	0	0	0	0	0	0	0
328963192	cytochrome P450 1a, partial [Oryzias melastigma]	0	0	0	0	0	0	0	0	0	0
508096250	cytochrome P450 [Oryzias melastigma]	1	1	1	0	1	1	0	0	1	1
327358633	40S ribosomal protein S8, partial [Oryzias melastigma]	1	1	1	1	1	1	1	1	1	1
508096290	cytochrome P450 [Oryzias melastigma]	0	0	0	0	0	0	0	0	0	0
327358447	peroxiredoxin 3, partial [Oryzias melastigma]	0	1	1	1	1	1	0	0	0	1
328963180	transferrin precursor, partial [Oryzias melastigma]	1	1	1	1	1	1	1	1	1	1
327358579	biotinidase precursor, partial [Oryzias melastigma]	1	0	1	1	1	1	1	1	1	1
350998308	hatching enzyme protease [Oryzias melastigma]	1	1	1	0	1	1	1	1	1	1
508096278	cytochrome P450 [Oryzias melastigma]	1	0	1	1	1	1	0	0	1	1
220897929	early growth response 2 [Oryzias melastigma]	1	1	1	0	1	1	1	0	1	1
572938326	gonadotropin-releasing hormone receptor 2, partial [Oryzias melastigma]	1	1	1	1	1	1	1	1	1	1
327358551	aldehyde dehydrogenase 9A1, partial [Oryzias melastigma]	1	1	1	1	1	1	1	1	1	1
327358393	ceruloplasmin, partial [Oryzias melastigma]	1	1	1	1	1	1	1	1	1	1
327358365	skin mucus lectin, partial [Oryzias melastigma]	1	0	1	0	0	0	0	0	0	1
327358439	metallothionein [Oryzias melastigma]	1	1	1	1	1	1	1	1	1	1
403531544	NADH dehydrogenase subunit 4L (mitochondrion) [Oryzias melastigma]	0	0	0	0	0	0	0	0	0	0
327358525	ubiquitin-conjugating enzyme E2B, partial [Oryzias melastigma]	1	1	1	1	1	1	1	1	1	1
327358519	cathepsin F, partial [Oryzias melastigma]	1	1	1	1	1	1	1	1	1	1
327358407	BCL2/adenovirus E1B 19 kDa protein-interacting protein 3, partial [Oryzias melastigma]	1	1	1	1	1	1	1	1	1	1
339015536	proliferator-activated receptor gamma [Oryzias melastigma]	0	0	1	0	0	0	0	1	0	1
327179173	complement factor H precursor, partial [Oryzias melastigma]	1	1	1	1	1	1	1	1	1	1
302320875	c-type lysozyme [Oryzias melastigma]	0	0	0	1	1	1	0	0	1	1
327358327	interleukin-1 receptor type II, partial [Oryzias melastigma]	1	1	1	0	1	1	1	0	1	1
508096260	cytochrome P450 [Oryzias melastigma]	0	1	1	1	1	1	0	0	1	1
327358505	hydroxysteroid (17-beta) dehydrogenase 4, partial [Oryzias melastigma]	1	1	1	1	1	1	1	1	1	1
327358401	Yes-associated protein 1, partial [Oryzias melastigma]	1	1	1	0	1	1	1	1	1	1
327358521	cytosolic malate dehydrogenase A, partial [Oryzias melastigma]	1	1	1	1	1	1	1	1	1	1
327358463	G protein-coupled receptor 178, partial [Oryzias melastigma]	1	1	1	1	1	1	1	1	1	1
327358397	TBT-binding protein, partial [Oryzias melastigma]	1	1	1	1	1	1	1	1	1	1
327358493	solute carrier organic anion transporter family member 2A1, partial [Oryzias melastigma]	1	1	1	1	1	1	1	1	1	1
508096220	cytochrome P450 [Oryzias melastigma]	0	0	0	1	1	1	0	0	0	1
328963190	cytochrome oxidase subunit I, partial (mitochondrion) [Oryzias melastigma]	0	0	0	0	0	0	0	0	0	0
508096246	cytochrome P450 [Oryzias melastigma]	0	0	0	0	0	0	0	0	0	0
327358419	catalase, partial [Oryzias melastigma]	0	0	0	0	0	0	0	0	0	0
328963196	histidine ammonia-lyase, partial [Oryzias melastigma]	0	0	0	1	1	1	0	0	1	1
327358435	matrix metallopeptidase 13 [Oryzias melastigma]	1	1	1	1	1	1	1	1	1	1
508096254	cytochrome P450 [Oryzias melastigma]	0	0	0	1	0	1	0	0	1	1
82879991	telomerase reverse transcriptase [Oryzias melastigma]	0	0	0	0	0	0	1	1	1	1
327358587	eukaryotic translation initiation factor 3 subunit 6 interacting protein, partial [Oryzias melastigma]	1	1	1	1	1	1	1	1	1	1
327358427	heat shock 70kDa protein 4, partial [Oryzias melastigma]	1	1	1	1	1	1	1	1	1	1
339015540	estrogen receptor gamma [Oryzias melastigma]	1	1	1	1	1	1	1	1	1	1
124494534	choriogenin H [Oryzias melastigma]	0	0	0	0	0	0	0	0	0	0
380849725	C1r/s protein, partial [Oryzias melastigma]	1	0	1	1	1	1	1	1	1	1
327358527	60S acidic ribosomal protein P0 [Oryzias melastigma]	1	1	1	1	1	1	1	1	1	1
327358319	lectin mannose-binding 2, partial [Oryzias melastigma]	1	1	1	1	1	1	1	1	1	1
327358559	biotinidase [Oryzias melastigma]	0	0	0	0	0	0	0	1	0	0
327358577	alpha-N-acetylgalactosaminidase [Oryzias melastigma]	1	1	1	1	1	1	1	1	1	1
327358417	fibrinogen gamma polypeptide, partial [Oryzias melastigma]	0	0	0	1	1	1	0	0	1	1
508096264	cytochrome P450 [Oryzias melastigma]	0	0	0	1	1	1	1	1	1	1
330414284	Na+-K+-ATPase [Oryzias melastigma]	1	1	1	1	1	1	1	1	1	1
327358637	choriogenin L, partial [Oryzias melastigma]	1	0	0	0	0	0	0	0	0	0
374093542	tumor suppressor p53, partial [Oryzias melastigma]	1	1	1	1	1	1	1	1	1	1
339015538	estrogen receptor alpha [Oryzias melastigma]	0	0	0	1	0	1	1	1	1	1
380776922	NADH dehydrogenase subunit 2 (mitochondrion) [Oryzias melastigma]	0	0	1	1	1	1	1	1	0	0
327358441	matrix metalloproteinase 9 [Oryzias melastigma]	0	0	1	0	0	0	1	0	1	1
508096334	cytochrome P450 [Oryzias melastigma]	1	1	1	0	0	0	0	0	0	1
572938441	11-beta-hydroxysteroid dehydrogenase, partial [Oryzias melastigma]	1	1	1	1	1	1	1	1	1	1
327358623	fructose-16-bisphosphatase 1, partial [Oryzias melastigma]	0	0	0	1	1	1	1	1	1	1
327358667	ubiquitin carboxyl-terminal hydrolase isozyme L5, partial [Oryzias melastigma]	0	0	0	0	0	0	0	0	0	0
342520426	vitellogenin II, partial [Oryzias melastigma]	0	0	0	1	1	1	0	0	1	1
327358369	26S proteasome non-ATPase regulatory subunit 8, partial [Oryzias melastigma]	1	1	1	1	1	1	1	1	1	1
220897931	myosin heavy chain [Oryzias melastigma]	1	1	1	1	1	1	1	1	1	1
508096258	cytochrome P450 [Oryzias melastigma]	1	1	1	1	1	1	1	1	1	1
508096322	cytochrome P450 [Oryzias melastigma]	1	0	1	1	1	1	1	1	1	1
327358601	Atg12 protein, partial [Oryzias melastigma]	1	1	1	1	1	1	1	1	1	1
327358361	proteoglycan 4, partial [Oryzias melastigma]	0	1	1	1	1	1	0	1	1	1
508096218	cytochrome P450 [Oryzias melastigma]	1	1	1	0	0	0	1	1	0	1
327179163	secreted immunoglobulin domain protein 4, partial [Oryzias melastigma]	1	1	1	1	1	1	1	1	1	1
327358595	methionyl aminopeptidase 2, partial [Oryzias melastigma]	1	1	1	1	1	1	1	1	1	1
327358555	apolipoprotein B, partial [Oryzias melastigma]	0	0	0	1	1	1	0	0	1	1
403531548	cytochrome b (mitochondrion) [Oryzias melastigma]	0	0	0	0	0	0	0	0	0	0
327358617	eukaryotic translation initiation factor 3 subunit 7 zeta, partial [Oryzias melastigma]	1	1	1	1	1	1	1	1	1	1
327358461	stabilin-2 precursor, partial [Oryzias melastigma]	1	1	1	0	0	1	0	1	1	1
327358485	transient receptor potential cation channel subfamily M member 7, partial [Oryzias melastigma]	1	1	1	1	1	1	1	1	1	1
374093528	bcl2-associated X, partial [Oryzias melastigma]	1	1	1	1	1	1	1	1	1	1
327358533	60S ribosomal protein L38, partial [Oryzias melastigma]	1	1	1	1	1	1	1	1	1	1
327358509	cytochrome c oxidase subunit VIa precursor [Oryzias melastigma]	1	1	1	1	1	1	1	1	1	1
508096274	cytochrome P450 [Oryzias melastigma]	1	1	1	1	1	1	1	1	1	1
327358581	hypoxanthine phosphoribosyltransferase, partial [Oryzias melastigma]	1	1	1	1	1	1	1	1	1	1
327358651	cytochrome c oxidase subunit I, partial [Oryzias melastigma]	0	0	0	0	0	0	0	0	0	0
330414280	cardiac muscle specific SET and MYND domain containing 1 [Oryzias melastigma]	1	1	1	1	0	1	1	1	1	1
327358405	activity-dependent neuroprotective protein, partial [Oryzias melastigma]	1	1	1	1	1	1	1	1	1	1
327358413	heat shock protein 90 beta, partial [Oryzias melastigma]	1	1	1	1	1	1	1	1	1	1
572938458	low density lipoprotein receptor, partial [Oryzias melastigma]	1	1	1	1	1	1	1	1	1	1
342520475	aryl hydrocarbon receptor, partial [Oryzias melastigma]	0	0	0	0	0	0	0	0	0	0
327358371	cysteine-rich protein 2, partial [Oryzias melastigma]	1	1	1	1	1	1	1	1	1	1
327358431	peroxiredoxin 6, partial [Oryzias melastigma]	1	1	1	1	1	1	1	1	1	1
327358567	ribosomal protein L32, partial [Oryzias melastigma]	1	1	1	1	1	1	1	1	1	1
572938391	steroidogenic acute regulatory protein, partial [Oryzias melastigma]	1	1	1	1	1	1	1	1	1	1
380776921	NADH dehydrogenase subunit 1 (mitochondrion) [Oryzias melastigma]	0	0	1	1	1	1	1	1	0	0
169260691	Cbp/p300-interacting transactivator 3a [Oryzias melastigma]	1	1	1	0	0	1	0	0	1	1
327358373	tripartite motif-containing 55b, partial [Oryzias melastigma]	1	1	1	1	1	1	1	1	1	1
327358537	ribosomal protein L37, partial [Oryzias melastigma]	1	1	1	1	1	1	1	1	1	1
327358615	allantoicase, partial [Oryzias melastigma]	0	0	0	1	1	1	0	0	1	1
327358659	phosphotriesterase-like protein, partial [Oryzias melastigma]	1	1	1	1	1	1	1	1	1	1
380776929	NADH dehydrogenase subunit 4L (mitochondrion) [Oryzias melastigma]	0	0	0	0	0	0	0	0	0	0
508096236	cytochrome P450 [Oryzias melastigma]	0	0	0	1	1	1	0	0	1	1
327358353	eukocyte cell-derived chemotaxin 2, partial [Oryzias melastigma]	1	1	1	1	1	1	1	1	1	1
327358359	kininogen-1 precursor, partial [Oryzias melastigma]	0	0	0	1	1	1	0	0	1	1
327358355	LMP2, partial [Oryzias melastigma]	1	1	1	1	1	1	1	1	1	1
508096312	cytochrome P450 [Oryzias melastigma]	0	0	0	0	0	0	0	0	0	0
328963214	apolipoprotein A-I-binding protein precursor, partial [Oryzias melastigma]	1	1	1	1	1	1	1	1	1	1
306071742	hepcidin precursor [Oryzias melastigma]	0	1	1	1	1	1	0	1	1	1
327358585	UDP-glucose pyrophosphorylase 2, partial [Oryzias melastigma]	1	1	1	1	1	1	1	1	1	1
327358663	elongation factor 1 alpha, partial [Oryzias melastigma]	1	1	1	1	1	1	1	1	1	1
327358385	alanine-glyoxylate aminotransferase 2-like 1, partial [Oryzias melastigma]	1	0	1	1	1	1	1	1	1	1
327358565	hydroxymethylglutaryl-CoA lyase, partial [Oryzias melastigma]	1	1	1	1	1	1	1	1	1	1
327358477	ADP-ribosylation factor 4 [Oryzias melastigma]	1	1	1	1	1	1	1	1	1	1
169260693	Cbp/p300-interacting transactivator 3b [Oryzias melastigma]	1	1	1	1	1	1	1	1	1	1
124494532	choriogenin L [Oryzias melastigma]	0	0	0	1	1	1	1	1	1	1
327358619	inositol polyphosphate-5-phosphatase A, partial [Oryzias melastigma]	1	1	1	1	1	1	1	1	1	1
327358573	14 kDa apolipoprotein [Oryzias melastigma]	1	1	1	1	1	1	0	0	1	1
327358335	complement component 1 q subcomponent-like 4 like, partial [Oryzias melastigma]	1	1	0	1	1	1	1	1	1	1
327358481	proheparin-binding EGF-like growth factor, partial [Oryzias melastigma]	0	0	0	0	0	0	1	0	1	1
327358489	Gga1 protein, partial [Oryzias melastigma]	1	1	1	1	1	1	1	1	1	1
328963210	NAC alpha, partial [Oryzias melastigma]	1	1	1	1	1	1	1	1	1	1
328963194	glyoxylate reductase, partial [Oryzias melastigma]	1	1	1	1	1	1	1	1	1	1
327358329	alpha-1-antitrypsin, partial [Oryzias melastigma]	0	0	0	1	0	1	0	1	1	0
327358451	nuclear receptor 2C2-associated protein [Oryzias melastigma]	1	1	1	1	1	1	1	1	1	1
448278788	ribosomal protein L7, partial [Oryzias melastigma]	1	1	1	1	1	1	1	1	1	1
6045189	Tyrosinase [Oryzias melastigma]	0	0	1	0	0	0	0	1	1	1
572938358	growth hormone receptor, partial [Oryzias melastigma]	1	1	1	1	1	1	1	1	1	1
327358607	alpha-13-mannosyl-glycoprotein 2-beta-N-acetylglucosaminyltransferase, partial [Oryzias melastigma]	1	1	1	1	1	1	1	1	1	1
571026540	cytochrome P450 11beta, partial [Oryzias melastigma]	0	0	0	0	0	0	0	0	0	0
403531545	NADH dehydrogenase subunit 4 (mitochondrion) [Oryzias melastigma]	0	0	0	0	0	0	0	0	0	0
327358433	heat shock 70kDa protein 5, partial [Oryzias melastigma]	1	1	1	1	1	1	1	1	1	1
403531541	ATP synthase F0 subunit 6 (mitochondrion) [Oryzias melastigma]	0	0	0	0	0	0	0	0	0	0
327358629	integral membrane protein 1, partial [Oryzias melastigma]	1	1	1	1	1	1	1	1	1	1
327358351	complement regulatory plasma protein, partial [Oryzias melastigma]	1	1	1	1	1	1	1	1	1	1
327358457	ependymin-1 precursor [Oryzias melastigma]	1	1	1	1	1	1	1	1	1	1
327358515	cytochrome P450 2C33-like protein, partial [Oryzias melastigma]	0	0	0	0	0	0	0	0	0	0
327358557	40S ribosomal protein S18, partial [Oryzias melastigma]	0	0	0	0	0	0	0	0	0	0
327358545	farnesyl pyrophosphate synthetase, partial [Oryzias melastigma]	1	1	1	1	1	1	1	1	1	1
328963200	hypothetical protein, partial [Oryzias melastigma]	1	1	1	1	1	1	1	1	1	1
339015532	proliferator-activated receptor alpha [Oryzias melastigma]	1	1	1	1	1	1	1	1	1	1
425906643	cytochrome P450 2K29, partial [Oryzias melastigma]	0	0	0	0	1	0	0	0	0	0
374093538	thyrotropin beta, partial [Oryzias melastigma]	1	1	1	0	0	1	1	1	1	1
571026542	follicle stimulating hormone beta subunit, partial [Oryzias melastigma]	1	1	1	0	0	0	0	1	1	1
508096336	cytochrome P450, partial [Oryzias melastigma]	0	0	0	0	0	0	0	0	0	0
327358591	elongation factor 1 gamma, partial [Oryzias melastigma]	1	1	1	1	1	1	1	1	1	1
327358535	F-box only protein 9, partial [Oryzias melastigma]	1	1	1	1	1	1	1	1	1	1
571026544	insulin-like growth factor 1 receptor, partial [Oryzias melastigma]	1	1	1	1	1	1	1	1	1	1
327358645	protein-O-mannosyltransferase 2, partial [Oryzias melastigma]	1	1	1	1	1	1	1	1	1	1
508096296	cytochrome P450 [Oryzias melastigma]	1	1	1	0	0	0	1	1	1	1
327358321	mannose-binding lectin-associated serine protease-3b, partial [Oryzias melastigma]	0	0	0	1	1	1	1	0	1	1
327358469	canopy-1 precursor, partial [Oryzias melastigma]	1	1	1	1	1	1	1	1	1	1
327358511	beta-hydroxysteroid dehydrogenase type 3, partial [Oryzias melastigma]	0	0	0	0	0	0	0	0	0	0
334362255	hepcidin precursor [Oryzias melastigma]	1	0	0	0	0	0	1	0	0	0
403531537	NADH dehydrogenase subunit 2 (mitochondrion) [Oryzias melastigma]	0	0	0	0	0	0	0	0	0	0
508096252	cytochrome P450 [Oryzias melastigma]	0	0	0	0	0	0	1	1	1	1
327358503	eukaryotic translation initiation factor 4A isoform 1A [Oryzias melastigma]	1	1	1	1	1	1	1	1	1	1
508096324	cytochrome P450 [Oryzias melastigma]	0	0	0	1	1	1	1	0	1	1
327358445	fibrinogen beta chain precursor, partial [Oryzias melastigma]	0	0	0	1	1	1	0	0	1	1
508096276	cytochrome P450 [Oryzias melastigma]	1	0	1	1	1	1	1	0	1	1
374093534	c-Fos proto-oncogene, partial [Oryzias melastigma]	1	1	1	0	1	1	1	1	1	1
327358541	endonuclease-reverse transcriptase HmRTE-e01, partial [Oryzias melastigma]	1	1	1	1	1	1	1	1	1	1
327358531	TGF-beta-inducible nuclear protein 1, partial [Oryzias melastigma]	1	1	1	1	1	1	1	1	1	1
327358611	40S ribosomal protein S17, partial [Oryzias melastigma]	1	1	1	1	1	1	1	1	1	1
327358599	peroxisomal trans-2-enoyl-CoA reductase, partial [Oryzias melastigma]	1	1	1	1	1	1	1	1	1	1
508096248	cytochrome P450 [Oryzias melastigma]	0	0	0	0	0	0	0	0	0	0
343532562	NK2 transcription factor related 5 [Oryzias melastigma]	0	0	0	0	0	0	0	0	0	0
374093530	B-cell lymphoma 2, partial [Oryzias melastigma]	1	1	1	1	1	1	1	1	1	1
83778886	hypoxia-inducible factor 1 alpha [Oryzias melastigma]	1	1	1	1	1	1	1	1	1	1
403531536	NADH dehydrogenase subunit 1 (mitochondrion) [Oryzias melastigma]	0	0	0	0	0	0	0	0	0	0
508096230	cytochrome P450 [Oryzias melastigma]	1	1	1	0	0	0	0	0	1	1
347449201	multidrug resistance-associated protein 1/ATP-binding cassette sub-family C member 1 [Oryzias melastigma]	1	1	1	1	1	1	1	1	1	1
327358339	complement component 4, partial [Oryzias melastigma]	1	1	1	1	1	1	1	1	1	1
327179165	vitronectin protein, partial [Oryzias melastigma]	0	0	0	0	0	0	0	0	0	0
327358583	apolipoprotein A-I, partial [Oryzias melastigma]	1	1	1	1	1	1	1	1	1	1
508096332	cytochrome P450 [Oryzias melastigma]	0	0	0	0	0	0	1	1	1	1
508096240	cytochrome P450 [Oryzias melastigma]	1	1	1	0	0	0	1	1	0	1
380849723	C9 protein, partial [Oryzias melastigma]	0	0	1	1	1	1	0	1	1	1
327358553	ribosomal protein L23 [Oryzias melastigma]	1	1	1	1	1	1	1	1	1	1
327358341	complement component 5, partial [Oryzias melastigma]	0	0	0	1	1	1	0	0	1	1
327358377	imitation switch ISWI, partial [Oryzias melastigma]	1	1	1	1	1	1	1	1	1	1
380776923	cytochrome c oxidase subunit I (mitochondrion) [Oryzias melastigma]	1	1	1	1	1	1	1	1	1	0
448278794	interleukin 1 beta, partial [Oryzias melastigma]	0	0	1	0	1	1	0	0	1	1
327358465	muscle-specific beta 1 integrin binding protein 2, partial [Oryzias melastigma]	1	1	1	1	1	1	1	1	1	1
169260689	Cbp/p300-interacting transactivator 1 [Oryzias melastigma]	0	0	0	0	0	0	0	0	0	0
327358315	coagulin factor II, partial [Oryzias melastigma]	0	0	0	1	1	1	1	1	1	1
380776928	NADH dehydrogenase subunit 3 (mitochondrion) [Oryzias melastigma]	0	0	1	1	0	1	1	0	0	0
220897923	orthodenticle homeobox 2 [Oryzias melastigma]	1	1	1	0	0	0	1	1	1	1
508096244	cytochrome P450 [Oryzias melastigma]	0	0	0	0	0	0	0	0	0	0
327358349	complement factor B, partial [Oryzias melastigma]	0	1	1	1	1	1	0	0	1	1
327358423	mitochondrial uncoupling protein 3, partial [Oryzias melastigma]	1	1	1	1	1	1	1	1	1	1
508096238	cytochrome P450 [Oryzias melastigma]	0	0	1	1	1	1	0	1	1	1
508096286	cytochrome P450 [Oryzias melastigma]	0	0	0	0	0	0	0	0	0	0
508096294	cytochrome P450 [Oryzias melastigma]	0	0	0	0	0	0	0	0	0	0
328963204	ras-related protein rac1, partial [Oryzias melastigma]	1	1	1	1	1	1	1	1	1	1
327358495	syntaxin 4, partial [Oryzias melastigma]	1	1	1	1	1	1	1	1	1	1
403531542	cytochrome c oxidase subunit III (mitochondrion) [Oryzias melastigma]	0	0	0	0	0	0	0	0	0	0
327358325	ferritin heavy chain, partial [Oryzias melastigma]	1	1	1	1	1	1	1	1	1	1
380776933	cytochrome b (mitochondrion) [Oryzias melastigma]	0	0	0	0	0	0	0	0	0	0
339015528	GATA-binding protein 4 [Oryzias melastigma]	0	0	0	1	1	1	1	0	1	1
508096326	cytochrome P450 [Oryzias melastigma]	1	0	0	0	0	0	1	1	0	0
327179169	C1 inhibitor, partial [Oryzias melastigma]	0	1	1	1	1	1	1	1	1	1
327358387	histone deacetylase 8, partial [Oryzias melastigma]	1	1	1	1	1	1	1	1	1	1
327358345	C1q-like 23kDa protein, partial [Oryzias melastigma]	1	1	1	1	1	1	1	1	1	1
380776932	NADH dehydrogenase subunit 6 (mitochondrion) [Oryzias melastigma]	0	0	0	0	0	0	0	0	0	0
448278790	complement component C8, partial [Oryzias melastigma]	0	0	0	1	1	1	0	0	1	1
125486695	choriogenin H [Oryzias melastigma]	0	0	0	0	0	0	0	0	0	0
374638048	cytochrome P450 1A, partial [Oryzias melastigma]	0	0	0	0	0	0	0	0	0	0
508096280	cytochrome P450 [Oryzias melastigma]	1	1	1	1	1	1	1	1	1	1
342520306	estrogen receptor beta, partial [Oryzias melastigma]	1	1	1	1	1	1	1	1	1	1
327358671	acidic ribosomal protein P0, partial [Oryzias melastigma]	0	0	0	0	0	0	0	0	0	0
374638046	ary hydrocarbon receptor, partial [Oryzias melastigma]	1	1	1	1	1	1	1	1	1	1
572938342	androgen receptor alpha, partial [Oryzias melastigma]	1	1	1	1	1	1	1	1	1	1
327358383	liver-basic fatty acid binding protein, partial [Oryzias melastigma]	1	1	1	1	1	1	1	1	1	1
327358391	thioredoxin domain containing 5, partial [Oryzias melastigma]	1	1	1	1	1	1	1	1	1	1
328963188	cytochrome oxidase subunit III (mitochondrion) [Oryzias melastigma]	0	0	0	0	0	0	0	0	0	0
572938375	glucocorticoid receptor 2, partial [Oryzias melastigma]	1	0	1	1	0	1	0	0	0	1
572938474	cytochrome P450 21A, partial [Oryzias melastigma]	0	0	0	0	0	0	0	0	0	0
508096306	cytochrome P450 [Oryzias melastigma]	1	1	1	1	1	1	1	1	1	1
327358421	cold-inducible RNA-binding protein, partial [Oryzias melastigma]	1	1	1	1	1	1	1	1	1	1
327358655	ribosomal protein L4, partial [Oryzias melastigma]	1	1	1	1	1	1	1	1	1	1
508096270	cytochrome P450 [Oryzias melastigma]	1	1	1	1	1	1	1	1	1	1
220897935	zinc finger protein 462 [Oryzias melastigma]	1	1	1	0	0	0	1	1	1	1
327358529	NADH dehydrogenase subunit 4, partial [Oryzias melastigma]	0	0	0	0	0	0	0	0	0	0
374638042	metallothionein [Oryzias melastigma]	0	0	0	0	0	0	0	0	0	0

## Sheet: protein detailed - eval+a70%hit
		mRNA_F_brain.Trinity.cHeader.fasta.blastx.Melastigma.protein.ncbi.protein.20140327.cHeader.fa.outfmt6.w_pct_hit_length				mRNA_M_brain.Trinity.cHeader.fasta.blastx.Melastigma.protein.ncbi.protein.20140327.cHeader.fa.outfmt6.w_pct_hit_length				mRNA_FM_brain.Trinity.cHeader.fasta.blastx.Melastigma.protein.ncbi.protein.20140327.cHeader.fa.outfmt6.w_pct_hit_length				mRNA_F_liver.Trinity.cHeader.fasta.blastx.Melastigma.protein.ncbi.protein.20140327.cHeader.fa.outfmt6.w_pct_hit_length				mRNA_M_liver.Trinity.cHeader.fasta.blastx.Melastigma.protein.ncbi.protein.20140327.cHeader.fa.outfmt6.w_pct_hit_length				mRNA_FM_liver.Trinity.cHeader.fasta.blastx.Melastigma.protein.ncbi.protein.20140327.cHeader.fa.outfmt6.w_pct_hit_length				mRNA_F_ovaries.Trinity.cHeader.fasta.blastx.Melastigma.protein.ncbi.protein.20140327.cHeader.fa.outfmt6.w_pct_hit_length				mRNA_M_testes.Trinity.cHeader.fasta.blastx.Melastigma.protein.ncbi.protein.20140327.cHeader.fa.outfmt6.w_pct_hit_length				mRNA_all_organs.Trinity.cHeader.fasta.blastx.Melastigma.protein.ncbi.protein.20140327.cHeader.fa.outfmt6.w_pct_hit_length				idv.assemblies.clustered.cHeader.fasta.blastx.Melastigma.protein.ncbi.protein.20140327.cHeader.fa.outfmt6.w_pct_hit_length
gi	description	Found?	Percentage identity	E-value	% of alignment on hit	Found?	Percentage identity	E-value	% of alignment on hit	Found?	Percentage identity	E-value	% of alignment on hit	Found?	Percentage identity	E-value	% of alignment on hit	Found?	Percentage identity	E-value	% of alignment on hit	Found?	Percentage identity	E-value	% of alignment on hit	Found?	Percentage identity	E-value	% of alignment on hit	Found?	Percentage identity	E-value	% of alignment on hit	Found?	Percentage identity	E-value	% of alignment on hit	Found?	Percentage identity	E-value	% of alignment on hit
327358425	plasminogen [Oryzias melastigma]	1	37.28	2e-37	81.95	0	33.15	2e-18	62.41	1	38.46	1e-39	84.21	1	99.23	5e-154	98.12	1	99.23	5e-154	98.12	1	99.23	5e-154	98.12	1	28.81	1e-25	96.62	1	39.42	3e-53	96.99	1	99.23	5e-154	98.12	1	99.23	5e-154	98.12
403531546	NADH dehydrogenase subunit 5 (mitochondrion) [Oryzias melastigma]	0	NA	NA	NA	0	NA	NA	NA	0	NA	NA	NA	0	NA	NA	NA	0	NA	NA	NA	0	NA	NA	NA	0	NA	NA	NA	0	NA	NA	NA	0	NA	NA	NA	0	NA	NA	NA
327358403	whey acidic protein precursor, partial [Oryzias melastigma]	0	48.53	2e-12	39.08	1	29.23	9e-07	92.53	1	29.23	9e-07	92.53	1	100	5e-112	98.28	1	100	5e-111	97.13	1	100	5e-112	98.28	1	100	6e-112	98.28	0	54.17	4e-23	54.6	1	100	6e-112	98.28	1	100	6e-112	98.28
342520767	cytochrome P450 1A, partial [Oryzias melastigma]	0	NA	NA	NA	0	NA	NA	NA	0	NA	NA	NA	0	NA	NA	NA	0	NA	NA	NA	0	NA	NA	NA	0	NA	NA	NA	0	NA	NA	NA	0	NA	NA	NA	0	NA	NA	NA
343532564	bone morphogenetic protein 4 [Oryzias melastigma]	1	100	5e-102	100	1	100	3e-102	100	1	100	5e-102	100	1	26.67	9e-14	98.39	1	100	1e-102	100	1	100	3e-102	100	1	100	5e-102	100	1	26.67	1e-13	98.39	1	100	5e-102	100	1	100	5e-102	100
327358473	IQ motif containing GTPase activating protein 2 [Oryzias melastigma]	1	72.46	3e-17	100	1	100	5e-35	100	1	100	1e-34	100	1	100	1e-34	100	1	100	1e-34	100	1	100	1e-34	100	1	72.46	3e-17	100	1	100	2e-34	100	1	72.46	3e-17	100	1	72.46	3e-17	100
327358653	cytochrome c oxidase subunit II, partial [Oryzias melastigma]	0	NA	NA	NA	0	NA	NA	NA	0	NA	NA	NA	0	NA	NA	NA	0	NA	NA	NA	0	NA	NA	NA	0	NA	NA	NA	0	NA	NA	NA	0	NA	NA	NA	0	NA	NA	NA
342520362	vitellogenin 1, partial [Oryzias melastigma]	0	100	2e-61	31.87	0	NA	NA	NA	0	100	3e-70	35.96	1	100	0	100	0	100	1e-75	38.89	1	93.86	0	100	1	100	0	100	0	NA	NA	NA	1	100	0	100	1	100	0	100
327358483	organic cation transporter like [Oryzias melastigma]	1	34.57	2e-08	100	1	33.75	5e-08	98.77	1	34.57	2e-08	100	1	34.57	2e-08	100	1	98.77	5e-31	100	1	34.57	2e-08	100	1	98.77	4e-31	100	1	98.77	4e-31	100	1	34.57	2e-08	100	1	98.77	5e-31	100
374093532	Kruppel-like factor 9, partial [Oryzias melastigma]	1	100	3e-66	100	1	100	1e-66	100	1	53.19	4e-37	100	1	100	2e-66	100	1	53.19	4e-37	100	1	53.19	4e-37	100	1	100	1e-66	100	1	100	7e-67	100	1	100	3e-66	100	1	100	2e-66	100
328963198	ribosomal protein l27a, partial [Oryzias melastigma]	1	100	7e-54	100	1	100	4e-54	100	1	100	3e-54	100	1	100	9e-54	100	1	100	4e-54	100	1	100	9e-54	100	1	100	4e-54	100	1	100	4e-54	100	1	100	1e-53	100	1	100	9e-54	100
327358649	glutamate dehydrogenase 1, partial [Oryzias melastigma]	1	96.67	4e-30	100	1	96.67	4e-30	100	1	96.67	4e-30	100	1	96.67	3e-30	100	1	96.67	3e-30	100	1	96.67	3e-30	100	1	96.67	4e-30	100	1	96.67	4e-30	100	1	96.67	4e-30	100	1	96.67	4e-30	100
328963182	14 kDa apolipoprotein, partial [Oryzias melastigma]	0	NA	NA	NA	0	NA	NA	NA	1	98.91	3e-46	86.79	0	NA	NA	NA	0	NA	NA	NA	0	NA	NA	NA	0	NA	NA	NA	0	NA	NA	NA	0	NA	NA	NA	0	NA	NA	NA
327358625	UDP-glucose 4-epimerase, partial [Oryzias melastigma]	1	83.49	6e-45	99.09	1	83.49	3e-45	99.09	1	83.49	7e-45	99.09	1	83.49	6e-45	99.09	1	83.49	6e-45	99.09	1	83.49	6e-45	99.09	1	83.49	7e-45	99.09	1	83.49	5e-45	99.09	1	83.49	7e-45	99.09	1	83.49	7e-45	99.09
327358479	glucocorticoid receptor DNA binding factor 1, partial [Oryzias melastigma]	1	81.08	1e-56	100	1	100	9e-74	100	1	81.08	1e-56	100	1	81.08	9e-57	100	1	81.08	1e-56	100	1	81.08	1e-56	100	1	81.08	8e-57	100	1	100	2e-73	100	1	81.08	1e-56	100	1	100	2e-73	100
327358539	methyltransferase Mb3374, partial [Oryzias melastigma]	1	31.69	3e-15	99.3	1	45.07	3e-32	99.3	1	31.69	2e-15	99.3	1	98.58	1e-79	99.3	1	98.58	2e-79	99.3	1	45.07	1e-32	99.3	1	31.69	5e-15	99.3	1	31.69	2e-15	99.3	1	98.58	1e-79	99.3	1	45.07	3e-32	99.3
327358381	transforming growth factor beta receptor III, partial [Oryzias melastigma]	1	98.33	2e-43	100	1	98.33	3e-43	100	1	98.33	6e-43	100	1	98.33	3e-43	100	1	98.33	3e-43	100	1	98.33	3e-43	100	1	98.33	6e-43	100	1	98.33	3e-43	100	1	98.33	3e-43	100	1	98.33	6e-43	100
327358603	AN1 ubiquitin-like protein, partial [Oryzias melastigma]	1	99.37	6e-91	98.75	1	99.37	7e-91	98.75	1	99.37	7e-91	98.75	1	99.37	3e-91	98.75	1	99.37	7e-91	98.75	1	99.37	6e-91	98.75	1	99.37	6e-91	98.75	1	99.37	7e-91	98.75	1	99.37	7e-91	98.75	1	99.37	7e-91	98.75
327358523	purine nucleoside phosphorylase, partial [Oryzias melastigma]	1	99.49	3e-116	100	1	99.49	4e-116	100	1	99.49	6e-116	100	1	99.49	5e-116	100	1	99.49	7e-116	100	1	60.2	2e-66	100	1	99.49	6e-116	100	1	99.49	6e-116	100	1	99.49	9e-116	100	1	99.49	7e-116	100
327358437	peroxiredoxin 1 [Oryzias melastigma]	1	83.33	2e-96	100	1	99.49	4e-114	100	1	99.49	4e-114	100	1	83.33	2e-96	100	1	83.33	2e-96	100	1	83.33	2e-96	100	1	100	1e-114	100	1	99.49	4e-114	100	1	83.33	2e-96	100	1	99.49	4e-114	100
327358363	warm temperature acclimation protein 65 kDa-like protein, partial [Oryzias melastigma]	0	NA	NA	NA	0	NA	NA	NA	0	60	2e-21	20.83	1	97.72	0	98.4	1	98.05	0	98.4	1	98.05	0	98.4	0	NA	NA	NA	0	41.33	4e-13	24.04	1	98.05	0	98.4	1	97.72	0	98.4
508096222	cytochrome P450 [Oryzias melastigma]	1	100	0	100	1	100	0	100	1	100	0	100	1	100	0	100	1	100	0	100	1	100	0	100	1	100	0	100	1	100	0	100	1	100	0	100	1	100	0	100
327358475	retinal G protein coupled receptor, partial [Oryzias melastigma]	1	100	2e-45	100	1	100	2e-45	100	1	100	3e-45	100	1	100	3e-45	100	1	100	3e-45	100	1	100	3e-45	100	1	29.47	2e-08	81.03	1	29.21	5e-09	75.86	1	100	3e-45	100	1	100	3e-45	100
328963216	diablo-like protein, partial [Oryzias melastigma]	0	70.45	1e-12	62.86	0	70.45	1e-12	62.86	0	70.45	1e-12	62.86	1	100	1e-34	100	1	100	1e-34	100	1	100	1e-34	100	1	100	1e-34	100	1	100	1e-34	100	1	100	2e-34	100	1	100	1e-34	100
327358549	growth hormone receptor, partial [Oryzias melastigma]	1	31.25	4e-09	89.57	0	40.3	8e-07	58.26	1	31.25	4e-09	89.57	0	NA	NA	NA	0	NA	NA	NA	0	NA	NA	NA	1	31.25	5e-09	89.57	1	31.25	9e-09	89.57	1	31.25	6e-09	89.57	1	31.25	9e-09	89.57
220897933	ubiquitin specific peptidase 2 [Oryzias melastigma]	1	100	7e-136	96.05	1	100	7e-136	96.05	1	100	8e-136	96.05	1	100	3e-136	96.05	1	100	7e-136	96.05	1	100	7e-136	96.05	1	100	4e-136	96.05	1	100	7e-136	96.05	1	100	7e-136	96.05	1	100	8e-136	96.05
327358613	transketolase [Oryzias melastigma]	1	98.84	1e-95	100	1	98.84	1e-95	100	1	98.84	1e-95	100	1	98.84	1e-95	100	1	98.84	1e-95	100	1	98.84	1e-95	100	1	98.84	1e-95	100	1	98.84	1e-95	100	1	98.84	1e-95	100	1	98.84	1e-95	100
508096272	cytochrome P450 [Oryzias melastigma]	0	NA	NA	NA	0	NA	NA	NA	0	36.99	6e-61	41.13	1	99.42	0	100	1	99.81	0	100	1	99.42	0	100	0	NA	NA	NA	0	NA	NA	NA	1	99.42	0	100	1	99.42	0	100
327358399	zinc finger protein 706 [Oryzias melastigma]	1	88.16	4e-37	100	1	88.16	4e-37	100	1	88.16	1e-37	100	1	88.16	4e-37	100	1	88.16	4e-37	100	1	88.16	4e-37	100	1	88.16	2e-37	100	1	100	1e-31	77.63	1	88.16	5e-37	100	1	86.84	9e-37	100
327358449	myocilin, partial [Oryzias melastigma]	1	40.4	6e-18	93.14	1	42.72	4e-20	97.06	1	100	1e-57	100	0	38.1	6e-11	61.76	1	100	6e-58	100	1	100	6e-58	100	1	100	6e-58	100	1	100	6e-58	100	1	100	1e-57	100	1	100	1e-57	100
508096308	cytochrome P450 [Oryzias melastigma]	0	84.9	2e-91	39.06	0	99.67	2e-177	62.17	0	99.19	4e-142	50.31	0	NA	NA	NA	0	NA	NA	NA	0	NA	NA	NA	1	93.06	0	100	0	100	4e-53	19.02	1	93.27	0	100	1	93.06	0	100
327179161	ferritin middle subunit [Oryzias melastigma]	1	98.86	3e-102	100	1	98.86	3e-102	100	1	98.86	3e-102	100	1	98.86	3e-102	100	1	98.86	3e-102	100	1	98.86	3e-102	100	1	98.86	3e-102	100	1	98.86	3e-102	100	1	98.86	3e-102	100	1	98.86	3e-102	100
327358631	dolichyl-diphosphooligosaccharide-protein glycosyltransferase, partial [Oryzias melastigma]	1	96.92	1e-33	100	1	96.92	1e-33	100	1	70.79	8e-30	100	1	96.92	1e-33	100	1	96.92	1e-33	100	1	96.92	1e-33	100	1	96.92	1e-33	100	1	96.92	1e-33	100	1	96.92	3e-33	100	1	96.92	1e-33	100
448278798	cluster of differentiation 3, partial [Oryzias melastigma]	1	97.7	3e-81	100	0	76.56	2e-17	36.78	0	29.03	7e-07	67.24	0	NA	NA	NA	0	NA	NA	NA	0	77.31	3e-41	68.39	0	NA	NA	NA	0	86.44	1e-24	33.91	1	81.03	5e-69	100	1	97.7	3e-81	100
327358547	ClpX caseinolytic protease X-like protein, partial [Oryzias melastigma]	1	100	8e-119	100	1	100	8e-119	100	1	100	8e-119	100	1	99.56	2e-118	100	1	100	8e-119	100	1	100	8e-119	100	1	100	9e-119	100	1	100	9e-119	100	1	100	9e-119	100	1	100	9e-119	100
220897939	intestinal peptide transporter [Oryzias melastigma]	1	62.09	1e-53	97.3	1	29.65	3e-17	95.68	1	62.09	1e-52	97.3	0	NA	NA	NA	0	NA	NA	NA	0	14.89	2e-10	64.86	1	62.09	4e-53	97.3	1	62.09	6e-53	97.3	1	62.09	7e-53	97.3	1	62.09	1e-52	97.3
380776931	NADH dehydrogenase subunit 5 (mitochondrion) [Oryzias melastigma]	1	93.95	0	97.22	1	93.95	0	97.22	1	93.95	0	97.22	1	93.95	0	97.22	1	93.95	0	97.22	1	93.95	0	97.22	1	93.95	0	97.22	1	93.95	0	97.22	1	93.95	0	97.22	1	93.95	0	97.22
327179171	precerebellin-like protein, partial [Oryzias melastigma]	1	27.27	3e-09	70.77	1	27.27	2e-09	70.77	1	27.27	3e-09	70.77	1	44.74	2e-45	95.38	1	44.74	2e-45	95.38	1	44.74	2e-45	95.38	1	27.27	1e-09	70.77	1	36.57	2e-23	88.21	1	44.74	3e-45	95.38	1	44.74	2e-45	95.38
508096304	cytochrome P450 [Oryzias melastigma]	0	NA	NA	NA	0	NA	NA	NA	0	100	2e-49	17.35	1	99.22	0	100	1	99.22	0	100	1	99.22	0	100	1	99.42	0	100	1	99.03	0	100	1	99.22	0	100	1	99.42	0	100
508096316	cytochrome P450 [Oryzias melastigma]	0	NA	NA	NA	1	100	0	100	1	100	0	100	0	NA	NA	NA	0	NA	NA	NA	0	NA	NA	NA	1	100	0	83.17	0	70	2e-24	20.04	1	100	0	100	1	100	0	100
327358641	ornithine aminotransferase, partial [Oryzias melastigma]	1	100	2e-51	100	1	100	2e-51	100	1	100	2e-51	100	1	100	3e-51	100	1	100	3e-51	100	1	100	3e-51	100	1	100	2e-51	100	1	100	3e-51	100	1	100	2e-51	100	1	100	3e-51	100
508096344	cytochrome P450, partial [Oryzias melastigma]	0	NA	NA	NA	0	NA	NA	NA	0	NA	NA	NA	0	NA	NA	NA	0	NA	NA	NA	0	NA	NA	NA	0	NA	NA	NA	0	NA	NA	NA	0	NA	NA	NA	0	NA	NA	NA
86161578	leptin receptor [Oryzias melastigma]	0	20.88	2e-12	42.83	0	20.88	2e-12	42.83	0	99.82	0	49.14	0	20.88	1e-12	42.83	0	20.88	2e-12	42.83	0	20.88	2e-12	42.83	0	20.88	2e-12	42.83	0	20.88	2e-12	42.83	1	99.42	0	93.78	0	99.82	0	49.14
380776927	cytochrome c oxidase subunit III (mitochondrion) [Oryzias melastigma]	0	NA	NA	NA	0	NA	NA	NA	1	94.55	1e-131	98.47	1	94.42	4e-128	96.17	1	93.87	8e-132	100	1	94.42	4e-128	96.17	1	94.42	4e-128	96.17	0	NA	NA	NA	0	NA	NA	NA	0	NA	NA	NA
403531538	cytochrome c oxidase subunit I (mitochondrion) [Oryzias melastigma]	0	NA	NA	NA	0	NA	NA	NA	0	NA	NA	NA	0	NA	NA	NA	0	NA	NA	NA	0	NA	NA	NA	0	NA	NA	NA	0	NA	NA	NA	0	NA	NA	NA	0	NA	NA	NA
380776924	cytochrome c oxidase subunit II (mitochondrion) [Oryzias melastigma]	1	94.35	3e-101	100	1	94.3	5e-100	99.13	1	93.78	6e-89	90.87	1	94.35	4e-101	100	1	94.35	3e-101	100	1	94.35	4e-101	100	1	94.35	3e-101	100	1	94.35	3e-101	100	0	NA	NA	NA	0	NA	NA	NA
304323040	hepcidin 2 [Oryzias melastigma]	1	98.55	1e-26	77.53	1	98.55	1e-26	77.53	1	98.55	1e-26	77.53	1	98.55	2e-26	77.53	1	98.55	2e-26	77.53	1	98.55	3e-26	77.53	1	98.55	1e-26	77.53	1	98.55	1e-26	77.53	1	98.55	2e-26	77.53	1	98.55	2e-26	77.53
327358589	cytochrome P450 20A1 [Oryzias melastigma]	0	NA	NA	NA	0	NA	NA	NA	0	NA	NA	NA	0	NA	NA	NA	0	NA	NA	NA	0	NA	NA	NA	0	NA	NA	NA	0	NA	NA	NA	0	NA	NA	NA	0	NA	NA	NA
508096256	cytochrome P450 [Oryzias melastigma]	0	100	2e-102	34.2	0	97.37	1e-41	15.2	0	98.86	1e-155	52.6	1	74.28	0	96.8	1	74.49	0	96.8	1	74.49	0	96.8	0	99.7	0	67.4	0	NA	NA	NA	1	96.6	0	100	1	74.49	0	96.8
508096288	cytochrome P450 [Oryzias melastigma]	0	NA	NA	NA	0	NA	NA	NA	0	NA	NA	NA	1	99.4	0	99.8	1	99.8	0	99.8	0	99.39	0	65.8	0	NA	NA	NA	0	NA	NA	NA	1	99.8	0	99.8	1	99.4	0	99.8
327358561	eukaryotic translation initiation factor 3 subunit 5 epsilon 47kDa, partial [Oryzias melastigma]	1	99.54	2e-122	100	1	99.54	2e-122	100	1	99.54	2e-122	100	1	99.54	2e-122	100	1	99.54	2e-122	100	1	99.54	2e-122	100	1	99.54	2e-122	100	1	99.54	2e-122	100	1	99.54	2e-122	100	1	99.54	2e-122	100
327358317	serine/cysteine proteinase inhibitor, partial [Oryzias melastigma]	0	NA	NA	NA	0	NA	NA	NA	0	48.48	1e-14	39.29	1	98.81	5e-94	100	1	98.8	2e-93	99.4	1	98.8	2e-93	99.4	0	NA	NA	NA	1	34.33	7e-14	77.98	1	98.8	2e-93	99.4	1	98.81	6e-94	100
508096234	cytochrome P450 [Oryzias melastigma]	0	NA	NA	NA	0	NA	NA	NA	0	NA	NA	NA	0	NA	NA	NA	0	NA	NA	NA	0	NA	NA	NA	0	NA	NA	NA	0	NA	NA	NA	1	97.31	0	99.62	0	NA	NA	NA
327358409	liver angiotensinogen [Oryzias melastigma]	0	29.03	8e-07	17.92	0	NA	NA	NA	0	NA	NA	NA	1	97.81	1e-153	92.2	1	97.19	3e-152	92.2	1	97.81	1e-153	92.2	0	NA	NA	NA	0	84.72	5e-82	61.27	1	97.81	1e-153	92.2	1	97.81	1e-153	92.2
327358429	myoglobin [Oryzias melastigma]	0	NA	NA	NA	0	NA	NA	NA	0	NA	NA	NA	1	100	2e-50	100	1	100	1e-50	100	1	100	2e-50	100	0	NA	NA	NA	0	NA	NA	NA	1	100	2e-50	100	1	100	2e-50	100
508096310	cytochrome P450 [Oryzias melastigma]	0	NA	NA	NA	0	100	2e-22	8.37	0	100	4e-41	14.2	0	NA	NA	NA	0	NA	NA	NA	0	NA	NA	NA	0	100	7e-78	27.04	0	98.77	4e-43	15.76	0	100	1e-145	48.83	0	100	7e-78	27.04
427920532	cytochrome p450 1A [Oryzias melastigma]	0	NA	NA	NA	0	NA	NA	NA	0	NA	NA	NA	0	NA	NA	NA	0	NA	NA	NA	0	NA	NA	NA	0	NA	NA	NA	0	NA	NA	NA	0	NA	NA	NA	0	NA	NA	NA
328963184	mitochondrial adenylate kinase isoenzyme 2 [Oryzias melastigma]	1	79.89	5e-77	100	1	79.89	5e-77	100	1	79.89	5e-77	100	1	79.89	5e-77	100	1	79.89	5e-77	100	1	79.89	9e-77	100	1	79.89	5e-77	100	1	79.89	6e-77	100	1	79.89	5e-77	100	1	79.89	5e-77	100
220897941	hematopoietically expressed homeobox [Oryzias melastigma]	0	51.11	8e-08	25.71	0	100	2e-25	42.86	0	98.95	2e-52	54.29	1	99.42	8e-72	98.29	1	99.42	1e-71	98.29	1	99.42	8e-72	98.29	0	93.88	2e-22	28	0	100	6e-28	39.43	1	99.42	8e-72	98.29	1	99.42	3e-71	98.29
508096266	cytochrome P450 [Oryzias melastigma]	0	NA	NA	NA	0	NA	NA	NA	0	100	2e-29	13.28	0	100	7e-86	32.23	1	100	0	100	1	100	0	100	0	100	1e-80	29.1	1	100	0	100	1	100	0	100	1	100	0	100
508096300	cytochrome P450 [Oryzias melastigma]	0	100	4e-145	48.45	0	100	2e-113	38.76	1	100	0	82.36	1	100	0	100	1	100	0	97.29	1	100	0	100	1	100	0	80.04	0	100	5e-61	21.12	1	100	0	100	1	100	0	100
508096330	cytochrome P450 [Oryzias melastigma]	0	NA	NA	NA	0	NA	NA	NA	0	NA	NA	NA	1	97.99	0	100	1	97.59	0	100	1	97.99	0	100	0	NA	NA	NA	0	NA	NA	NA	1	90.56	0	100	1	88.55	0	100
374093540	UDP glucuronosyltransferase 1 family polypetide A5, partial [Oryzias melastigma]	1	46.11	5e-51	100	1	36.98	3e-39	100	1	46.88	1e-54	100	1	43.23	4e-50	100	1	45.83	4e-48	100	1	36.98	4e-39	100	1	45.08	1e-50	100	1	43.52	2e-48	100	1	47.4	2e-51	100	1	43.23	5e-50	100
327358331	coagulation factor XI precursor, partial [Oryzias melastigma]	0	99.06	4e-62	61.27	0	100	1e-51	50.29	0	99.06	4e-62	61.27	1	59.17	4e-59	97.69	1	59.17	4e-59	97.69	1	59.17	4e-59	97.69	0	NA	NA	NA	0	NA	NA	NA	1	59.17	4e-59	97.69	1	59.17	4e-59	97.69
508096314	cytochrome P450 [Oryzias melastigma]	0	NA	NA	NA	0	NA	NA	NA	0	NA	NA	NA	0	NA	NA	NA	0	NA	NA	NA	0	NA	NA	NA	1	99.81	0	100	0	100	2e-43	15.03	1	99.81	0	100	1	99.81	0	100
327358665	apolipoprotein A-IV precursor, partial [Oryzias melastigma]	0	NA	NA	NA	0	25	4e-07	64.96	0	NA	NA	NA	1	95.49	5e-117	97.08	1	95.47	2e-116	96.72	1	95.45	7e-116	96.35	0	NA	NA	NA	0	NA	NA	NA	1	95.45	7e-116	96.35	1	95.45	7e-116	96.35
508096226	cytochrome P450 [Oryzias melastigma]	0	100	4e-50	16.51	0	NA	NA	NA	0	100	1e-81	29.31	0	NA	NA	NA	0	NA	NA	NA	0	NA	NA	NA	0	NA	NA	NA	1	95.19	0	100	1	95.19	0	100	1	99.07	0	100
508096342	cytochrome P450, partial [Oryzias melastigma]	0	NA	NA	NA	0	NA	NA	NA	0	NA	NA	NA	0	NA	NA	NA	0	NA	NA	NA	0	NA	NA	NA	0	NA	NA	NA	0	NA	NA	NA	0	NA	NA	NA	0	NA	NA	NA
508096298	cytochrome P450 [Oryzias melastigma]	0	100	1e-55	20.78	0	100	1e-148	52.26	0	100	1e-148	52.26	1	100	0	100	1	100	0	83.54	1	100	0	100	1	100	0	100	0	NA	NA	NA	1	100	0	100	1	100	0	100
327358415	vitellogenin 1 [Oryzias melastigma]	0	1.35	5e-37	54.41	0	NA	NA	NA	0	82.22	2e-42	66.18	1	83.82	6e-68	100	0	NA	NA	NA	1	83.82	5e-68	100	1	83.47	7e-60	88.97	1	97.09	2e-58	75.74	1	83.82	4e-68	100	1	97.09	2e-58	75.74
349606013	claudin 11 [Oryzias melastigma]	1	100	9e-97	94.69	1	100	9e-97	94.69	1	100	8e-97	94.69	0	25	2e-07	55.56	1	31.98	1e-18	87.44	1	31.98	1e-18	87.44	1	100	2e-96	94.69	1	100	1e-96	94.69	1	100	2e-96	94.69	1	100	2e-96	94.69
572938406	cytochrome P450 3A, partial [Oryzias melastigma]	0	NA	NA	NA	0	NA	NA	NA	0	NA	NA	NA	0	NA	NA	NA	0	NA	NA	NA	0	96	2e-11	10.16	0	96.15	4e-12	10.57	0	NA	NA	NA	0	96	2e-11	10.16	0	96.15	4e-12	10.57
508096224	cytochrome P450 [Oryzias melastigma]	0	NA	NA	NA	0	NA	NA	NA	0	NA	NA	NA	0	98.7	1e-31	15.46	0	100	4e-32	15.66	0	NA	NA	NA	0	NA	NA	NA	0	98.59	9e-81	28.51	0	NA	NA	NA	0	NA	NA	NA
339015530	cytochrome P450 aromatase 19a [Oryzias melastigma]	0	NA	NA	NA	0	NA	NA	NA	0	NA	NA	NA	0	NA	NA	NA	0	NA	NA	NA	0	NA	NA	NA	0	NA	NA	NA	0	NA	NA	NA	0	NA	NA	NA	0	NA	NA	NA
508096216	cytochrome P450 [Oryzias melastigma]	0	NA	NA	NA	0	NA	NA	NA	0	NA	NA	NA	0	NA	NA	NA	0	NA	NA	NA	0	NA	NA	NA	1	99.81	0	100	1	99.81	0	100	1	99.81	0	100	1	99.81	0	100
327358669	ketodihydrosphingosine reductase, partial [Oryzias melastigma]	1	95.2	5e-179	98.81	1	95.2	5e-179	98.81	1	95.2	5e-179	98.81	1	95.2	5e-179	98.81	1	95.2	5e-179	98.81	1	95.2	5e-179	98.81	1	95.2	5e-179	98.81	1	95.2	6e-179	98.81	1	95.2	6e-179	98.81	1	95.2	6e-179	98.81
220897927	engrailed 2 [Oryzias melastigma]	1	34.95	2e-12	87.29	1	34.95	8e-12	87.29	1	34.95	4e-12	87.29	1	29.76	2e-07	71.19	1	29.76	6e-07	71.19	1	29.76	9e-07	71.19	1	31	9e-09	79.66	1	35.45	8e-14	87.29	1	34.95	2e-12	87.29	1	34.95	8e-12	87.29
350998306	hatching enzyme protease [Oryzias melastigma]	0	42.29	2e-31	60.07	0	48.15	4e-15	27.7	0	42.25	7e-34	64.39	0	55.81	1e-37	46.4	1	48.64	8e-56	78.06	1	48.64	8e-56	78.06	1	48.64	9e-56	78.06	1	48.64	9e-56	78.06	1	48.64	9e-56	78.06	1	48.64	9e-56	78.06
327358395	apoptogenic 1 isoform 2, partial [Oryzias melastigma]	1	100	6e-95	100	1	100	6e-95	100	1	100	6e-95	100	1	99.39	2e-94	100	1	100	5e-95	100	1	100	5e-95	100	1	100	6e-95	100	1	100	6e-95	100	1	100	7e-95	100	1	100	6e-95	100
327358621	epidermis-type lipoxygenase 3, partial [Oryzias melastigma]	1	43.32	9e-62	100	1	43.32	2e-61	100	1	43.32	2e-61	100	1	63.56	9e-94	100	1	63.56	8e-94	100	1	42.8	2e-62	100	1	64.78	3e-95	100	1	63.16	1e-93	100	1	42.8	2e-62	100	1	43.32	3e-61	100
334362257	hepcidin 2 precursor [Oryzias melastigma]	0	NA	NA	NA	0	NA	NA	NA	0	NA	NA	NA	0	NA	NA	NA	0	NA	NA	NA	0	NA	NA	NA	0	NA	NA	NA	0	NA	NA	NA	0	NA	NA	NA	0	NA	NA	NA
327358661	cytochrome P450 family 4 subfamily b polypeptide 1 [Oryzias melastigma]	0	NA	NA	NA	0	NA	NA	NA	1	98.59	7e-38	100	1	98.59	1e-37	100	0	NA	NA	NA	1	98.59	1e-37	100	0	NA	NA	NA	0	NA	NA	NA	1	98.59	7e-38	100	1	98.59	1e-37	100
220897921	distal-less homeobox 2 [Oryzias melastigma]	1	98.41	6e-64	100	1	98.41	5e-64	100	1	98.41	6e-64	100	0	NA	NA	NA	0	NA	NA	NA	0	NA	NA	NA	0	38.1	6e-10	50	0	NA	NA	NA	1	38.13	3e-14	100	1	38.13	3e-14	100
327358499	ubiquitin carboxyl-terminal hydrolase isozyme L3, partial [Oryzias melastigma]	1	99.45	4e-87	100	1	99.45	4e-87	100	1	99.45	4e-87	100	1	99.45	4e-87	100	1	99.45	4e-87	100	1	99.45	4e-87	100	1	99.45	4e-87	100	1	99.45	4e-87	100	1	99.45	5e-87	100	1	99.45	4e-87	100
327358357	alpha-2-macroglobulin, partial [Oryzias melastigma]	1	100	8e-94	100	1	100	8e-94	100	1	100	8e-94	100	1	76.36	2e-74	100	1	100	3e-94	100	1	100	3e-94	100	1	100	8e-94	100	1	76.36	3e-75	100	1	100	3e-94	100	1	100	8e-94	100
327358507	ubiquitin, partial [Oryzias melastigma]	0	30	1e-11	68.64	0	27.47	6e-09	53.85	0	30	1e-11	68.64	1	100	3e-74	98.22	1	100	7e-75	98.82	1	100	7e-75	98.82	0	30	1e-11	68.64	0	27.47	3e-09	53.85	0	29.17	3e-08	56.8	1	100	7e-75	98.82
327358605	membrane-associated ring finger 5, partial [Oryzias melastigma]	1	66.67	4e-71	93.75	1	66.67	3e-71	93.75	1	66.67	4e-71	93.75	0	59.57	7e-37	53.41	1	66.67	3e-71	93.75	1	66.67	3e-71	93.75	1	66.67	5e-71	93.75	1	66.67	4e-71	93.75	1	66.67	5e-71	93.75	1	66.67	5e-71	93.75
327358627	FK506-binding protein 5, partial [Oryzias melastigma]	1	98.91	6e-52	96.84	1	58.7	5e-29	96.84	1	40.86	3e-16	97.89	1	98.91	2e-52	96.84	1	98.91	8e-52	96.84	1	58.7	5e-29	96.84	1	98.91	3e-52	96.84	1	98.91	2e-52	96.84	1	58.7	1e-28	96.84	1	40.86	3e-16	97.89
327358453	stard10 protein, partial [Oryzias melastigma]	1	100	2e-26	100	1	100	2e-26	100	1	100	4e-26	100	1	100	4e-26	100	1	100	5e-26	100	1	100	5e-26	100	1	100	5e-26	100	1	100	4e-26	100	1	100	5e-26	100	1	100	5e-26	100
327358639	ubiquitin and ribosomal protein S27a precursor, partial [Oryzias melastigma]	0	NA	NA	NA	0	NA	NA	NA	0	NA	NA	NA	0	NA	NA	NA	1	83.16	3e-39	81.9	1	83.16	3e-39	81.9	0	NA	NA	NA	0	NA	NA	NA	0	NA	NA	NA	1	83.16	3e-39	81.9
327358459	mannose receptor C1-like protein, partial [Oryzias melastigma]	0	100	1e-22	69.12	0	100	8e-23	69.12	0	100	2e-22	69.12	0	NA	NA	NA	0	NA	NA	NA	0	NA	NA	NA	0	NA	NA	NA	0	NA	NA	NA	0	100	2e-22	69.12	0	100	2e-22	69.12
327358517	aldolase B, partial [Oryzias melastigma]	1	71.43	3e-142	100	1	99.42	0	100	1	71.43	3e-142	100	1	76.38	3e-142	100	1	99.42	0	100	1	99.42	0	100	1	76.38	3e-142	100	1	76.09	4e-142	100	1	71.43	3e-142	100	1	71.43	3e-142	100
508096268	cytochrome P450 [Oryzias melastigma]	1	99.62	0	97.74	1	99.62	0	97.74	1	99.62	0	97.74	1	99.62	0	97.74	1	99.62	0	97.74	1	99.62	0	97.74	0	92.82	0	63.35	1	99.81	0	97.74	1	99.62	0	97.74	1	99.62	0	97.74
327358347	complement component C8 gamma chain, partial [Oryzias melastigma]	0	NA	NA	NA	0	NA	NA	NA	0	NA	NA	NA	0	NA	NA	NA	0	NA	NA	NA	0	NA	NA	NA	0	NA	NA	NA	0	NA	NA	NA	0	NA	NA	NA	0	NA	NA	NA
327358647	Sich73-252g14.4 protein, partial [Oryzias melastigma]	1	98.31	1e-87	100	1	98.31	1e-87	100	1	98.31	1e-87	100	1	98.88	5e-88	100	1	98.31	1e-87	100	1	98.31	1e-87	100	0	NA	NA	NA	0	NA	NA	NA	1	98.31	1e-87	100	1	98.31	1e-87	100
327358593	cytochrome c oxidase subunit 5A mitochondrial precursor, partial [Oryzias melastigma]	1	99.2	1e-70	100	1	99.2	1e-70	100	1	99.2	1e-70	100	1	99.2	1e-70	100	1	99.2	1e-70	100	1	99.2	1e-70	100	1	99.2	1e-70	100	1	99.2	1e-70	100	1	99.2	2e-70	100	1	99.2	1e-70	100
327358471	insulin-like growth factor binding protein 1 [Oryzias melastigma]	1	58.72	2e-34	94.78	1	58.72	2e-34	94.78	1	58.72	4e-34	94.78	1	100	9e-68	100	1	100	3e-67	100	1	100	3e-67	100	1	58.72	4e-34	94.78	1	63.64	2e-34	86.09	1	100	3e-67	100	1	100	3e-67	100
327358571	glyceraldehyde-3-phosphate dehydrogenase, partial [Oryzias melastigma]	1	80.68	5e-80	100	1	80.68	5e-80	100	1	80.68	5e-80	100	1	100	1e-99	100	1	100	1e-99	100	1	100	9e-100	100	1	100	1e-99	100	1	80.68	6e-80	100	1	100	9e-100	100	1	80.68	6e-80	100
313112374	myogenin, partial [Oryzias melastigma]	0	NA	NA	NA	0	NA	NA	NA	0	NA	NA	NA	0	NA	NA	NA	0	NA	NA	NA	0	NA	NA	NA	0	NA	NA	NA	0	33.33	4e-07	38.74	0	NA	NA	NA	0	NA	NA	NA
508096282	cytochrome P450 [Oryzias melastigma]	0	NA	NA	NA	0	NA	NA	NA	0	NA	NA	NA	1	93.06	0	91.04	1	96.64	0	91.04	1	93.51	0	91.04	0	NA	NA	NA	0	97.26	7e-39	14.87	1	93.51	0	91.04	1	96.64	0	91.04
403531543	NADH dehydrogenase subunit 3 (mitochondrion) [Oryzias melastigma]	0	NA	NA	NA	0	NA	NA	NA	0	NA	NA	NA	0	NA	NA	NA	0	NA	NA	NA	0	NA	NA	NA	0	NA	NA	NA	0	NA	NA	NA	0	NA	NA	NA	0	NA	NA	NA
374093526	androgen receptor beta subtype, partial [Oryzias melastigma]	1	99.3	3e-169	96.94	1	99.31	2e-172	98.3	1	99.3	7e-169	96.94	1	99.3	1e-168	96.94	1	99.3	8e-169	96.94	1	99.3	9e-169	96.94	1	54.24	1e-87	97.28	1	63.28	7e-102	97.62	1	54.24	2e-87	97.28	1	54.24	1e-87	97.28
343532566	fibroblast growth factor 8 [Oryzias melastigma]	1	78.67	6e-18	100	1	78.67	5e-18	100	1	78.67	7e-18	100	1	39.19	7e-11	98.67	1	39.19	1e-10	98.67	1	39.19	1e-10	98.67	1	39.19	7e-11	98.67	1	53.33	5e-22	98.67	1	67.57	9e-37	100	1	100	3e-32	100
508096228	cytochrome P450 [Oryzias melastigma]	0	NA	NA	NA	0	100	1e-27	10.27	0	100	3e-77	26.36	0	NA	NA	NA	0	NA	NA	NA	0	NA	NA	NA	1	99.39	0	94.57	1	99.79	0	93.8	1	99.79	0	92.83	1	99.39	0	94.57
403531547	NADH dehydrogenase subunit 6 (mitochondrion) [Oryzias melastigma]	0	NA	NA	NA	0	NA	NA	NA	0	NA	NA	NA	0	NA	NA	NA	0	NA	NA	NA	0	NA	NA	NA	0	NA	NA	NA	0	NA	NA	NA	0	NA	NA	NA	0	NA	NA	NA
327358597	cytochrome c oxidase subunit Va, partial [Oryzias melastigma]	0	NA	NA	NA	0	NA	NA	NA	0	NA	NA	NA	0	NA	NA	NA	0	NA	NA	NA	0	NA	NA	NA	0	NA	NA	NA	0	NA	NA	NA	0	NA	NA	NA	0	NA	NA	NA
508096242	cytochrome P450 [Oryzias melastigma]	0	NA	NA	NA	0	NA	NA	NA	0	NA	NA	NA	1	99.4	0	100	0	NA	NA	NA	1	99.4	0	100	0	NA	NA	NA	0	NA	NA	NA	1	99.4	0	100	1	99.4	0	100
508096318	cytochrome P450 [Oryzias melastigma]	1	90	0	77.39	1	91.05	0	91.04	1	91.05	0	91.04	1	92.44	0	80.86	0	98.89	3e-105	36.66	0	95.35	4e-97	35.03	1	90.38	0	91.04	0	91.98	0	65.99	0	86.75	8e-113	47.66	1	90.38	0	91.04
448278792	catalase, partial [Oryzias melastigma]	1	100	0	98.1	1	100	0	98.1	1	100	0	98.1	1	100	0	98.1	1	100	0	98.1	1	100	0	98.1	1	100	0	98.1	1	100	0	98.1	1	100	0	98.1	1	100	0	98.1
328963202	coxsackie virus and adenovirus receptor precursor, partial [Oryzias melastigma]	1	99	2e-55	92.59	1	99	2e-55	92.59	1	99	2e-55	92.59	1	99	2e-55	92.59	1	99	2e-55	92.59	1	99	2e-55	92.59	1	99	2e-55	92.59	1	99	1e-55	92.59	1	99	2e-55	92.59	1	99	2e-55	92.59
327358501	ribosomal protein L13, partial [Oryzias melastigma]	1	100	9e-20	100	1	100	9e-20	100	1	100	1e-19	100	1	100	9e-20	100	1	100	9e-20	100	1	100	9e-20	100	1	100	1e-19	100	1	100	9e-20	100	1	100	1e-16	92.42	1	100	2e-19	100
327358609	elongation factor 2, partial [Oryzias melastigma]	1	97.67	2e-72	100	1	97.67	2e-72	100	1	81.4	5e-60	100	1	97.67	3e-72	100	1	97.67	2e-72	100	1	97.67	2e-72	100	1	97.67	2e-72	100	1	97.67	2e-72	100	1	81.4	6e-60	100	1	97.67	2e-72	100
327358323	SAM domain and HD domain-containing protein 1, partial [Oryzias melastigma]	1	100	4e-85	100	1	47.95	1e-26	98.59	1	100	6e-85	100	1	99.3	1e-84	100	1	100	6e-85	100	1	100	6e-85	100	1	100	6e-85	100	1	100	6e-85	100	1	100	6e-85	100	1	100	6e-85	100
328963212	oxysterol binding protein-like 9, partial [Oryzias melastigma]	1	37.19	6e-25	100	1	37.19	6e-25	100	1	37.19	4e-25	100	1	98.97	1e-118	100	1	99.48	7e-119	100	1	37.19	4e-25	100	1	37.19	4e-25	100	1	99.48	6e-119	100	1	37.19	6e-25	100	1	37.19	5e-25	100
327358575	lipocalin, partial [Oryzias melastigma]	1	100	2e-31	100	0	NA	NA	NA	1	100	2e-31	100	1	100	3e-31	100	1	100	4e-31	100	1	100	4e-31	100	1	100	3e-31	100	1	100	3e-31	100	1	100	4e-31	100	1	100	4e-31	100
508096302	cytochrome P450 [Oryzias melastigma]	1	99.81	0	98.47	1	99.81	0	98.47	1	99.81	0	98.47	1	100	0	78.82	1	99.81	0	98.47	1	99.81	0	98.47	0	100	6e-66	21.76	1	99.8	0	95.42	1	99.81	0	98.47	1	99.81	0	98.47
327358389	heart-type fatty acid binding protein, partial [Oryzias melastigma]	1	99.12	7e-53	100	1	43.1	1e-21	100	1	99.12	6e-53	100	1	41.38	7e-18	100	1	99.12	6e-53	100	1	99.12	5e-53	100	1	43.1	1e-21	100	1	99.12	5e-53	100	1	43.1	2e-21	100	1	99.12	7e-53	100
380776930	NADH dehydrogenase subunit 4 (mitochondrion) [Oryzias melastigma]	1	94.69	0	94.13	0	NA	NA	NA	1	94.7	0	94.35	0	NA	NA	NA	0	NA	NA	NA	0	NA	NA	NA	1	94.69	0	94.13	0	NA	NA	NA	1	94.69	0	94.13	0	NA	NA	NA
327358411	uncoupling protein 2, partial [Oryzias melastigma]	1	30.53	2e-14	96.39	1	30.53	1e-14	96.39	1	30.53	2e-14	96.39	1	30.53	1e-14	96.39	1	30.53	1e-14	96.39	1	30.53	1e-14	96.39	1	30.53	1e-14	96.39	1	30.53	1e-14	96.39	1	30.53	4e-14	96.39	1	30.53	1e-14	96.39
327358467	insulin-like growth factor-I, partial [Oryzias melastigma]	1	68.33	1e-18	70.24	1	100	9e-34	71.43	1	100	1e-33	71.43	1	100	5e-33	71.43	1	31.25	6e-09	91.67	1	31.25	6e-09	91.67	1	68.33	1e-18	70.24	1	68.33	8e-19	70.24	1	31.25	6e-09	91.67	1	31.25	6e-09	91.67
508096292	cytochrome P450 [Oryzias melastigma]	0	95.78	6e-88	33.33	0	95.43	2e-104	39.56	1	97.35	0	75.9	0	93.94	2e-91	33.13	0	94.66	9e-116	41.37	0	94.17	1e-107	41.37	0	97.24	1e-121	43.57	1	95.78	0	100	0	94.17	1e-107	41.37	1	95.78	0	100
327358513	3-oxo-5-beta-steroid 4-dehydrogenase, partial [Oryzias melastigma]	1	47.54	2e-59	93.49	1	48.97	1e-67	93.1	1	37.36	8e-36	100	1	37.36	9e-36	100	1	37.36	7e-36	100	1	37.36	1e-35	100	1	38.08	2e-35	98.08	1	38.08	2e-35	98.08	1	37.36	2e-35	100	1	37.36	1e-35	100
359828671	cyclooxygenase-1, partial [Oryzias melastigma]	1	100	5e-103	100	1	100	5e-103	100	1	100	5e-103	100	0	30.59	1e-07	46.33	0	73.17	4e-14	23.16	0	73.81	2e-15	23.73	1	100	6e-75	74.58	1	100	6e-103	100	1	100	1e-102	100	1	67.23	5e-69	100
327358569	choriogenin H, partial [Oryzias melastigma]	0	27.94	2e-08	28.64	0	27.94	8e-09	28.64	0	27.94	7e-08	28.64	0	NA	NA	NA	0	NA	NA	NA	0	28.99	5e-09	16.75	0	99.22	2e-78	31.31	0	25	9e-07	44.66	0	27.94	9e-08	28.64	0	25	9e-07	44.66
327179175	complement factor properdin, partial [Oryzias melastigma]	1	26.53	2e-07	77.97	1	99.36	3e-93	88.14	1	100	4e-94	88.14	1	100	7e-94	88.14	1	100	6e-94	88.14	1	100	6e-94	88.14	1	29.89	2e-15	81.92	1	99.36	9e-94	88.14	1	100	4e-94	88.14	1	100	7e-94	88.14
89474603	erythropoietin, partial [Oryzias melastigma]	1	98.68	2e-77	100	1	99.34	4e-78	100	1	98.68	2e-77	100	1	100	2e-78	100	1	98.68	2e-77	100	1	98.68	2e-77	100	0	98.73	2e-35	51.97	0	98.11	3e-50	69.74	1	98.68	2e-77	100	1	98.68	2e-77	100
327358635	hepatic lipase, partial [Oryzias melastigma]	1	35.5	3e-36	100	1	35.5	2e-36	100	1	35.5	2e-36	100	1	97.95	1e-103	100	1	98.46	3e-104	100	1	98.46	3e-104	100	1	35.5	2e-36	100	1	35.5	2e-36	100	1	35.5	2e-36	100	1	35.5	2e-36	100
328963208	amisyn, partial [Oryzias melastigma]	1	97.71	9e-74	99.24	1	97.71	9e-74	99.24	1	97.71	2e-73	99.24	1	97.71	2e-73	99.24	1	97.71	1e-73	99.24	1	97.71	2e-73	99.24	1	97.71	2e-73	99.24	1	40.52	1e-12	87.12	1	97.71	2e-73	99.24	1	97.71	2e-73	99.24
327358643	biquitin-conjugating enzyme E2Q 1, partial [Oryzias melastigma]	1	96.88	8e-14	100	1	96.88	8e-14	100	1	100	2e-14	100	1	96.88	6e-14	100	1	96.88	7e-14	100	1	100	2e-14	100	1	100	4e-14	100	1	96.88	1e-13	100	1	96.88	1e-13	100	1	96.88	1e-13	100
328963186	carnitine acetyltransferase, partial [Oryzias melastigma]	1	100	1e-25	100	1	100	6e-26	100	1	100	6e-26	100	1	100	1e-25	100	1	100	1e-25	100	1	100	1e-25	100	1	100	1e-25	100	1	100	1e-25	100	1	100	1e-25	100	1	100	6e-26	100
327358379	spen-like protein, partial [Oryzias melastigma]	1	65.71	4e-52	100	1	100	4e-46	100	1	100	4e-46	100	1	100	1e-47	100	1	65.71	3e-52	100	1	65.71	4e-52	100	1	100	4e-46	100	1	100	4e-46	100	1	65.71	3e-52	100	1	100	7e-47	100
380776925	ATP synthase F0 subunit 8 (mitochondrion) [Oryzias melastigma]	0	NA	NA	NA	0	NA	NA	NA	0	NA	NA	NA	0	NA	NA	NA	0	NA	NA	NA	0	NA	NA	NA	0	NA	NA	NA	0	NA	NA	NA	0	NA	NA	NA	0	NA	NA	NA
327358543	apolipoprotein C-I, partial [Oryzias melastigma]	1	95.38	7e-33	83.33	1	96.92	2e-33	83.33	1	95.38	7e-33	83.33	1	95.38	6e-33	83.33	1	96.92	2e-33	83.33	1	95.38	6e-33	83.33	0	91.89	6e-17	47.44	1	97.18	9e-37	91.03	1	95.38	7e-33	83.33	1	95.38	7e-33	83.33
403531539	cytochrome c oxidase subunit II (mitochondrion) [Oryzias melastigma]	0	NA	NA	NA	0	NA	NA	NA	0	NA	NA	NA	0	NA	NA	NA	0	NA	NA	NA	0	NA	NA	NA	0	NA	NA	NA	0	NA	NA	NA	0	NA	NA	NA	0	NA	NA	NA
448278800	C-C motif chemokine 20, partial [Oryzias melastigma]	1	100	6e-47	87.5	0	33.87	8e-07	60.42	1	100	1e-53	100	0	34.85	7e-09	64.58	0	33.33	4e-07	50	0	34.85	2e-08	64.58	0	79.49	1e-27	40.62	0	79.49	5e-27	40.62	1	100	6e-39	72.92	1	100	1e-53	100
327358497	inter-alpha (globulin) inhibitor H3, partial [Oryzias melastigma]	0	NA	NA	NA	0	NA	NA	NA	0	NA	NA	NA	1	100	7e-41	96.25	1	100	7e-41	96.25	1	100	1e-40	96.25	1	100	6e-41	96.25	0	NA	NA	NA	1	100	7e-41	96.25	1	100	1e-40	96.25
508096232	cytochrome P450 [Oryzias melastigma]	0	100	9e-50	17.69	0	98.81	3e-45	16.15	1	90.37	0	87.88	0	NA	NA	NA	0	NA	NA	NA	0	NA	NA	NA	1	91.73	0	100	1	99.81	0	100	1	91.73	0	100	1	99.81	0	100
327179167	serpin peptidase inhibitor clade A member 7, partial [Oryzias melastigma]	0	92.75	4e-32	39.43	0	NA	NA	NA	0	94.68	7e-48	53.71	1	94.77	3e-85	98.29	1	95.71	9e-68	80	1	95.71	3e-68	80	1	95.35	1e-80	98.29	0	98.39	3e-30	35.43	0	97.87	8e-44	53.71	1	94.77	3e-85	98.29
327358375	antileukoproteinase precursor, partial [Oryzias melastigma]	0	44.68	1e-07	51.81	0	44.68	1e-07	51.81	0	44.68	1e-07	51.81	0	NA	NA	NA	0	NA	NA	NA	0	NA	NA	NA	0	44.68	1e-07	51.81	0	44.68	2e-08	51.81	0	44.68	1e-07	51.81	0	44.68	1e-07	51.81
342520668	aryl hydrocarbon receptor nuclear translocator, partial [Oryzias melastigma]	1	70.71	1e-126	100	1	99.66	1e-166	100	1	38.33	2e-59	100	1	70.37	4e-126	100	1	70.71	1e-126	100	1	70.71	1e-126	100	1	99.66	1e-166	100	1	37.95	7e-58	100	1	37.95	9e-58	100	1	38.33	2e-59	100
508096320	cytochrome P450 [Oryzias melastigma]	0	NA	NA	NA	0	NA	NA	NA	0	NA	NA	NA	0	NA	NA	NA	0	NA	NA	NA	0	NA	NA	NA	0	NA	NA	NA	0	NA	NA	NA	0	NA	NA	NA	0	NA	NA	NA
342520867	cytochrome P450 19b, partial [Oryzias melastigma]	0	NA	NA	NA	0	NA	NA	NA	0	NA	NA	NA	0	NA	NA	NA	0	NA	NA	NA	0	NA	NA	NA	0	NA	NA	NA	0	NA	NA	NA	0	NA	NA	NA	0	NA	NA	NA
327358491	alpha-type globin [Oryzias melastigma]	1	97.47	3e-39	100	1	97.47	3e-39	100	1	97.47	4e-39	100	1	97.47	3e-39	100	1	97.47	3e-39	100	1	97.47	3e-39	100	1	97.47	3e-39	100	1	97.47	3e-39	100	1	97.47	4e-39	100	1	97.47	4e-39	100
327358455	acyl-CoA-binding protein, partial [Oryzias melastigma]	1	98.98	3e-42	97.03	1	32	2e-08	99.01	1	98.98	3e-42	97.03	1	33	4e-09	99.01	1	32	2e-08	99.01	1	32	2e-08	99.01	1	98.98	2e-42	97.03	1	98.98	1e-42	97.03	1	33	4e-09	99.01	1	32	2e-08	99.01
327358563	ribosomal protein L22, partial [Oryzias melastigma]	0	52.81	4e-18	68.22	1	95.6	7e-47	70.54	1	95.6	9e-47	70.54	1	95.6	6e-47	70.54	1	95.6	6e-47	70.54	1	95.6	7e-47	70.54	1	95.6	8e-47	70.54	1	95.6	8e-47	70.54	1	95.6	9e-47	70.54	1	95.6	9e-47	70.54
508096340	cytochrome P450, partial [Oryzias melastigma]	0	NA	NA	NA	0	NA	NA	NA	0	NA	NA	NA	1	100	0	98.48	1	99.56	0	98.48	1	100	0	98.48	0	NA	NA	NA	0	100	5e-58	21.86	1	100	0	98.48	1	100	0	98.48
327358367	acyl-CoA synthetase short-chain family member 2, partial [Oryzias melastigma]	1	77.72	6e-73	100	1	99.46	2e-93	100	1	77.72	6e-73	100	1	78.26	2e-73	100	1	99.46	6e-93	100	1	99.46	6e-93	100	1	77.72	6e-73	100	1	78.26	3e-73	100	1	99.46	6e-93	100	1	99.46	3e-93	100
327358337	complement component C3-2, partial [Oryzias melastigma]	1	77.81	5e-139	96.43	1	30.21	3e-29	77.47	1	77.81	1e-138	96.43	1	90.45	6e-170	96.43	1	40.25	7e-50	85.71	1	91.01	9e-171	96.43	0	71.26	2e-56	44.51	0	98.4	8e-95	51.37	1	91.01	9e-171	96.43	1	77.81	1e-138	96.43
374093536	sodium-iodide symporter NIS, partial [Oryzias melastigma]	1	45.19	2e-62	100	1	44.77	2e-62	100	1	45.19	3e-62	100	0	46.76	1e-33	58.16	1	45.19	2e-62	100	1	45.19	2e-62	100	1	52.3	2e-75	100	1	41.84	5e-57	100	1	45.19	2e-62	100	1	100	2e-138	100
330414282	cyclooxygenase-2 [Oryzias melastigma]	1	100	2e-91	99.38	0	100	2e-54	61.25	1	100	2e-91	99.38	0	NA	NA	NA	0	NA	NA	NA	0	99.01	1e-55	63.12	1	100	2e-91	99.38	0	NA	NA	NA	1	100	2e-91	99.38	1	100	2e-91	99.38
508096338	cytochrome P450, partial [Oryzias melastigma]	0	99.19	6e-62	24.8	0	99.03	1e-49	20.6	0	99.22	4e-64	25.6	0	100	3e-29	17.8	0	99.43	5e-91	34.8	0	99.65	4e-139	57.2	1	99.8	0	100	1	99.8	0	100	1	99.8	0	100	1	99.8	0	100
327358487	solute carrier family 35 member D1, partial [Oryzias melastigma]	1	52.46	1e-70	98.67	1	57.4	1e-73	98.67	1	57.4	1e-73	98.67	1	98.65	2e-124	98.67	1	55.61	7e-71	98.67	1	94.17	2e-116	98.67	1	57.4	1e-73	98.67	1	97.76	2e-123	98.67	1	55.16	3e-70	98.67	1	94.17	2e-116	98.67
571026546	nuclear receptor subfamily-5 groupAmember 2, partial [Oryzias melastigma]	1	54.17	6e-11	100	1	100	2e-23	100	1	72.92	3e-17	100	1	100	3e-23	100	1	100	4e-23	100	1	100	4e-23	100	1	100	2e-23	100	1	100	2e-24	100	1	100	3e-23	100	1	100	4e-23	100
328963206	translocase 2, partial [Oryzias melastigma]	1	100	5e-50	100	1	100	5e-50	100	1	100	3e-50	100	1	100	5e-50	100	1	26.32	2e-08	100	1	100	5e-50	100	1	100	5e-50	100	1	100	5e-50	100	1	100	4e-50	100	1	100	5e-50	100
220897925	retinal homeobox protein 2 [Oryzias melastigma]	1	35.29	5e-17	100	1	35.29	5e-17	100	1	35.29	5e-17	100	0	36.14	5e-07	39.52	0	33.68	1e-07	46.71	0	33.68	5e-07	46.71	0	36.36	3e-15	69.46	0	33.68	6e-07	46.71	1	35.29	6e-17	100	1	35.29	6e-17	100
327358657	ribosomal protein L35a, partial [Oryzias melastigma]	0	NA	NA	NA	1	98.59	8e-81	100	1	97.18	1e-69	100	0	NA	NA	NA	0	NA	NA	NA	0	NA	NA	NA	0	NA	NA	NA	0	NA	NA	NA	0	NA	NA	NA	0	50	8e-11	38.03
327358343	complement C1q-like protein 4 precursor, partial [Oryzias melastigma]	0	28.47	8e-11	65.42	0	28.47	8e-11	65.42	0	28.47	1e-10	65.42	1	97.17	8e-109	99.07	1	98.98	3e-110	91.59	1	96.23	2e-107	99.07	1	100	3e-112	91.59	1	100	2e-106	87.85	1	98.72	1e-86	72.9	1	97.17	8e-109	99.07
508096328	cytochrome P450 [Oryzias melastigma]	0	NA	NA	NA	0	100	4e-37	13.87	0	100	2e-45	17.23	0	NA	NA	NA	0	NA	NA	NA	0	NA	NA	NA	0	100	3e-168	62.39	0	100	8e-83	30.46	1	99.71	0	72.69	0	100	3e-168	62.39
374638044	glutamate-cysteine ligase catalytic subunit, partial [Oryzias melastigma]	1	99.29	4e-165	99.65	1	99.29	4e-165	99.65	1	99.29	4e-165	99.65	1	99.29	4e-165	99.65	1	99.29	4e-165	99.65	1	99.29	4e-165	99.65	1	99.29	4e-165	99.65	1	99.29	4e-165	99.65	1	99.29	4e-165	99.65	1	99.29	4e-165	99.65
572938423	17-beta-hydroxysteroid dehydrogenase, partial [Oryzias melastigma]	1	100	6e-123	100	1	28.17	3e-15	95.37	1	99.61	2e-131	100	1	100	8e-123	100	1	100	8e-123	100	1	100	8e-123	100	1	99.61	5e-131	100	1	99.61	2e-131	100	1	99.61	5e-131	100	1	99.61	5e-131	100
327358443	antithrombin III, partial [Oryzias melastigma]	1	38.22	5e-20	98.11	1	37.18	3e-19	98.11	1	37.18	5e-19	98.11	1	98.74	2e-80	100	1	98.11	2e-79	100	1	98.74	6e-80	100	1	37.18	2e-19	98.11	1	37.18	4e-19	98.11	1	98.74	2e-80	100	1	98.74	6e-80	100
220897937	sonic hedgehog-like protein [Oryzias melastigma]	1	100	3e-90	100	1	100	2e-90	100	1	100	3e-90	100	1	89.74	2e-81	100	1	89.74	5e-81	100	1	89.74	5e-81	100	1	76.77	5e-68	99.36	1	76.77	5e-68	99.36	1	100	3e-90	100	1	89.74	5e-81	100
380776926	ATP synthase F0 subunit 6 (mitochondrion) [Oryzias melastigma]	0	NA	NA	NA	0	NA	NA	NA	0	NA	NA	NA	0	NA	NA	NA	0	NA	NA	NA	0	NA	NA	NA	0	NA	NA	NA	0	NA	NA	NA	0	NA	NA	NA	0	NA	NA	NA
339015534	proliferator-activated receptor beta [Oryzias melastigma]	1	100	1e-162	97.95	1	100	1e-162	97.95	1	100	2e-162	97.95	1	50.31	1e-83	97.95	1	50.31	3e-83	97.95	1	50.31	1e-83	97.95	1	50.31	1e-83	97.95	1	100	1e-162	97.95	1	100	3e-162	97.95	1	50.31	2e-83	97.95
448278796	glutathione peroxidase, partial [Oryzias melastigma]	1	34.43	1e-23	98.92	1	99.46	3e-106	100	1	99.46	3e-106	100	1	99.46	3e-106	100	1	99.46	3e-106	100	1	99.46	3e-106	100	1	99.46	3e-106	100	1	99.46	3e-106	100	1	99.46	3e-106	100	1	99.46	3e-106	100
327358333	lipopolysaccharide-binding protein, partial [Oryzias melastigma]	1	25.62	3e-12	100	1	99.17	1e-64	100	1	99.17	1e-64	100	1	25.62	7e-12	100	1	99.17	1e-64	100	1	99.17	1e-64	100	1	25.62	7e-12	100	1	99.17	1e-64	100	1	99.17	2e-64	100	1	25.62	7e-12	100
508096262	cytochrome P450 [Oryzias melastigma]	0	NA	NA	NA	0	100	1e-59	28.71	1	96.18	0	100	1	99.6	0	100	1	99.8	0	100	1	99.8	0	100	0	100	5e-49	17.67	0	NA	NA	NA	1	99.8	0	100	1	99.8	0	100
508096284	cytochrome P450 [Oryzias melastigma]	1	99.6	0	100	1	95.98	0	100	1	99.6	0	100	1	96.59	0	100	0	NA	NA	NA	1	92.77	0	100	1	99.6	0	100	1	84.34	0	100	1	92.77	0	100	1	96.59	0	100
403531540	ATP synthase F0 subunit 8 (mitochondrion) [Oryzias melastigma]	0	NA	NA	NA	0	NA	NA	NA	0	NA	NA	NA	0	NA	NA	NA	0	NA	NA	NA	0	NA	NA	NA	0	NA	NA	NA	0	NA	NA	NA	0	NA	NA	NA	0	NA	NA	NA
328963192	cytochrome P450 1a, partial [Oryzias melastigma]	0	NA	NA	NA	0	NA	NA	NA	0	NA	NA	NA	0	NA	NA	NA	0	NA	NA	NA	0	NA	NA	NA	0	NA	NA	NA	0	NA	NA	NA	0	NA	NA	NA	0	NA	NA	NA
508096250	cytochrome P450 [Oryzias melastigma]	1	99.22	0	100	1	99.22	0	100	1	99.22	0	100	0	98.26	3e-118	44.83	1	98.61	0	70.37	1	99.04	0	81.48	0	98.57	4e-149	54.39	0	100	2e-40	14.42	1	99.22	0	100	1	99.22	0	100
327358633	40S ribosomal protein S8, partial [Oryzias melastigma]	1	100	2e-46	95.24	1	100	8e-43	86.9	1	100	2e-42	86.9	1	100	2e-46	95.24	1	100	2e-46	95.24	1	100	2e-46	95.24	1	100	2e-46	95.24	1	100	2e-46	95.24	1	100	2e-46	95.24	1	100	2e-42	86.9
508096290	cytochrome P450 [Oryzias melastigma]	0	NA	NA	NA	0	NA	NA	NA	0	NA	NA	NA	0	NA	NA	NA	0	NA	NA	NA	0	NA	NA	NA	0	NA	NA	NA	0	NA	NA	NA	0	NA	NA	NA	0	NA	NA	NA
327358447	peroxiredoxin 3, partial [Oryzias melastigma]	0	100	3e-90	61.69	1	98.78	2e-134	98.79	1	97.96	1e-133	98.79	1	97.95	4e-133	98.39	1	99.19	4e-136	99.6	1	98.38	4e-135	99.6	0	100	3e-91	61.69	0	100	3e-91	61.69	0	100	3e-90	61.69	1	98.38	4e-135	99.6
328963180	transferrin precursor, partial [Oryzias melastigma]	1	100	4e-120	100	1	100	4e-120	100	1	100	4e-120	100	1	100	4e-120	100	1	100	4e-120	100	1	100	4e-120	100	1	100	4e-120	100	1	100	4e-120	100	1	100	4e-120	100	1	100	4e-120	100
327358579	biotinidase precursor, partial [Oryzias melastigma]	1	99.42	4e-98	89.53	0	100	7e-27	27.23	1	99.42	1e-97	89.53	1	100	5e-98	89.53	1	83.24	1e-76	89.53	1	83.82	2e-77	89.53	1	100	4e-98	89.53	1	100	3e-98	89.53	1	100	8e-98	89.53	1	100	6e-98	89.53
350998308	hatching enzyme protease [Oryzias melastigma]	1	44.4	7e-61	95.6	1	43.88	2e-61	99.27	1	44.4	7e-61	95.6	0	57.61	9e-29	33.7	1	37.31	7e-61	95.6	1	44.4	7e-61	95.6	1	44.4	7e-61	95.6	1	44.4	7e-61	95.6	1	35.97	3e-37	100	1	44.4	7e-61	95.6
508096278	cytochrome P450 [Oryzias melastigma]	1	97.12	0	82.05	0	97.22	2e-158	56.8	1	99.8	0	100	1	99.8	0	100	1	96.84	0	100	1	99.8	0	100	0	100	4e-148	54.24	0	97.44	2e-174	61.74	1	99.8	0	100	1	99.8	0	100
220897929	early growth response 2 [Oryzias melastigma]	1	68.84	1e-49	100	1	50.99	2e-33	100	1	50.99	2e-33	100	0	38.27	2e-09	58.7	1	42.22	5e-23	97.83	1	52.21	2e-29	98.55	1	52.21	3e-28	98.55	0	38.27	2e-08	58.7	1	50.99	2e-33	100	1	50.99	2e-33	100
572938326	gonadotropin-releasing hormone receptor 2, partial [Oryzias melastigma]	1	23.76	1e-16	100	1	23.76	1e-16	100	1	24.42	2e-17	100	1	23.64	4e-12	88.42	1	22.22	4e-08	90.88	1	26.6	2e-15	95.79	1	24.17	8e-14	97.89	1	100	1e-157	96.14	1	23.76	1e-16	100	1	24.42	2e-17	100
327358551	aldehyde dehydrogenase 9A1, partial [Oryzias melastigma]	1	98.67	2e-85	98.04	1	76	4e-69	98.04	1	76	5e-69	98.04	1	98.67	2e-85	98.04	1	76	5e-69	98.04	1	76	5e-69	98.04	1	76	4e-69	98.04	1	66.67	2e-65	98.04	1	98.67	2e-85	98.04	1	76	5e-69	98.04
327358393	ceruloplasmin, partial [Oryzias melastigma]	1	38.28	2e-38	98.58	1	47.87	3e-52	98.58	1	47.87	3e-52	98.58	1	99.52	9e-124	98.58	1	98.08	1e-122	98.58	1	98.56	4e-123	98.58	1	78.37	2e-94	98.58	1	47.87	3e-52	98.58	1	98.56	4e-123	98.58	1	98.08	1e-122	98.58
327358365	skin mucus lectin, partial [Oryzias melastigma]	1	95.33	4e-60	83.59	0	100	1e-24	36.72	1	95.33	6e-60	83.59	0	NA	NA	NA	0	100	3e-22	42.19	0	100	4e-22	42.19	0	NA	NA	NA	0	NA	NA	NA	0	100	1e-21	42.19	1	95.33	6e-60	83.59
327358439	metallothionein [Oryzias melastigma]	1	100	5e-10	100	1	100	4e-10	100	1	100	5e-10	100	1	100	4e-10	100	1	100	1e-10	100	1	100	4e-10	100	1	100	1e-10	100	1	100	1e-10	100	1	100	5e-10	100	1	100	5e-10	100
403531544	NADH dehydrogenase subunit 4L (mitochondrion) [Oryzias melastigma]	0	NA	NA	NA	0	NA	NA	NA	0	NA	NA	NA	0	NA	NA	NA	0	NA	NA	NA	0	NA	NA	NA	0	NA	NA	NA	0	NA	NA	NA	0	NA	NA	NA	0	NA	NA	NA
327358525	ubiquitin-conjugating enzyme E2B, partial [Oryzias melastigma]	1	100	8e-45	100	1	100	5e-45	100	1	100	5e-45	100	1	100	8e-45	100	1	100	4e-45	100	1	100	4e-45	100	1	100	8e-45	100	1	100	8e-45	100	1	100	8e-45	100	1	100	8e-45	100
327358519	cathepsin F, partial [Oryzias melastigma]	1	99.22	2e-147	100	1	99.22	2e-147	100	1	99.22	2e-147	100	1	99.22	2e-147	100	1	99.22	2e-147	100	1	99.22	2e-147	100	1	99.22	2e-147	100	1	99.22	2e-147	100	1	99.22	2e-147	100	1	99.22	2e-147	100
327358407	BCL2/adenovirus E1B 19 kDa protein-interacting protein 3, partial [Oryzias melastigma]	1	97.64	8e-113	98.6	1	97.64	7e-113	98.6	1	97.64	8e-113	98.6	1	97.64	7e-113	98.6	1	97.64	7e-113	98.6	1	97.64	7e-113	98.6	1	97.64	7e-113	98.6	1	97.64	7e-113	98.6	1	97.64	8e-113	98.6	1	97.64	8e-113	98.6
339015536	proliferator-activated receptor gamma [Oryzias melastigma]	0	NA	NA	NA	0	98.36	1e-32	45.52	1	99.25	1e-73	100	0	NA	NA	NA	0	NA	NA	NA	0	NA	NA	NA	0	NA	NA	NA	1	99.25	7e-74	100	0	NA	NA	NA	1	99.25	7e-74	100
327179173	complement factor H precursor, partial [Oryzias melastigma]	1	95.42	7e-91	98.71	1	90.26	4e-84	98.71	1	89.61	5e-83	98.71	1	96.08	1e-91	98.71	1	88.96	6e-83	98.71	1	89.61	2e-83	98.71	1	94.12	5e-89	98.71	1	90.26	1e-83	98.71	1	34.81	3e-21	98.71	1	95.42	1e-90	98.71
302320875	c-type lysozyme [Oryzias melastigma]	0	NA	NA	NA	0	NA	NA	NA	0	NA	NA	NA	1	99.3	6e-85	100	1	99.3	6e-85	100	1	99.3	6e-85	100	0	NA	NA	NA	0	NA	NA	NA	1	99.3	6e-85	100	1	99.3	6e-85	100
327358327	interleukin-1 receptor type II, partial [Oryzias melastigma]	1	26.17	7e-07	85.45	1	26.17	7e-07	85.45	1	100	1e-80	83.64	0	NA	NA	NA	1	99.19	1e-70	75.15	1	99.19	1e-70	75.15	1	99.39	2e-95	100	0	100	3e-47	42.42	1	100	1e-95	100	1	99.39	2e-95	100
508096260	cytochrome P450 [Oryzias melastigma]	0	99.71	0	69.78	1	99.8	0	99.39	1	99.8	0	99.39	1	99.8	0	99.39	1	99.8	0	99.39	1	99.8	0	99.39	0	NA	NA	NA	0	NA	NA	NA	1	99.8	0	99.39	1	99.8	0	99.39
327358505	hydroxysteroid (17-beta) dehydrogenase 4, partial [Oryzias melastigma]	1	100	2e-154	100	1	100	2e-154	100	1	100	2e-154	100	1	100	2e-154	100	1	100	2e-154	100	1	100	2e-154	100	1	100	2e-154	100	1	100	2e-154	100	1	100	2e-154	100	1	100	2e-154	100
327358401	Yes-associated protein 1, partial [Oryzias melastigma]	1	98.67	4e-41	89.29	1	98.67	4e-41	89.29	1	96.05	1e-40	90.48	0	34.48	6e-07	69.05	1	98.67	3e-41	89.29	1	98.67	9e-41	89.29	1	34.48	5e-08	97.62	1	98.67	2e-41	89.29	1	96.05	2e-40	90.48	1	34.48	4e-08	97.62
327358521	cytosolic malate dehydrogenase A, partial [Oryzias melastigma]	1	98.86	2e-47	96.7	1	98.86	2e-47	96.7	1	98.86	2e-47	96.7	1	98.86	2e-47	96.7	1	98.86	2e-47	96.7	1	98.86	2e-47	96.7	1	98.86	2e-47	96.7	1	98.86	2e-47	96.7	1	98.86	2e-47	96.7	1	98.86	2e-47	96.7
327358463	G protein-coupled receptor 178, partial [Oryzias melastigma]	1	100	2e-33	100	1	100	1e-33	100	1	100	6e-34	100	1	100	1e-33	100	1	100	1e-33	100	1	100	1e-33	100	1	100	1e-33	100	1	100	3e-34	100	1	100	1e-33	100	1	100	2e-33	100
327358397	TBT-binding protein, partial [Oryzias melastigma]	1	100	1e-57	100	1	100	2e-57	100	1	100	2e-57	100	1	100	2e-57	100	1	100	2e-57	100	1	100	2e-57	100	1	33.75	8e-11	78	1	100	1e-57	100	1	100	1e-56	100	1	100	2e-57	100
327358493	solute carrier organic anion transporter family member 2A1, partial [Oryzias melastigma]	1	28.21	2e-18	100	1	100	3e-96	100	1	26.07	1e-17	100	1	100	3e-96	100	1	100	3e-96	100	1	100	4e-96	100	1	38.17	8e-25	100	1	37.63	1e-24	100	1	100	3e-96	100	1	28.21	2e-18	100
508096220	cytochrome P450 [Oryzias melastigma]	0	NA	NA	NA	0	NA	NA	NA	0	NA	NA	NA	1	97.6	0	100	1	99.8	0	100	1	100	0	100	0	NA	NA	NA	0	NA	NA	NA	0	90.57	5e-126	53	1	100	0	100
328963190	cytochrome oxidase subunit I, partial (mitochondrion) [Oryzias melastigma]	0	NA	NA	NA	0	NA	NA	NA	0	NA	NA	NA	0	NA	NA	NA	0	NA	NA	NA	0	NA	NA	NA	0	NA	NA	NA	0	NA	NA	NA	0	NA	NA	NA	0	NA	NA	NA
508096246	cytochrome P450 [Oryzias melastigma]	0	NA	NA	NA	0	NA	NA	NA	0	NA	NA	NA	0	99.35	6e-179	67.85	0	99.35	7e-179	67.85	0	89.68	9e-174	67.85	0	NA	NA	NA	0	99.17	1e-139	53.44	0	89.68	9e-174	67.85	0	89.68	9e-174	67.85
327358419	catalase, partial [Oryzias melastigma]	0	NA	NA	NA	0	NA	NA	NA	0	NA	NA	NA	0	NA	NA	NA	0	NA	NA	NA	0	NA	NA	NA	0	NA	NA	NA	0	NA	NA	NA	0	57.89	2e-27	29.97	0	NA	NA	NA
328963196	histidine ammonia-lyase, partial [Oryzias melastigma]	0	NA	NA	NA	0	NA	NA	NA	0	98.81	4e-47	62.22	1	99.26	1e-75	100	1	99.26	1e-75	100	1	99.26	1e-75	100	0	NA	NA	NA	0	NA	NA	NA	1	99.26	2e-75	100	1	99.26	1e-75	100
327358435	matrix metallopeptidase 13 [Oryzias melastigma]	1	41.07	3e-40	75.75	1	99.57	2e-137	87.31	1	99.57	2e-137	87.31	1	99.57	2e-137	87.31	1	99.57	5e-137	87.31	1	99.57	5e-137	87.31	1	47.77	3e-58	85.45	1	41.26	5e-43	76.12	1	99.57	5e-137	87.31	1	99.57	5e-137	87.31
508096254	cytochrome P450 [Oryzias melastigma]	0	NA	NA	NA	0	NA	NA	NA	0	NA	NA	NA	1	98.99	0	99	0	NA	NA	NA	1	98.99	0	99	0	NA	NA	NA	0	NA	NA	NA	1	98.99	0	99	1	98.99	0	99
82879991	telomerase reverse transcriptase [Oryzias melastigma]	0	98.96	0	35.36	0	99.6	2e-146	23.02	0	99.79	0	44.29	0	NA	NA	NA	0	99.28	1e-139	25.6	0	99.45	0	33.61	1	99.91	0	100	1	99.72	0	100	1	99.81	0	97.79	1	99.91	0	100
327358587	eukaryotic translation initiation factor 3 subunit 6 interacting protein, partial [Oryzias melastigma]	1	96.1	1e-30	100	1	96.1	1e-30	100	1	96.1	1e-30	100	1	96.1	1e-30	100	1	96.1	1e-30	100	1	96.1	1e-30	100	1	96.1	1e-30	100	1	96.1	1e-30	100	1	96.1	1e-30	100	1	96.1	1e-30	100
327358427	heat shock 70kDa protein 4, partial [Oryzias melastigma]	1	46.2	4e-29	98.14	1	99.37	2e-66	98.14	1	66.46	1e-40	98.14	1	99.37	2e-66	98.14	1	99.37	2e-66	98.14	1	99.37	2e-66	98.14	1	99.37	2e-66	98.14	1	66.46	8e-41	98.14	1	46.2	4e-29	98.14	1	99.37	2e-66	98.14
339015540	estrogen receptor gamma [Oryzias melastigma]	1	95.12	2e-107	100	1	95.12	5e-107	100	1	95.12	5e-107	100	1	27.92	6e-11	74.75	1	64.18	1e-70	100	1	64.18	1e-70	100	1	81.82	9e-87	100	1	64.18	1e-70	100	1	97.03	8e-108	100	1	98.99	1e-109	100
124494534	choriogenin H [Oryzias melastigma]	0	22.52	5e-10	44.56	0	33.59	3e-27	37.46	0	22.52	5e-10	44.56	0	57.54	3e-129	56.34	0	57.36	1e-129	56.8	0	55.78	2e-126	57.7	0	55.06	1e-114	53.63	0	25.15	9e-26	49.55	0	57.54	3e-129	56.34	0	55.78	2e-126	57.7
380849725	C1r/s protein, partial [Oryzias melastigma]	1	32.75	1e-89	96.57	0	25.78	1e-23	61.66	1	32.9	6e-90	96.57	1	98.14	0	99.86	1	33.19	5e-91	96.57	1	97.86	0	99.86	1	35.15	8e-112	96.85	1	33.19	5e-91	96.57	1	98	0	99.86	1	97.86	0	99.86
327358527	60S acidic ribosomal protein P0 [Oryzias melastigma]	1	99.25	1e-143	88.63	1	99.25	1e-143	88.63	1	99.25	1e-143	88.63	1	99.25	1e-143	88.63	1	99.25	1e-143	88.63	1	99.25	1e-143	88.63	1	99.25	1e-143	88.63	1	99.25	1e-143	88.63	1	99.25	1e-143	88.63	1	99.25	1e-143	88.63
327358319	lectin mannose-binding 2, partial [Oryzias melastigma]	1	71.26	4e-35	100	1	100	1e-48	100	1	100	1e-48	100	1	71.26	4e-35	100	1	37.78	3e-14	100	1	71.26	5e-35	100	1	100	1e-48	100	1	71.26	4e-35	100	1	65.52	1e-33	100	1	37.78	3e-14	100
327358559	biotinidase [Oryzias melastigma]	0	97.7	6e-48	58.39	0	95.59	9e-35	45.64	0	NA	NA	NA	0	NA	NA	NA	0	NA	NA	NA	0	NA	NA	NA	0	NA	NA	NA	1	96.83	3e-70	84.56	0	NA	NA	NA	0	98.59	3e-39	47.65
327358577	alpha-N-acetylgalactosaminidase [Oryzias melastigma]	1	97.23	5e-156	97.68	1	97.23	4e-158	97.68	1	97.23	9e-156	97.68	1	97.23	3e-158	97.68	1	97.23	1e-155	97.68	1	97.23	1e-155	97.68	1	97.23	1e-155	97.68	1	97.23	4e-158	97.68	1	97.23	1e-155	97.68	1	97.23	1e-155	97.68
327358417	fibrinogen gamma polypeptide, partial [Oryzias melastigma]	0	NA	NA	NA	0	NA	NA	NA	0	NA	NA	NA	1	99.55	5e-122	98.23	1	99.55	7e-122	98.23	1	99.55	6e-122	98.23	0	NA	NA	NA	0	NA	NA	NA	1	99.55	6e-122	98.23	1	99.55	7e-122	98.23
508096264	cytochrome P450 [Oryzias melastigma]	0	NA	NA	NA	0	8.93	2e-30	10.96	0	100	2e-30	10.96	1	100	0	97.06	1	100	0	97.06	1	100	0	97.06	1	99.76	0	81.21	1	100	0	97.06	1	100	0	97.06	1	100	0	97.06
330414284	Na+-K+-ATPase [Oryzias melastigma]	1	99.32	5e-149	97.68	1	99.32	4e-149	97.68	1	99.32	4e-149	97.68	1	89.83	7e-135	97.68	1	89.83	7e-135	97.68	1	89.83	7e-135	97.68	1	89.83	7e-135	97.68	1	83.39	3e-133	97.68	1	98.98	8e-149	97.68	1	88.47	2e-131	97.68
327358637	choriogenin L, partial [Oryzias melastigma]	1	98.21	1e-81	76.36	0	NA	NA	NA	0	98.85	3e-35	39.55	0	98.35	2e-54	55	0	NA	NA	NA	0	98.35	2e-54	55	0	43.51	3e-30	59.09	0	NA	NA	NA	0	43.51	3e-30	59.09	0	43.51	3e-30	59.09
374093542	tumor suppressor p53, partial [Oryzias melastigma]	1	98.13	6e-59	100	1	98.13	4e-59	100	1	98.13	5e-59	100	1	99.07	8e-60	100	1	98.13	4e-59	100	1	98.13	5e-59	100	1	98.13	5e-59	100	1	98.13	4e-59	100	1	98.13	6e-59	100	1	98.13	6e-59	100
339015538	estrogen receptor alpha [Oryzias melastigma]	0	NA	NA	NA	0	NA	NA	NA	0	NA	NA	NA	1	97.89	1e-70	95.95	0	NA	NA	NA	1	97.89	3e-70	95.95	1	98.65	4e-75	100	1	99.08	5e-63	73.65	1	98.65	4e-75	100	1	98.65	4e-75	100
380776922	NADH dehydrogenase subunit 2 (mitochondrion) [Oryzias melastigma]	0	NA	NA	NA	0	NA	NA	NA	1	93.7	5e-128	100	1	93.7	6e-128	100	1	93.7	6e-128	100	1	93.7	6e-128	100	1	93.7	5e-128	100	1	93.7	6e-128	100	0	NA	NA	NA	0	NA	NA	NA
327358441	matrix metalloproteinase 9 [Oryzias melastigma]	0	98.41	5e-33	33.33	0	98.25	2e-62	60.32	1	97.75	3e-105	94.18	0	NA	NA	NA	0	99	3e-54	52.91	0	46.15	3e-23	61.9	1	97.75	9e-105	94.18	0	29.49	7e-07	34.92	1	97.75	9e-105	94.18	1	97.75	9e-105	94.18
508096334	cytochrome P450 [Oryzias melastigma]	1	99.8	0	93.19	1	100	0	88.09	1	100	0	97.16	0	NA	NA	NA	0	NA	NA	NA	0	NA	NA	NA	0	100	3e-123	40.08	0	100	1e-48	15.12	0	100	0	48.77	1	100	0	97.16
572938441	11-beta-hydroxysteroid dehydrogenase, partial [Oryzias melastigma]	1	100	3e-163	100	1	100	3e-163	100	1	100	3e-163	100	1	100	3e-163	100	1	100	3e-163	100	1	100	3e-163	100	1	100	3e-163	100	1	100	3e-163	100	1	100	3e-163	100	1	100	3e-163	100
327358623	fructose-16-bisphosphatase 1, partial [Oryzias melastigma]	0	85.05	2e-51	58.47	0	83.52	8e-43	49.73	0	85.98	3e-52	58.47	1	98.9	2e-100	98.91	1	98.9	2e-100	98.91	1	98.9	2e-100	98.91	1	85.19	8e-79	88.52	1	85.62	3e-74	83.61	1	98.9	2e-100	98.91	1	98.9	2e-100	98.91
327358667	ubiquitin carboxyl-terminal hydrolase isozyme L5, partial [Oryzias melastigma]	0	NA	NA	NA	0	NA	NA	NA	0	NA	NA	NA	0	NA	NA	NA	0	NA	NA	NA	0	NA	NA	NA	0	NA	NA	NA	0	NA	NA	NA	0	NA	NA	NA	0	NA	NA	NA
342520426	vitellogenin II, partial [Oryzias melastigma]	0	60.77	4e-43	60.19	0	NA	NA	NA	0	60.77	4e-43	60.19	1	52.56	9e-48	72.22	1	62.42	1e-54	72.69	1	52.56	9e-48	72.22	0	38.02	5e-23	56.02	0	NA	NA	NA	1	52.56	9e-48	72.22	1	52.56	9e-48	72.22
327358369	26S proteasome non-ATPase regulatory subunit 8, partial [Oryzias melastigma]	1	99.14	7e-64	100	1	99.14	7e-64	100	1	99.14	7e-64	100	1	99.14	6e-64	100	1	99.14	7e-64	100	1	99.14	7e-64	100	1	99.14	2e-63	100	1	99.14	7e-64	100	1	99.14	2e-63	100	1	99.14	2e-63	100
220897931	myosin heavy chain [Oryzias melastigma]	1	23.41	2e-10	98.8	1	23.81	1e-08	98.8	1	20	8e-07	99.2	1	21.77	4e-10	98.8	1	21.77	5e-10	98.8	1	21.77	9e-10	98.8	1	21.6	7e-08	98.8	1	90	3e-113	99.6	1	81.23	2e-108	99.6	1	81.23	1e-108	99.6
508096258	cytochrome P450 [Oryzias melastigma]	1	76.33	0	96.11	1	76.55	0	96.11	1	76.55	0	96.11	1	76.3	0	86.48	1	76.3	0	86.48	1	100	0	80.53	1	75.27	0	96.11	1	75.05	0	96.11	1	100	0	80.53	1	76.55	0	96.11
508096322	cytochrome P450 [Oryzias melastigma]	1	99.57	0	94.73	0	99.33	4e-162	60.85	1	99.57	0	94.73	1	99.57	0	94.73	1	99.57	0	94.73	1	99.57	0	94.73	1	99.79	0	94.73	1	99.57	0	94.73	1	99.57	0	94.73	1	99.57	0	94.73
327358601	Atg12 protein, partial [Oryzias melastigma]	1	100	5e-70	95.35	1	100	5e-70	95.35	1	100	5e-70	95.35	1	100	4e-69	93.8	1	100	3e-72	97.67	1	100	3e-72	97.67	1	100	4e-72	97.67	1	100	1e-66	91.47	1	100	1e-66	91.47	1	100	4e-72	97.67
327358361	proteoglycan 4, partial [Oryzias melastigma]	0	47.31	5e-23	53.18	1	37.97	8e-28	90.75	1	37.97	1e-27	90.75	1	99.41	3e-99	98.27	1	100	1e-99	98.27	1	100	1e-99	98.27	0	40.91	4e-09	36.99	1	37.97	1e-26	90.75	1	100	4e-99	98.27	1	100	1e-99	98.27
508096218	cytochrome P450 [Oryzias melastigma]	1	92.43	0	100	1	92.83	0	100	1	92.37	0	78.29	0	98.36	4e-30	12.15	0	100	1e-16	7.37	0	94	8e-17	9.96	1	90.8	0	99.6	1	92.8	0	99.6	0	100	1e-16	7.37	1	92.43	0	100
327179163	secreted immunoglobulin domain protein 4, partial [Oryzias melastigma]	1	24.04	3e-13	98.42	1	24.04	3e-13	98.42	1	24.04	3e-13	98.42	1	99.13	2e-133	91.3	1	99.13	2e-133	91.3	1	99.13	2e-133	91.3	1	30.74	2e-20	83.4	1	30.74	7e-21	83.4	1	24.04	2e-13	98.42	1	24.04	3e-13	98.42
327358595	methionyl aminopeptidase 2, partial [Oryzias melastigma]	1	100	4e-11	96.3	1	100	4e-11	96.3	1	100	4e-11	96.3	1	100	4e-11	96.3	1	100	4e-11	96.3	1	100	4e-11	96.3	1	100	4e-11	96.3	1	100	4e-11	96.3	1	100	5e-11	96.3	1	100	4e-11	96.3
327358555	apolipoprotein B, partial [Oryzias melastigma]	0	NA	NA	NA	0	NA	NA	NA	0	NA	NA	NA	1	98.08	2e-171	98.73	1	98.08	2e-171	98.73	1	98.08	2e-171	98.73	0	29.84	8e-13	37.66	0	29.21	3e-11	55.7	1	98.08	2e-171	98.73	1	98.08	2e-171	98.73
403531548	cytochrome b (mitochondrion) [Oryzias melastigma]	0	NA	NA	NA	0	NA	NA	NA	0	NA	NA	NA	0	NA	NA	NA	0	NA	NA	NA	0	NA	NA	NA	0	NA	NA	NA	0	NA	NA	NA	0	NA	NA	NA	0	NA	NA	NA
327358617	eukaryotic translation initiation factor 3 subunit 7 zeta, partial [Oryzias melastigma]	1	98.73	7e-42	78.22	1	98.73	7e-42	78.22	1	98.73	7e-42	78.22	1	98.73	7e-42	78.22	1	98.73	7e-42	78.22	1	98.73	1e-41	78.22	1	98.73	7e-42	78.22	1	98.73	7e-42	78.22	1	98.73	1e-41	78.22	1	98.73	7e-42	78.22
327358461	stabilin-2 precursor, partial [Oryzias melastigma]	1	96.7	4e-24	95.79	1	97.8	3e-24	95.79	1	97.8	9e-24	95.79	0	NA	NA	NA	0	97.37	1e-19	40	1	96.47	4e-21	89.47	0	97.37	8e-20	40	1	97.8	9e-24	95.79	1	97.8	9e-24	95.79	1	97.8	3e-24	95.79
327358485	transient receptor potential cation channel subfamily M member 7, partial [Oryzias melastigma]	1	93.75	3e-41	97.56	1	93.75	6e-41	97.56	1	93.75	2e-41	97.56	1	93.75	5e-41	97.56	1	93.75	6e-41	97.56	1	93.75	6e-41	97.56	1	93.75	1e-41	97.56	1	93.75	6e-41	97.56	1	93.75	6e-41	97.56	1	93.75	6e-41	97.56
374093528	bcl2-associated X, partial [Oryzias melastigma]	1	99.1	7e-51	100	1	99.1	7e-51	100	1	79.14	2e-46	100	1	99.1	5e-51	100	1	99.1	7e-51	100	1	99.1	7e-51	100	1	99.1	8e-51	100	1	99.1	7e-51	100	1	99.1	9e-51	100	1	79.14	3e-46	100
327358533	60S ribosomal protein L38, partial [Oryzias melastigma]	1	98.91	4e-32	78.63	1	89.42	4e-32	88.89	1	89.42	3e-32	88.89	1	98.91	4e-32	78.63	1	98.91	4e-32	78.63	1	98.91	4e-32	78.63	1	88.57	3e-32	89.74	1	98.91	4e-32	78.63	1	88.57	4e-32	89.74	1	88.57	3e-32	89.74
327358509	cytochrome c oxidase subunit VIa precursor [Oryzias melastigma]	1	69.74	3e-31	75.25	1	69.74	3e-31	75.25	1	69.74	3e-31	75.25	1	69.74	3e-31	75.25	1	69.74	2e-31	75.25	1	69.74	3e-31	75.25	1	98.96	2e-42	95.05	1	69.74	1e-30	75.25	1	69.74	3e-31	75.25	1	69.74	1e-30	75.25
508096274	cytochrome P450 [Oryzias melastigma]	1	98.45	0	100	1	98.45	0	100	1	98.45	0	100	1	98.45	0	100	1	98.64	0	100	1	98.64	0	100	1	43.1	2e-108	88.54	1	98.25	0	100	1	98.64	0	100	1	98.64	0	100
327358581	hypoxanthine phosphoribosyltransferase, partial [Oryzias melastigma]	1	73.47	2e-63	96.08	1	73.47	2e-63	96.08	1	73.47	5e-63	96.08	1	99.29	6e-78	91.5	1	99.29	6e-78	91.5	1	99.29	6e-78	91.5	1	73.47	2e-63	96.08	1	63.27	2e-50	96.08	1	73.47	3e-63	96.08	1	73.47	5e-63	96.08
327358651	cytochrome c oxidase subunit I, partial [Oryzias melastigma]	0	NA	NA	NA	0	NA	NA	NA	0	NA	NA	NA	0	NA	NA	NA	0	NA	NA	NA	0	NA	NA	NA	0	NA	NA	NA	0	NA	NA	NA	0	NA	NA	NA	0	NA	NA	NA
330414280	cardiac muscle specific SET and MYND domain containing 1 [Oryzias melastigma]	1	100	9e-104	98.51	1	100	2e-103	98.51	1	100	9e-104	98.51	1	100	1e-78	78.61	0	100	3e-67	66.17	1	99.49	2e-102	98.51	1	100	7e-103	98.51	1	100	4e-76	76.62	1	100	9e-104	98.51	1	99.49	2e-102	98.51
327358405	activity-dependent neuroprotective protein, partial [Oryzias melastigma]	1	100	4e-73	100	1	100	5e-73	100	1	100	6e-73	100	1	100	5e-74	100	1	100	2e-73	100	1	100	4e-73	100	1	100	4e-73	100	1	100	3e-73	100	1	100	8e-73	100	1	100	6e-73	100
327358413	heat shock protein 90 beta, partial [Oryzias melastigma]	1	100	2e-23	100	1	53.06	2e-12	100	1	53.06	3e-12	100	1	53.06	2e-12	100	1	79.59	2e-19	100	1	79.59	3e-19	100	1	100	3e-23	100	1	100	2e-23	100	1	79.59	5e-19	100	1	53.06	3e-12	100
572938458	low density lipoprotein receptor, partial [Oryzias melastigma]	1	39.3	9e-55	99.68	1	39.3	8e-55	99.68	1	39.3	9e-55	99.68	1	99.68	4e-144	100	1	99.68	3e-144	100	1	99.68	3e-144	100	1	39.3	8e-55	99.68	1	39.3	9e-55	99.68	1	99.68	3e-144	100	1	99.68	4e-144	100
342520475	aryl hydrocarbon receptor, partial [Oryzias melastigma]	0	NA	NA	NA	0	NA	NA	NA	0	NA	NA	NA	0	NA	NA	NA	0	NA	NA	NA	0	NA	NA	NA	0	NA	NA	NA	0	NA	NA	NA	0	NA	NA	NA	0	NA	NA	NA
327358371	cysteine-rich protein 2, partial [Oryzias melastigma]	1	63.73	1e-34	98.06	1	64.08	7e-35	98.06	1	63.73	1e-34	98.06	1	63.73	1e-34	98.06	1	63.73	1e-34	98.06	1	63.73	1e-34	98.06	1	63.73	1e-34	98.06	1	64.08	7e-35	98.06	1	98.02	2e-58	98.06	1	64.08	7e-35	98.06
327358431	peroxiredoxin 6, partial [Oryzias melastigma]	1	100	4e-85	100	1	100	2e-85	100	1	73.83	1e-64	100	1	100	5e-85	100	1	100	4e-85	100	1	100	5e-85	100	1	100	4e-85	100	1	100	4e-85	100	1	100	5e-85	100	1	100	5e-85	100
327358567	ribosomal protein L32, partial [Oryzias melastigma]	1	98.58	3e-67	99.3	1	98.58	4e-67	99.3	1	98.58	4e-67	99.3	1	98.58	4e-67	99.3	1	98.58	4e-67	99.3	1	98.58	4e-67	99.3	1	98.58	4e-67	99.3	1	98.58	4e-67	99.3	1	98.58	2e-66	99.3	1	98.58	4e-67	99.3
572938391	steroidogenic acute regulatory protein, partial [Oryzias melastigma]	1	31.76	5e-10	98.84	1	31.76	5e-10	98.84	1	31.76	5e-10	98.84	1	31.76	5e-10	98.84	1	31.76	5e-10	98.84	1	100	5e-46	100	1	100	1e-45	100	1	100	1e-45	100	1	100	1e-45	100	1	100	1e-45	100
380776921	NADH dehydrogenase subunit 1 (mitochondrion) [Oryzias melastigma]	0	NA	NA	NA	0	NA	NA	NA	1	94.58	6e-131	91.05	1	94.58	2e-130	91.05	1	94.56	5e-130	90.74	1	94.58	2e-130	91.05	1	94.58	2e-130	91.05	1	94.58	2e-130	91.05	0	NA	NA	NA	0	NA	NA	NA
169260691	Cbp/p300-interacting transactivator 3a [Oryzias melastigma]	1	91.27	2e-111	100	1	91.27	2e-111	100	1	91.27	2e-111	100	0	100	9e-65	46.83	0	100	1e-64	46.83	1	91.27	2e-111	100	0	100	1e-64	46.83	0	100	8e-65	46.83	1	91.27	2e-111	100	1	91.27	2e-111	100
327358373	tripartite motif-containing 55b, partial [Oryzias melastigma]	1	23.85	5e-20	97.94	1	23.85	5e-20	97.94	1	23.85	5e-20	97.94	1	25.84	1e-10	86.08	1	24.29	6e-09	90.72	1	24.29	6e-09	90.72	1	23.85	4e-20	97.94	1	98.45	1e-112	100	1	98.45	2e-112	100	1	98.45	1e-112	100
327358537	ribosomal protein L37, partial [Oryzias melastigma]	1	100	5e-33	95	1	100	6e-33	95	1	100	5e-33	95	1	100	5e-33	95	1	100	5e-33	95	1	100	5e-33	95	1	100	6e-33	95	1	100	8e-33	95	1	100	8e-33	95	1	100	8e-33	95
327358615	allantoicase, partial [Oryzias melastigma]	0	NA	NA	NA	0	NA	NA	NA	0	NA	NA	NA	1	98.86	3e-149	98.87	1	88.97	1e-127	98.87	1	88.97	9e-128	98.87	0	NA	NA	NA	0	NA	NA	NA	1	98.86	3e-149	98.87	1	98.86	3e-149	98.87
327358659	phosphotriesterase-like protein, partial [Oryzias melastigma]	1	98.37	9e-102	97.35	1	98.91	1e-102	97.35	1	98.91	1e-102	97.35	1	98.37	9e-102	97.35	1	98.91	1e-102	97.35	1	98.37	7e-102	97.35	1	98.37	1e-101	97.35	1	98.91	1e-102	97.35	1	98.37	1e-101	97.35	1	98.37	1e-101	97.35
380776929	NADH dehydrogenase subunit 4L (mitochondrion) [Oryzias melastigma]	0	NA	NA	NA	0	NA	NA	NA	0	NA	NA	NA	0	NA	NA	NA	0	NA	NA	NA	0	NA	NA	NA	0	NA	NA	NA	0	NA	NA	NA	0	NA	NA	NA	0	NA	NA	NA
508096236	cytochrome P450 [Oryzias melastigma]	0	84.62	1e-70	29.48	0	72.55	1e-84	41.24	0	84.62	1e-70	29.48	1	99.17	0	99.59	1	99.17	0	99.59	1	99.17	0	99.59	0	84.62	7e-70	29.48	0	100	5e-35	12.99	1	99.17	0	99.59	1	99.17	0	99.59
327358353	eukocyte cell-derived chemotaxin 2, partial [Oryzias melastigma]	1	100	3e-90	95	1	100	5e-90	95	1	100	5e-90	95	1	100	1e-89	95	1	100	1e-89	95	1	100	1e-89	95	1	100	5e-90	95	1	100	5e-90	95	1	100	5e-90	95	1	100	1e-89	95
327358359	kininogen-1 precursor, partial [Oryzias melastigma]	0	NA	NA	NA	0	NA	NA	NA	0	NA	NA	NA	1	98.51	5e-121	88.21	1	98.02	4e-120	88.21	1	98.51	5e-121	88.21	0	NA	NA	NA	0	NA	NA	NA	1	98.02	2e-119	88.21	1	98.51	5e-121	88.21
327358355	LMP2, partial [Oryzias melastigma]	1	23.53	5e-09	87.18	1	23.53	5e-09	87.18	1	23.53	5e-09	87.18	1	23.53	5e-09	87.18	1	23.53	5e-09	87.18	1	23.53	5e-09	87.18	1	23.53	5e-09	87.18	1	23.53	6e-09	87.18	1	23.53	6e-09	87.18	1	23.53	6e-09	87.18
508096312	cytochrome P450 [Oryzias melastigma]	0	NA	NA	NA	0	NA	NA	NA	0	NA	NA	NA	0	NA	NA	NA	0	NA	NA	NA	0	NA	NA	NA	0	NA	NA	NA	0	NA	NA	NA	0	NA	NA	NA	0	NA	NA	NA
328963214	apolipoprotein A-I-binding protein precursor, partial [Oryzias melastigma]	1	97.71	2e-70	100	1	97.71	1e-70	100	1	97.71	3e-70	100	1	97.71	3e-70	100	1	97.71	1e-70	100	1	98.47	3e-71	100	1	97.71	4e-70	100	1	98.47	3e-71	100	1	97.71	3e-70	100	1	97.71	2e-70	100
306071742	hepcidin precursor [Oryzias melastigma]	0	NA	NA	NA	1	100	1e-37	81.11	1	100	1e-37	81.11	1	100	2e-37	81.11	1	100	2e-36	78.89	1	100	2e-37	81.11	0	NA	NA	NA	1	100	1e-37	81.11	1	100	2e-37	81.11	1	100	2e-37	81.11
327358585	UDP-glucose pyrophosphorylase 2, partial [Oryzias melastigma]	1	88	1e-20	94.34	1	88	1e-20	94.34	1	88	1e-20	94.34	1	98	2e-23	94.34	1	98	2e-23	94.34	1	98	2e-23	94.34	1	88	6e-21	94.34	1	98	2e-23	94.34	1	88	1e-20	94.34	1	88	1e-20	94.34
327358663	elongation factor 1 alpha, partial [Oryzias melastigma]	1	30.47	1e-11	90.14	1	30.47	1e-11	90.14	1	30.47	1e-11	90.14	1	30.47	1e-11	90.14	1	29.69	1e-11	90.14	1	30.47	1e-11	90.14	1	64.12	1e-45	92.25	1	29.69	1e-11	90.14	1	64.12	1e-45	92.25	1	64.12	1e-45	92.25
327358385	alanine-glyoxylate aminotransferase 2-like 1, partial [Oryzias melastigma]	1	58.55	4e-41	83.43	0	42.06	1e-27	69.06	1	58.06	2e-41	85.08	1	98.34	9e-102	100	1	97.79	4e-101	100	1	97.79	4e-101	100	1	58.06	6e-41	85.08	1	58.06	9e-41	85.08	1	97.79	3e-101	100	1	97.79	4e-101	100
327358565	hydroxymethylglutaryl-CoA lyase, partial [Oryzias melastigma]	1	98.28	6e-28	100	1	98.28	6e-28	100	1	98.28	7e-28	100	1	98.28	6e-28	100	1	98.28	6e-28	100	1	98.28	6e-28	100	1	98.28	2e-27	100	1	98.28	6e-28	100	1	98.28	9e-28	100	1	98.28	2e-27	100
327358477	ADP-ribosylation factor 4 [Oryzias melastigma]	1	98.59	7e-36	100	1	36.62	2e-12	100	1	98.59	6e-36	100	1	36.62	4e-12	100	1	98.59	6e-36	100	1	98.59	6e-36	100	1	98.59	6e-36	100	1	98.59	6e-36	100	1	98.59	9e-36	100	1	98.59	7e-36	100
169260693	Cbp/p300-interacting transactivator 3b [Oryzias melastigma]	1	100	8e-108	100	1	100	8e-108	100	1	100	8e-108	100	1	100	1e-107	100	1	99.57	4e-107	100	1	100	8e-108	100	1	100	8e-108	100	1	100	8e-108	100	1	100	8e-108	100	1	100	1e-107	100
124494532	choriogenin L [Oryzias melastigma]	0	36.45	6e-11	25.24	0	NA	NA	NA	0	97.8	5e-90	43.33	1	98.37	1e-163	72.86	1	98.33	0	100	1	98.37	1e-163	72.86	1	98.24	0	81.19	1	39.08	1e-57	81.19	1	39.08	1e-57	81.19	1	98.33	0	100
327358619	inositol polyphosphate-5-phosphatase A, partial [Oryzias melastigma]	1	99.03	2e-57	100	1	99.03	2e-57	100	1	99.03	2e-57	100	1	99.03	2e-57	100	1	99.03	2e-57	100	1	99.03	2e-57	100	1	99.03	8e-58	100	1	99.03	2e-57	100	1	99.03	3e-57	100	1	99.03	3e-57	100
327358573	14 kDa apolipoprotein [Oryzias melastigma]	1	95.59	2e-66	100	1	95.59	2e-66	100	1	95.59	3e-66	100	1	95.59	3e-66	100	1	95.59	3e-66	100	1	95.59	3e-66	100	0	NA	NA	NA	0	NA	NA	NA	1	95.59	2e-66	100	1	95.59	3e-66	100
327358335	complement component 1 q subcomponent-like 4 like, partial [Oryzias melastigma]	1	27.19	6e-07	79.29	1	34.23	2e-14	75	0	34.41	5e-09	66.43	1	27.61	6e-09	85	1	18.66	3e-08	85	1	27.61	3e-08	85	1	27.61	3e-08	85	1	27.61	2e-08	85	1	27.61	3e-08	85	1	27.61	3e-08	85
327358481	proheparin-binding EGF-like growth factor, partial [Oryzias melastigma]	0	NA	NA	NA	0	NA	NA	NA	0	NA	NA	NA	0	NA	NA	NA	0	NA	NA	NA	0	NA	NA	NA	1	98.99	9e-46	100	0	NA	NA	NA	1	98.99	1e-45	100	1	98.99	9e-46	100
327358489	Gga1 protein, partial [Oryzias melastigma]	1	100	9e-15	74.24	1	100	9e-15	74.24	1	100	1e-14	74.24	1	100	7e-21	87.88	1	100	9e-15	74.24	1	100	9e-15	74.24	1	100	1e-14	74.24	1	100	9e-15	74.24	1	100	1e-14	74.24	1	100	1e-14	74.24
328963210	NAC alpha, partial [Oryzias melastigma]	1	99.36	2e-57	100	1	91.67	3e-56	100	1	91.67	3e-56	100	1	99.36	2e-57	100	1	91.67	3e-56	100	1	91.67	3e-56	100	1	91.67	4e-56	100	1	91.67	3e-56	100	1	91.67	4e-56	100	1	91.67	4e-56	100
328963194	glyoxylate reductase, partial [Oryzias melastigma]	1	51.39	9e-18	98.63	1	51.39	8e-18	98.63	1	51.39	9e-18	98.63	1	98.63	1e-38	100	1	98.63	2e-38	100	1	98.63	3e-38	100	1	98.63	3e-38	100	1	98.63	3e-38	100	1	98.63	5e-38	100	1	98.63	3e-38	100
327358329	alpha-1-antitrypsin, partial [Oryzias melastigma]	0	NA	NA	NA	0	NA	NA	NA	0	36.92	5e-09	67.01	1	36.26	2e-14	93.81	0	NA	NA	NA	1	45.16	6e-17	93.81	0	NA	NA	NA	1	45.16	2e-18	93.81	1	46.24	2e-16	93.81	0	NA	NA	NA
327358451	nuclear receptor 2C2-associated protein [Oryzias melastigma]	1	98.84	1e-48	97.73	1	77.57	1e-43	95.45	1	98.84	1e-48	97.73	1	98.59	2e-40	80.68	1	98.8	2e-46	94.32	1	98.8	2e-46	94.32	1	76.64	4e-43	95.45	1	97.62	9e-47	95.45	1	77.57	7e-43	95.45	1	98.84	1e-48	97.73
448278788	ribosomal protein L7, partial [Oryzias melastigma]	1	99.37	3e-87	95.76	1	99.37	3e-87	95.76	1	99.37	3e-87	95.76	1	99.37	3e-87	95.76	1	99.37	4e-87	95.76	1	99.37	4e-87	95.76	1	99.37	4e-87	95.76	1	99.37	4e-87	95.76	1	99.37	4e-87	95.76	1	99.37	4e-87	95.76
6045189	Tyrosinase [Oryzias melastigma]	0	44.1	3e-38	45.4	0	44	4e-34	42.24	1	99.64	3e-174	79.6	0	NA	NA	NA	0	NA	NA	NA	0	NA	NA	NA	0	37.25	1e-36	57.76	1	41.81	6e-71	85.06	1	99.66	0	85.34	1	41.81	6e-71	85.06
572938358	growth hormone receptor, partial [Oryzias melastigma]	1	100	5e-59	100	1	100	6e-59	100	1	100	6e-59	100	1	100	3e-58	100	1	100	3e-58	100	1	100	2e-58	100	1	100	2e-58	100	1	100	1e-58	100	1	100	2e-58	100	1	100	1e-58	100
327358607	alpha-13-mannosyl-glycoprotein 2-beta-N-acetylglucosaminyltransferase, partial [Oryzias melastigma]	1	98.88	2e-103	100	1	98.88	3e-103	100	1	98.88	3e-103	100	1	98.88	3e-103	100	1	98.88	3e-103	100	1	98.88	3e-103	100	1	98.88	3e-103	100	1	98.88	3e-103	100	1	98.88	3e-103	100	1	98.88	3e-103	100
571026540	cytochrome P450 11beta, partial [Oryzias melastigma]	0	NA	NA	NA	0	NA	NA	NA	0	NA	NA	NA	0	NA	NA	NA	0	NA	NA	NA	0	NA	NA	NA	0	NA	NA	NA	0	NA	NA	NA	0	NA	NA	NA	0	NA	NA	NA
403531545	NADH dehydrogenase subunit 4 (mitochondrion) [Oryzias melastigma]	0	NA	NA	NA	0	NA	NA	NA	0	NA	NA	NA	0	NA	NA	NA	0	NA	NA	NA	0	NA	NA	NA	0	NA	NA	NA	0	NA	NA	NA	0	NA	NA	NA	0	NA	NA	NA
327358433	heat shock 70kDa protein 5, partial [Oryzias melastigma]	1	29.91	4e-09	96.91	1	29.91	4e-09	96.91	1	29.91	5e-09	96.91	1	29.91	4e-09	96.91	1	29.91	4e-09	96.91	1	29.91	4e-09	96.91	1	98.94	1e-49	96.91	1	98.94	1e-49	96.91	1	29.91	6e-09	96.91	1	29.91	5e-09	96.91
403531541	ATP synthase F0 subunit 6 (mitochondrion) [Oryzias melastigma]	0	NA	NA	NA	0	NA	NA	NA	0	NA	NA	NA	0	NA	NA	NA	0	NA	NA	NA	0	NA	NA	NA	0	NA	NA	NA	0	NA	NA	NA	0	NA	NA	NA	0	NA	NA	NA
327358629	integral membrane protein 1, partial [Oryzias melastigma]	1	62.77	1e-32	100	1	62.77	1e-32	100	1	62.77	1e-32	100	1	62.77	1e-32	100	1	62.77	1e-32	100	1	97.87	5e-44	100	1	97.87	5e-44	100	1	62.77	1e-32	100	1	62.77	1e-32	100	1	62.77	1e-32	100
327358351	complement regulatory plasma protein, partial [Oryzias melastigma]	1	80.65	1e-28	75.61	1	100	2e-46	96.34	1	80.65	1e-28	75.61	1	100	2e-46	96.34	1	77.22	1e-38	96.34	1	82.28	5e-39	96.34	1	100	7e-47	96.34	1	98.44	3e-36	78.05	1	100	1e-46	96.34	1	82.28	5e-39	96.34
327358457	ependymin-1 precursor [Oryzias melastigma]	1	100	2e-35	91.3	1	100	6e-38	100	1	100	1e-37	100	1	98.55	1e-37	100	1	98.55	1e-37	100	1	98.55	1e-37	100	1	100	5e-38	100	1	100	5e-38	100	1	98.55	1e-37	100	1	100	5e-38	100
327358515	cytochrome P450 2C33-like protein, partial [Oryzias melastigma]	0	NA	NA	NA	0	NA	NA	NA	0	NA	NA	NA	0	NA	NA	NA	0	NA	NA	NA	0	NA	NA	NA	0	NA	NA	NA	0	NA	NA	NA	0	NA	NA	NA	0	NA	NA	NA
327358557	40S ribosomal protein S18, partial [Oryzias melastigma]	0	100	2e-31	69.23	0	100	1e-31	69.23	0	100	1e-31	69.23	0	100	2e-31	69.23	0	100	2e-31	69.23	0	100	2e-31	69.23	0	100	5e-31	69.23	0	100	2e-31	69.23	0	100	1e-30	69.23	0	100	2e-31	69.23
327358545	farnesyl pyrophosphate synthetase, partial [Oryzias melastigma]	1	93.29	4e-78	88.69	1	93.29	4e-78	88.69	1	93.29	4e-78	88.69	1	93.29	4e-78	88.69	1	93.29	4e-78	88.69	1	93.29	4e-78	88.69	1	93.29	4e-78	88.69	1	93.29	4e-78	88.69	1	93.29	5e-78	88.69	1	93.29	4e-78	88.69
328963200	hypothetical protein, partial [Oryzias melastigma]	1	86.67	1e-34	100	1	89.33	1e-27	100	1	61.33	4e-20	100	1	83.08	4e-28	86.67	1	88	7e-28	100	1	89.33	2e-27	100	1	60	2e-19	100	1	61.33	4e-20	100	1	61.33	4e-20	100	1	88	4e-36	100
339015532	proliferator-activated receptor alpha [Oryzias melastigma]	1	94.21	8e-170	100	1	94.21	8e-170	100	1	94.21	9e-170	100	1	66.77	3e-121	100	1	66.77	3e-121	100	1	66.77	3e-121	100	1	94.21	9e-170	100	1	94.21	7e-170	100	1	66.77	3e-121	100	1	94.21	9e-170	100
425906643	cytochrome P450 2K29, partial [Oryzias melastigma]	0	NA	NA	NA	0	NA	NA	NA	0	NA	NA	NA	0	NA	NA	NA	1	95.53	0	97.48	0	NA	NA	NA	0	NA	NA	NA	0	NA	NA	NA	0	NA	NA	NA	0	NA	NA	NA
374093538	thyrotropin beta, partial [Oryzias melastigma]	1	97.22	3e-41	98.63	1	97.22	2e-41	98.63	1	97.22	6e-41	98.63	0	NA	NA	NA	0	NA	NA	NA	1	98.28	5e-32	79.45	1	95.83	1e-40	98.63	1	39.13	2e-09	91.78	1	97.22	9e-41	98.63	1	95.83	1e-40	98.63
571026542	follicle stimulating hormone beta subunit, partial [Oryzias melastigma]	1	100	5e-21	71.7	1	100	5e-21	71.7	1	100	5e-21	71.7	0	NA	NA	NA	0	NA	NA	NA	0	NA	NA	NA	0	NA	NA	NA	1	100	4e-21	71.7	1	100	5e-21	71.7	1	100	5e-21	71.7
508096336	cytochrome P450, partial [Oryzias melastigma]	0	NA	NA	NA	0	NA	NA	NA	0	NA	NA	NA	0	NA	NA	NA	0	NA	NA	NA	0	NA	NA	NA	0	NA	NA	NA	0	NA	NA	NA	0	NA	NA	NA	0	NA	NA	NA
327358591	elongation factor 1 gamma, partial [Oryzias melastigma]	1	98.92	6e-77	100	1	98.92	2e-76	100	1	98.92	6e-77	100	1	98.92	6e-77	100	1	98.92	6e-77	100	1	98.92	6e-77	100	1	98.92	8e-77	100	1	98.92	7e-77	100	1	98.92	7e-77	100	1	98.92	2e-76	100
327358535	F-box only protein 9, partial [Oryzias melastigma]	1	99.25	6e-73	92.36	1	99.25	6e-73	92.36	1	99.25	7e-73	92.36	1	99.25	6e-73	92.36	1	99.25	6e-73	92.36	1	99.25	6e-73	92.36	1	99.25	7e-73	92.36	1	99.25	7e-73	92.36	1	99.25	7e-73	92.36	1	99.25	7e-73	92.36
571026544	insulin-like growth factor 1 receptor, partial [Oryzias melastigma]	1	94.87	2e-10	100	1	94.87	5e-10	100	1	94.87	7e-11	100	1	73.33	1e-07	76.92	1	76.67	1e-07	76.92	1	73.33	2e-07	76.92	1	94.87	2e-09	100	1	94.87	3e-09	100	1	94.87	1e-09	100	1	94.87	3e-09	100
327358645	protein-O-mannosyltransferase 2, partial [Oryzias melastigma]	1	71.29	1e-36	100	1	57.26	1e-31	100	1	71.29	2e-36	100	1	71.29	8e-37	100	1	71.29	1e-36	100	1	71.29	1e-36	100	1	82.14	2e-36	82.29	1	71.29	9e-37	100	1	71.29	8e-37	100	1	71.29	1e-36	100
508096296	cytochrome P450 [Oryzias melastigma]	1	99.79	0	100	1	99.79	0	100	1	99.79	0	100	0	NA	NA	NA	0	NA	NA	NA	0	100	2e-57	21.7	1	99.79	0	100	1	99.79	0	100	1	99.79	0	100	1	99.79	0	100
327358321	mannose-binding lectin-associated serine protease-3b, partial [Oryzias melastigma]	0	35	3e-07	22.9	0	32.1	3e-08	30.15	0	32.61	5e-09	34.35	1	96.33	9e-131	93.51	1	97.14	6e-132	93.51	1	96.33	9e-131	93.51	1	95.9	1e-129	93.13	0	35	3e-07	22.9	1	96.33	9e-131	93.51	1	96.33	9e-131	93.51
327358469	canopy-1 precursor, partial [Oryzias melastigma]	1	98.13	2e-58	100	1	98.13	2e-58	100	1	98.13	2e-58	100	1	98.13	5e-58	100	1	98.13	1e-58	100	1	98.13	2e-58	100	1	98.13	1e-58	100	1	98.13	1e-58	100	1	98.13	2e-58	100	1	98.13	2e-58	100
327358511	beta-hydroxysteroid dehydrogenase type 3, partial [Oryzias melastigma]	0	NA	NA	NA	0	NA	NA	NA	0	NA	NA	NA	0	NA	NA	NA	0	NA	NA	NA	0	NA	NA	NA	0	NA	NA	NA	0	NA	NA	NA	0	NA	NA	NA	0	NA	NA	NA
334362255	hepcidin precursor [Oryzias melastigma]	1	100	1e-37	81.11	0	NA	NA	NA	0	NA	NA	NA	0	NA	NA	NA	0	NA	NA	NA	0	NA	NA	NA	1	100	1e-37	81.11	0	NA	NA	NA	0	NA	NA	NA	0	NA	NA	NA
403531537	NADH dehydrogenase subunit 2 (mitochondrion) [Oryzias melastigma]	0	NA	NA	NA	0	NA	NA	NA	0	NA	NA	NA	0	NA	NA	NA	0	NA	NA	NA	0	NA	NA	NA	0	NA	NA	NA	0	NA	NA	NA	0	NA	NA	NA	0	NA	NA	NA
508096252	cytochrome P450 [Oryzias melastigma]	0	97.7	2e-49	17.83	0	NA	NA	NA	0	99.35	3e-84	31.56	0	NA	NA	NA	0	NA	NA	NA	0	NA	NA	NA	1	99.35	0	94.47	1	24.22	4e-16	77.87	1	99.35	0	94.47	1	99.35	0	94.47
327358503	eukaryotic translation initiation factor 4A isoform 1A [Oryzias melastigma]	1	98.47	9e-71	84.52	1	98.47	1e-70	84.52	1	98.47	1e-70	84.52	1	98.47	9e-71	84.52	1	98.47	9e-71	84.52	1	98.47	9e-71	84.52	1	98.47	1e-70	84.52	1	98.47	1e-70	84.52	1	98.47	1e-70	84.52	1	98.47	1e-70	84.52
508096324	cytochrome P450 [Oryzias melastigma]	0	NA	NA	NA	0	NA	NA	NA	0	NA	NA	NA	1	88.71	0	100	1	95.05	0	100	1	88.91	0	100	1	97.91	0	75.64	0	NA	NA	NA	1	88.91	0	100	1	88.91	0	100
327358445	fibrinogen beta chain precursor, partial [Oryzias melastigma]	0	98.7	9e-40	46.95	0	NA	NA	NA	0	99.04	2e-54	63.41	1	99.39	2e-93	100	1	100	7e-94	100	1	99.39	2e-93	100	0	NA	NA	NA	0	NA	NA	NA	1	99.39	2e-93	100	1	99.39	2e-93	100
508096276	cytochrome P450 [Oryzias melastigma]	1	98.56	0	82.05	0	96.88	7e-156	56.8	1	99.01	0	100	1	97.24	0	100	1	99.04	0	82.05	1	96.88	0	82.05	1	99.01	0	100	0	100	2e-76	28.6	1	98.8	0	82.05	1	97.24	0	100
374093534	c-Fos proto-oncogene, partial [Oryzias melastigma]	1	100	4e-56	97.66	1	100	4e-56	97.66	1	100	4e-56	97.66	0	100	2e-22	54.97	1	100	3e-56	97.66	1	100	4e-56	97.66	1	99.4	3e-56	97.66	1	100	2e-56	97.66	1	100	3e-56	97.66	1	100	4e-56	97.66
327358541	endonuclease-reverse transcriptase HmRTE-e01, partial [Oryzias melastigma]	1	21.14	4e-08	91.16	1	21.14	2e-08	91.16	1	21.14	5e-08	91.16	1	99.3	1e-80	79.01	1	21.14	1e-08	91.16	1	21.14	3e-08	91.16	1	22.7	1e-08	84.53	1	21.14	3e-08	91.16	1	21.14	3e-09	91.16	1	21.14	4e-08	91.16
327358531	TGF-beta-inducible nuclear protein 1, partial [Oryzias melastigma]	1	100	2e-73	100	1	100	2e-73	100	1	100	3e-73	100	1	100	2e-73	100	1	100	2e-73	100	1	100	2e-73	100	1	100	2e-73	100	1	100	2e-73	100	1	100	2e-73	100	1	100	3e-73	100
327358611	40S ribosomal protein S17, partial [Oryzias melastigma]	1	100	3e-78	97.24	1	100	3e-78	97.24	1	100	3e-78	97.24	1	100	3e-78	97.24	1	100	3e-78	97.24	1	100	3e-78	97.24	1	100	4e-78	97.24	1	100	4e-78	97.24	1	100	4e-78	97.24	1	100	4e-78	97.24
327358599	peroxisomal trans-2-enoyl-CoA reductase, partial [Oryzias melastigma]	1	99.42	7e-98	98.29	1	99.42	7e-98	98.29	1	99.42	7e-98	98.29	1	99.42	7e-98	98.29	1	99.42	7e-98	98.29	1	99.42	1e-97	98.29	1	99.42	1e-97	98.29	1	99.42	7e-98	98.29	1	99.42	1e-97	98.29	1	99.42	1e-97	98.29
508096248	cytochrome P450 [Oryzias melastigma]	0	NA	NA	NA	0	NA	NA	NA	0	100	1e-75	26.1	0	NA	NA	NA	0	NA	NA	NA	0	NA	NA	NA	0	31.91	1e-15	26.48	0	31.21	5e-15	26.48	0	100	7e-145	51.05	0	31.21	5e-15	26.48
343532562	NK2 transcription factor related 5 [Oryzias melastigma]	0	NA	NA	NA	0	NA	NA	NA	0	NA	NA	NA	0	NA	NA	NA	0	NA	NA	NA	0	NA	NA	NA	0	NA	NA	NA	0	NA	NA	NA	0	NA	NA	NA	0	NA	NA	NA
374093530	B-cell lymphoma 2, partial [Oryzias melastigma]	1	98.15	6e-60	93.1	1	98.15	6e-60	93.1	1	98.15	6e-60	93.1	1	68.09	3e-30	81.03	1	98.15	4e-60	93.1	1	98.15	5e-60	93.1	1	98.15	6e-60	93.1	1	98.15	2e-59	93.1	1	98.15	6e-60	93.1	1	98.15	2e-59	93.1
83778886	hypoxia-inducible factor 1 alpha [Oryzias melastigma]	1	99.87	0	100	1	99.87	0	100	1	99.87	0	100	1	99.73	0	100	1	99.73	0	100	1	99.87	0	100	1	99.87	0	100	1	99.87	0	100	1	99.87	0	100	1	99.87	0	100
403531536	NADH dehydrogenase subunit 1 (mitochondrion) [Oryzias melastigma]	0	NA	NA	NA	0	NA	NA	NA	0	NA	NA	NA	0	NA	NA	NA	0	NA	NA	NA	0	NA	NA	NA	0	NA	NA	NA	0	NA	NA	NA	0	NA	NA	NA	0	NA	NA	NA
508096230	cytochrome P450 [Oryzias melastigma]	1	99.43	0	100	1	99.81	0	100	1	99.62	0	100	0	NA	NA	NA	0	NA	NA	NA	0	NA	NA	NA	0	100	6e-129	42.48	0	100	6e-44	15.43	1	97.32	0	99.62	1	99.62	0	100
347449201	multidrug resistance-associated protein 1/ATP-binding cassette sub-family C member 1 [Oryzias melastigma]	1	30.51	2e-46	100	1	30.51	2e-46	100	1	37.9	2e-61	100	1	49	1e-97	98.98	1	34.96	2e-57	100	1	34.96	5e-57	100	1	49.75	2e-100	100	1	34.96	1e-56	100	1	34.96	8e-57	100	1	29.58	7e-45	100
327358339	complement component 4, partial [Oryzias melastigma]	1	97.38	2e-108	98.45	1	97.92	3e-109	98.97	1	97.92	2e-108	98.97	1	99.48	6e-112	100	1	97.92	2e-108	98.97	1	97.92	2e-108	98.97	1	97.92	2e-108	98.97	1	97.92	2e-108	98.97	1	97.92	2e-108	98.97	1	97.92	2e-108	98.97
327179165	vitronectin protein, partial [Oryzias melastigma]	0	NA	NA	NA	0	NA	NA	NA	0	NA	NA	NA	0	NA	NA	NA	0	NA	NA	NA	0	NA	NA	NA	0	NA	NA	NA	0	NA	NA	NA	0	NA	NA	NA	0	NA	NA	NA
327358583	apolipoprotein A-I, partial [Oryzias melastigma]	1	98.9	4e-147	98.91	1	98.9	9e-147	98.91	1	98.9	4e-147	98.91	1	99.23	3e-140	94.91	1	99.27	4e-148	99.27	1	99.25	1e-144	97.45	1	98.9	3e-147	98.91	1	98.9	3e-147	98.91	1	99.26	7e-147	98.55	1	98.9	9e-147	98.91
508096332	cytochrome P450 [Oryzias melastigma]	0	NA	NA	NA	0	100	9e-46	16.94	0	99.09	3e-53	22.73	0	NA	NA	NA	0	NA	NA	NA	0	NA	NA	NA	1	99.79	0	100	1	99.59	0	100	1	99.79	0	100	1	99.79	0	100
508096240	cytochrome P450 [Oryzias melastigma]	1	91.75	0	100	1	99.2	0	100	1	99.2	0	100	0	NA	NA	NA	0	100	6e-35	20.72	0	100	6e-35	20.72	1	98.99	0	100	1	99.2	0	100	0	70.18	4e-20	11.47	1	99.2	0	100
380849723	C9 protein, partial [Oryzias melastigma]	0	23.1	2e-13	59.25	0	27.02	7e-19	46.42	1	29.47	3e-44	99.81	1	99.06	0	100	1	99.06	0	100	1	99.06	0	100	0	23.16	4e-20	66.6	1	26.17	2e-37	88.11	1	99.06	0	100	1	99.06	0	100
327358553	ribosomal protein L23 [Oryzias melastigma]	1	100	2e-43	100	1	100	2e-43	100	1	100	2e-43	100	1	100	2e-43	100	1	100	2e-43	100	1	100	2e-43	100	1	100	2e-43	100	1	100	2e-43	100	1	100	3e-43	100	1	100	2e-43	100
327358341	complement component 5, partial [Oryzias melastigma]	0	NA	NA	NA	0	NA	NA	NA	0	NA	NA	NA	1	99.41	6e-95	100	1	98.82	3e-94	100	1	98.82	3e-94	100	0	NA	NA	NA	0	100	6e-48	54.12	1	99.41	6e-95	100	1	99.41	6e-95	100
327358377	imitation switch ISWI, partial [Oryzias melastigma]	1	100	2e-92	100	1	100	2e-92	100	1	100	2e-92	100	1	100	1e-92	100	1	100	2e-92	100	1	100	2e-92	100	1	100	2e-92	100	1	100	2e-92	100	1	100	2e-92	100	1	100	2e-92	100
380776923	cytochrome c oxidase subunit I (mitochondrion) [Oryzias melastigma]	1	93.24	0	100	1	93.24	0	100	1	93.24	0	100	1	93.24	0	100	1	93.24	0	100	1	93.24	0	100	1	93.24	0	100	1	93.24	0	100	1	93.24	0	100	0	NA	NA	NA
448278794	interleukin 1 beta, partial [Oryzias melastigma]	0	48.78	4e-07	16.46	0	99.38	2e-87	65.84	1	27.03	1e-15	88.48	0	NA	NA	NA	1	99.59	7e-138	100	1	99.59	7e-138	100	0	NA	NA	NA	0	NA	NA	NA	1	99.59	7e-138	100	1	99.59	7e-138	100
327358465	muscle-specific beta 1 integrin binding protein 2, partial [Oryzias melastigma]	1	62.64	5e-32	100	1	62.64	6e-32	100	1	62.64	7e-32	100	1	62.64	5e-32	100	1	62.64	5e-32	100	1	62.64	8e-32	100	1	62.64	5e-32	100	1	62.64	4e-32	100	1	62.64	8e-32	100	1	62.64	1e-31	100
169260689	Cbp/p300-interacting transactivator 1 [Oryzias melastigma]	0	NA	NA	NA	0	NA	NA	NA	0	100	7e-24	29.01	0	NA	NA	NA	0	NA	NA	NA	0	98.61	6e-21	44.44	0	NA	NA	NA	0	100	1e-14	17.9	0	98.75	2e-26	49.38	0	98.61	6e-21	44.44
327358315	coagulin factor II, partial [Oryzias melastigma]	0	35.29	1e-26	62.2	0	36.3	3e-19	46.05	0	33.33	1e-09	34.71	1	98.28	1e-160	100	1	98.63	4e-161	100	1	98.28	1e-160	100	1	98.63	3e-161	100	1	98.28	1e-160	100	1	98.28	1e-160	100	1	98.63	4e-161	100
380776928	NADH dehydrogenase subunit 3 (mitochondrion) [Oryzias melastigma]	0	NA	NA	NA	0	NA	NA	NA	1	93.62	2e-26	81.03	1	93.62	1e-26	81.03	0	NA	NA	NA	1	93.62	1e-26	81.03	1	93.62	1e-26	81.03	0	NA	NA	NA	0	NA	NA	NA	0	NA	NA	NA
220897923	orthodenticle homeobox 2 [Oryzias melastigma]	1	100	4e-82	100	1	100	5e-82	100	1	100	4e-82	100	0	39.13	3e-10	39.2	0	NA	NA	NA	0	40.26	3e-11	43.75	1	77.52	8e-49	73.3	1	41.67	2e-19	75	1	100	4e-82	100	1	100	5e-82	100
508096244	cytochrome P450 [Oryzias melastigma]	0	NA	NA	NA	0	NA	NA	NA	0	NA	NA	NA	0	NA	NA	NA	0	NA	NA	NA	0	NA	NA	NA	0	NA	NA	NA	0	NA	NA	NA	0	NA	NA	NA	0	NA	NA	NA
327358349	complement factor B, partial [Oryzias melastigma]	0	41.54	4e-12	38.32	1	31.33	6e-17	85.63	1	31.33	8e-17	85.63	1	96.41	2e-92	100	1	97.01	9e-93	100	1	96.41	3e-92	100	0	NA	NA	NA	0	98.57	2e-38	41.92	1	96.41	2e-92	100	1	96.41	3e-92	100
327358423	mitochondrial uncoupling protein 3, partial [Oryzias melastigma]	1	22.74	1e-09	86.9	1	22.74	1e-09	86.9	1	22.74	2e-09	86.9	1	100	3e-155	92.76	1	22.74	1e-09	86.9	1	100	3e-156	98.97	1	22.74	1e-09	86.9	1	22.74	1e-09	86.9	1	100	4e-156	98.97	1	100	3e-156	98.97
508096238	cytochrome P450 [Oryzias melastigma]	0	100	4e-126	39.67	0	99.66	2e-174	54.24	1	99.63	0	100	1	100	0	100	1	100	0	100	1	100	0	100	0	99.61	3e-152	47.23	1	99.62	0	98.34	1	100	0	100	1	100	0	100
508096286	cytochrome P450 [Oryzias melastigma]	0	NA	NA	NA	0	NA	NA	NA	0	NA	NA	NA	0	NA	NA	NA	0	NA	NA	NA	0	NA	NA	NA	0	100	8e-37	13.1	0	NA	NA	NA	0	NA	NA	NA	0	NA	NA	NA
508096294	cytochrome P450 [Oryzias melastigma]	0	NA	NA	NA	0	NA	NA	NA	0	NA	NA	NA	0	NA	NA	NA	0	NA	NA	NA	0	100	3e-59	20.68	0	NA	NA	NA	0	NA	NA	NA	0	100	3e-79	27.51	0	NA	NA	NA
328963204	ras-related protein rac1, partial [Oryzias melastigma]	1	94	9e-25	100	1	94	8e-25	100	1	50	3e-07	100	1	81.08	4e-13	74	1	97.78	3e-23	90	1	97.78	3e-23	90	1	94	9e-25	100	1	94	1e-24	100	1	94	1e-24	100	1	50	3e-07	100
327358495	syntaxin 4, partial [Oryzias melastigma]	1	98	5e-67	100	1	31.79	1e-19	100	1	25.97	3e-14	100	1	98	5e-67	100	1	31.79	9e-20	100	1	98	5e-67	100	1	25.97	5e-14	100	1	25.97	3e-14	100	1	25.97	5e-14	100	1	25.97	4e-14	100
403531542	cytochrome c oxidase subunit III (mitochondrion) [Oryzias melastigma]	0	NA	NA	NA	0	NA	NA	NA	0	NA	NA	NA	0	NA	NA	NA	0	NA	NA	NA	0	NA	NA	NA	0	NA	NA	NA	0	NA	NA	NA	0	NA	NA	NA	0	NA	NA	NA
327358325	ferritin heavy chain, partial [Oryzias melastigma]	1	100	8e-98	100	1	80.61	3e-79	100	1	100	6e-98	100	1	80.61	1e-79	100	1	80.61	2e-79	100	1	80.61	2e-79	100	1	80.61	3e-79	100	1	80.61	3e-79	100	1	80.61	3e-79	100	1	100	1e-97	100
380776933	cytochrome b (mitochondrion) [Oryzias melastigma]	0	NA	NA	NA	0	NA	NA	NA	0	NA	NA	NA	0	NA	NA	NA	0	NA	NA	NA	0	NA	NA	NA	0	NA	NA	NA	0	NA	NA	NA	0	NA	NA	NA	0	NA	NA	NA
339015528	GATA-binding protein 4 [Oryzias melastigma]	0	NA	NA	NA	0	NA	NA	NA	0	NA	NA	NA	1	100	3e-37	100	1	100	1e-37	100	1	100	3e-37	100	1	100	3e-37	100	0	NA	NA	NA	1	100	3e-37	100	1	100	3e-37	100
508096326	cytochrome P450 [Oryzias melastigma]	1	99.78	0	92.7	0	NA	NA	NA	0	NA	NA	NA	0	NA	NA	NA	0	NA	NA	NA	0	NA	NA	NA	1	99.8	0	99.39	1	99.8	0	99.39	0	NA	NA	NA	0	NA	NA	NA
327179169	C1 inhibitor, partial [Oryzias melastigma]	0	27.12	2e-07	40	1	26.07	7e-18	85.86	1	26.07	7e-18	85.86	1	98.62	1e-153	100	1	98.97	5e-154	100	1	98.97	5e-154	100	1	26.07	7e-18	85.86	1	26.07	7e-18	85.86	1	98.97	5e-154	100	1	98.97	5e-154	100
327358387	histone deacetylase 8, partial [Oryzias melastigma]	1	100	8e-45	100	1	100	1e-44	100	1	100	9e-45	100	1	43.02	9e-14	96.59	1	41.18	4e-18	96.59	1	100	5e-45	100	1	100	1e-44	100	1	100	1e-44	100	1	100	1e-44	100	1	100	7e-45	100
327358345	C1q-like 23kDa protein, partial [Oryzias melastigma]	1	39.2	4e-26	78.97	1	39.77	1e-27	78.97	1	40.34	3e-28	78.97	1	45.56	3e-38	78.97	1	45.56	1e-38	78.97	1	45.56	1e-38	78.97	1	40.34	5e-28	78.97	1	45.56	9e-39	78.97	1	45.56	4e-38	78.97	1	40.34	3e-28	78.97
380776932	NADH dehydrogenase subunit 6 (mitochondrion) [Oryzias melastigma]	0	NA	NA	NA	0	NA	NA	NA	0	NA	NA	NA	0	NA	NA	NA	0	NA	NA	NA	0	NA	NA	NA	0	NA	NA	NA	0	NA	NA	NA	0	NA	NA	NA	0	NA	NA	NA
448278790	complement component C8, partial [Oryzias melastigma]	0	NA	NA	NA	0	NA	NA	NA	0	NA	NA	NA	1	100	1e-114	100	1	100	2e-114	100	1	100	2e-114	100	0	NA	NA	NA	0	NA	NA	NA	1	100	2e-114	100	1	100	2e-114	100
125486695	choriogenin H [Oryzias melastigma]	0	NA	NA	NA	0	NA	NA	NA	0	NA	NA	NA	0	NA	NA	NA	0	NA	NA	NA	0	NA	NA	NA	0	NA	NA	NA	0	NA	NA	NA	0	NA	NA	NA	0	NA	NA	NA
374638048	cytochrome P450 1A, partial [Oryzias melastigma]	0	NA	NA	NA	0	NA	NA	NA	0	NA	NA	NA	0	NA	NA	NA	0	NA	NA	NA	0	NA	NA	NA	0	NA	NA	NA	0	NA	NA	NA	0	NA	NA	NA	0	NA	NA	NA
508096280	cytochrome P450 [Oryzias melastigma]	1	70.22	0	94.14	1	66.44	0	94.14	1	70.22	0	94.14	1	68.22	0	98.74	1	68.43	0	98.74	1	68.43	0	98.74	1	66	0	94.14	1	70	0	94.14	1	70.22	0	94.14	1	68.43	0	98.74
342520306	estrogen receptor beta, partial [Oryzias melastigma]	1	29.28	1e-16	86.6	1	29.28	1e-16	86.6	1	100	6e-160	98.97	1	100	7e-160	98.97	1	100	7e-160	98.97	1	100	7e-160	98.97	1	100	5e-160	98.97	1	100	7e-160	98.97	1	100	7e-160	98.97	1	100	8e-160	98.97
327358671	acidic ribosomal protein P0, partial [Oryzias melastigma]	0	NA	NA	NA	0	NA	NA	NA	0	NA	NA	NA	0	NA	NA	NA	0	NA	NA	NA	0	NA	NA	NA	0	NA	NA	NA	0	NA	NA	NA	0	NA	NA	NA	0	NA	NA	NA
374638046	ary hydrocarbon receptor, partial [Oryzias melastigma]	1	68.46	8e-49	97.74	1	69.23	8e-49	97.74	1	68.46	3e-48	97.74	1	68.46	2e-48	97.74	1	68.46	1e-48	97.74	1	67.89	3e-39	81.95	1	69.23	9e-49	97.74	1	69.23	1e-48	97.74	1	69.23	7e-48	97.74	1	68.46	3e-48	97.74
572938342	androgen receptor alpha, partial [Oryzias melastigma]	1	100	2e-119	100	1	99.52	1e-118	100	1	100	2e-119	100	1	100	9e-95	80.48	1	100	3e-119	100	1	100	3e-119	100	1	100	3e-119	100	1	46.89	9e-53	98.57	1	100	8e-119	100	1	100	3e-119	100
327358383	liver-basic fatty acid binding protein, partial [Oryzias melastigma]	1	41.67	1e-15	99.15	1	41.67	8e-16	99.15	1	41.67	1e-15	99.15	1	100	2e-63	100	1	100	1e-63	100	1	100	1e-63	100	1	100	1e-63	100	1	41.67	1e-15	99.15	1	100	1e-63	100	1	100	2e-63	100
327358391	thioredoxin domain containing 5, partial [Oryzias melastigma]	1	99.38	6e-87	100	1	100	2e-87	100	1	100	2e-87	100	1	100	2e-87	100	1	100	2e-87	100	1	100	2e-87	100	1	100	2e-87	100	1	100	2e-87	100	1	100	2e-87	100	1	100	2e-87	100
328963188	cytochrome oxidase subunit III (mitochondrion) [Oryzias melastigma]	0	NA	NA	NA	0	NA	NA	NA	0	NA	NA	NA	0	NA	NA	NA	0	NA	NA	NA	0	NA	NA	NA	0	NA	NA	NA	0	NA	NA	NA	0	NA	NA	NA	0	NA	NA	NA
572938375	glucocorticoid receptor 2, partial [Oryzias melastigma]	1	83.5	4e-47	100	0	NA	NA	NA	1	83.5	1e-46	100	1	100	3e-42	76.7	0	100	1e-15	33.98	1	98.73	2e-42	76.7	0	50	5e-15	59.22	0	NA	NA	NA	0	NA	NA	NA	1	83.5	1e-46	100
572938474	cytochrome P450 21A, partial [Oryzias melastigma]	0	NA	NA	NA	0	NA	NA	NA	0	NA	NA	NA	0	NA	NA	NA	0	NA	NA	NA	0	NA	NA	NA	0	NA	NA	NA	0	NA	NA	NA	0	NA	NA	NA	0	NA	NA	NA
508096306	cytochrome P450 [Oryzias melastigma]	1	99.14	0	100	1	98.92	0	100	1	99.14	0	100	1	99.14	0	100	1	99.14	0	100	1	99.14	0	100	1	99.14	0	100	1	99.35	0	100	1	99.14	0	100	1	99.14	0	100
327358421	cold-inducible RNA-binding protein, partial [Oryzias melastigma]	1	100	3e-10	80	1	100	3e-10	80	1	100	3e-10	80	1	100	1e-09	78.75	1	100	3e-10	80	1	100	1e-09	78.75	1	100	1e-09	78.75	1	100	2e-09	78.75	1	100	3e-10	80	1	100	3e-10	80
327358655	ribosomal protein L4, partial [Oryzias melastigma]	1	98	2e-23	100	1	98	2e-23	100	1	98	2e-23	100	1	98	2e-23	100	1	98	2e-23	100	1	98	2e-23	100	1	98	2e-23	100	1	98	2e-23	100	1	98	2e-23	100	1	98	2e-23	100
508096270	cytochrome P450 [Oryzias melastigma]	1	100	0	98.99	1	100	0	98.99	1	100	0	98.99	1	100	0	98.99	1	100	0	98.99	1	100	0	98.99	1	100	0	98.99	1	100	0	78.83	1	100	0	98.99	1	100	0	98.99
220897935	zinc finger protein 462 [Oryzias melastigma]	1	98.28	2e-127	91.73	1	98.28	2e-127	91.73	1	98.28	2e-127	91.73	0	NA	NA	NA	0	100	1e-48	33.46	0	100	1e-48	33.46	1	97.84	4e-97	72.83	1	97.19	3e-91	70.08	1	98.28	2e-127	91.73	1	98.28	2e-127	91.73
327358529	NADH dehydrogenase subunit 4, partial [Oryzias melastigma]	0	NA	NA	NA	0	NA	NA	NA	0	NA	NA	NA	0	NA	NA	NA	0	NA	NA	NA	0	NA	NA	NA	0	NA	NA	NA	0	NA	NA	NA	0	NA	NA	NA	0	NA	NA	NA
374638042	metallothionein [Oryzias melastigma]	0	NA	NA	NA	0	NA	NA	NA	0	NA	NA	NA	0	NA	NA	NA	0	NA	NA	NA	0	NA	NA	NA	0	NA	NA	NA	0	NA	NA	NA	0	NA	NA	NA	0	NA	NA	NA
	Number matched	233				225				254				261				264				276				249				243				297				304
	%matched	0.600515				0.579897				0.654639				0.67268				0.680412				0.71134				0.641753				0.626289				0.765464				0.783505
		Average identity	80.1467				80.6699				82.4451				87.1673				87.4621				87.8194				83.4797				82.631				88.0028				87.8897
