# Supplementary material for: Tissue-specific transcriptome assemblies of the marine medaka Oryzias melastigma and comparative analysis with the freshwater medaka Oryzias latipes
Source: BMC Genomics. 2015 Feb 27;16(1):135. doi: 10.1186/s12864-015-1325-7 (PMC4352242; doi:10.1186/s12864-015-1325-7)
Supplement: Additional file 10: Table S10. — Gene Ontology enrichment for the tissue-enriched genes. Gene Ontology enrichment for the brain-, liver- and gonad-enriched genes. [file 12864_2015_1325_MOESM10_ESM.xlsx]

## Sheet: gonad-specific.genes
p-value	Benjamini & Hochberg False Discovery Rate (FDR) corrected p-value	Description
5.4409e-07	0.00044165	sexual reproduction
7.0158e-07	0.00044165	gamete generation
8.762e-06	0.0027578	multicellular organism reproduction
8.762e-06	0.0027578	reproductive process in a multicellular organism
1.756e-05	0.0036847	spermatogenesis
1.756e-05	0.0036847	male gamete generation
6.855e-05	0.011247	reproductive process
7.1469e-05	0.011247	reproduction

## Sheet: Brain-specific.genes
p-value	Benjamini & Hochberg False Discovery Rate (FDR) corrected p-value	Description
3.4066e-15	1.0084e-11	intrinsic to membrane
5.4731e-15	1.0084e-11	membrane part
3.2377e-14	3.9769e-11	integral to membrane
9.5583e-13	8.8056e-10	gated channel activity
4.2927e-12	3.1637e-09	membrane
9.6268e-12	5.9125e-09	signaling
1.1622e-11	6.1184e-09	plasma membrane
3.5859e-11	1.6517e-08	plasma membrane part
4.6789e-11	1.8732e-08	channel activity
5.0833e-11	1.8732e-08	passive transmembrane transporter activity
7.0613e-11	2.3655e-08	ion channel activity
8.1183e-11	2.493e-08	integral to plasma membrane
8.8157e-11	2.4989e-08	intrinsic to plasma membrane
1.6304e-10	4.2913e-08	substrate-specific channel activity
2.8248e-10	6.9397e-08	cation channel activity
5.3723e-10	1.2373e-07	G-protein coupled receptor protein signaling pathway
1.8479e-09	3.7831e-07	voltage-gated ion channel activity
1.8479e-09	3.7831e-07	voltage-gated channel activity
2.3624e-09	4.5818e-07	ion transmembrane transporter activity
9.922e-09	1.8281e-06	voltage-gated cation channel activity
1.7804e-08	2.9822e-06	signal transmission
1.7804e-08	2.9822e-06	signaling process
3.0763e-08	4.9288e-06	substrate-specific transmembrane transporter activity
4.3329e-08	6.6529e-06	ion transport
5.7896e-08	8.3546e-06	cation transmembrane transporter activity
6.0249e-08	8.3546e-06	transmission of nerve impulse
6.1214e-08	8.3546e-06	ion channel complex
6.6844e-08	8.7971e-06	potassium channel activity
9.9207e-08	1.2606e-05	cell surface receptor linked signaling pathway
1.6977e-07	2.0853e-05	transmembrane transporter activity
3.6366e-07	4.1979e-05	synaptic transmission
3.6454e-07	4.1979e-05	nervous system development
4.182e-07	4.6699e-05	signaling pathway
4.5439e-07	4.9248e-05	cell-cell adhesion
4.8265e-07	4.9405e-05	molecular transducer activity
4.8265e-07	4.9405e-05	signal transducer activity
5.1975e-07	5.1764e-05	voltage-gated potassium channel activity
7.2445e-07	7.0252e-05	postsynaptic membrane
8.0328e-07	7.59e-05	substrate-specific transporter activity
9.3098e-07	8.5766e-05	homophilic cell adhesion
1.0479e-06	9.4184e-05	synapse part
1.4436e-06	0.00012666	receptor activity
1.5749e-06	0.00013497	transmembrane receptor activity
2.6821e-06	0.00022462	synapse
3.3916e-06	0.00027774	metal ion transport
3.8058e-06	0.00030488	neuron projection
4.1433e-06	0.00031808	ligand-gated ion channel activity
4.1433e-06	0.00031808	ligand-gated channel activity
6.2499e-06	0.00047002	system development
8.0121e-06	0.00059049	cell-cell signaling
8.2409e-06	0.00059545	postsynaptic density
1.0624e-05	0.00075289	cation channel complex
1.1335e-05	0.00078807	transporter activity
1.2447e-05	0.00084938	cell junction
1.4935e-05	0.0010006	glycine binding
1.8669e-05	0.0012285	glutamate signaling pathway
2.9483e-05	0.001906	signal transduction
3.7906e-05	0.0024083	cAMP-mediated signaling
3.8916e-05	0.0024306	anatomical structure development
4.1575e-05	0.0025534	neuron projection development
4.2951e-05	0.0025946	cation transport
4.7288e-05	0.0027789	cell communication
4.7509e-05	0.0027789	cell adhesion
4.919e-05	0.0028322	biological adhesion
5.0831e-05	0.0028817	forebrain dorsal/ventral pattern formation
5.1994e-05	0.0028943	second-messenger-mediated signaling
5.3129e-05	0.0028943	neuron projection morphogenesis
5.3409e-05	0.0028943	neurotransmitter transport
5.9185e-05	0.0031608	cell projection morphogenesis
6.1232e-05	0.0032234	potassium ion transport
6.5829e-05	0.0034166	cell projection
6.7819e-05	0.0034235	neuropeptide signaling pathway
6.7819e-05	0.0034235	G-protein signaling, coupled to cAMP nucleotide second messenger
6.95e-05	0.0034609	ionotropic glutamate receptor complex
7.5294e-05	0.0036508	peptide receptor activity, G-protein coupled
7.5294e-05	0.0036508	peptide receptor activity
7.6311e-05	0.003652	G-protein coupled amine receptor activity
8.5463e-05	0.0039865	potassium channel complex
8.5463e-05	0.0039865	voltage-gated potassium channel complex
8.8132e-05	0.0040596	cyclic-nucleotide-mediated signaling
9.1719e-05	0.0041726	intracellular signal transduction
9.3082e-05	0.004183	cell morphogenesis involved in neuron differentiation
0.00010037	0.0044561	G-protein signaling, coupled to cyclic nucleotide second messenger
0.00010654	0.0046641	axonogenesis
0.00010758	0.0046641	neurotransmitter binding
0.00011661	0.004883	ionotropic glutamate receptor signaling pathway
0.00011661	0.004883	neurofilament cytoskeleton
0.00011661	0.004883	N-methyl-D-aspartate selective glutamate receptor complex
0.00012185	0.005045	central nervous system development
0.00012419	0.0050547	cell part morphogenesis
0.00012482	0.0050547	calcium ion transport
0.00017664	0.0070752	G-protein coupled receptor activity
0.00019769	0.0078332	alpha-N-acetylneuraminate alpha-2,8-sialyltransferase activity
0.00020373	0.0079028	dopamine receptor binding
0.00020373	0.0079028	axonal fasciculation
0.00021284	0.00817	generation of neurons
0.00021839	0.0082964	neuron development
0.00022147	0.0083277	divalent metal ion transport
0.00023346	0.00869	neurogenesis
0.00025685	0.0094649	neuron differentiation
0.00028488	0.010394	regulation of cAMP biosynthetic process
0.00029426	0.010631	cell morphogenesis
0.0003296	0.011679	periplasmic space
0.0003296	0.011679	outer membrane-bounded periplasmic space
0.00033886	0.011892	regulation of cAMP metabolic process
0.00034767	0.012086	extracellular ligand-gated ion channel activity
0.00044078	0.01518	multicellular organismal development
0.00047722	0.016283	glutamate receptor activity
0.00050348	0.017021	cell projection organization
0.00052174	0.017478	neurotransmitter:sodium symporter activity
0.00055587	0.018257	regulation of cyclic nucleotide biosynthetic process
0.00055587	0.018257	regulation of nucleotide biosynthetic process
0.00055986	0.018257	neurotransmitter receptor activity
0.00060042	0.019408	inhibition of adenylate cyclase activity by G-protein signaling pathway
0.00068691	0.022011	cell morphogenesis involved in differentiation
0.00070244	0.022314	regulation of cyclic nucleotide metabolic process
0.00079143	0.024508	negative regulation of lyase activity
0.00079143	0.024508	negative regulation of cyclase activity
0.00079143	0.024508	negative regulation of adenylate cyclase activity
0.00087848	0.026977	di-, tri-valent inorganic cation transport
0.00089656	0.027304	chloride channel complex
0.00092638	0.027981	regulation of adenylate cyclase activity
0.0009346	0.027984	neurofilament
0.00094263	0.027984	neuropeptide binding
0.00094926	0.027984	cell part
0.00096187	0.028131	cell
0.00097307	0.028234	brain development
0.00099135	0.02854	axon
0.0010266	0.028878	external encapsulating structure part
0.0010266	0.028878	cell envelope
0.0010266	0.028878	serotonin receptor activity
0.0010452	0.02918	localization
0.0010775	0.029854	defense response to virus
0.0010983	0.030204	regulation of cyclase activity
0.0012208	0.033323	anatomical structure morphogenesis
0.0012958	0.03511	regulation of lyase activity
0.0013352	0.035914	neurotransmitter transporter activity
0.0013742	0.036695	activation of phospholipase C activity by metabotropic glutamate receptor signaling pathway
0.0013953	0.036727	startle response
0.0013953	0.036727	external encapsulating structure
0.0014224	0.037175	activation of phospholipase C activity by G-protein coupled receptor protein signaling pathway coupled to IP3 second messenger
0.0014691	0.038125	calcium channel activity
0.0015303	0.039435	cellular component morphogenesis
0.0015436	0.0395	developmental process
0.0015905	0.039871	positive regulation of interferon-beta biosynthetic process
0.0015905	0.039871	regulation of interferon-beta biosynthetic process
0.0015905	0.039871	metabotropic glutamate receptor signaling pathway
0.0016283	0.040452	transport
0.0016357	0.040452	voltage-gated calcium channel activity
0.0018356	0.045094	excitatory extracellular ligand-gated ion channel activity
0.0019817	0.048361	membrane fraction

## Sheet: Liver-specific.genes
p-value	Benjamini & Hochberg False Discovery Rate (FDR) corrected p-value	Description
3.7803e-16	1.5745e-12	cellular macromolecule metabolic process
5.7642e-15	1.2004e-11	macromolecule metabolic process
6.0422e-14	8.3886e-11	primary metabolic process
1.4756e-13	1.5364e-10	cellular metabolic process
2.0159e-13	1.6792e-10	intracellular part
2.7319e-13	1.8964e-10	cellular process
5.4714e-13	3.2555e-10	metabolic process
5.1709e-12	2.6921e-09	intracellular
2.3998e-11	1.1106e-08	nucleic acid metabolic process
3.16e-10	1.207e-07	organelle
3.1878e-10	1.207e-07	nucleobase, nucleoside, nucleotide and nucleic acid metabolic process
3.5291e-10	1.2249e-07	membrane-bounded organelle
6.6581e-10	2.1331e-07	intracellular organelle
8.2946e-10	2.4677e-07	intracellular membrane-bounded organelle
1.2342e-09	3.3369e-07	RNA metabolic process
1.3548e-09	3.3369e-07	catalytic activity
1.362e-09	3.3369e-07	cellular nitrogen compound metabolic process
1.9955e-09	4.6174e-07	nitrogen compound metabolic process
5.7148e-09	1.2527e-06	binding
3.1799e-08	6.6222e-06	RNA processing
3.343e-08	6.6303e-06	nucleus
5.7836e-08	1.0949e-05	transferase activity
8.9847e-08	1.627e-05	transferase activity, transferring phosphorus-containing groups
1.6442e-07	2.8534e-05	gene expression
2.1397e-07	3.5648e-05	ATP binding
2.3067e-07	3.6952e-05	adenyl ribonucleotide binding
3.1531e-07	4.8639e-05	membrane-enclosed lumen
3.7517e-07	5.5807e-05	organelle lumen
4.5851e-07	6.5851e-05	nucleoside binding
4.8581e-07	6.7447e-05	protein binding
6.2805e-07	8.4382e-05	purine nucleoside binding
7.4463e-07	9.6919e-05	adenyl nucleotide binding
1.7245e-06	0.00021766	macromolecule modification
2.0377e-06	0.00024962	nuclear part
2.6374e-06	0.00031385	intracellular organelle lumen
5.1711e-06	0.00059827	mRNA metabolic process
5.6698e-06	0.00063823	organelle part
7.174e-06	0.00078631	nucleotide binding
9.1739e-06	0.00096204	intracellular organelle part
9.4551e-06	0.00096204	molecular_function
9.4702e-06	0.00096204	enzyme binding
1.0902e-05	0.0010811	nuclear lumen
1.4757e-05	0.0014174	phosphotransferase activity, alcohol group as acceptor
1.5314e-05	0.0014174	purine ribonucleotide binding
1.5314e-05	0.0014174	ribonucleotide binding
3.0583e-05	0.0027691	protein modification process
3.2378e-05	0.0028693	kinase activity
3.6257e-05	0.0031461	purine nucleotide binding
4.5888e-05	0.0039005	nucleotidyltransferase activity
4.822e-05	0.0039342	nucleic acid binding
4.846e-05	0.0039342	macromolecule catabolic process
4.9118e-05	0.0039342	cytoplasm
6.5912e-05	0.0051797	RNA 3'-end processing
7.2851e-05	0.005619	regulation of smooth muscle cell migration
7.9009e-05	0.0059832	helicase activity
8.1031e-05	0.0060267	nucleoplasm
8.3078e-05	0.0060705	post-translational protein modification
0.00012969	0.0091554	purine NTP-dependent helicase activity
0.00012969	0.0091554	ATP-dependent helicase activity
0.00013501	0.0092594	protein metabolic process
0.00013561	0.0092594	protein serine/threonine kinase activity
0.00013894	0.0092606	mRNA processing
0.00014008	0.0092606	cellular protein metabolic process
0.00017177	0.011006	complement activation, alternative pathway
0.00017177	0.011006	mannosidase activity
0.0001793	0.011315	cellular macromolecule catabolic process
0.00025234	0.015686	biological_process
0.00037391	0.022902	negative regulation of nucleobase, nucleoside, nucleotide and nucleic acid metabolic process
0.00038731	0.023379	negative regulation of cellular process
0.0004201	0.024996	cellular component organization
0.00044567	0.025352	mRNA 3'-end processing
0.00045043	0.025352	establishment of RNA localization
0.00045043	0.025352	nucleic acid transport
0.00045043	0.025352	RNA transport
0.00045976	0.025532	negative regulation of nitrogen compound metabolic process
0.00046948	0.025683	nucleobase, nucleoside, nucleotide and nucleic acid transport
0.00047481	0.025683	DNA-directed RNA polymerase II, holoenzyme
0.00052542	0.027701	protein complex biogenesis
0.00052542	0.027701	protein complex assembly
0.00056273	0.029297	protein kinase activity
0.00058903	0.030288	RNA localization
0.00060473	0.030716	lysosomal membrane
0.00062199	0.031212	negative regulation of cellular biosynthetic process
0.0006535	0.032403	cellular catabolic process
0.00066473	0.032572	mRNA transport
0.0006913	0.03348	cytoplasmic part
0.00073298	0.034759	regulation of cell size
0.00073441	0.034759	nucleolus
0.00075707	0.035429	desmosome
0.00084965	0.03932	negative regulation of biosynthetic process
0.00085972	0.039349	negative regulation of cellular metabolic process
0.000975	0.043671	negative regulation of cell size
0.0010066	0.043671	DNA dealkylation
0.0010066	0.043671	condensin complex
0.0010066	0.043671	alpha-glucosidase activity
0.0010066	0.043671	DNA dealkylation involved in DNA repair
0.0010308	0.044263	negative regulation of growth
0.0011412	0.048499	negative regulation of biological process
